# Supplementary material for: Transcriptome analysis revealed key genes and pathways related to cadmium tolerance and accumulation in coix (Coix lacryma-jobi L.)
Source: Front Plant Sci. 2026 Feb 27;16:1660959. doi: 10.3389/fpls.2025.1660959 (PMC12985850; doi:10.3389/fpls.2025.1660959)
Supplement: Supplementary file 1 [file DataSheet1.zip]

Archive with 26 entries (25 files):
- Supplemenatry Tables/
- Supplemenatry Tables/Table S1.docx
- Supplemenatry Tables/Table S10 --Coix-0-G-vs-Coix-30-G.path.xls
- Supplemenatry Tables/Table S11 --Coix-0-J-vs-Coix-30-J.path.xls
- Supplemenatry Tables/Table S12 --Coix-0-Y-vs-Coix-30-Y.path.xls
- Supplemenatry Tables/Table S13 --Coix-0-Z-vs-Coix-30-Z.path.xls
- Supplemenatry Tables/Table S14 --Coix-0-G-vs-Coix-30-G.bar_Gradient.xls
- Supplemenatry Tables/Table S15 --Coix-0-J-vs-Coix-30-J.bar_Gradient.xls
- Supplemenatry Tables/Table S16 --Coix-0-Y-vs-Coix-30-Y.bar_Gradient.xls
- Supplemenatry Tables/Table S17 --Coix-0-Z-vs-Coix-30-Z.bar_Gradient.xls
- Supplemenatry Tables/Table S18 --Coix-0-G-vs-Coix-30-G.Level2.xls
- Supplemenatry Tables/Table S19 --Coix-0-G-vs-Coix-30-G.filter.annot.xls
- Supplemenatry Tables/Table S2 --Coix-0-G-vs-Coix-30-G.filter.annot.xls
- Supplemenatry Tables/Table S20 --Coix-0-J-vs-Coix-30-J.Level2.xls
- Supplemenatry Tables/Table S21 --Coix-0-J-vs-Coix-30-J.filter.annot.xls
- Supplemenatry Tables/Table S22 --Coix-0-Y-vs-Coix-30-Y.Level2.xls
- Supplemenatry Tables/Table S23 --Coix-0-Y-vs-Coix-30-Y.filter.annot.xls
- Supplemenatry Tables/Table S24 --Coix-0-Z-vs-Coix-30-Z.Level2.xls
- Supplemenatry Tables/Table S25 --Coix-0-Z-vs-Coix-30-Z.filter.annot.xls
- Supplemenatry Tables/Table S3 --Coix-0-J-vs-Coix-30-J.filter.annot.xls
- Supplemenatry Tables/Table S4 --Coix-0-Y-vs-Coix-30-Y.filter.annot.xls
- Supplemenatry Tables/Table S5 --Coix-0-Z-vs-Coix-30-Z.filter.annot.xls
- Supplemenatry Tables/Table S6 --Coix-0-G-vs-Coix-30-G.Level2.noid.xls
- Supplemenatry Tables/Table S7 --Coix-0-J-vs-Coix-30-J.Level2.noid.xls
- Supplemenatry Tables/Table S8 --Coix-0-Y-vs-Coix-30-Y.Level2.noid.xls
- Supplemenatry Tables/Table S9 --Coix-0-Z-vs-Coix-30-Z.Level2.noid.xls
