# Supplementary material for: Transcriptome analysis revealed key genes and pathways related to cadmium tolerance and accumulation in coix (Coix lacryma-jobi L.)
Source: Front Plant Sci. 2026 Feb 27;16:1660959. doi: 10.3389/fpls.2025.1660959 (PMC12985850; doi:10.3389/fpls.2025.1660959)
Supplement: Supplementary file 1 [file DataSheet1.zip › Supplemenatry Tables/Table S10 --Coix-0-G-vs-Coix-30-G.path.xls]

KEGG_A_class	KEGG_B_class	Pathway	Coix-0-G-vs-Coix-30-G (164)	All (14124)	Pvalue	Qvalue	Pathway ID	Genes	K_IDs
Environmental Information Processing	Signal transduction	MAPK signaling pathway - plant	11	313	0.001078427	0.09382315	ko04016	Unigene0017074(VQ8);Unigene0019680(Cht1);Unigene0021388(O10);Unigene0029127(--);Unigene0038708(MPK5);Unigene0042048(Cht2);Unigene0061533(--);Unigene0067361(--);Unigene0073723(Os01g0846300);Unigene0089831(MEKK1);Unigene0093399(WRKY24)	K20725+K20547+K13414+K20725+K20536+K20547+K20725+K20557+K14497+K13414+K13424
Metabolism	Biosynthesis of other secondary metabolites	Phenylpropanoid biosynthesis	10	344	0.006919297	0.20486128	ko00940	Unigene0002071(pod);Unigene0004398(At4g20820);Unigene0015876(PHT1);Unigene0018010(PER52);Unigene0037400(CAD4);Unigene0061196(ACT-2);Unigene0079554(BGLU20);Unigene0093309(HCT4);Unigene0100211(PER54);Unigene0100212(PER3)	K00430+K22395+K13065+K00430+K00083+K13065+K01188+K13065+K00430+K00430
Metabolism	Biosynthesis of other secondary metabolites	Monobactam biosynthesis	3	34	0.007064182	0.20486128	ko00261	Unigene0009509(met3);Unigene0040800(AKHSDH1);Unigene0058507(MET3)	K00958+K12524+K00958
Metabolism	Biosynthesis of other secondary metabolites	Stilbenoid, diarylheptanoid and gingerol biosynthesis	3	46	0.01619846	0.31579904	ko00945	Unigene0015876(PHT1);Unigene0061196(ACT-2);Unigene0093309(HCT4)	K13065+K13065+K13065
Metabolism	Biosynthesis of other secondary metabolites	Benzoxazinoid biosynthesis	2	18	0.01814937	0.31579904	ko00402	Unigene0020752(CYP71C2);Unigene0087261(CYP71C1)	K13224+K13225
Metabolism	Metabolism of other amino acids	Selenocompound metabolism	4	101	0.03002963	0.43542964	ko00450	Unigene0009509(met3);Unigene0043316(MGL);Unigene0049070(met26);Unigene0058507(MET3)	K00958+K01761+K00549+K00958
Metabolism	Global and overview maps	Biosynthesis of secondary metabolites	51	3496	0.03806308	0.47306971	ko01110	Unigene0002071(pod);Unigene0002616(--);Unigene0004398(At4g20820);Unigene0005073(3BETAHSD/D1);Unigene0009509(met3);Unigene0010612(CS26);Unigene0011652(NPC2);Unigene0015434(GPAT6);Unigene0015876(PHT1);Unigene0018010(PER52);Unigene0020752(CYP71C2);Unigene0020918(PLD2);Unigene0021362(DGK5);Unigene0022373(PSD2);Unigene0023728(metK);Unigene0023826(--);Unigene0030973(TPP8);Unigene0032026(adh-1);Unigene0…	K00430+K20860+K22395+K23558+K00958+K13034+K01114+K13508+K13065+K00430+K13224+K01115+K00901+K01613+K00789+K15891+K01087+K13953+K00083+K00128+K12524+K00615+K00695+K00873+K00549+K00927+K00850+K00958+K16055+K13065+K00643+K00963+K01658+K01188+K00695+K00901+K01478+K13225+K01647+K13065+K08249+K00134+K15095+K13029+K00422+K00422+K00847+K00430+K00430+K01689+K00224
Organismal Systems	Environmental adaptation	Plant-pathogen interaction	9	420	0.05642358	0.52297527	ko04626	Unigene0004291(RPS5);Unigene0019835(RPS2);Unigene0021388(O10);Unigene0037972(RIN4);Unigene0038708(MPK5);Unigene0039224(RPM1);Unigene0075080(CBP);Unigene0089831(MEKK1);Unigene0093399(WRKY24)	K13459+K13459+K13414+K13456+K20536+K13457+K13448+K13414+K13424
Metabolism	Lipid metabolism	Glycerophospholipid metabolism	6	242	0.06320108	0.52297527	ko00564	Unigene0011652(NPC2);Unigene0015434(GPAT6);Unigene0020918(PLD2);Unigene0021362(DGK5);Unigene0022373(PSD2);Unigene0080770(DGK2)	K01114+K13508+K01115+K00901+K01613+K00901
Environmental Information Processing	Signal transduction	Plant hormone signal transduction	7	305	0.06527302	0.52297527	ko04075	Unigene0005652(GH3.8);Unigene0016048(IAA23);Unigene0047893(IAA17);Unigene0049609(IAA15);Unigene0073723(Os01g0846300);Unigene0095924(CHARK);Unigene0097047(GH3.5)	K14487+K14484+K14484+K14484+K14497+K14489+K14506
Metabolism	Lipid metabolism	Glycerolipid metabolism	6	247	0.06833255	0.52297527	ko00561	Unigene0015434(GPAT6);Unigene0021362(DGK5);Unigene0038073(CLAH10);Unigene0080770(DGK2);Unigene0095080(MGD3);Unigene0095081(MGD3)	K13508+K00901+K00128+K00901+K03715+K03715
Metabolism	Biosynthesis of other secondary metabolites	Flavonoid biosynthesis	3	83	0.07213452	0.52297527	ko00941	Unigene0015876(PHT1);Unigene0061196(ACT-2);Unigene0093309(HCT4)	K13065+K13065+K13065
Metabolism	Metabolism of other amino acids	Cyanoamino acid metabolism	4	145	0.08861124	0.59301368	ko00460	Unigene0010612(CS26);Unigene0079554(BGLU20);Unigene0093692(SCPL26);Unigene0098956(CYP71E1)	K13034+K01188+K08249+K13029
Metabolism	Carbohydrate metabolism	Starch and sucrose metabolism	9	513	0.1432077	0.78375516	ko00500	Unigene0016266(fksA);Unigene0030973(TPP8);Unigene0044690(SUS3);Unigene0059221(TPS9);Unigene0070732(UGPA);Unigene0079052(GLU13);Unigene0079554(BGLU20);Unigene0080076(SUS4);Unigene0099826(FRK1)	K00706+K01087+K00695+K16055+K00963+K01179+K01188+K00695+K00847
Metabolism	Energy metabolism	Sulfur metabolism	3	116	0.1522713	0.78375516	ko00920	Unigene0009509(met3);Unigene0010612(CS26);Unigene0058507(MET3)	K00958+K13034+K00958
Metabolism	Carbohydrate metabolism	Inositol phosphate metabolism	3	117	0.155031	0.78375516	ko00562	Unigene0011652(NPC2);Unigene0067069(Os06g0561000);Unigene0081688(MIOX5)	K01114+K00469+K00469
Genetic Information Processing	Folding, sorting and degradation	SNARE interactions in vesicular transport	2	62	0.1619474	0.78375516	ko04130	Unigene0036824(SYP121);Unigene0086915(KN)	K08486+K08486
Metabolism	Lipid metabolism	Ether lipid metabolism	2	63	0.1660515	0.78375516	ko00565	Unigene0011652(NPC2);Unigene0020918(PLD2)	K01114+K01115
Environmental Information Processing	Signal transduction	Phosphatidylinositol signaling system	3	124	0.1747715	0.78375516	ko04070	Unigene0021362(DGK5);Unigene0049676(VIP2);Unigene0080770(DGK2)	K00901+K13024+K00901
Metabolism	Metabolism of terpenoids and polyketides	Monoterpenoid biosynthesis	1	17	0.1801736	0.78375516	ko00902	Unigene0096842(SALR)	K15095
Metabolism	Carbohydrate metabolism	Ascorbate and aldarate metabolism	3	129	0.1892823	0.78416953	ko00053	Unigene0038073(CLAH10);Unigene0067069(Os06g0561000);Unigene0081688(MIOX5)	K00128+K00469+K00469
Metabolism	Biosynthesis of other secondary metabolites	Isoquinoline alkaloid biosynthesis	2	83	0.2507726	0.96292583	ko00950	Unigene0099806(PPO);Unigene0099808(--)	K00422+K00422
Metabolism	Amino acid metabolism	Cysteine and methionine metabolism	6	367	0.2545666	0.96292583	ko00270	Unigene0000003(SAH1);Unigene0010612(CS26);Unigene0023728(metK);Unigene0040800(AKHSDH1);Unigene0043316(MGL);Unigene0049070(met26)	K01251+K13034+K00789+K12524+K01761+K00549
Metabolism	Nucleotide metabolism	Purine metabolism	5	310	0.292132	0.97683866	ko00230	Unigene0009509(met3);Unigene0045429(pyk);Unigene0058507(MET3);Unigene0062804(ADK2);Unigene0063181(ADK2)	K00958+K00873+K00958+K00856+K00856
Metabolism	Amino acid metabolism	Glycine, serine and threonine metabolism	4	250	0.330661	0.97683866	ko00260	Unigene0023482(BADH2);Unigene0040800(AKHSDH1);Unigene0057099(betA);Unigene0065060(hem1)	K00130+K12524+K00108+K00643
Environmental Information Processing	Membrane transport	ABC transporters	2	102	0.3323304	0.97683866	ko02010	Unigene0063149(ABCC3);Unigene0101091(ABCC3)	K05665+K05665
Metabolism	Metabolism of cofactors and vitamins	Biotin metabolism	1	36	0.3435985	0.97683866	ko00780	Unigene0020501(fabZ)	K02372
Metabolism	Metabolism of other amino acids	Taurine and hypotaurine metabolism	1	37	0.3512397	0.97683866	ko00430	Unigene0030966(gdh-1)	K15371
Metabolism	Carbohydrate metabolism	Amino sugar and nucleotide sugar metabolism	6	416	0.3536326	0.97683866	ko00520	Unigene0012660(CHIA);Unigene0019680(Cht1);Unigene0024745(XIPI);Unigene0042048(Cht2);Unigene0070732(UGPA);Unigene0099826(FRK1)	K01183+K20547+K01183+K20547+K00963+K00847
Metabolism	Lipid metabolism	Linoleic acid metabolism	1	38	0.3587926	0.97683866	ko00591	Unigene0001694(LOX1.1)	K15718
Metabolism	Metabolism of cofactors and vitamins	Riboflavin metabolism	1	38	0.3587926	0.97683866	ko00740	Unigene0002616(--)	K20860
Metabolism	Amino acid metabolism	Tyrosine metabolism	3	188	0.3733037	0.97683866	ko00350	Unigene0032026(adh-1);Unigene0099806(PPO);Unigene0099808(--)	K13953+K00422+K00422
Metabolism	Carbohydrate metabolism	Galactose metabolism	3	194	0.3921965	0.97683866	ko00052	Unigene0054240(PFK5);Unigene0070732(UGPA);Unigene0093566(--)	K00850+K00963+K06617
Metabolism	Global and overview maps	Biosynthesis of amino acids	12	934	0.4013957	0.97683866	ko01230	Unigene0010612(CS26);Unigene0023728(metK);Unigene0040800(AKHSDH1);Unigene0043434(TKL-2);Unigene0045429(pyk);Unigene0049070(met26);Unigene0049217(pgk-1);Unigene0054240(PFK5);Unigene0078418(ASB1);Unigene0092877(citA);Unigene0094486(GPD1);Unigene0100407(ENO)	K13034+K00789+K12524+K00615+K00873+K00549+K00927+K00850+K01658+K01647+K00134+K01689
Metabolism	Metabolism of terpenoids and polyketides	Sesquiterpenoid and triterpenoid biosynthesis	1	45	0.4092707	0.97683866	ko00909	Unigene0023826(--)	K15891
Metabolism	Metabolism of terpenoids and polyketides	Zeatin biosynthesis	1	46	0.4161518	0.97683866	ko00908	Unigene0046188(CKX11)	K00279
Metabolism	Amino acid metabolism	Tryptophan metabolism	4	293	0.4435236	0.97683866	ko00380	Unigene0016606(YUC3);Unigene0025390(YUC5);Unigene0038073(CLAH10);Unigene0087262(CYP736A117)	K11816+K11816+K00128+K07410
Metabolism	Global and overview maps	Metabolic pathways	78	6601	0.4459722	0.97683866	ko01100	Unigene0000003(SAH1);Unigene0002071(pod);Unigene0002616(--);Unigene0004398(At4g20820);Unigene0005073(3BETAHSD/D1);Unigene0008961(AAE3);Unigene0009509(met3);Unigene0010074(CYP89A9);Unigene0010612(CS26);Unigene0011652(NPC2);Unigene0012660(CHIA);Unigene0015434(GPAT6);Unigene0015876(PHT1);Unigene0016266(fksA);Unigene0016606(YUC3);Unigene0018010(PER52);Unigene0019680(Cht1);Unigene0020501(fabZ);Unigene…	K01251+K00430+K20860+K22395+K23558+K22133+K00958+K00512+K13034+K01114+K01183+K13508+K13065+K00706+K11816+K00430+K20547+K02372+K01115+K00901+K01613+K00130+K00789+K01183+K11816+K17742+K15371+K01087+K13953+K00083+K00128+K12524+K00412+K20547+K01761+K00615+K00695+K00873+K00549+K00927+K00850+K00108+K00958+K16055+K13065+K00856+K00856+K00643+K00469+K13800+K00963+K01673+K01069+K01658+K01179+K01188+K00695+…
Metabolism	Metabolism of terpenoids and polyketides	Limonene and pinene degradation	1	51	0.4493806	0.97683866	ko00903	Unigene0038073(CLAH10)	K00128
Genetic Information Processing	Translation	mRNA surveillance pathway	4	302	0.4665992	0.97683866	ko03015	Unigene0000012(ERF1-2);Unigene0012927(B'KAPPA);Unigene0028179(tcg1);Unigene0033073(B'ALPHA)	K03265+K11584+K13126+K11584
Metabolism	Carbohydrate metabolism	Fructose and mannose metabolism	3	228	0.4956368	0.97683866	ko00051	Unigene0029475(lxr1);Unigene0054240(PFK5);Unigene0099826(FRK1)	K17742+K00850+K00847
Genetic Information Processing	Replication and repair	Mismatch repair	1	60	0.5045254	0.97683866	ko03430	Unigene0080075(--)	K07466
Metabolism	Energy metabolism	Nitrogen metabolism	2	148	0.5149241	0.97683866	ko00910	Unigene0030966(gdh-1);Unigene0073169(SPBP8B7.05c)	K15371+K01673
Genetic Information Processing	Folding, sorting and degradation	Protein export	2	149	0.5185296	0.97683866	ko03060	Unigene0081184(TPP2);Unigene0099455(--)	K03100+K09490
Genetic Information Processing	Folding, sorting and degradation	Ubiquitin mediated proteolysis	4	325	0.5238902	0.97683866	ko04120	Unigene0057029(--);Unigene0065383(ubc4);Unigene0084360(At5g37870);Unigene0091890(fpaB-1)	K10576+K06689+K04506+K03094
Metabolism	Amino acid metabolism	Lysine biosynthesis	1	64	0.5272376	0.97683866	ko00300	Unigene0040800(AKHSDH1)	K12524
Metabolism	Metabolism of other amino acids	beta-Alanine metabolism	2	153	0.5327737	0.97683866	ko00410	Unigene0038073(CLAH10);Unigene0084813(MPAO1)	K00128+K13366
Genetic Information Processing	Translation	Aminoacyl-tRNA biosynthesis	2	156	0.543268	0.97683866	ko00970	Unigene0002678(At5g27470);Unigene0022809(At2g33840)	K01875+K01866
Metabolism	Amino acid metabolism	Arginine biosynthesis	2	158	0.5501735	0.97683866	ko00220	Unigene0030966(gdh-1);Unigene0084493(arcA)	K15371+K01478
Genetic Information Processing	Folding, sorting and degradation	RNA degradation	3	254	0.5685709	0.98931337	ko03018	Unigene0028179(tcg1);Unigene0054240(PFK5);Unigene0100407(ENO)	K13126+K00850+K01689
Metabolism	Amino acid metabolism	Histidine metabolism	1	77	0.5941432	0.99495141	ko00340	Unigene0038073(CLAH10)	K00128
Metabolism	Carbohydrate metabolism	Glycolysis / Gluconeogenesis	7	626	0.5946836	0.99495141	ko00010	Unigene0032026(adh-1);Unigene0038073(CLAH10);Unigene0045429(pyk);Unigene0049217(pgk-1);Unigene0054240(PFK5);Unigene0094486(GPD1);Unigene0100407(ENO)	K13953+K00128+K00873+K00927+K00850+K00134+K01689
Genetic Information Processing	Replication and repair	DNA replication	1	82	0.6172917	0.99853370	ko03030	Unigene0080075(--)	K07466
Metabolism	Amino acid metabolism	Arginine and proline metabolism	2	180	0.6212651	0.99853370	ko00330	Unigene0038073(CLAH10);Unigene0084813(MPAO1)	K00128+K13366
Metabolism	Metabolism of cofactors and vitamins	Porphyrin and chlorophyll metabolism	1	91	0.6557009	0.99853370	ko00860	Unigene0065060(hem1)	K00643
Genetic Information Processing	Replication and repair	Homologous recombination	1	91	0.6557009	0.99853370	ko03440	Unigene0080075(--)	K07466
Metabolism	Lipid metabolism	Steroid biosynthesis	1	96	0.6753575	0.99853370	ko00100	Unigene0005073(3BETAHSD/D1)	K23558
Metabolism	Lipid metabolism	Sphingolipid metabolism	1	96	0.6753575	0.99853370	ko00600	Unigene0090242(SMPD1)	K12350
Metabolism	Amino acid metabolism	Phenylalanine, tyrosine and tryptophan biosynthesis	1	98	0.6829041	0.99853370	ko00400	Unigene0078418(ASB1)	K01658
Genetic Information Processing	Replication and repair	Nucleotide excision repair	1	103	0.7010165	0.99853370	ko03420	Unigene0080075(--)	K07466
Metabolism	Lipid metabolism	alpha-Linolenic acid metabolism	1	116	0.7434384	0.99853370	ko00592	Unigene0101162(CEQORH)	K00224
Metabolism	Metabolism of terpenoids and polyketides	Terpenoid backbone biosynthesis	1	116	0.7434384	0.99853370	ko00900	Unigene0023826(--)	K15891
Genetic Information Processing	Transcription	RNA polymerase	1	117	0.7464422	0.99853370	ko03020	Unigene0029833(GIP)	K03006
Metabolism	Nucleotide metabolism	Pyrimidine metabolism	1	122	0.7609445	0.99853370	ko00240	Unigene0068949(Os06g0109600)	K13800
Cellular Processes	Transport and catabolism	Phagosome	3	347	0.7714745	0.99853370	ko04145	Unigene0010460(Calr);Unigene0036119(RAC1);Unigene0046176(TUBA2)	K08057+K04392+K07374
Metabolism	Carbohydrate metabolism	Pentose phosphate pathway	2	250	0.7903212	0.99853370	ko00030	Unigene0043434(TKL-2);Unigene0054240(PFK5)	K00615+K00850
Genetic Information Processing	Translation	Ribosome	22	2195	0.8046828	0.99853370	ko03010	Unigene0000005(crp-46);Unigene0001494(rps-5);Unigene0001984(rpl401);Unigene0002228(rps-5);Unigene0005071(ALTA5);Unigene0007871(crp-63);Unigene0007874(crp-63);Unigene0011050(crp-46);Unigene0013444(RPL20A);Unigene0028519(RPS4);Unigene0044649(rplE);Unigene0046572(RPL6B);Unigene0047180(ALTA5);Unigene0049064(rpl-28);Unigene0057936(rpl-12);Unigene0058523(RPL39);Unigene0059213(SC34);Unigene0069971(crp-7…	K02872+K02989+K02930+K02989+K02943+K02912+K02912+K02872+K02882+K02987+K02931+K02934+K02943+K02900+K02870+K02924+K02866+K02865+K02947+K02930+K02917+K02873
Metabolism	Energy metabolism	Carbon fixation in photosynthetic organisms	3	368	0.8047144	0.99853370	ko00710	Unigene0043434(TKL-2);Unigene0049217(pgk-1);Unigene0094486(GPD1)	K00615+K00927+K00134
Metabolism	Lipid metabolism	Fatty acid biosynthesis	1	151	0.8301898	0.99853370	ko00061	Unigene0020501(fabZ)	K02372
Metabolism	Lipid metabolism	Fatty acid degradation	2	286	0.8483665	0.99853370	ko00071	Unigene0032026(adh-1);Unigene0038073(CLAH10)	K13953+K00128
Cellular Processes	Transport and catabolism	Endocytosis	4	523	0.8616409	0.99853370	ko04144	Unigene0014438(DDB_G0289029);Unigene0019081(ARF1);Unigene0019082(ARF1);Unigene0020918(PLD2)	K19476+K07937+K07937+K01115
Metabolism	Amino acid metabolism	Lysine degradation	1	175	0.8721198	0.99853370	ko00310	Unigene0038073(CLAH10)	K00128
Genetic Information Processing	Translation	RNA transport	5	658	0.8851143	0.99853370	ko03013	Unigene0028179(tcg1);Unigene0055244(TEF);Unigene0070814(SUI1);Unigene0078983(TEF1);Unigene0088223(Eif1a)	K13126+K03231+K03113+K03231+K03236
Genetic Information Processing	Folding, sorting and degradation	Protein processing in endoplasmic reticulum	6	774	0.8916806	0.99853370	ko04141	Unigene0010460(Calr);Unigene0044913(HSP22.7);Unigene0065383(ubc4);Unigene0091890(fpaB-1);Unigene0094530(DNAJA2);Unigene0099455(--)	K08057+K13993+K06689+K03094+K09503+K09490
Metabolism	Carbohydrate metabolism	Pyruvate metabolism	3	449	0.8973796	0.99853370	ko00620	Unigene0038073(CLAH10);Unigene0045429(pyk);Unigene0076486(gloB2)	K00128+K00873+K01069
Metabolism	Carbohydrate metabolism	Pentose and glucuronate interconversions	1	195	0.8990731	0.99853370	ko00040	Unigene0070732(UGPA)	K00963
Genetic Information Processing	Transcription	Spliceosome	3	486	0.9247929	0.99853370	ko03040	Unigene0027488(ESP3);Unigene0046525(At3g26560);Unigene0094056(--)	K12813+K12818+K12818
Genetic Information Processing	Translation	Ribosome biogenesis in eukaryotes	1	226	0.9301159	0.99853370	ko03008	Unigene0087558(nop-1)	K14563
Metabolism	Amino acid metabolism	Valine, leucine and isoleucine degradation	1	235	0.9371988	0.99853370	ko00280	Unigene0038073(CLAH10)	K00128
Metabolism	Carbohydrate metabolism	Glyoxylate and dicarboxylate metabolism	2	406	0.9519037	0.99853370	ko00630	Unigene0008961(AAE3);Unigene0092877(citA)	K22133+K01647
Metabolism	Global and overview maps	2-Oxocarboxylic acid metabolism	1	267	0.9570754	0.99853370	ko01210	Unigene0092877(citA)	K01647
Metabolism	Amino acid metabolism	Alanine, aspartate and glutamate metabolism	1	278	0.9623462	0.99853370	ko00250	Unigene0030966(gdh-1)	K15371
Cellular Processes	Transport and catabolism	Peroxisome	1	312	0.974901	0.99853370	ko04146	Unigene0021609(PXN)	K13354
Metabolism	Global and overview maps	Fatty acid metabolism	1	327	0.9790201	0.99853370	ko01212	Unigene0020501(fabZ)	K02372
Metabolism	Global and overview maps	Carbon metabolism	8	1241	0.9798405	0.99853370	ko01200	Unigene0010612(CS26);Unigene0043434(TKL-2);Unigene0045429(pyk);Unigene0049217(pgk-1);Unigene0054240(PFK5);Unigene0092877(citA);Unigene0094486(GPD1);Unigene0100407(ENO)	K13034+K00615+K00873+K00927+K00850+K01647+K00134+K01689
Metabolism	Carbohydrate metabolism	Citrate cycle (TCA cycle)	1	421	0.9932083	0.99853370	ko00020	Unigene0092877(citA)	K01647
Metabolism	Energy metabolism	Oxidative phosphorylation	2	737	0.9985337	0.99853370	ko00190	Unigene0040972(cob);Unigene0084814(ATP3)	K00412+K02136
