# Supplementary material for: Transcriptome analysis revealed key genes and pathways related to cadmium tolerance and accumulation in coix (Coix lacryma-jobi L.)
Source: Front Plant Sci. 2026 Feb 27;16:1660959. doi: 10.3389/fpls.2025.1660959 (PMC12985850; doi:10.3389/fpls.2025.1660959)
Supplement: Supplementary file 1 [file DataSheet1.zip › Supplemenatry Tables/Table S11 --Coix-0-J-vs-Coix-30-J.path.xls]

KEGG_A_class	KEGG_B_class	Pathway	Coix-0-J-vs-Coix-30-J (694)	All (14124)	Pvalue	Qvalue	Pathway ID	Genes	K_IDs
Metabolism	Biosynthesis of other secondary metabolites	Phenylpropanoid biosynthesis	44	344	5.34E-09	6.40E-07	ko00940	Unigene0000502(PER54);Unigene0002071(pod);Unigene0003632(HRPN);Unigene0003633(HRPN);Unigene0003635(PER30);Unigene0004397(At4g20820);Unigene0004400(At1g30700);Unigene0005029(BGLU22);Unigene0007012(PER2);Unigene0007013(GSVIVT00037159001);Unigene0007139(PER52);Unigene0008370(GSVIVT00037159001);Unigene0009243(katG);Unigene0010352(PER3);Unigene0010354(PER16);Unigene0012647(PER29);Unigene0013215(Sb03g0…	K00430+K00430+K00430+K00430+K00430+K22395+K22395+K01188+K00430+K00430+K00430+K00430+K03782+K00430+K00430+K00430+K00430+K01188+K00430+K00430+K00430+K00430+K13065+K00083+K01904+K01188+K12355+K01188+K00430+K05350+K05350+K00430+K01188+K22395+K22395+K00487+K00430+K13065+K23260+K01188+K10775+K01188+K13065+K00083
Metabolism	Global and overview maps	Metabolic pathways	387	6601	6.37E-07	3.82E-05	ko01100	Unigene0000003(SAH1);Unigene0000103(CYP71E1);Unigene0000132(AO2);Unigene0000306(atp-1);Unigene0000502(PER54);Unigene0000974(Os07g0190000);Unigene0001453(GPDA);Unigene0001492(gapdh);Unigene0001692(BGL2);Unigene0001731(ARB_05732-2);Unigene0001864(AO1);Unigene0001931(OLE1);Unigene0002071(pod);Unigene0002352(GSTU6);Unigene0002501(KCS20);Unigene0002691(AN1);Unigene0002771(acoA);Unigene0002850(FDH);Uni…	K01251+K13029+K11817+K02132+K00430+K01662+K00134+K00134+K01199+K04487+K11817+K00507+K00430+K00799+K15397+K04120+K01681+K00122+K01647+K00108+K02267+K00430+K00430+K00430+K00026+K22395+K22395+K13953+K00505+K01188+K00873+K11817+K00164+K11140+K00787+K00549+K00856+K01610+K00430+K00430+K00430+K01183+K01648+K00698+K00698+K13421+K10206+K00430+K02132+K00236+K03782+K20246+K01803+K13222+K13222+K00430+K00430+…
Metabolism	Metabolism of terpenoids and polyketides	Monoterpenoid biosynthesis	6	17	0.000106933	4.28E-03	ko00902	Unigene0034577(MNR1);Unigene0054939(SDR2b);Unigene0068729(MNR1);Unigene0078878(SALR);Unigene0089669(Cyp2e1);Unigene0096842(SALR)	K15095+K15095+K15095+K15095+K20618+K15095
Metabolism	Metabolism of other amino acids	Glutathione metabolism	28	291	0.000534462	1.60E-02	ko00480	Unigene0002352(GSTU6);Unigene0005604(ANPEP);Unigene0012505(GSTF11);Unigene0013535(HSP26-A);Unigene0014851(Gpx1);Unigene0016937(GND1);Unigene0019608(lap-2);Unigene0020304(GSTU6);Unigene0020306(GSTU6);Unigene0040364(GSTU6);Unigene0041799(gsdA);Unigene0051186(RNR2B);Unigene0051418(icdA);Unigene0054070(GST1);Unigene0055915(yghU);Unigene0062657(spe-3);Unigene0063482(GST4);Unigene0064192(dug1);Unigene0…	K00799+K11140+K00799+K00799+K00432+K00033+K01255+K00799+K00799+K00799+K00036+K10808+K00031+K00799+K00799+K00797+K00799+K15428+K00799+K00799+K00799+K00799+K00799+K00799+K01255+K00799+K00799+K00799
Metabolism	Carbohydrate metabolism	Amino sugar and nucleotide sugar metabolism	34	416	0.00254314	6.10E-02	ko00520	Unigene0007203(cht-1);Unigene0007689(CHS6);Unigene0007690(--);Unigene0012660(CHIA);Unigene0012750(hxkA);Unigene0013737(Chil3);Unigene0019146(Os03g0268400);Unigene0019680(Cht1);Unigene0019681(Cht1);Unigene0021489(Cht8);Unigene0025383(CHS8);Unigene0025384(CHS8);Unigene0025715(abf1);Unigene0029277(pgmA);Unigene0031772(ARB_07893);Unigene0033058(fyu1);Unigene0033154(CHIA);Unigene0037272(NFH1);Unigene0…	K01183+K00698+K00698+K01183+K00844+K01183+K00966+K20547+K20547+K20547+K00698+K00698+K20844+K01835+K12373+K00963+K01183+K01183+K12448+K20547+K01183+K01183+K01183+K01810+K15920+K00698+K01183+K01810+K00698+K01183+K01183+K00966+K00820+K15920
Metabolism	Energy metabolism	Oxidative phosphorylation	53	737	0.003355678	6.71E-02	ko00190	Unigene0000306(atp-1);Unigene0003532(cox-13);Unigene0008948(atp-1);Unigene0009077(sdh3);Unigene0011341(atp-1);Unigene0012588(SDH2);Unigene0013223(qcr7);Unigene0013576(--);Unigene0014051(ATP17);Unigene0014336(Mtnd5);Unigene0017301(B18P24.060);Unigene0020056(--);Unigene0020186(ATP3);Unigene0021382(ipp-1);Unigene0021917(ucr-1);Unigene0024333(atp-5);Unigene0026667(nuo-31);Unigene0026907(oli);Unigene0…	K02132+K02267+K02132+K00236+K02132+K00235+K00417+K03965+K02139+K00412+K00237+K03964+K02136+K01507+K00415+K02137+K03936+K02128+K00234+K02133+K02274+K00416+K03953+K03949+K03940+K02155+K02264+K03934+K03935+K03881+K03881+K00411+K02263+K00413+K02133+K02147+K02133+K03942+K02127+K01535+K02265+K02134+K02154+K02146+K02145+K00412+K02261+K02262+K02126+K02256+K01535+K02141+K02266
Metabolism	Biosynthesis of other secondary metabolites	Flavonoid biosynthesis	10	83	0.007330844	1.10E-01	ko00941	Unigene0029009(HCT4);Unigene0035743(CYP93G1);Unigene0047352(FLS);Unigene0052305(RhGT1);Unigene0056120(CYP75B3);Unigene0084772(CHI);Unigene0090121(CYP73A12);Unigene0093309(HCT4);Unigene0099545(PHT1);Unigene0099641(RhGT1)	K13065+K23180+K05278+K22845+K05280+K01859+K00487+K13065+K13065+K22845
Metabolism	Energy metabolism	Photosynthesis	8	59	0.007883156	1.10E-01	ko00195	Unigene0011142(Os03g0784700);Unigene0029879(PNSL2);Unigene0031918(PETE);Unigene0033232(PSAO);Unigene0037808(PSAG);Unigene0039145(PETJ);Unigene0083061(FDX5);Unigene0086538(PSAK)	K02641+K08901+K02638+K14332+K08905+K08906+K02639+K02698
Metabolism	Energy metabolism	Photosynthesis - antenna proteins	4	17	0.00823748	1.10E-01	ko00196	Unigene0048456(LHCA2);Unigene0074988(CAP10B);Unigene0080039(LHCB4.1);Unigene0100851(OsI_012078)	K08908+K08917+K08915+K08913
Metabolism	Lipid metabolism	Linoleic acid metabolism	6	38	0.009912887	1.11E-01	ko00591	Unigene0031137(LOX2.3);Unigene0034493(CM-LOX2);Unigene0052820(Os04g0447100);Unigene0064711(LOX1.1);Unigene0074939(ppoA);Unigene0090276(ppoA)	K00454+K00454+K00454+K15718+K17862+K17862
Metabolism	Biosynthesis of other secondary metabolites	Benzoxazinoid biosynthesis	4	18	0.01018631	1.11E-01	ko00402	Unigene0010249(BX1);Unigene0010250(BX1);Unigene0027889(CYP71C3);Unigene0087260(CYP71C4)	K13222+K13222+K13226+K13223
Metabolism	Metabolism of terpenoids and polyketides	Terpenoid backbone biosynthesis	12	116	0.01159182	1.11E-01	ko00900	Unigene0000974(Os07g0190000);Unigene0006128(FPS);Unigene0012563(ISPH);Unigene0034850(TPS1);Unigene0036131(GGS);Unigene0045935(erg10);Unigene0054031(ISPG);Unigene0056554(Hmgcs2);Unigene0082036(DXR);Unigene0082037(DXR);Unigene0090068(ISPH);Unigene0097046(ISPE)	K01662+K00787+K03527+K15793+K00804+K00626+K03526+K01641+K00099+K00099+K03527+K00919
Metabolism	Metabolism of other amino acids	Cyanoamino acid metabolism	14	145	0.01202389	1.11E-01	ko00460	Unigene0000103(CYP71E1);Unigene0005029(BGLU22);Unigene0010612(CS26);Unigene0015083(BGLU25);Unigene0024752(fmdA);Unigene0041143(CBP2);Unigene0056018(GLU2);Unigene0058994(BGL1B);Unigene0070718(BGLU16);Unigene0070719(BGLU15);Unigene0075176(BGLU13);Unigene0097743(BGLU31);Unigene0098956(CYP71E1);Unigene0099052(BGLU29)	K13029+K01188+K13034+K01188+K01455+K08249+K01188+K01188+K05350+K05350+K01188+K01188+K13029+K01188
Metabolism	Amino acid metabolism	Tryptophan metabolism	22	293	0.03194968	2.74E-01	ko00380	Unigene0000132(AO2);Unigene0001864(AO1);Unigene0005407(AO2);Unigene0009243(katG);Unigene0028145(CYP89A2);Unigene0031293(KGD2);Unigene0034009(AO2);Unigene0034561(CYP89A2);Unigene0035161(--);Unigene0038073(CLAH10);Unigene0041419(Cat);Unigene0045935(erg10);Unigene0056555(Aldh2);Unigene0057323(AO1);Unigene0057325(AO2);Unigene0065608(LPD1);Unigene0070345(TAR2);Unigene0070932(AO1);Unigene0070934(AO2);U…	K11817+K11817+K11817+K03782+K07408+K00658+K11817+K07408+K11816+K00128+K03781+K00626+K00128+K11817+K11817+K00382+K16903+K11817+K11817+K07408+K07410+K00453
Metabolism	Global and overview maps	Biosynthesis of secondary metabolites	192	3496	0.03879183	3.10E-01	ko01110	Unigene0000103(CYP71E1);Unigene0000502(PER54);Unigene0000974(Os07g0190000);Unigene0001188(GA2OX5);Unigene0001453(GPDA);Unigene0001492(gapdh);Unigene0002071(pod);Unigene0002501(KCS20);Unigene0002691(AN1);Unigene0002771(acoA);Unigene0002971(cit-1);Unigene0003632(HRPN);Unigene0003633(HRPN);Unigene0003635(PER30);Unigene0004154(MDH1);Unigene0004397(At4g20820);Unigene0004400(At1g30700);Unigene0004463(a…	K13029+K00430+K01662+K04125+K00134+K00134+K00430+K15397+K04120+K01681+K01647+K00430+K00430+K00430+K00026+K22395+K22395+K13953+K00505+K01188+K00873+K00164+K00787+K00549+K01610+K00430+K00430+K00430+K01648+K10206+K00430+K00236+K03782+K01803+K00430+K00430+K13034+K03527+K00235+K00430+K00844+K00430+K00615+K01188+K13508+K13508+K00026+K00033+K00237+K01858+K01568+K00430+K00430+K00815+K01596+K00966+K05894+…
Metabolism	Glycan biosynthesis and metabolism	Other glycan degradation	5	41	0.04914389	3.69E-01	ko00511	Unigene0005581(--);Unigene0010447(At5g66150);Unigene0031772(ARB_07893);Unigene0078207(Fuca2);Unigene0098830(--)	K01191+K01191+K12373+K01206+K17108
Metabolism	Metabolism of terpenoids and polyketides	Sesquiterpenoid and triterpenoid biosynthesis	5	45	0.06844933	4.48E-01	ko00909	Unigene0000200(TPS26);Unigene0034850(TPS1);Unigene0047071(--);Unigene0059072(TPS11);Unigene0075402(TPS7)	K15803+K15793+K15803+K15797+K15803
Metabolism	Metabolism of terpenoids and polyketides	Brassinosteroid biosynthesis	3	20	0.07229282	4.48E-01	ko00905	Unigene0048976(CYP92C6);Unigene0087295(Cyp4a14);Unigene0089116(Cyp4a10)	K20623+K15639+K15639
Metabolism	Biosynthesis of other secondary metabolites	Stilbenoid, diarylheptanoid and gingerol biosynthesis	5	46	0.07384537	4.48E-01	ko00945	Unigene0028402(ASMT3);Unigene0029009(HCT4);Unigene0090121(CYP73A12);Unigene0093309(HCT4);Unigene0099545(PHT1)	K16040+K13065+K00487+K13065+K13065
Metabolism	Glycan biosynthesis and metabolism	Glycosaminoglycan degradation	4	33	0.07663956	4.48E-01	ko00531	Unigene0031772(ARB_07893);Unigene0033351(--);Unigene0035855(At5g34940);Unigene0035856(At5g34940)	K12373+K10532+K07964+K07964
Genetic Information Processing	Replication and repair	Homologous recombination	8	91	0.07841997	4.48E-01	ko03440	Unigene0019090(At4g02110);Unigene0027954(RPA2A);Unigene0034064(RPA2C);Unigene0052704(MUS81);Unigene0067691(MUS81);Unigene0080075(--);Unigene0082535(RPA1B);Unigene0089204(BRCA1)	K10728+K10739+K10739+K08991+K08991+K07466+K07466+K10683
Metabolism	Carbohydrate metabolism	Fructose and mannose metabolism	16	228	0.09659289	4.97E-01	ko00051	Unigene0009278(tpi-1);Unigene0012750(hxkA);Unigene0019142(lxr1);Unigene0019146(Os03g0268400);Unigene0033165(aldob);Unigene0034034(Aldob);Unigene0036661(PFP-ALPHA);Unigene0045097(FBA5);Unigene0063033(PFK3);Unigene0064717(MAN1);Unigene0065735(lad1);Unigene0082237(NCU07318);Unigene0082739(MPG1);Unigene0085536(lxr1);Unigene0097571(fbaA);Unigene0097573(FBA1)	K01803+K00844+K17742+K00966+K01623+K01623+K00895+K01623+K00850+K19355+K00008+K00009+K00966+K17742+K01624+K01624
Metabolism	Amino acid metabolism	Phenylalanine metabolism	10	128	0.09891512	4.97E-01	ko00360	Unigene0009243(katG);Unigene0018212(Tat);Unigene0028306(aspC1);Unigene0028797(aldA);Unigene0035845(Got2);Unigene0054619(Hpd);Unigene0063654(phacA);Unigene0073618(aat2);Unigene0094544(B23G1.170);Unigene0098827(ZB8)	K03782+K00815+K15849+K00129+K14455+K00457+K10437+K14454+K00457+K10775
Metabolism	Lipid metabolism	Sphingolipid metabolism	8	96	0.09948193	4.97E-01	ko00600	Unigene0019253(asah2);Unigene0043334(Os02g0639600);Unigene0058378(SBH1);Unigene0058517(Os01g0624000);Unigene0078995(aglB);Unigene0088597(betC);Unigene0098004(SUR2);Unigene0098830(--)	K12349+K04712+K04713+K12349+K07407+K01130+K04713+K17108
Metabolism	Metabolism of other amino acids	Taurine and hypotaurine metabolism	4	37	0.1064399	5.07E-01	ko00430	Unigene0034353(Cdo1);Unigene0047573(GAD);Unigene0068154(GAD1);Unigene0095088(gdh-1)	K00456+K01580+K01580+K15371
Metabolism	Carbohydrate metabolism	Pentose phosphate pathway	17	250	0.109892	5.07E-01	ko00030	Unigene0015077(TKT);Unigene0016937(GND1);Unigene0029277(pgmA);Unigene0033165(aldob);Unigene0034034(Aldob);Unigene0036661(PFP-ALPHA);Unigene0041799(gsdA);Unigene0042503(SPCC1620.06c);Unigene0045097(FBA5);Unigene0055116(GPI);Unigene0063033(PFK3);Unigene0064772(FPRO05_10296);Unigene0073054(pgi-1);Unigene0097571(fbaA);Unigene0097573(FBA1);Unigene0097602(MCA1587);Unigene0100651(OsI_011697)	K00615+K00033+K01835+K01623+K01623+K00895+K00036+K00948+K01623+K01810+K00850+K00616+K01810+K01624+K01624+K01621+K01057
Metabolism	Biosynthesis of other secondary metabolites	Flavone and flavonol biosynthesis	2	12	0.1148968	5.11E-01	ko00944	Unigene0056120(CYP75B3);Unigene0096998(UGT73C3)	K05280+K22771
Metabolism	Amino acid metabolism	Tyrosine metabolism	13	188	0.1352224	5.64E-01	ko00350	Unigene0004463(adh-1);Unigene0004530(tyr1);Unigene0018212(Tat);Unigene0028306(aspC1);Unigene0028797(aldA);Unigene0035845(Got2);Unigene0054619(Hpd);Unigene0060447(adhP);Unigene0073618(aat2);Unigene0084951(ADH2);Unigene0094544(B23G1.170);Unigene0098055(FDH1);Unigene0098344(At5g42250)	K13953+K00505+K00815+K15849+K00129+K14455+K00457+K13953+K14454+K18857+K00457+K00121+K00121
Metabolism	Carbohydrate metabolism	Citrate cycle (TCA cycle)	26	421	0.1362699	5.64E-01	ko00020	Unigene0002771(acoA);Unigene0002971(cit-1);Unigene0004154(MDH1);Unigene0005529(kgd1);Unigene0006540(acu-6);Unigene0007642(B14D6.310);Unigene0009077(sdh3);Unigene0012588(SDH2);Unigene0016669(MDH1);Unigene0017301(B18P24.060);Unigene0018807(Pck1);Unigene0020082(SPAC22A12.16);Unigene0023312(PDA1);Unigene0028045(sdh1);Unigene0031293(KGD2);Unigene0035969(mrp-3);Unigene0045879(tca-8);Unigene0046874(idh2…	K01681+K01647+K00026+K00164+K01610+K01648+K00236+K00235+K00026+K00237+K01596+K01648+K00161+K00234+K00658+K00627+K01899+K00030+K00031+K00025+K00382+K01679+K00162+K01681+K01900+K01647
Genetic Information Processing	Replication and repair	Mismatch repair	5	60	0.1712531	6.85E-01	ko03430	Unigene0027954(RPA2A);Unigene0034064(RPA2C);Unigene0058036(MSH7);Unigene0080075(--);Unigene0082535(RPA1B)	K10739+K10739+K08737+K07466+K07466
Metabolism	Lipid metabolism	Cutin, suberine and wax biosynthesis	3	32	0.206515	7.90E-01	ko00073	Unigene0054058(FAR1);Unigene0062525(GL1-4);Unigene0096882(GL1-5)	K13356+K15404+K15404
Metabolism	Lipid metabolism	alpha-Linolenic acid metabolism	8	116	0.210767	7.90E-01	ko00592	Unigene0019147(OPR1);Unigene0031137(LOX2.3);Unigene0034493(CM-LOX2);Unigene0052820(Os04g0447100);Unigene0062079(fadB);Unigene0064113(POT1);Unigene0080502(Acox1);Unigene0084951(ADH2)	K05894+K00454+K00454+K00454+K10527+K07513+K00232+K18857
Metabolism	Carbohydrate metabolism	Glycolysis / Gluconeogenesis	35	626	0.2355776	8.57E-01	ko00010	Unigene0001453(GPDA);Unigene0001492(gapdh);Unigene0004463(adh-1);Unigene0005323(pki1);Unigene0006540(acu-6);Unigene0009278(tpi-1);Unigene0012750(hxkA);Unigene0018004(PDC1);Unigene0018807(Pck1);Unigene0023312(PDA1);Unigene0028797(aldA);Unigene0029277(pgmA);Unigene0033165(aldob);Unigene0034034(Aldob);Unigene0035969(mrp-3);Unigene0036661(PFP-ALPHA);Unigene0038073(CLAH10);Unigene0038150(emp-7);Unigen…	K00134+K00134+K13953+K00873+K01610+K01803+K00844+K01568+K01596+K00161+K00129+K01835+K01623+K01623+K00627+K00895+K00128+K01689+K01623+K01810+K00128+K13953+K01568+K01689+K00850+K00382+K01810+K00162+K01785+K18857+K00134+K01624+K01624+K00121+K00121
Cellular Processes	Transport and catabolism	Peroxisome	18	312	0.2742285	9.68E-01	ko04146	Unigene0010974(LACS1);Unigene0014307(LACS2);Unigene0022027(Os01g0505400);Unigene0023636(SOD2);Unigene0024723(PEX14);Unigene0026268(--);Unigene0027629(Acsl5);Unigene0028268(LACS6);Unigene0037103(PMP47B);Unigene0041419(Cat);Unigene0051418(icdA);Unigene0054058(FAR1);Unigene0064113(POT1);Unigene0068226(sym1);Unigene0069202(SOD1);Unigene0080502(Acox1);Unigene0085483(FUM16);Unigene0091733(Scp2)	K01897+K01897+K12261+K04564+K13343+K13347+K01897+K01897+K13354+K03781+K00031+K13356+K07513+K13348+K04565+K00232+K01897+K08764
Metabolism	Metabolism of cofactors and vitamins	Ubiquinone and other terpenoid-quinone biosynthesis	6	93	0.3068065	9.97E-01	ko00130	Unigene0018212(Tat);Unigene0041365(4CL2);Unigene0054619(Hpd);Unigene0075796(ALTA7);Unigene0090121(CYP73A12);Unigene0094544(B23G1.170)	K00815+K01904+K00457+K03809+K00487+K00457
Metabolism	Biosynthesis of other secondary metabolites	Tropane, piperidine and pyridine alkaloid biosynthesis	4	57	0.3069364	9.97E-01	ko00960	Unigene0018212(Tat);Unigene0028306(aspC1);Unigene0035845(Got2);Unigene0073618(aat2)	K00815+K15849+K14455+K14454
Metabolism	Lipid metabolism	Fatty acid degradation	16	286	0.3324263	9.97E-01	ko00071	Unigene0004463(adh-1);Unigene0010974(LACS1);Unigene0014307(LACS2);Unigene0027629(Acsl5);Unigene0028268(LACS6);Unigene0038073(CLAH10);Unigene0045935(erg10);Unigene0056555(Aldh2);Unigene0060447(adhP);Unigene0062079(fadB);Unigene0064113(POT1);Unigene0080502(Acox1);Unigene0084951(ADH2);Unigene0085483(FUM16);Unigene0098055(FDH1);Unigene0098344(At5g42250)	K13953+K01897+K01897+K01897+K01897+K00128+K00626+K00128+K13953+K10527+K07513+K00232+K18857+K01897+K00121+K00121
Metabolism	Metabolism of other amino acids	beta-Alanine metabolism	9	153	0.3383532	9.97E-01	ko00410	Unigene0028797(aldA);Unigene0038073(CLAH10);Unigene0047573(GAD);Unigene0050876(gatA);Unigene0056555(Aldh2);Unigene0068154(GAD1);Unigene0072744(fox-2);Unigene0080502(Acox1);Unigene0098677(PAO6)	K00129+K00128+K01580+K13524+K00128+K01580+K14729+K00232+K13366
Genetic Information Processing	Folding, sorting and degradation	SNARE interactions in vesicular transport	4	62	0.3633897	9.97E-01	ko04130	Unigene0003541(syb1);Unigene0014963(ykt6);Unigene0029263(VAMP726);Unigene0086915(KN)	K08513+K08516+K08515+K08486
Genetic Information Processing	Replication and repair	DNA replication	5	82	0.3769539	9.97E-01	ko03030	Unigene0027716(MCM5);Unigene0027954(RPA2A);Unigene0034064(RPA2C);Unigene0080075(--);Unigene0082535(RPA1B)	K02209+K10739+K10739+K07466+K07466
Metabolism	Metabolism of terpenoids and polyketides	Diterpenoid biosynthesis	2	27	0.3855674	9.97E-01	ko00904	Unigene0001188(GA2OX5);Unigene0002691(AN1)	K04125+K04120
Environmental Information Processing	Membrane transport	ABC transporters	6	102	0.3861176	9.97E-01	ko02010	Unigene0002578(ABCB11);Unigene0016618(ABCB11);Unigene0030908(ABCC4);Unigene0095544(ABCB19);Unigene0095545(ABCB2);Unigene0101096(ABCC3)	K05658+K05658+K05665+K05658+K05658+K05665
Metabolism	Biosynthesis of other secondary metabolites	Isoquinoline alkaloid biosynthesis	5	83	0.3868239	9.97E-01	ko00950	Unigene0004530(tyr1);Unigene0018212(Tat);Unigene0028306(aspC1);Unigene0035845(Got2);Unigene0073618(aat2)	K00505+K00815+K15849+K14455+K14454
Metabolism	Metabolism of terpenoids and polyketides	Zeatin biosynthesis	3	46	0.3952104	9.97E-01	ko00908	Unigene0000194(SB20O07.14);Unigene0005772(SB20O07.14);Unigene0032144(CKX4)	K13495+K13495+K00279
Genetic Information Processing	Folding, sorting and degradation	Sulfur relay system	2	29	0.4205408	9.97E-01	ko04122	Unigene0001731(ARB_05732-2);Unigene0093955(MOCS3-1)	K04487+K11996
Environmental Information Processing	Signal transduction	Plant hormone signal transduction	16	305	0.4303997	9.97E-01	ko04075	Unigene0009161(XTH22);Unigene0010688(GH3.12);Unigene0012123(IAA14);Unigene0032660(TIFY10A);Unigene0047523(TIFY11C);Unigene0047894(IAA31);Unigene0051847(TIFY10B);Unigene0052669(--);Unigene0060030(Os01g0656200);Unigene0066040(Os10g0147400);Unigene0067758(RBT4);Unigene0070342(IAA16);Unigene0075265(EIL1A);Unigene0084632(PRMS);Unigene0084741(mpr1);Unigene0090071(TIFY11B)	K14504+K14487+K14484+K13464+K13464+K14484+K13464+K14488+K14497+K13946+K13449+K14484+K14514+K13449+K14490+K13464
Metabolism	Glycan biosynthesis and metabolism	Glycosphingolipid biosynthesis - globo and isoglobo series	2	30	0.4376426	9.97E-01	ko00603	Unigene0031772(ARB_07893);Unigene0078995(aglB)	K12373+K07407
Metabolism	Energy metabolism	Nitrogen metabolism	8	148	0.4429456	9.97E-01	ko00910	Unigene0024752(fmdA);Unigene0064545(BCA4);Unigene0065132(NIA1);Unigene0065135(NIA1);Unigene0066775(ACA1);Unigene0067112(NEC3);Unigene0077969(GDH2);Unigene0095088(gdh-1)	K01455+K01673+K10534+K10534+K01674+K01674+K00262+K15371
Metabolism	Energy metabolism	Carbon fixation in photosynthetic organisms	19	368	0.4456551	9.97E-01	ko00710	Unigene0001453(GPDA);Unigene0001492(gapdh);Unigene0004154(MDH1);Unigene0006540(acu-6);Unigene0009278(tpi-1);Unigene0015077(TKT);Unigene0016669(MDH1);Unigene0024765(PPDK2);Unigene0033165(aldob);Unigene0034034(Aldob);Unigene0034578(RBCS);Unigene0035845(Got2);Unigene0045097(FBA5);Unigene0064675(MDH1);Unigene0073618(aat2);Unigene0096623(GPDA);Unigene0097571(fbaA);Unigene0097573(FBA1);Unigene0097602(M…	K00134+K00134+K00026+K01610+K01803+K00615+K00026+K01006+K01623+K01623+K01602+K14455+K01623+K00025+K14454+K00134+K01624+K01624+K01621
Environmental Information Processing	Signal transduction	MAPK signaling pathway - plant	16	313	0.4720893	9.97E-01	ko04016	Unigene0002668(WRKY24);Unigene0018788(PCM3);Unigene0019680(Cht1);Unigene0019681(Cht1);Unigene0021489(Cht8);Unigene0030134(SIK1);Unigene0033276(MPK12);Unigene0041419(Cat);Unigene0042048(Cht2);Unigene0056192(NPK1);Unigene0056195(NPK1);Unigene0060030(Os01g0656200);Unigene0067758(RBT4);Unigene0075265(EIL1A);Unigene0082006(ER1);Unigene0084632(PRMS)	K13424+K02183+K20547+K20547+K20547+K20718+K20538+K03781+K20547+K20606+K20606+K14497+K13449+K14514+K20718+K13449
Metabolism	Lipid metabolism	Biosynthesis of unsaturated fatty acids	7	132	0.4735214	9.97E-01	ko01040	Unigene0001931(OLE1);Unigene0064113(POT1);Unigene0065625(FAH12);Unigene0073308(ELO2);Unigene0080502(Acox1);Unigene0088305(Os03g0423300);Unigene0091733(Scp2)	K00507+K07513+K10256+K10246+K00232+K03921+K08764
Metabolism	Metabolism of terpenoids and polyketides	Carotenoid biosynthesis	3	52	0.4740206	9.97E-01	ko00906	Unigene0011226(carD);Unigene0041178(PSY3);Unigene0068902(CYP707A5)	K17819+K02291+K09843
Metabolism	Amino acid metabolism	Alanine, aspartate and glutamate metabolism	14	278	0.5015803	9.97E-01	ko00250	Unigene0028701(Os02g0134400);Unigene0035845(Got2);Unigene0047573(GAD);Unigene0050876(gatA);Unigene0055942(ASE1);Unigene0058331(arg-2);Unigene0061530(Cps1);Unigene0068154(GAD1);Unigene0073618(aat2);Unigene0077969(GDH2);Unigene0086094(asn1);Unigene0092434(Ass1);Unigene0095088(gdh-1);Unigene0097501(GFA1)	K00278+K14455+K01580+K13524+K00764+K01956+K11541+K01580+K14454+K00262+K01953+K01940+K15371+K00820
Metabolism	Glycan biosynthesis and metabolism	Glycosphingolipid biosynthesis - ganglio series	1	14	0.5062449	9.97E-01	ko00604	Unigene0031772(ARB_07893)	K12373
Metabolism	Amino acid metabolism	Histidine metabolism	4	77	0.5276117	9.97E-01	ko00340	Unigene0009275(egt-1);Unigene0028797(aldA);Unigene0038073(CLAH10);Unigene0056555(Aldh2)	K20246+K00129+K00128+K00128
Metabolism	Metabolism of cofactors and vitamins	Thiamine metabolism	4	77	0.5276117	9.97E-01	ko00730	Unigene0000974(Os07g0190000);Unigene0001731(ARB_05732-2);Unigene0094388(nmt1);Unigene0094390(sti35)	K01662+K04487+K18278+K03146
Metabolism	Glycan biosynthesis and metabolism	Other types of O-glycan biosynthesis	2	36	0.5339773	9.97E-01	ko00514	Unigene0078031(PMT4);Unigene0079520(MNT1)	K00728+K10967
Metabolism	Lipid metabolism	Fatty acid elongation	4	78	0.5378876	9.97E-01	ko00062	Unigene0002501(KCS20);Unigene0050474(KCS11);Unigene0073308(ELO2);Unigene0097252(KCS11)	K15397+K15397+K10246+K15397
Metabolism	Amino acid metabolism	Cysteine and methionine metabolism	18	367	0.5381222	9.97E-01	ko00270	Unigene0000003(SAH1);Unigene0004154(MDH1);Unigene0006220(MET6);Unigene0010612(CS26);Unigene0015928(ZMET5);Unigene0016669(MDH1);Unigene0018212(Tat);Unigene0023740(MAO1B);Unigene0034353(Cdo1);Unigene0035845(Got2);Unigene0040800(AKHSDH1);Unigene0062657(spe-3);Unigene0064675(MDH1);Unigene0073618(aat2);Unigene0084405(Ahcy);Unigene0086913(Mat1a);Unigene0087677(MET2A);Unigene0098257(MAO1B)	K01251+K00026+K00549+K13034+K00558+K00026+K00815+K05933+K00456+K14455+K12524+K00797+K00025+K14454+K01251+K00789+K00558+K05933
Metabolism	Carbohydrate metabolism	Starch and sucrose metabolism	25	513	0.5471266	9.97E-01	ko00500	Unigene0001692(BGL2);Unigene0005029(BGLU22);Unigene0012750(hxkA);Unigene0014235(eglC);Unigene0015083(BGLU25);Unigene0023353(--);Unigene0024227(gsy-1);Unigene0027514(fksA);Unigene0029277(pgmA);Unigene0033058(fyu1);Unigene0046762(SPP2);Unigene0055116(GPI);Unigene0055464(GPH1);Unigene0056018(GLU2);Unigene0058994(BGL1B);Unigene0063263(SSII-3);Unigene0070718(BGLU16);Unigene0070719(BGLU15);Unigene00728…	K01199+K01188+K00844+K01199+K01188+K01179+K00693+K00706+K01835+K00963+K07024+K01810+K00688+K01188+K01188+K00703+K05350+K05350+K01193+K01810+K01188+K01179+K01188+K01210+K01188
Metabolism	Global and overview maps	Carbon metabolism	60	1241	0.5740869	9.97E-01	ko01200	Unigene0001453(GPDA);Unigene0001492(gapdh);Unigene0002771(acoA);Unigene0002850(FDH);Unigene0002971(cit-1);Unigene0004154(MDH1);Unigene0005323(pki1);Unigene0005529(kgd1);Unigene0006540(acu-6);Unigene0009077(sdh3);Unigene0009278(tpi-1);Unigene0010612(CS26);Unigene0012588(SDH2);Unigene0012750(hxkA);Unigene0015077(TKT);Unigene0016669(MDH1);Unigene0016937(GND1);Unigene0017301(B18P24.060);Unigene002331…	K00134+K00134+K01681+K00122+K01647+K00026+K00873+K00164+K01610+K00236+K01803+K13034+K00235+K00844+K00615+K00026+K00033+K00237+K00161+K01455+K01006+K00234+K00658+K01623+K01623+K01602+K14455+K00627+K01689+K03781+K00036+K00948+K01623+K01899+K00626+K02437+K00030+K00031+K01810+K01689+K00850+K00025+K00616+K00382+K14729+K01810+K01679+K14454+K00162+K01681+K00232+K01638+K01900+K00134+K01624+K01624+K00121+…
Metabolism	Glycan biosynthesis and metabolism	Mannose type O-glycan biosyntheis	1	17	0.5755809	9.97E-01	ko00515	Unigene0078031(PMT4)	K00728
Metabolism	Carbohydrate metabolism	Propanoate metabolism	8	170	0.6007718	9.97E-01	ko00640	Unigene0019501(prpD);Unigene0045879(tca-8);Unigene0045935(erg10);Unigene0050876(gatA);Unigene0065608(LPD1);Unigene0072744(fox-2);Unigene0080502(Acox1);Unigene0090724(tca-9)	K01720+K01899+K00626+K13524+K00382+K14729+K00232+K01900
Metabolism	Lipid metabolism	Fatty acid biosynthesis	7	151	0.6167939	9.97E-01	ko00061	Unigene0010974(LACS1);Unigene0014307(LACS2);Unigene0023102(At3g03980);Unigene0027629(Acsl5);Unigene0028268(LACS6);Unigene0085483(FUM16);Unigene0088305(Os03g0423300)	K01897+K01897+K00059+K01897+K01897+K01897+K03921
Metabolism	Lipid metabolism	Synthesis and degradation of ketone bodies	2	42	0.6183927	9.97E-01	ko00072	Unigene0045935(erg10);Unigene0056554(Hmgcs2)	K00626+K01641
Metabolism	Global and overview maps	Fatty acid metabolism	15	327	0.6457905	9.97E-01	ko01212	Unigene0001931(OLE1);Unigene0010974(LACS1);Unigene0014307(LACS2);Unigene0023102(At3g03980);Unigene0027629(Acsl5);Unigene0028268(LACS6);Unigene0045935(erg10);Unigene0062079(fadB);Unigene0064113(POT1);Unigene0065625(FAH12);Unigene0073308(ELO2);Unigene0080502(Acox1);Unigene0085483(FUM16);Unigene0088305(Os03g0423300);Unigene0091733(Scp2)	K00507+K01897+K01897+K00059+K01897+K01897+K00626+K10527+K07513+K10256+K10246+K00232+K01897+K03921+K08764
Metabolism	Metabolism of cofactors and vitamins	Nicotinate and nicotinamide metabolism	2	50	0.7119625	9.97E-01	ko00760	Unigene0028701(Os02g0134400);Unigene0035931(NNT)	K00278+K00323
Metabolism	Amino acid metabolism	Phenylalanine, tyrosine and tryptophan biosynthesis	4	98	0.7159287	9.97E-01	ko00400	Unigene0018212(Tat);Unigene0028306(aspC1);Unigene0035845(Got2);Unigene0073618(aat2)	K00815+K15849+K14455+K14454
Metabolism	Metabolism of terpenoids and polyketides	Limonene and pinene degradation	2	51	0.7221983	9.97E-01	ko00903	Unigene0038073(CLAH10);Unigene0056555(Aldh2)	K00128+K00128
Genetic Information Processing	Translation	mRNA surveillance pathway	13	302	0.7276008	9.97E-01	ko03015	Unigene0000012(ERF1-2);Unigene0001749(pph-1);Unigene0020475(SUP35);Unigene0034650(paa1);Unigene0039050(pabp-1);Unigene0053604(pab1);Unigene0053605(pab1);Unigene0056301(pph-3);Unigene0057183(SU2);Unigene0059542(mlo3);Unigene0073210(SUB2);Unigene0076885(ERF1-2);Unigene0085948(--)	K03265+K04382+K03267+K03456+K13126+K04354+K04354+K06269+K03265+K12881+K12812+K03265+K04354
Metabolism	Carbohydrate metabolism	Butanoate metabolism	5	123	0.7287157	9.97E-01	ko00650	Unigene0045935(erg10);Unigene0047573(GAD);Unigene0050876(gatA);Unigene0056554(Hmgcs2);Unigene0068154(GAD1)	K00626+K01580+K13524+K01641+K01580
Cellular Processes	Transport and catabolism	Phagosome	15	347	0.7322836	9.97E-01	ko04145	Unigene0001645(TUB1);Unigene0012532(TUB1);Unigene0023662(17E5.300);Unigene0028926(sec-61);Unigene0039801(vma-3);Unigene0048581(FAB1C);Unigene0056777(AFUA_4G12850);Unigene0057828(RAC1);Unigene0071598(vma-2);Unigene0080775(vph-1);Unigene0080945(vma-6);Unigene0081703(vma-1);Unigene0082804(ypt5);Unigene0095007(TUB2);Unigene0096005(RAC4)	K07374+K07374+K07897+K10956+K02155+K00921+K08054+K04392+K02147+K02154+K02146+K02145+K07889+K07375+K04392
Metabolism	Metabolism of cofactors and vitamins	Folate biosynthesis	2	53	0.7417494	9.97E-01	ko00790	Unigene0057830(DAAT);Unigene0091592(--)	K18482+K02619
Metabolism	Carbohydrate metabolism	Galactose metabolism	8	194	0.7430413	9.97E-01	ko00052	Unigene0012750(hxkA);Unigene0029277(pgmA);Unigene0033058(fyu1);Unigene0063033(PFK3);Unigene0065774(RFS2);Unigene0072836(CIN1);Unigene0078995(aglB);Unigene0083799(ARB_05372)	K00844+K01835+K00963+K00850+K06617+K01193+K07407+K01785
Genetic Information Processing	Replication and repair	Nucleotide excision repair	4	103	0.7515547	9.97E-01	ko03420	Unigene0027954(RPA2A);Unigene0034064(RPA2C);Unigene0080075(--);Unigene0082535(RPA1B)	K10739+K10739+K07466+K07466
Organismal Systems	Environmental adaptation	Plant-pathogen interaction	18	420	0.7590459	9.97E-01	ko04626	Unigene0002340(MOD-E);Unigene0002501(KCS20);Unigene0002668(WRKY24);Unigene0004057(RPM1);Unigene0004291(RPS5);Unigene0018788(PCM3);Unigene0029934(ran1);Unigene0033405(glpK);Unigene0039602(hsp90ab1);Unigene0047266(gk);Unigene0050474(KCS11);Unigene0067758(RBT4);Unigene0073505(CML11);Unigene0076396(TUF1);Unigene0077983(PBL27);Unigene0084632(PRMS);Unigene0097252(KCS11);Unigene0100872(CEBIP)	K04079+K15397+K13424+K13457+K13459+K02183+K13412+K00864+K04079+K00864+K15397+K13449+K13448+K02358+K13430+K13449+K15397+K13473
Genetic Information Processing	Translation	Aminoacyl-tRNA biosynthesis	6	156	0.7845818	9.97E-01	ko00970	Unigene0002678(At5g27470);Unigene0003180(ALATS);Unigene0022809(At2g33840);Unigene0038781(DPS1);Unigene0079865(cla4);Unigene0085281(IBI1)	K01875+K01872+K01866+K01876+K04567+K22503
Metabolism	Amino acid metabolism	Arginine and proline metabolism	7	180	0.7872738	9.97E-01	ko00330	Unigene0026804(POX2);Unigene0035845(Got2);Unigene0038073(CLAH10);Unigene0056555(Aldh2);Unigene0062657(spe-3);Unigene0073618(aat2);Unigene0098677(PAO6)	K00318+K14455+K00128+K00128+K00797+K14454+K13366
Metabolism	Amino acid metabolism	Arginine biosynthesis	6	158	0.7945967	9.97E-01	ko00220	Unigene0035845(Got2);Unigene0073618(aat2);Unigene0077969(GDH2);Unigene0084493(arcA);Unigene0092434(Ass1);Unigene0095088(gdh-1)	K14455+K14454+K00262+K01478+K01940+K15371
Cellular Processes	Transport and catabolism	Endocytosis	22	523	0.804757	9.97E-01	ko04144	Unigene0000352(HSP70);Unigene0000353(HSP70);Unigene0000592(ARF);Unigene0002158(HSP70);Unigene0002193(--);Unigene0020917(PLD1);Unigene0023662(17E5.300);Unigene0027168(SSB1);Unigene0027449(hsps-1);Unigene0047901(hsps-1);Unigene0054935(EHD1);Unigene0056877(rhoA);Unigene0057516(EPSIN1);Unigene0063464(HSP70);Unigene0069733(hsc71);Unigene0070099(arc1);Unigene0079395(SNF7);Unigene0082804(ypt5);Unigene00…	K03283+K03283+K07937+K03283+K19476+K01115+K07897+K03283+K03283+K03283+K12483+K04513+K12471+K03283+K03283+K05757+K12194+K07889+K07901+K07904+K03283+K03283
Metabolism	Biosynthesis of other secondary metabolites	Monobactam biosynthesis	1	34	0.8200593	9.97E-01	ko00261	Unigene0040800(AKHSDH1)	K12524
Metabolism	Biosynthesis of other secondary metabolites	Betalain biosynthesis	1	34	0.8200593	9.97E-01	ko00965	Unigene0004530(tyr1)	K00505
Metabolism	Amino acid metabolism	Lysine biosynthesis	2	64	0.8293429	9.97E-01	ko00300	Unigene0007986(ALD1);Unigene0040800(AKHSDH1)	K10206+K12524
Metabolism	Metabolism of cofactors and vitamins	Porphyrin and chlorophyll metabolism	3	91	0.8311302	9.97E-01	ko00860	Unigene0039944(alv-1);Unigene0046167(met8);Unigene0075661(Os04g0692600)	K00643+K02304+K22013
Metabolism	Carbohydrate metabolism	Inositol phosphate metabolism	4	117	0.8330169	9.97E-01	ko00562	Unigene0009278(tpi-1);Unigene0017403(ino1);Unigene0048581(FAB1C);Unigene0059222(pis1)	K01803+K01858+K00921+K00999
Metabolism	Metabolism of cofactors and vitamins	Biotin metabolism	1	36	0.8373492	9.97E-01	ko00780	Unigene0023102(At3g03980)	K00059
Metabolism	Carbohydrate metabolism	Pyruvate metabolism	18	449	0.8448545	9.97E-01	ko00620	Unigene0004154(MDH1);Unigene0005323(pki1);Unigene0006540(acu-6);Unigene0010927(At1g67280);Unigene0011558(DJ1E);Unigene0016669(MDH1);Unigene0018807(Pck1);Unigene0023312(PDA1);Unigene0024765(PPDK2);Unigene0035969(mrp-3);Unigene0038073(CLAH10);Unigene0045935(erg10);Unigene0056555(Aldh2);Unigene0064675(MDH1);Unigene0065608(LPD1);Unigene0073090(FUMR);Unigene0074246(PDB1);Unigene0082975(acu-9)	K00026+K00873+K01610+K01759+K18881+K00026+K01596+K00161+K01006+K00627+K00128+K00626+K00128+K00025+K00382+K01679+K00162+K01638
Metabolism	Carbohydrate metabolism	Pentose and glucuronate interconversions	7	195	0.8496478	9.97E-01	ko00040	Unigene0017519(xyl1);Unigene0033058(fyu1);Unigene0054701(PME32);Unigene0054703(PME44);Unigene0062329(At5g48900);Unigene0065107(ydgJ);Unigene0065735(lad1)	K17743+K00963+K01051+K01051+K01728+K18106+K00008
Metabolism	Carbohydrate metabolism	Glyoxylate and dicarboxylate metabolism	16	406	0.8510639	9.97E-01	ko00630	Unigene0002771(acoA);Unigene0002850(FDH);Unigene0002971(cit-1);Unigene0004154(MDH1);Unigene0016669(MDH1);Unigene0024752(fmdA);Unigene0034578(RBCS);Unigene0039149(oxdC);Unigene0041419(Cat);Unigene0045935(erg10);Unigene0046294(GDCSH);Unigene0064675(MDH1);Unigene0065608(LPD1);Unigene0078042(ARB_07441);Unigene0082975(acu-9);Unigene0099247(mcsA)	K01681+K00122+K01647+K00026+K00026+K01455+K01602+K01569+K03781+K00626+K02437+K00025+K00382+K01681+K01638+K01647
Metabolism	Nucleotide metabolism	Pyrimidine metabolism	4	122	0.8561394	9.97E-01	ko00240	Unigene0007701(UMPS1);Unigene0051186(RNR2B);Unigene0058331(arg-2);Unigene0061530(Cps1)	K13421+K10808+K01956+K11541
Metabolism	Lipid metabolism	Glycerolipid metabolism	9	247	0.8624359	9.97E-01	ko00561	Unigene0015435(GPAT3);Unigene0015436(GPAT1);Unigene0033405(glpK);Unigene0036068(CSE);Unigene0038073(CLAH10);Unigene0047266(gk);Unigene0056555(Aldh2);Unigene0078995(aglB);Unigene0083219(CSE)	K13508+K13508+K00864+K01054+K00128+K00864+K00128+K07407+K01054
Genetic Information Processing	Transcription	Basal transcription factors	2	70	0.8649265	9.97E-01	ko03022	Unigene0060266(tbpA);Unigene0081757(--)	K03120+K14651
Metabolism	Amino acid metabolism	Valine, leucine and isoleucine degradation	8	235	0.8966415	9.97E-01	ko00280	Unigene0038073(CLAH10);Unigene0045935(erg10);Unigene0050876(gatA);Unigene0056554(Hmgcs2);Unigene0056555(Aldh2);Unigene0064113(POT1);Unigene0065608(LPD1);Unigene0092426(MCCC1)	K00128+K00626+K13524+K01641+K00128+K07513+K00382+K01968
Cellular Processes	Transport and catabolism	Autophagy - other eukaryotes	2	78	0.9018102	9.97E-01	ko04136	Unigene0001749(pph-1);Unigene0010942(atg8)	K04382+K08341
Metabolism	Lipid metabolism	Arachidonic acid metabolism	1	51	0.9237916	9.97E-01	ko00590	Unigene0014851(Gpx1)	K00432
Metabolism	Amino acid metabolism	Glycine, serine and threonine metabolism	8	250	0.9290074	9.97E-01	ko00260	Unigene0003512(AOX1);Unigene0039944(alv-1);Unigene0040800(AKHSDH1);Unigene0046294(GDCSH);Unigene0060961(codA);Unigene0061438(HTH);Unigene0065608(LPD1);Unigene0069394(pkfF)	K00108+K00643+K12524+K02437+K00108+K00108+K00382+K00108
Genetic Information Processing	Translation	RNA transport	25	658	0.9304131	9.97E-01	ko03013	Unigene0001747(TIF1);Unigene0003962(tef1);Unigene0004943(EEF1A1);Unigene0006871(eif3g);Unigene0007852(SUI1);Unigene0011944(tef-1);Unigene0014531(EIF1AY);Unigene0016382(TIF1);Unigene0025637(NIP1);Unigene0026253(CHGG_05046);Unigene0028967(--);Unigene0039050(pabp-1);Unigene0039496(TIF32);Unigene0043023(GCD11);Unigene0056058(tif212);Unigene0059542(mlo3);Unigene0062063(SUMO1);Unigene0064183(tif-34);Un…	K03257+K03231+K03231+K03248+K03113+K03231+K03236+K03257+K03252+K03247+K03240+K13126+K03254+K03242+K03238+K12881+K12160+K03246+K03260+K03253+K03253+K12812+K03249+K03231+K03262
Metabolism	Amino acid metabolism	Lysine degradation	5	175	0.9358131	9.97E-01	ko00310	Unigene0031293(KGD2);Unigene0038073(CLAH10);Unigene0045935(erg10);Unigene0056555(Aldh2);Unigene0065608(LPD1)	K00658+K00128+K00626+K00128+K00382
Genetic Information Processing	Replication and repair	Base excision repair	1	55	0.9377498	9.97E-01	ko03410	Unigene0059596(--)	K01246
Genetic Information Processing	Folding, sorting and degradation	Proteasome	6	205	0.9414739	9.97E-01	ko03050	Unigene0017324(Psma6);Unigene0026704(inpE);Unigene0042506(PRE3);Unigene0055968(mts2);Unigene0066839(RPT5);Unigene0071862(PRE4)	K02730+K02732+K02738+K03062+K03065+K02736
Environmental Information Processing	Signal transduction	Phosphatidylinositol signaling system	3	124	0.9469866	9.97E-01	ko04070	Unigene0018788(PCM3);Unigene0048581(FAB1C);Unigene0059222(pis1)	K02183+K00921+K00999
Genetic Information Processing	Transcription	Spliceosome	17	486	0.9484489	9.97E-01	ko03040	Unigene0000352(HSP70);Unigene0000353(HSP70);Unigene0002158(HSP70);Unigene0011822(DBP2);Unigene0027168(SSB1);Unigene0027449(hsps-1);Unigene0029885(C50D2.5);Unigene0039979(RBG4);Unigene0042244(RBG5);Unigene0047901(hsps-1);Unigene0059542(mlo3);Unigene0063464(HSP70);Unigene0069733(hsc71);Unigene0073210(SUB2);Unigene0085687(SNU13);Unigene0086288(HSP70);Unigene0095986(SSB1)	K03283+K03283+K03283+K12823+K03283+K03283+K12833+K12741+K12741+K03283+K12881+K03283+K03283+K12812+K12845+K03283+K03283
Organismal Systems	Environmental adaptation	Circadian rhythm - plant	1	61	0.9540484	9.97E-01	ko04712	Unigene0048859(BFT)	K16223
Metabolism	Global and overview maps	2-Oxocarboxylic acid metabolism	8	267	0.9547099	9.97E-01	ko01210	Unigene0002771(acoA);Unigene0002971(cit-1);Unigene0035845(Got2);Unigene0046874(idh2);Unigene0051418(icdA);Unigene0073618(aat2);Unigene0078042(ARB_07441);Unigene0099247(mcsA)	K01681+K01647+K14455+K00030+K00031+K14454+K01681+K01647
Metabolism	Carbohydrate metabolism	Ascorbate and aldarate metabolism	3	129	0.9559831	9.97E-01	ko00053	Unigene0023153(GULLO6);Unigene0038073(CLAH10);Unigene0056555(Aldh2)	K00103+K00128+K00128
Metabolism	Lipid metabolism	Glycerophospholipid metabolism	7	242	0.9565037	9.97E-01	ko00564	Unigene0015435(GPAT3);Unigene0015436(GPAT1);Unigene0020917(PLD1);Unigene0035930(lpl);Unigene0059222(pis1);Unigene0092399(PSD3);Unigene0093727(CRR7)	K13508+K13508+K01115+K13333+K00999+K01613+K01126
Metabolism	Lipid metabolism	Ether lipid metabolism	1	63	0.958472	9.97E-01	ko00565	Unigene0020917(PLD1)	K01115
Genetic Information Processing	Folding, sorting and degradation	Protein processing in endoplasmic reticulum	28	774	0.9686694	9.97E-01	ko04141	Unigene0000352(HSP70);Unigene0000353(HSP70);Unigene0002158(HSP70);Unigene0002340(MOD-E);Unigene0003059(ARB_02626);Unigene0007035(YET3);Unigene0017961(SAR1);Unigene0024472(SKP5);Unigene0027168(SSB1);Unigene0027231(scon-3);Unigene0027449(hsps-1);Unigene0028926(sec-61);Unigene0037002(SKP1A);Unigene0039602(hsp90ab1);Unigene0047901(hsps-1);Unigene0056391(UBC1);Unigene0056616(mas5);Unigene0056777(AFUA_…	K03283+K03283+K03283+K04079+K09580+K14009+K07953+K03094+K03283+K03094+K03283+K10956+K03094+K04079+K03283+K06689+K09503+K08054+K03283+K13993+K06689+K03283+K09580+K01456+K03283+K13525+K13525+K03283
Genetic Information Processing	Translation	Ribosome biogenesis in eukaryotes	6	226	0.9688886	9.97E-01	ko03008	Unigene0010230(EIF6-2);Unigene0038408(NOP56);Unigene0039920(hhp1);Unigene0079011(--);Unigene0082485(nop-1);Unigene0085687(SNU13)	K03264+K14564+K14758+K14565+K14563+K12845
Metabolism	Global and overview maps	Biosynthesis of amino acids	33	934	0.9853541	9.97E-01	ko01230	Unigene0001453(GPDA);Unigene0001492(gapdh);Unigene0002771(acoA);Unigene0002971(cit-1);Unigene0005323(pki1);Unigene0006220(MET6);Unigene0007986(ALD1);Unigene0009278(tpi-1);Unigene0010612(CS26);Unigene0015077(TKT);Unigene0018212(Tat);Unigene0028306(aspC1);Unigene0033165(aldob);Unigene0034034(Aldob);Unigene0035845(Got2);Unigene0038150(emp-7);Unigene0040800(AKHSDH1);Unigene0042503(SPCC1620.06c);Unige…	K00134+K00134+K01681+K01647+K00873+K00549+K10206+K01803+K13034+K00615+K00815+K15849+K01623+K01623+K14455+K01689+K12524+K00948+K01623+K00030+K00031+K01689+K00850+K00616+K14454+K01681+K01953+K00789+K01940+K00134+K01624+K01624+K01647
Metabolism	Glycan biosynthesis and metabolism	Various types of N-glycan biosynthesis	1	85	0.9863743	9.97E-01	ko00513	Unigene0031772(ARB_07893)	K12373
Genetic Information Processing	Folding, sorting and degradation	RNA degradation	6	254	0.9873059	9.97E-01	ko03018	Unigene0021691(HSP60);Unigene0038150(emp-7);Unigene0039050(pabp-1);Unigene0062962(ENO3);Unigene0063033(PFK3);Unigene0071283(HSP70-9)	K04077+K01689+K13126+K01689+K00850+K04043
Genetic Information Processing	Folding, sorting and degradation	Ubiquitin mediated proteolysis	8	325	0.9916843	9.97E-01	ko04120	Unigene0024472(SKP5);Unigene0026357(UPL4);Unigene0027231(scon-3);Unigene0037002(SKP1A);Unigene0056391(UBC1);Unigene0058141(--);Unigene0068062(UBC28);Unigene0084358(--)	K03094+K10590+K03094+K03094+K06689+K04506+K06689+K04506
Metabolism	Lipid metabolism	Steroid biosynthesis	1	96	0.9922003	9.97E-01	ko00100	Unigene0024595(GL1-10)	K14423
Metabolism	Metabolism of other amino acids	Selenocompound metabolism	1	101	0.9939482	9.97E-01	ko00450	Unigene0006220(MET6)	K00549
Metabolism	Nucleotide metabolism	Purine metabolism	7	310	0.9947139	9.97E-01	ko00230	Unigene0005323(pki1);Unigene0006471(ado1);Unigene0025860(At1g16350);Unigene0029277(pgmA);Unigene0042503(SPCC1620.06c);Unigene0051186(RNR2B);Unigene0055942(ASE1)	K00873+K00856+K00088+K01835+K00948+K10808+K00764
Genetic Information Processing	Translation	Ribosome	85	2195	0.994995	9.97E-01	ko03010	Unigene0000276(rpl-3);Unigene0000366(rpl-3);Unigene0001984(rpl401);Unigene0002149(RPS11A);Unigene0002228(rps-5);Unigene0002457(rps-14);Unigene0002491(--);Unigene0003401(rpl2101);Unigene0005068(ALTA12);Unigene0006359(RPL3);Unigene0008274(rpsa);Unigene0008560(RPL26A);Unigene0008864(crp-6);Unigene0008998(rpl-7);Unigene0010541(rpl44);Unigene0011053(crp-46);Unigene0011813(RPS12);Unigene0012972(rpl10a)…	K02925+K02925+K02930+K02949+K02989+K02955+K02950+K02889+K02942+K02925+K02998+K02898+K02978+K02937+K02903+K02872+K02951+K02865+K02882+K02891+K02998+K02966+K02940+K02973+K02927+K02955+K02896+K02984+K02941+K02877+K02940+K02987+K02985+K02893+K02917+K02918+K02974+K02962+K02971+K02941+K02943+K02953+K02993+K02964+K02975+K02957+K02934+K02866+K02875+K02873+K02936+K02905+K02872+K02915+K02931+K02885+K02923+…
Genetic Information Processing	Folding, sorting and degradation	Protein export	2	149	0.9953683	9.97E-01	ko03060	Unigene0028926(sec-61);Unigene0070754(srpA)	K10956+K03106
Metabolism	Energy metabolism	Sulfur metabolism	1	116	0.9971747	9.97E-01	ko00920	Unigene0010612(CS26)	K13034
Genetic Information Processing	Transcription	RNA polymerase	1	117	0.9973147	9.97E-01	ko03020	Unigene0017407(--)	K03046
