# Supplementary material for: Transcriptome analysis revealed key genes and pathways related to cadmium tolerance and accumulation in coix (Coix lacryma-jobi L.)
Source: Front Plant Sci. 2026 Feb 27;16:1660959. doi: 10.3389/fpls.2025.1660959 (PMC12985850; doi:10.3389/fpls.2025.1660959)
Supplement: Supplementary file 1 [file DataSheet1.zip › Supplemenatry Tables/Table S12 --Coix-0-Y-vs-Coix-30-Y.path.xls]

KEGG_A_class	KEGG_B_class	Pathway	Coix-0-Y-vs-Coix-30-Y (614)	All (14124)	Pvalue	Qvalue	Pathway ID	Genes	K_IDs
Metabolism	Energy metabolism	Photosynthesis	24	59	6.913317e-18	8.019448e-16	ko00195	Unigene0005019(PSAN);Unigene0005686(PSBQ1);Unigene0007440(PSAL);Unigene0008832(PSAE);Unigene0011142(Os03g0784700);Unigene0015559(PSAF);Unigene0022026(psaA);Unigene0023079(PNSL3);Unigene0029879(PNSL2);Unigene0031918(PETE);Unigene0033232(PSAO);Unigene0037808(PSAG);Unigene0039145(PETJ);Unigene0047970(PSBO);Unigene0052124(psaC);Unigene0069280(PPL1);Unigene0069554(PSB27-1);Unigene0071892(psaD);Unigene…	K02701+K08901+K02699+K02693+K02641+K02694+K02689+K08901+K08901+K02638+K14332+K08905+K08906+K02716+K02691+K02717+K08902+K02692+K02695+K02639+K02717+K02698+K02639+K02710
Metabolism	Energy metabolism	Photosynthesis - antenna proteins	10	17	3.310092e-10	1.919853e-08	ko00196	Unigene0000099(LHBC);Unigene0030345(LHCA4);Unigene0037787(LHCA5);Unigene0048456(LHCA2);Unigene0061001(OsI_012078);Unigene0068474(LHCB5);Unigene0074988(CAP10B);Unigene0079032(CAB1R);Unigene0080039(LHCB4.1);Unigene0100852(CAB2R)	K08914+K08910+K08911+K08908+K08913+K08916+K08917+K08912+K08915+K08912
Metabolism	Metabolism of terpenoids and polyketides	Diterpenoid biosynthesis	8	27	1.298112e-05	5.019366e-04	ko00904	Unigene0000178(CYP92C5);Unigene0001188(GA2OX5);Unigene0002691(AN1);Unigene0029733(CYP88A1);Unigene0043249(GA2OX6);Unigene0082677(GA2OX3);Unigene0101089(GA2OX6);Unigene0101090(GA2OX6)	K22639+K04125+K04120+K04123+K04125+K04125+K04125+K04125
Metabolism	Metabolism of terpenoids and polyketides	Sesquiterpenoid and triterpenoid biosynthesis	10	45	1.79988e-05	5.219652e-04	ko00909	Unigene0020342(Os11g0285000);Unigene0021365(Os11g0285000);Unigene0023826(--);Unigene0034849(TPS1);Unigene0047069(--);Unigene0047071(--);Unigene0057698(TPS23);Unigene0075402(TPS7);Unigene0078622(Os11g0189600);Unigene0085022(TPS26)	K19011+K19011+K15891+K15793+K15803+K15803+K15803+K15803+K19011+K15803
Metabolism	Global and overview maps	Metabolic pathways	334	6601	6.043751e-05	1.402150e-03	ko01100	Unigene0000024(PMA1);Unigene0000031(ctps);Unigene0000099(LHBC);Unigene0000565(KCS11);Unigene0000613(PHT1);Unigene0000622(RFS2);Unigene0001232(NAD7);Unigene0001602(FOXG_03074);Unigene0002195(glnA);Unigene0002292(IP5P3);Unigene0002526(Os05g0388400);Unigene0002616(--);Unigene0002691(AN1);Unigene0003012(URA6);Unigene0003337(ctps);Unigene0003338(ctps1);Unigene0003635(PER30);Unigene0003848(--);Unigene0…	K01535+K01937+K08914+K15397+K13065+K06617+K03935+K00616+K01915+K01099+K00858+K20860+K04120+K13800+K01937+K01937+K00430+K03103+K12450+K13648+K00012+K02132+K00873+K00627+K01853+K11816+K03879+K01874+K00430+K00430+K00968+K13600+K08099+K13421+K13421+K00008+K02693+K00549+K03782+K00505+K00963+K14760+K00512+K13222+K01648+K00430+K13034+K00128+K02641+K08249+K13065+K00162+K01183+K01803+K01940+K01853+K17761+…
Metabolism	Global and overview maps	Biosynthesis of secondary metabolites	193	3496	7.70255e-05	1.489160e-03	ko01110	Unigene0000565(KCS11);Unigene0000613(PHT1);Unigene0001188(GA2OX5);Unigene0001602(FOXG_03074);Unigene0002616(--);Unigene0002691(AN1);Unigene0003635(PER30);Unigene0004679(--);Unigene0005324(pkiA);Unigene0005657(EMB3003);Unigene0005714(Os02g0139700);Unigene0007012(PER2);Unigene0007013(GSVIVT00037159001);Unigene0007409(CAO);Unigene0007632(CLH2);Unigene0008869(Os12g0623900);Unigene0009245(katG1);Unige…	K15397+K13065+K04125+K00616+K20860+K04120+K00430+K11778+K00873+K00627+K01853+K00430+K00430+K13600+K08099+K00549+K03782+K00505+K00963+K14760+K01648+K00430+K13034+K00128+K08249+K13065+K00162+K01803+K01940+K01853+K09841+K13508+K13065+K00033+K01933+K01177+K00430+K00430+K00430+K00430+K11778+K11778+K00966+K05894+K05894+K13679+K00001+K01115+K01115+K00164+K14085+K00161+K00430+K15891+K02303+K15397+K13065+…
Metabolism	Biosynthesis of other secondary metabolites	Phenylpropanoid biosynthesis	30	344	0.0002324249	3.851613e-03	ko00940	Unigene0000613(PHT1);Unigene0003635(PER30);Unigene0007012(PER2);Unigene0007013(GSVIVT00037159001);Unigene0009245(katG1);Unigene0010351(PER70);Unigene0011852(PHT1);Unigene0015875(PHT1);Unigene0018008(PER19);Unigene0018009(PER19);Unigene0018012(GSVIVT00023967001);Unigene0018021(PER52);Unigene0023707(PER12);Unigene0025850(PHT1);Unigene0048239(PER45);Unigene0050952(BGLU32);Unigene0056018(GLU2);Unigen…	K13065+K00430+K00430+K00430+K03782+K00430+K13065+K13065+K00430+K00430+K00430+K00430+K00430+K13065+K00430+K01188+K01188+K01904+K00430+K00430+K00083+K00430+K05350+K05350+K01188+K09753+K10775+K01188+K01188+K00430
Metabolism	Metabolism of terpenoids and polyketides	Carotenoid biosynthesis	9	52	0.0003601277	5.221852e-03	ko00906	Unigene0014598(ZSD1);Unigene0037409(CRTL-E-1);Unigene0041178(PSY3);Unigene0068902(CYP707A5);Unigene0070841(PSY1);Unigene0072167(NCED1);Unigene0084002(CYP707A7);Unigene0093694(BHY);Unigene0096118(CYP97C1)	K09841+K06444+K02291+K09843+K02291+K09840+K09843+K15746+K09837
Metabolism	Metabolism of terpenoids and polyketides	Monoterpenoid biosynthesis	5	17	0.0006111513	7.877061e-03	ko00902	Unigene0054939(SDR2b);Unigene0067938(SDR1);Unigene0075232(SDR1);Unigene0078878(SALR);Unigene0096842(SALR)	K15095+K15095+K15095+K15095+K15095
Metabolism	Metabolism of terpenoids and polyketides	Zeatin biosynthesis	8	46	0.0007359389	8.536891e-03	ko00908	Unigene0000671(SB20O07.14);Unigene0017183(CKX3);Unigene0036426(CKX2);Unigene0054623(IPT5);Unigene0067060(--);Unigene0081211(UGT73E1);Unigene0090322(UGT73C5);Unigene0096447(UGT73E1)	K13495+K00279+K00279+K10760+K10760+K13496+K13496+K13496
Metabolism	Metabolism of other amino acids	Glutathione metabolism	24	291	0.00203056	2.141318e-02	ko00480	Unigene0016938(GND1);Unigene0020304(GSTU6);Unigene0020706(GSTU6);Unigene0023302(GSTZ5);Unigene0034643(GST3);Unigene0036313(GPXMC1);Unigene0040364(GSTU6);Unigene0041800(gsdA);Unigene0045850(yfcG);Unigene0054070(GST1);Unigene0059164(G6PGH1);Unigene0062656(spe-3);Unigene0063893(--);Unigene0071556(GSTU1);Unigene0071557(GSTU6);Unigene0079128(GSTU17);Unigene0080740(IN2-1);Unigene0081251(GSTU6);Unigene0…	K00033+K00799+K00799+K00799+K00799+K00432+K00799+K00036+K00799+K00799+K00033+K00797+K00036+K00799+K00799+K00799+K00799+K00799+K01255+K00799+K00434+K00434+K00434+K00432
Metabolism	Biosynthesis of other secondary metabolites	Flavonoid biosynthesis	10	83	0.003122898	3.018801e-02	ko00941	Unigene0000613(PHT1);Unigene0011852(PHT1);Unigene0015875(PHT1);Unigene0025850(PHT1);Unigene0035425(--);Unigene0035427(ANR);Unigene0052305(RhGT1);Unigene0052307(UGT88B1);Unigene0056120(CYP75B3);Unigene0084772(CHI)	K13065+K13065+K13065+K13065+K08695+K08695+K22845+K22845+K05280+K01859
Environmental Information Processing	Signal transduction	Plant hormone signal transduction	24	305	0.003726547	3.325227e-02	ko04075	Unigene0004801(EIN2);Unigene0005652(GH3.8);Unigene0009124(SAUR41);Unigene0009126(SAUR72);Unigene0009159(XTH23);Unigene0014713(SAPK1);Unigene0017879(TIFY9);Unigene0018187(EIN3);Unigene0024361(NPR1);Unigene0024679(PP2C30);Unigene0026286(TGA2.2);Unigene0032660(TIFY10A);Unigene0039168(SAUR36);Unigene0047523(TIFY11C);Unigene0047895(IAA12);Unigene0054785(HK4);Unigene0071320(BZIP23);Unigene0073719(Os05g…	K14513+K14487+K14488+K14488+K14504+K14498+K13464+K14514+K14508+K14497+K14431+K13464+K14488+K13464+K14484+K14489+K14432+K14497+K14487+K16189+K16189+K14508+K13464+K13464
Metabolism	Lipid metabolism	Linoleic acid metabolism	6	38	0.005546051	4.595299e-02	ko00591	Unigene0001694(LOX1.1);Unigene0069097(Os03g0700700);Unigene0069098(Os03g0700400);Unigene0069099(LOX1.1);Unigene0074152(LOX1.2);Unigene0083671(LOX1.1)	K15718+K15718+K15718+K15718+K00454+K15718
Metabolism	Metabolism of cofactors and vitamins	Porphyrin and chlorophyll metabolism	10	91	0.006061375	4.687463e-02	ko00860	Unigene0007409(CAO);Unigene0007632(CLH2);Unigene0023936(cysG);Unigene0032555(NOL);Unigene0065387(PPOX1);Unigene0069649(PORB);Unigene0073077(PAO);Unigene0075661(Os04g0692600);Unigene0087331(CHLI);Unigene0100896(HO1)	K13600+K08099+K02303+K13606+K00231+K00218+K13071+K22013+K03405+K21480
Metabolism	Biosynthesis of other secondary metabolites	Stilbenoid, diarylheptanoid and gingerol biosynthesis	6	46	0.01405672	1.019112e-01	ko00945	Unigene0000613(PHT1);Unigene0011852(PHT1);Unigene0015875(PHT1);Unigene0017830(OMT2);Unigene0025850(PHT1);Unigene0072289(ASMT3)	K13065+K13065+K13065+K16040+K13065+K16040
Metabolism	Biosynthesis of other secondary metabolites	Betalain biosynthesis	5	34	0.01495489	1.020451e-01	ko00965	Unigene0009875(tyrP);Unigene0025022(LIGB);Unigene0050008(T);Unigene0073896(tyrP);Unigene0100015(TYDC1)	K00505+K15777+K00505+K00505+K01593
Metabolism	Energy metabolism	Carbon fixation in photosynthetic organisms	24	368	0.03148855	2.029262e-01	ko00710	Unigene0012682(TPIP1);Unigene0024766(PPDK2);Unigene0030003(GAPA);Unigene0034578(RBCS);Unigene0035534(GAPC3);Unigene0035536(GAPC1);Unigene0039754(CFBP);Unigene0041413(FBP1);Unigene0045097(FBA5);Unigene0046452(ME1);Unigene0049216(pgk1);Unigene0053309(At1g32060);Unigene0053310(At1g32060);Unigene0054453(PEPC);Unigene0056152(OsI_10887);Unigene0056316(CTIMC);Unigene0068130(At5g58330);Unigene0078199(Mdh…	K01803+K01006+K05298+K01602+K00134+K00134+K03841+K03841+K01623+K00029+K00927+K00855+K00855+K01595+K03841+K01803+K00051+K00026+K00927+K00927+K01807+K00026+K01624+K01624
Metabolism	Carbohydrate metabolism	Fructose and mannose metabolism	16	228	0.04072796	2.486549e-01	ko00051	Unigene0007978(SDH);Unigene0012682(TPIP1);Unigene0019146(Os03g0268400);Unigene0039754(CFBP);Unigene0041413(FBP1);Unigene0045097(FBA5);Unigene0049906(HXK3);Unigene0053511(Os06g0652300);Unigene0056152(OsI_10887);Unigene0056316(CTIMC);Unigene0063032(PFK3);Unigene0082756(SNOG_09898);Unigene0088080(lxr3);Unigene0096222(Os08g0237200);Unigene0097571(fbaA);Unigene0097574(FBA1)	K00008+K01803+K00966+K03841+K03841+K01623+K00844+K02377+K03841+K01803+K00850+K00045+K17742+K00966+K01624+K01624
Metabolism	Metabolism of other amino acids	Cyanoamino acid metabolism	11	145	0.05145952	2.789725e-01	ko00460	Unigene0010612(CS26);Unigene0011463(CXP;2-1);Unigene0050952(BGLU32);Unigene0056018(GLU2);Unigene0070718(BGLU16);Unigene0070719(BGLU15);Unigene0078669(CYP79A1);Unigene0079554(BGLU20);Unigene0097743(BGLU31);Unigene0098956(CYP71E1);Unigene0099052(BGLU29)	K13034+K08249+K01188+K01188+K05350+K05350+K13027+K01188+K01188+K13029+K01188
Metabolism	Glycan biosynthesis and metabolism	Glycosaminoglycan degradation	4	33	0.05338976	2.789725e-01	ko00531	Unigene0015107(--);Unigene0035855(At5g34940);Unigene0035856(At5g34940);Unigene0101140(--)	K07964+K07964+K07964+K07964
Metabolism	Metabolism of other amino acids	Phosphonate and phosphinate metabolism	3	20	0.05375569	2.789725e-01	ko00440	Unigene0007261(CCT2);Unigene0035555(AAPT1);Unigene0061024(PECT1)	K00968+K00993+K00967
Environmental Information Processing	Signal transduction	MAPK signaling pathway - plant	20	313	0.05531352	2.789725e-01	ko04016	Unigene0004801(EIN2);Unigene0012854(WRKY24);Unigene0014713(SAPK1);Unigene0016775(RBOHF);Unigene0017427(RTE1);Unigene0018187(EIN3);Unigene0018788(PCM3);Unigene0018791(--);Unigene0019680(Cht1);Unigene0021387(O10);Unigene0024679(PP2C30);Unigene0033276(MPK12);Unigene0043535(EPF2);Unigene0062334(--);Unigene0067832(--);Unigene0069143(MAPKKK17);Unigene0070437(FLS2);Unigene0073719(Os05g0457200);Unigene00…	K14513+K13424+K14498+K13447+K20726+K14514+K02183+K02183+K20547+K13414+K14497+K20538+K20729+K02183+K02183+K20716+K13420+K14497+K20604+K03781
Metabolism	Lipid metabolism	Glycerophospholipid metabolism	16	242	0.06319026	3.037532e-01	ko00564	Unigene0007261(CCT2);Unigene0013803(GDPD1);Unigene0015435(GPAT3);Unigene0020921(PLD1);Unigene0020922(PLD1);Unigene0035555(AAPT1);Unigene0044112(DGK5);Unigene0049475(Os03g0232800);Unigene0061024(PECT1);Unigene0065734(GDPD6);Unigene0071939(gpdh-3);Unigene0075066(NMT2);Unigene0093727(CRR7);Unigene0094631(GDPD6);Unigene0096530(Os01g0801600);Unigene0097295(At1g74320)	K00968+K18696+K13508+K01115+K01115+K00993+K00901+K06129+K00967+K01126+K00111+K05929+K01126+K01126+K00006+K14156
Genetic Information Processing	Replication and repair	DNA replication	7	82	0.06546406	3.037532e-01	ko03030	Unigene0002360(MCM7);Unigene0010020(RPA1C);Unigene0027716(MCM5);Unigene0040245(--);Unigene0050246(Os08g0175300);Unigene0056830(--);Unigene0080075(--)	K02210+K07466+K02209+K07466+K02335+K07466+K07466
Metabolism	Carbohydrate metabolism	Glycolysis / Gluconeogenesis	35	626	0.07578139	3.260190e-01	ko00010	Unigene0003848(--);Unigene0005324(pkiA);Unigene0005657(EMB3003);Unigene0010647(CLAH10);Unigene0012539(Os08g0536000);Unigene0012682(TPIP1);Unigene0020554(At1g32780);Unigene0021792(BTG-26);Unigene0023311(pda1);Unigene0035534(GAPC3);Unigene0035536(GAPC1);Unigene0035968(mrp-3);Unigene0039754(CFBP);Unigene0041413(FBP1);Unigene0042583(OsI_35105);Unigene0045097(FBA5);Unigene0049216(pgk1);Unigene0049906(…	K03103+K00873+K00627+K00128+K00162+K01803+K00001+K14085+K00161+K00134+K00134+K00627+K03841+K03841+K00873+K01623+K00927+K00844+K03841+K01803+K15633+K00850+K01895+K00002+K00121+K01810+K00131+K00927+K00927+K00001+K01913+K01624+K01624+K00121+K00121
Metabolism	Carbohydrate metabolism	Pentose phosphate pathway	16	250	0.07923135	3.260190e-01	ko00030	Unigene0001602(FOXG_03074);Unigene0016938(GND1);Unigene0039754(CFBP);Unigene0041413(FBP1);Unigene0041800(gsdA);Unigene0045097(FBA5);Unigene0056152(OsI_10887);Unigene0059164(G6PGH1);Unigene0063032(PFK3);Unigene0063893(--);Unigene0073053(pgiA);Unigene0074449(GPN1);Unigene0082934(OsI_30141);Unigene0089366(RPI4);Unigene0097571(fbaA);Unigene0097574(FBA1)	K00616+K00033+K03841+K03841+K00036+K01623+K03841+K00033+K00850+K00036+K01810+K00131+K01057+K01807+K01624+K01624
Metabolism	Carbohydrate metabolism	Galactose metabolism	13	194	0.08087434	3.260190e-01	ko00052	Unigene0000622(RFS2);Unigene0009920(fyu1);Unigene0017340(Os10g0493600);Unigene0036224(RFS2);Unigene0049906(HXK3);Unigene0059883(--);Unigene0063032(PFK3);Unigene0065772(RFS2);Unigene0065774(RFS2);Unigene0070732(UGPA);Unigene0073258(UGE-3);Unigene0078182(UGE-2);Unigene0078915(GOLS2)	K06617+K00963+K07407+K06617+K00844+K01187+K00850+K06617+K06617+K00963+K01784+K01784+K18819
Metabolism	Metabolism of cofactors and vitamins	Riboflavin metabolism	4	38	0.08150475	3.260190e-01	ko00740	Unigene0002616(--);Unigene0041450(PYRP2);Unigene0071348(PAP3);Unigene0071349(PAP3)	K20860+K22912+K14379+K14379
Environmental Information Processing	Signal transduction	Phosphatidylinositol signaling system	9	124	0.09097058	3.493241e-01	ko04070	Unigene0002292(IP5P3);Unigene0018788(PCM3);Unigene0018791(--);Unigene0044112(DGK5);Unigene0059507(PIP5K4);Unigene0062334(--);Unigene0067832(--);Unigene0075751(FAB1C);Unigene0097034(FAB1B)	K01099+K02183+K02183+K00901+K00889+K02183+K02183+K00921+K00921
Metabolism	Biosynthesis of other secondary metabolites	Flavone and flavonol biosynthesis	2	12	0.09335386	3.493241e-01	ko00944	Unigene0056120(CYP75B3);Unigene0096998(UGT73C3)	K05280+K22771
Genetic Information Processing	Replication and repair	Homologous recombination	7	91	0.1007991	3.653967e-01	ko03440	Unigene0010020(RPA1C);Unigene0040245(--);Unigene0050246(Os08g0175300);Unigene0052704(MUS81);Unigene0056830(--);Unigene0067691(MUS81);Unigene0080075(--)	K07466+K07466+K02335+K08991+K07466+K08991+K07466
Organismal Systems	Environmental adaptation	Plant-pathogen interaction	24	420	0.1045328	3.674486e-01	ko04626	Unigene0000565(KCS11);Unigene0004057(RPM1);Unigene0007130(--);Unigene0012854(WRKY24);Unigene0016775(RBOHF);Unigene0018788(PCM3);Unigene0018791(--);Unigene0021387(O10);Unigene0024640(KCS12);Unigene0043562(PBS1);Unigene0049727(RPM1);Unigene0058857(GLPK);Unigene0062334(--);Unigene0066872(PTI5);Unigene0067715(CML5);Unigene0067832(--);Unigene0070437(FLS2);Unigene0071574(RPM1);Unigene0077983(PBL27);Uni…	K15397+K13457+K05391+K13424+K13447+K02183+K02183+K13414+K15397+K13430+K13457+K00864+K02183+K13433+K13448+K02183+K13420+K13457+K13430+K04079+K13448+K15397+K15397+K13473
Metabolism	Lipid metabolism	Glycerolipid metabolism	15	247	0.1206929	4.117758e-01	ko00561	Unigene0010647(CLAH10);Unigene0014349(--);Unigene0015435(GPAT3);Unigene0016950(CSE);Unigene0017340(Os10g0493600);Unigene0021792(BTG-26);Unigene0026700(GCY1);Unigene0037336(DGAT2D);Unigene0044112(DGK5);Unigene0044919(gld2);Unigene0056334(CYP37);Unigene0058857(GLPK);Unigene0064971(SFR2);Unigene0065165(ADH6);Unigene0083918(Rv0183)	K00128+K22849+K13508+K01054+K07407+K14085+K18097+K22848+K00901+K18097+K01054+K00864+K21362+K00002+K01054
Metabolism	Nucleotide metabolism	Pyrimidine metabolism	8	122	0.1616154	5.356396e-01	ko00240	Unigene0000031(ctps);Unigene0003012(URA6);Unigene0003337(ctps);Unigene0003338(ctps1);Unigene0007701(UMPS1);Unigene0007702(UMPS1);Unigene0025590(URH2);Unigene0062949(CDA1)	K01937+K13800+K01937+K01937+K13421+K13421+K01240+K01489
Metabolism	Metabolism of cofactors and vitamins	Nicotinate and nicotinamide metabolism	4	50	0.1715272	5.526988e-01	ko00760	Unigene0002526(Os05g0388400);Unigene0025590(URH2);Unigene0028701(Os02g0134400);Unigene0058368(--)	K00858+K01240+K00278+K18551
Metabolism	Biosynthesis of other secondary metabolites	Benzoxazinoid biosynthesis	2	18	0.1830452	5.738714e-01	ko00402	Unigene0010250(BX1);Unigene0023084(BX6)	K13222+K13229
Metabolism	Carbohydrate metabolism	Ascorbate and aldarate metabolism	8	129	0.199195	6.080689e-01	ko00053	Unigene0004626(UGD4);Unigene0010647(CLAH10);Unigene0021792(BTG-26);Unigene0032993(MDAR5);Unigene0078055(VTC5);Unigene0097134(APX8);Unigene0097136(orf81);Unigene0097138(APX7)	K00012+K00128+K14085+K08232+K14190+K00434+K00434+K00434
Metabolism	Metabolism of terpenoids and polyketides	Brassinosteroid biosynthesis	2	20	0.2151726	6.400006e-01	ko00905	Unigene0043580(CYP734A6);Unigene0048976(CYP92C6)	K15639+K20623
Metabolism	Lipid metabolism	alpha-Linolenic acid metabolism	7	116	0.2402809	6.968146e-01	ko00592	Unigene0019147(OPR1);Unigene0019148(OPR10);Unigene0035567(OPR1);Unigene0054503(AOC);Unigene0074152(LOX1.2);Unigene0084412(nadA);Unigene0088330(CYP74A1)	K05894+K05894+K05894+K10525+K00454+K05894+K01723
Metabolism	Carbohydrate metabolism	Inositol phosphate metabolism	7	117	0.2468522	6.984111e-01	ko00562	Unigene0002292(IP5P3);Unigene0003848(--);Unigene0012682(TPIP1);Unigene0056316(CTIMC);Unigene0059507(PIP5K4);Unigene0075751(FAB1C);Unigene0097034(FAB1B)	K01099+K03103+K01803+K01803+K00889+K00921+K00921
Metabolism	Glycan biosynthesis and metabolism	Other glycan degradation	3	41	0.2631987	7.046753e-01	ko00511	Unigene0005581(--);Unigene0098830(--);Unigene0098831(GBA2)	K01191+K17108+K17108
Genetic Information Processing	Replication and repair	Mismatch repair	4	60	0.2636467	7.046753e-01	ko03430	Unigene0010020(RPA1C);Unigene0040245(--);Unigene0056830(--);Unigene0080075(--)	K07466+K07466+K07466+K07466
Metabolism	Biosynthesis of other secondary metabolites	Indole alkaloid biosynthesis	1	7	0.2674216	7.046753e-01	ko00901	Unigene0100015(TYDC1)	K01593
Organismal Systems	Environmental adaptation	Circadian rhythm - plant	4	61	0.2733654	7.046753e-01	ko04712	Unigene0011331(LHY);Unigene0052357(PRR95);Unigene0052851(HY5);Unigene0094184(--)	K12133+K12130+K16241+K12125
Metabolism	Global and overview maps	Carbon metabolism	57	1241	0.3491907	8.722667e-01	ko01200	Unigene0001602(FOXG_03074);Unigene0005324(pkiA);Unigene0005657(EMB3003);Unigene0010612(CS26);Unigene0012539(Os08g0536000);Unigene0012682(TPIP1);Unigene0016938(GND1);Unigene0020970(ogdh);Unigene0023311(pda1);Unigene0024766(PPDK2);Unigene0030003(GAPA);Unigene0034578(RBCS);Unigene0035534(GAPC3);Unigene0035536(GAPC1);Unigene0035968(mrp-3);Unigene0039754(CFBP);Unigene0040585(sdh1);Unigene0041413(FBP1)…	K00616+K00873+K00627+K13034+K00162+K01803+K00033+K00164+K00161+K01006+K05298+K01602+K00134+K00134+K00627+K03841+K00234+K03841+K00036+K00873+K01623+K02437+K00029+K00927+K00844+K00855+K00855+K01595+K03841+K01803+K00033+K01681+K15633+K00030+K00850+K00036+K01895+K00051+K00121+K01810+K00131+K00026+K00927+K11517+K00927+K01057+K01913+K03781+K01807+K01900+K01738+K00026+K01624+K01624+K00121+K00121+K01647
Metabolism	Carbohydrate metabolism	Amino sugar and nucleotide sugar metabolism	20	416	0.3534184	8.722667e-01	ko00520	Unigene0004056(RHM1);Unigene0004623(GAUT7);Unigene0004626(UGD4);Unigene0009920(fyu1);Unigene0012660(CHIA);Unigene0019146(Os03g0268400);Unigene0019680(Cht1);Unigene0038872(GAUT1);Unigene0039822(ASD1);Unigene0049906(HXK3);Unigene0050963(Os01g0969100);Unigene0053511(Os06g0652300);Unigene0066242(bxlB);Unigene0066243(bxlB);Unigene0070732(UGPA);Unigene0071830(Gfpt2);Unigene0073053(pgiA);Unigene0073258(…	K12450+K13648+K00012+K00963+K01183+K00966+K20547+K13648+K01209+K00844+K12449+K02377+K15920+K15920+K00963+K00820+K01810+K01784+K01784+K00966
Genetic Information Processing	Folding, sorting and degradation	Sulfur relay system	2	29	0.3613147	8.731772e-01	ko04122	Unigene0014828(aspf3);Unigene0055159(ARB_05732-2)	K14171+K04487
Metabolism	Amino acid metabolism	Arginine and proline metabolism	9	180	0.3822645	8.857762e-01	ko00330	Unigene0010647(CLAH10);Unigene0014846(SAMDC);Unigene0021792(BTG-26);Unigene0026804(POX2);Unigene0036227(ADC1);Unigene0057833(B0616E02-H0507E05.7);Unigene0062656(spe-3);Unigene0090800(P5CS2);Unigene0098677(PAO6)	K00128+K01611+K14085+K00318+K01583+K01476+K00797+K12657+K13366
Metabolism	Lipid metabolism	Arachidonic acid metabolism	3	51	0.3832132	8.857762e-01	ko00590	Unigene0036313(GPXMC1);Unigene0075859(EPHX2);Unigene0100843(GPX1)	K00432+K08726+K00432
Metabolism	Metabolism of terpenoids and polyketides	Terpenoid backbone biosynthesis	6	116	0.3916811	8.857762e-01	ko00900	Unigene0004679(--);Unigene0018845(At5g58780);Unigene0018847(At5g58784);Unigene0023826(--);Unigene0034849(TPS1);Unigene0095207(SPS2)	K11778+K11778+K11778+K15891+K15793+K05356
Metabolism	Amino acid metabolism	Tryptophan metabolism	14	293	0.3970721	8.857762e-01	ko00380	Unigene0005767(YUCCA8);Unigene0009245(katG1);Unigene0010647(CLAH10);Unigene0016606(YUC3);Unigene0021792(BTG-26);Unigene0028145(CYP89A2);Unigene0034009(AO2);Unigene0034561(CYP89A2);Unigene0057324(AO1);Unigene0084994(cta1);Unigene0086224(CYP78A9);Unigene0087262(CYP736A117);Unigene0096724(Sb07g000300);Unigene0100015(TYDC1)	K11816+K03782+K00128+K11816+K14085+K07408+K11817+K07408+K11817+K03781+K07408+K07410+K22450+K01593
Metabolism	Lipid metabolism	Sphingolipid metabolism	5	96	0.4057979	8.881614e-01	ko00600	Unigene0017340(Os10g0493600);Unigene0020833(SBH2);Unigene0058517(Os01g0624000);Unigene0098830(--);Unigene0098831(GBA2)	K07407+K04713+K12349+K17108+K17108
Metabolism	Amino acid metabolism	Phenylalanine, tyrosine and tryptophan biosynthesis	5	98	0.423124	9.089330e-01	ko00400	Unigene0033408(DAHPS2);Unigene0046751(ASB2);Unigene0064585(trpB2);Unigene0080443(CM2);Unigene0097904(ADT2)	K01626+K01658+K06001+K01850+K05359
Metabolism	Amino acid metabolism	Tyrosine metabolism	9	188	0.4321925	9.115333e-01	ko00350	Unigene0009875(tyrP);Unigene0020554(At1g32780);Unigene0050008(T);Unigene0068569(At5g42250);Unigene0073896(tyrP);Unigene0083265(At1g64710);Unigene0098056(FDH1);Unigene0098344(At5g42250);Unigene0100015(TYDC1)	K00505+K00001+K00505+K00121+K00505+K00001+K00121+K00121+K01593
Metabolism	Lipid metabolism	Fatty acid elongation	4	78	0.4417397	9.150322e-01	ko00062	Unigene0000565(KCS11);Unigene0024640(KCS12);Unigene0095960(KCS1);Unigene0100475(KCS12)	K15397+K15397+K15397+K15397
Environmental Information Processing	Membrane transport	ABC transporters	5	102	0.4574659	9.309832e-01	ko02010	Unigene0002853(ABCB11);Unigene0044711(ABCC13);Unigene0051971(ABCB28);Unigene0095539(ABCB19);Unigene0095544(ABCB19)	K05658+K05674+K05657+K05658+K05658
Genetic Information Processing	Replication and repair	Nucleotide excision repair	5	103	0.4659662	9.319324e-01	ko03420	Unigene0010020(RPA1C);Unigene0040245(--);Unigene0050246(Os08g0175300);Unigene0056830(--);Unigene0080075(--)	K07466+K07466+K02335+K07466+K07466
Metabolism	Biosynthesis of other secondary metabolites	Isoquinoline alkaloid biosynthesis	4	83	0.4897489	9.628961e-01	ko00950	Unigene0009875(tyrP);Unigene0050008(T);Unigene0073896(tyrP);Unigene0100015(TYDC1)	K00505+K00505+K00505+K01593
Metabolism	Lipid metabolism	Ether lipid metabolism	3	63	0.5201869	9.947656e-01	ko00565	Unigene0020921(PLD1);Unigene0020922(PLD1);Unigene0035555(AAPT1)	K01115+K01115+K00993
Genetic Information Processing	Translation	Ribosome biogenesis in eukaryotes	10	226	0.5231095	9.947656e-01	ko03008	Unigene0010230(EIF6-2);Unigene0016484(nmd3);Unigene0018025(--);Unigene0019222(CBF5);Unigene0038149(cbf5);Unigene0055108(GSP1);Unigene0066920(XRN3);Unigene0070971(nop-1);Unigene0079011(--);Unigene0096082(RAN1)	K03264+K07562+K14565+K11131+K11131+K07936+K12619+K14563+K14565+K07936
Metabolism	Biosynthesis of other secondary metabolites	Glucosinolate biosynthesis	1	18	0.5508995	9.999977e-01	ko00966	Unigene0078669(CYP79A1)	K13027
Metabolism	Carbohydrate metabolism	Starch and sucrose metabolism	22	513	0.558104	9.999977e-01	ko00500	Unigene0009920(fyu1);Unigene0017506(BAMY2);Unigene0019915(WAXY);Unigene0029444(ARB_02797);Unigene0032150(GLU5);Unigene0043358(SSIIIA);Unigene0049906(HXK3);Unigene0050952(BGLU32);Unigene0051895(SBE1);Unigene0056018(GLU2);Unigene0059883(--);Unigene0063262(SSII-2);Unigene0063263(SSII-3);Unigene0070718(BGLU16);Unigene0070719(BGLU15);Unigene0070732(UGPA);Unigene0073053(pgiA);Unigene0079052(GLU13);Unig…	K00963+K01177+K13679+K01210+K01179+K00703+K00844+K01188+K00700+K01188+K01187+K00703+K00703+K05350+K05350+K00963+K01810+K01179+K01188+K00695+K01188+K01188
Metabolism	Lipid metabolism	Steroid biosynthesis	4	96	0.6052463	9.999977e-01	ko00100	Unigene0005714(Os02g0139700);Unigene0013183(Os02g0139700);Unigene0036874(Smt1-1);Unigene0096473(Smt1-1)	K01853+K01853+K00559+K00559
Metabolism	Carbohydrate metabolism	Pentose and glucuronate interconversions	8	195	0.6170312	9.999977e-01	ko00040	Unigene0004626(UGD4);Unigene0007978(SDH);Unigene0009920(fyu1);Unigene0051191(PGG1);Unigene0054705(PECS-1.1);Unigene0060748(plyA);Unigene0065165(ADH6);Unigene0070732(UGPA)	K00012+K00008+K00963+K01184+K01051+K01728+K00002+K00963
Genetic Information Processing	Translation	Aminoacyl-tRNA biosynthesis	6	156	0.6772519	9.999977e-01	ko00970	Unigene0002678(At5g27470);Unigene0003180(ALATS);Unigene0006510(OVA7);Unigene0006512(OVA7);Unigene0006537(Os06g0508700);Unigene0022809(At2g33840)	K01875+K01872+K01875+K01875+K01874+K01866
Metabolism	Glycan biosynthesis and metabolism	Glycosphingolipid biosynthesis - globo and isoglobo series	1	30	0.7367791	9.999977e-01	ko00603	Unigene0017340(Os10g0493600)	K07407
Metabolism	Lipid metabolism	Cutin, suberine and wax biosynthesis	1	32	0.7592145	9.999977e-01	ko00073	Unigene0054058(FAR1)	K13356
Metabolism	Metabolism of cofactors and vitamins	Ubiquinone and other terpenoid-quinone biosynthesis	3	93	0.7755559	9.999977e-01	ko00130	Unigene0009944(AAE14);Unigene0058055(4CLL1);Unigene0083301(FQR1)	K14760+K01904+K03809
Metabolism	Biosynthesis of other secondary metabolites	Monobactam biosynthesis	1	34	0.7797406	9.999977e-01	ko00261	Unigene0040800(AKHSDH1)	K12524
Metabolism	Carbohydrate metabolism	Butanoate metabolism	4	123	0.7878976	9.999977e-01	ko00650	Unigene0013869(FUS7);Unigene0033283(oxct1);Unigene0068154(GAD1);Unigene0083526(AAE7)	K17761+K01027+K01580+K01913
Cellular Processes	Transport and catabolism	Peroxisome	11	312	0.8024026	9.999977e-01	ko04146	Unigene0021609(PXN);Unigene0022027(Os01g0505400);Unigene0032764(At2g24580);Unigene0040367(LACS5);Unigene0048029(SOD2);Unigene0054058(FAR1);Unigene0064652(AAE16);Unigene0075859(EPHX2);Unigene0079830(GLO1);Unigene0084767(SODCC.3);Unigene0084994(cta1)	K13354+K12261+K00306+K01897+K04564+K13356+K01897+K08726+K11517+K04565+K03781
Metabolism	Metabolism of other amino acids	Taurine and hypotaurine metabolism	1	37	0.8073006	9.999977e-01	ko00430	Unigene0068154(GAD1)	K01580
Metabolism	Carbohydrate metabolism	Pyruvate metabolism	16	449	0.8271337	9.999977e-01	ko00620	Unigene0005324(pkiA);Unigene0005657(EMB3003);Unigene0010647(CLAH10);Unigene0012539(Os08g0536000);Unigene0021792(BTG-26);Unigene0023311(pda1);Unigene0024766(PPDK2);Unigene0035968(mrp-3);Unigene0042583(OsI_35105);Unigene0046452(ME1);Unigene0054453(PEPC);Unigene0064712(facA);Unigene0068130(At5g58330);Unigene0078199(Mdh2);Unigene0083526(AAE7);Unigene0095852(At3g47520)	K00873+K00627+K00128+K00162+K14085+K00161+K01006+K00627+K00873+K00029+K01595+K01895+K00051+K00026+K01913+K00026
Metabolism	Lipid metabolism	Synthesis and degradation of ketone bodies	1	42	0.8457961	9.999977e-01	ko00072	Unigene0033283(oxct1)	K01027
Metabolism	Amino acid metabolism	Histidine metabolism	2	77	0.8538889	9.999977e-01	ko00340	Unigene0010647(CLAH10);Unigene0021792(BTG-26)	K00128+K14085
Metabolism	Metabolism of cofactors and vitamins	Thiamine metabolism	2	77	0.8538889	9.999977e-01	ko00730	Unigene0026163(--);Unigene0055159(ARB_05732-2)	K22911+K04487
Metabolism	Lipid metabolism	Fatty acid degradation	9	286	0.8793673	9.999977e-01	ko00071	Unigene0010647(CLAH10);Unigene0020554(At1g32780);Unigene0021792(BTG-26);Unigene0040367(LACS5);Unigene0064652(AAE16);Unigene0068569(At5g42250);Unigene0083265(At1g64710);Unigene0098056(FDH1);Unigene0098344(At5g42250)	K00128+K00001+K14085+K01897+K01897+K00121+K00001+K00121+K00121
Metabolism	Energy metabolism	Nitrogen metabolism	4	148	0.890152	9.999977e-01	ko00910	Unigene0002195(glnA);Unigene0040485(NIA1);Unigene0066775(ACA1);Unigene0095677(CYN1)	K01915+K10534+K01674+K01725
Metabolism	Metabolism of terpenoids and polyketides	Limonene and pinene degradation	1	51	0.8967729	9.999977e-01	ko00903	Unigene0010647(CLAH10)	K00128
Metabolism	Metabolism of other amino acids	beta-Alanine metabolism	4	153	0.9044397	9.999977e-01	ko00410	Unigene0010647(CLAH10);Unigene0021792(BTG-26);Unigene0068154(GAD1);Unigene0098677(PAO6)	K00128+K14085+K01580+K13366
Metabolism	Metabolism of cofactors and vitamins	Folate biosynthesis	1	53	0.9055843	9.999977e-01	ko00790	Unigene0058425(FPGS1)	K01930
Genetic Information Processing	Replication and repair	Base excision repair	1	55	0.9136446	9.999977e-01	ko03410	Unigene0050246(Os08g0175300)	K02335
Metabolism	Amino acid metabolism	Phenylalanine metabolism	3	128	0.9210759	9.999977e-01	ko00360	Unigene0009245(katG1);Unigene0084165(PAL);Unigene0100015(TYDC1)	K03782+K10775+K01593
Metabolism	Amino acid metabolism	Glycine, serine and threonine metabolism	7	250	0.9222768	9.999977e-01	ko00260	Unigene0021792(BTG-26);Unigene0032764(At2g24580);Unigene0040800(AKHSDH1);Unigene0046294(GDCSH);Unigene0060859(ipgm-1);Unigene0064585(trpB2);Unigene0081886(vbsA)	K14085+K00306+K12524+K02437+K15633+K06001+K00108
Metabolism	Carbohydrate metabolism	Citrate cycle (TCA cycle)	13	421	0.9265158	9.999977e-01	ko00020	Unigene0005657(EMB3003);Unigene0010268(B14D6.310);Unigene0012539(Os08g0536000);Unigene0020970(ogdh);Unigene0023311(pda1);Unigene0035968(mrp-3);Unigene0040585(sdh1);Unigene0060559(acoA);Unigene0061446(idh2);Unigene0078199(Mdh2);Unigene0090722(tca-9);Unigene0095852(At3g47520);Unigene0099248(citA)	K00627+K01648+K00162+K00164+K00161+K00627+K00234+K01681+K00030+K00026+K01900+K00026+K01647
Genetic Information Processing	Folding, sorting and degradation	RNA degradation	7	254	0.9293126	9.999977e-01	ko03018	Unigene0006342(CPN60B2);Unigene0013038(AN6010);Unigene0055126(HSP70-9);Unigene0063032(PFK3);Unigene0066920(XRN3);Unigene0071283(HSP70-9);Unigene0082907(--)	K04077+K04043+K04043+K00850+K12619+K04043+K12589
Metabolism	Metabolism of other amino acids	Selenocompound metabolism	2	101	0.9378486	9.999977e-01	ko00450	Unigene0006537(Os06g0508700);Unigene0008869(Os12g0623900)	K01874+K00549
Metabolism	Global and overview maps	Biosynthesis of amino acids	32	934	0.9387029	9.999977e-01	ko01230	Unigene0001602(FOXG_03074);Unigene0002195(glnA);Unigene0005324(pkiA);Unigene0008869(Os12g0623900);Unigene0010612(CS26);Unigene0012682(TPIP1);Unigene0013071(arg12);Unigene0033408(DAHPS2);Unigene0035534(GAPC3);Unigene0035536(GAPC1);Unigene0040800(AKHSDH1);Unigene0042583(OsI_35105);Unigene0045097(FBA5);Unigene0046751(ASB2);Unigene0049216(pgk1);Unigene0056316(CTIMC);Unigene0057833(B0616E02-H0507E05.7…	K00616+K01915+K00873+K00549+K13034+K01803+K01940+K01626+K00134+K00134+K12524+K00873+K01623+K01658+K00927+K01803+K01476+K01681+K15633+K00030+K00850+K06001+K00927+K01850+K00927+K01807+K12657+K01738+K01624+K01624+K05359+K01647
Metabolism	Amino acid metabolism	Lysine biosynthesis	1	64	0.9422139	9.999977e-01	ko00300	Unigene0040800(AKHSDH1)	K12524
Cellular Processes	Transport and catabolism	Endocytosis	16	523	0.9492471	9.999977e-01	ko04144	Unigene0000351(HSP70);Unigene0000352(HSP70);Unigene0002158(HSP70);Unigene0002193(--);Unigene0003377(ARPC1A);Unigene0005146(RIC2);Unigene0020921(PLD1);Unigene0020922(PLD1);Unigene0035008(VPS2.2);Unigene0045994(RABA5E);Unigene0059507(PIP5K4);Unigene0063464(HSP70);Unigene0075873(HSP70);Unigene0075937(ARF);Unigene0086285(HSP70-4);Unigene0086288(HSP70)	K03283+K03283+K03283+K19476+K05757+K07904+K01115+K01115+K12191+K07904+K00889+K03283+K03283+K07937+K03283+K03283
Genetic Information Processing	Folding, sorting and degradation	Protein processing in endoplasmic reticulum	25	774	0.9562847	9.999977e-01	ko04141	Unigene0000351(HSP70);Unigene0000352(HSP70);Unigene0002158(HSP70);Unigene0007034(SPAC9E9.04);Unigene0010652(bipA);Unigene0023847(SAR1A);Unigene0024353(UBC5A);Unigene0024472(SKP5);Unigene0037002(SKP1A);Unigene0041981(HSP16.9A);Unigene0046873(GCN2);Unigene0052952(PDIL1-4);Unigene0054124(HSP21);Unigene0063464(HSP70);Unigene0064647(HSP26.2);Unigene0068062(UBC28);Unigene0075873(HSP70);Unigene0081577(M…	K03283+K03283+K03283+K14009+K09490+K07953+K06689+K03094+K03094+K13993+K16196+K09580+K13993+K03283+K13993+K06689+K03283+K04079+K13993+K03283+K03283+K13993+K04523+K09490+K10085
Genetic Information Processing	Folding, sorting and degradation	Protein export	3	149	0.9600948	9.999977e-01	ko03060	Unigene0010652(bipA);Unigene0067401(FFC);Unigene0099455(--)	K09490+K03106+K09490
Metabolism	Energy metabolism	Sulfur metabolism	2	116	0.9643485	9.999977e-01	ko00920	Unigene0010612(CS26);Unigene0094547(RCS3)	K13034+K01738
Metabolism	Energy metabolism	Oxidative phosphorylation	23	737	0.9666782	9.999977e-01	ko00190	Unigene0000024(PMA1);Unigene0000521(ipp-1);Unigene0001232(NAD7);Unigene0004917(atp-1);Unigene0005827(ND2);Unigene0015253(VMA3);Unigene0018218(LHA1);Unigene0020187(ATP3);Unigene0023868(COIII);Unigene0026908(oli);Unigene0037528(PMA1);Unigene0040585(sdh1);Unigene0048878(ND1);Unigene0052123(ndhD);Unigene0054206(cob);Unigene0059149(vma1);Unigene0066003(nad5);Unigene0067545(cyt-1);Unigene0069255(ndhH);…	K01535+K01507+K03935+K02132+K03879+K02155+K01535+K02136+K02262+K02128+K01535+K00234+K03878+K05575+K00412+K02145+K03883+K00413+K05579+K01535+K02127+K02256+K02261
Metabolism	Carbohydrate metabolism	Glyoxylate and dicarboxylate metabolism	11	406	0.9686674	9.999977e-01	ko00630	Unigene0002195(glnA);Unigene0034578(RBCS);Unigene0046294(GDCSH);Unigene0060559(acoA);Unigene0064712(facA);Unigene0078199(Mdh2);Unigene0079830(GLO1);Unigene0083526(AAE7);Unigene0084994(cta1);Unigene0095852(At3g47520);Unigene0099248(citA)	K01915+K01602+K02437+K01681+K01895+K00026+K11517+K01913+K03781+K00026+K01647
Cellular Processes	Transport and catabolism	Autophagy - other eukaryotes	1	78	0.9690826	9.999977e-01	ko04136	Unigene0072437(PP2A4)	K04382
Metabolism	Amino acid metabolism	Arginine biosynthesis	3	158	0.9704956	9.999977e-01	ko00220	Unigene0002195(glnA);Unigene0013071(arg12);Unigene0057833(B0616E02-H0507E05.7)	K01915+K01940+K01476
Genetic Information Processing	Translation	mRNA surveillance pathway	7	302	0.9791673	9.999977e-01	ko03015	Unigene0000012(ERF1-2);Unigene0051822(Y14B);Unigene0068529(--);Unigene0072437(PP2A4);Unigene0076885(ERF1-2);Unigene0085948(--);Unigene0095890(CFIS1)	K03265+K12876+K04354+K04382+K03265+K04354+K14397
Metabolism	Carbohydrate metabolism	Propanoate metabolism	3	170	0.9804278	9.999977e-01	ko00640	Unigene0040386(At5g09300);Unigene0064712(facA);Unigene0090722(tca-9)	K00166+K01895+K01900
Metabolism	Amino acid metabolism	Alanine, aspartate and glutamate metabolism	6	278	0.9833426	9.999977e-01	ko00250	Unigene0002195(glnA);Unigene0013071(arg12);Unigene0013869(FUS7);Unigene0028701(Os02g0134400);Unigene0068154(GAD1);Unigene0071830(Gfpt2)	K01915+K01940+K17761+K00278+K01580+K00820
Metabolism	Amino acid metabolism	Lysine degradation	3	175	0.9835441	9.999977e-01	ko00310	Unigene0010647(CLAH10);Unigene0021792(BTG-26);Unigene0032764(At2g24580)	K00128+K14085+K00306
Genetic Information Processing	Folding, sorting and degradation	Ubiquitin mediated proteolysis	7	325	0.988938	9.999977e-01	ko04120	Unigene0006289(SPBC21C3.19);Unigene0024353(UBC5A);Unigene0024472(SKP5);Unigene0026357(UPL4);Unigene0037002(SKP1A);Unigene0068062(UBC28);Unigene0084358(--)	K06688+K06689+K03094+K10590+K03094+K06689+K04506
Metabolism	Lipid metabolism	Fatty acid biosynthesis	2	151	0.9906845	9.999977e-01	ko00061	Unigene0040367(LACS5);Unigene0064652(AAE16)	K01897+K01897
Metabolism	Amino acid metabolism	Cysteine and methionine metabolism	8	367	0.9915375	9.999977e-01	ko00270	Unigene0008869(Os12g0623900);Unigene0010612(CS26);Unigene0014846(SAMDC);Unigene0040800(AKHSDH1);Unigene0062656(spe-3);Unigene0078199(Mdh2);Unigene0094547(RCS3);Unigene0095852(At3g47520)	K00549+K13034+K01611+K12524+K00797+K00026+K01738+K00026
Metabolism	Amino acid metabolism	Valine, leucine and isoleucine degradation	4	235	0.9925287	9.999977e-01	ko00280	Unigene0010647(CLAH10);Unigene0021792(BTG-26);Unigene0033283(oxct1);Unigene0040386(At5g09300)	K00128+K14085+K01027+K00166
Metabolism	Nucleotide metabolism	Purine metabolism	6	310	0.9935175	9.999977e-01	ko00230	Unigene0005324(pkiA);Unigene0017243(PUR5);Unigene0025860(At1g16350);Unigene0042583(OsI_35105);Unigene0045826(AMPD);Unigene0073512(RSH3)	K00873+K01933+K00088+K00873+K01490+K00951
Genetic Information Processing	Transcription	RNA polymerase	1	117	0.9946038	9.999977e-01	ko03020	Unigene0101199(--)	K03025
Metabolism	Lipid metabolism	Biosynthesis of unsaturated fatty acids	1	132	0.9972462	9.999977e-01	ko01040	Unigene0074579(OLE1)	K00507
Metabolism	Global and overview maps	2-Oxocarboxylic acid metabolism	4	267	0.997496	9.999977e-01	ko01210	Unigene0060559(acoA);Unigene0061446(idh2);Unigene0078669(CYP79A1);Unigene0099248(citA)	K01681+K00030+K13027+K01647
Genetic Information Processing	Folding, sorting and degradation	Proteasome	2	205	0.998921	9.999977e-01	ko03050	Unigene0097899(PBF1);Unigene0100431(RPN10)	K02732+K03029
Genetic Information Processing	Transcription	Spliceosome	9	486	0.9992794	9.999977e-01	ko03040	Unigene0000351(HSP70);Unigene0000352(HSP70);Unigene0002158(HSP70);Unigene0051822(Y14B);Unigene0063464(HSP70);Unigene0064140(RID1);Unigene0075873(HSP70);Unigene0086285(HSP70-4);Unigene0086288(HSP70)	K03283+K03283+K03283+K12876+K03283+K12818+K03283+K03283+K03283
Cellular Processes	Transport and catabolism	Phagosome	4	347	0.9998609	9.999977e-01	ko04145	Unigene0015253(VMA3);Unigene0059149(vma1);Unigene0075751(FAB1C);Unigene0097034(FAB1B)	K02155+K02145+K00921+K00921
Metabolism	Global and overview maps	Fatty acid metabolism	3	327	0.9999461	9.999977e-01	ko01212	Unigene0040367(LACS5);Unigene0064652(AAE16);Unigene0074579(OLE1)	K01897+K01897+K00507
Genetic Information Processing	Translation	RNA transport	10	658	0.9999901	9.999977e-01	ko03013	Unigene0000632(TEF);Unigene0016381(tif-1);Unigene0016484(nmd3);Unigene0032435(TEF1);Unigene0042716(tif11);Unigene0051822(Y14B);Unigene0055108(GSP1);Unigene0064184(tif34);Unigene0096082(RAN1);Unigene0097209(Eif5b)	K03231+K03257+K07562+K03231+K03236+K12876+K07936+K03246+K07936+K03243
Genetic Information Processing	Translation	Ribosome	58	2195	0.9999977	9.999977e-01	ko03010	Unigene0000538(rpl2-A);Unigene0001495(rps-5);Unigene0001528(p0);Unigene0001856(RPL9A);Unigene0002173(rps1101);Unigene0007157(rps602);Unigene0008561(RPL26B);Unigene0008982(rpl-3);Unigene0009209(rpl-24);Unigene0009293(RPS3);Unigene0010472(CLAH5);Unigene0011606(rpl35b);Unigene0012829(rpl-11);Unigene0013443(RPL20A);Unigene0014108(RPL13);Unigene0015705(rpl44);Unigene0015765(RPL18A);Unigene0015941(RPS1…	K02886+K02989+K02941+K02940+K02949+K02991+K02898+K02925+K02896+K02985+K02943+K02917+K02868+K02882+K02873+K02903+K02883+K02964+K02998+K02920+K02974+K02980+K02915+K02875+K02971+K02943+K02889+K02918+K02958+K02938+K02901+K02936+K02864+K02934+K02979+K02960+K02922+K02947+K02957+K02926+K02921+K02983+K02891+K02910+K02923+K02938+K02870+K02975+K02942+K02995+K02872+K02893+K02987+K02932+K02937+K02912+K02908+…
