# Supplementary material for: Transcriptome analysis revealed key genes and pathways related to cadmium tolerance and accumulation in coix (Coix lacryma-jobi L.)
Source: Front Plant Sci. 2026 Feb 27;16:1660959. doi: 10.3389/fpls.2025.1660959 (PMC12985850; doi:10.3389/fpls.2025.1660959)
Supplement: Supplementary file 1 [file DataSheet1.zip › Supplemenatry Tables/Table S13 --Coix-0-Z-vs-Coix-30-Z.path.xls]

KEGG_A_class	KEGG_B_class	Pathway	Coix-0-Z-vs-Coix-30-Z (217)	All (14124)	Pvalue	Qvalue	Pathway ID	Genes	K_IDs
Metabolism	Energy metabolism	Photosynthesis	14	59	1.938132e-13	1.860607e-11	ko00195	Unigene0005019(PSAN);Unigene0005686(PSBQ1);Unigene0015559(PSAF);Unigene0031918(PETE);Unigene0033232(PSAO);Unigene0037808(PSAG);Unigene0039145(PETJ);Unigene0047970(PSBO);Unigene0058185(LFNR2);Unigene0071892(psaD);Unigene0083061(FDX5);Unigene0085353(PSBP);Unigene0086538(PSAK);Unigene0093764(psbC)	K02701+K08901+K02694+K02638+K14332+K08905+K08906+K02716+K02641+K02692+K02639+K02717+K02698+K02705
Genetic Information Processing	Replication and repair	DNA replication	15	82	1.552391e-12	7.451477e-11	ko03030	Unigene0006097(MCM4);Unigene0007762(OsI_36121);Unigene0009516(RPA1C);Unigene0009922(Os05g0235800);Unigene0021727(DPB2);Unigene0027716(MCM5);Unigene0027954(RPA2A);Unigene0052929(PCNA);Unigene0054537(MCM5);Unigene0059569(LIG1);Unigene0065150(Pola2);Unigene0080075(--);Unigene0083551(At1g67320);Unigene0084688(ROA1);Unigene0099473(MCM7)	K02212+K02540+K07466+K02542+K02325+K02209+K10739+K04802+K02209+K10747+K02321+K07466+K02685+K02541+K02210
Metabolism	Energy metabolism	Photosynthesis - antenna proteins	4	17	0.0001102393	3.359635e-03	ko00196	Unigene0030345(LHCA4);Unigene0037787(LHCA5);Unigene0074988(CAP10B);Unigene0080039(LHCB4.1)	K08910+K08911+K08917+K08915
Metabolism	Global and overview maps	Biosynthesis of secondary metabolites	78	3496	0.0001399848	3.359635e-03	ko01110	Unigene0000974(Os07g0190000);Unigene0002616(--);Unigene0006128(FPS);Unigene0007714(--);Unigene0009223(RT);Unigene0009944(AAE14);Unigene0010612(CS26);Unigene0012563(ISPH);Unigene0013183(Os02g0139700);Unigene0017910(--);Unigene0018003(PDC1);Unigene0018004(PDC1);Unigene0018011(PER67);Unigene0018015(PER70);Unigene0020554(At1g32780);Unigene0020917(PLD1);Unigene0021231(At1g22440);Unigene0024595(GL1-10)…	K01662+K20860+K00787+K01885+K22772+K14760+K13034+K03527+K01853+K12451+K01568+K01568+K00430+K00430+K00001+K01115+K00121+K14423+K00232+K00088+K10760+K00454+K13029+K00134+K05894+K03841+K00826+K01823+K12524+K01623+K01689+K00606+K03403+K01176+K12742+K15397+K22845+K01638+K00559+K15095+K00134+K00764+K00033+K00430+K13065+K00975+K10760+K15095+K01057+K05350+K00963+K13679+K19269+K20623+K15095+K01188+K12153+…
Metabolism	Global and overview maps	Metabolic pathways	128	6601	0.0001750732	3.361405e-03	ko01100	Unigene0000916(YUC2);Unigene0000974(Os07g0190000);Unigene0001232(NAD7);Unigene0002616(--);Unigene0003848(--);Unigene0005407(AO2);Unigene0006128(FPS);Unigene0007714(--);Unigene0007753(--);Unigene0009944(AAE14);Unigene0010612(CS26);Unigene0012563(ISPH);Unigene0013183(Os02g0139700);Unigene0014350(DGAT3);Unigene0015107(--);Unigene0015559(PSAF);Unigene0017910(--);Unigene0018003(PDC1);Unigene0018004(PD…	K11816+K01662+K03935+K20860+K03103+K11817+K00787+K01885+K01113+K14760+K13034+K03527+K01853+K22849+K07964+K02694+K12451+K01568+K01568+K00430+K00430+K00001+K00799+K01115+K00121+K14423+K00232+K01006+K01006+K00088+K10760+K08910+K00454+K00512+K07408+K05907+K13029+K00134+K05894+K03841+K02274+K00826+K01051+K08911+K01823+K12524+K20547+K01761+K01623+K01689+K00606+K01183+K03403+K01176+K15397+K01638+K00855+…
Metabolism	Metabolism of terpenoids and polyketides	Monoterpenoid biosynthesis	3	17	0.002074454	2.697790e-02	ko00902	Unigene0054939(SDR2b);Unigene0068729(MNR1);Unigene0078878(SALR)	K15095+K15095+K15095
Metabolism	Metabolism of terpenoids and polyketides	Terpenoid backbone biosynthesis	7	116	0.002078591	2.697790e-02	ko00900	Unigene0000974(Os07g0190000);Unigene0006128(FPS);Unigene0012563(ISPH);Unigene0040332(IPI2);Unigene0050460(TPS12);Unigene0082037(DXR);Unigene0097046(ISPE)	K01662+K00787+K03527+K01823+K12742+K00099+K00919
Genetic Information Processing	Replication and repair	Mismatch repair	5	60	0.002248158	2.697790e-02	ko03430	Unigene0009516(RPA1C);Unigene0027954(RPA2A);Unigene0052929(PCNA);Unigene0059569(LIG1);Unigene0080075(--)	K07466+K10739+K04802+K10747+K07466
Genetic Information Processing	Replication and repair	Nucleotide excision repair	6	103	0.005098643	5.125716e-02	ko03420	Unigene0009516(RPA1C);Unigene0021727(DPB2);Unigene0027954(RPA2A);Unigene0052929(PCNA);Unigene0059569(LIG1);Unigene0080075(--)	K07466+K02325+K10739+K04802+K10747+K07466
Metabolism	Metabolism of terpenoids and polyketides	Zeatin biosynthesis	4	46	0.005339288	5.125716e-02	ko00908	Unigene0017183(CKX3);Unigene0026155(IPT1);Unigene0067060(--);Unigene0096447(UGT73E1)	K00279+K10760+K10760+K13496
Metabolism	Lipid metabolism	Fatty acid elongation	5	78	0.006961463	5.678501e-02	ko00062	Unigene0050475(KCS11);Unigene0092533(KCS17);Unigene0095960(KCS1);Unigene0095962(KCS11);Unigene0100475(KCS12)	K15397+K15397+K15397+K15397+K15397
Metabolism	Metabolism of other amino acids	Cyanoamino acid metabolism	7	145	0.007098126	5.678501e-02	ko00460	Unigene0010612(CS26);Unigene0034900(CYP71E1);Unigene0070719(BGLU15);Unigene0079554(BGLU20);Unigene0080484(--);Unigene0093692(SCPL26);Unigene0098956(CYP71E1)	K13034+K13029+K05350+K01188+K12153+K08249+K13029
Genetic Information Processing	Replication and repair	Homologous recombination	5	91	0.01307789	9.657519e-02	ko03440	Unigene0009516(RPA1C);Unigene0027954(RPA2A);Unigene0052704(MUS81);Unigene0080075(--);Unigene0095946(BARD1)	K07466+K10739+K08991+K07466+K10683
Metabolism	Biosynthesis of other secondary metabolites	Glucosinolate biosynthesis	2	18	0.03058417	1.997314e-01	ko00966	Unigene0036279(BCAT5);Unigene0080484(--)	K00826+K12153
Metabolism	Carbohydrate metabolism	Glycolysis / Gluconeogenesis	16	626	0.0321982	1.997314e-01	ko00010	Unigene0003848(--);Unigene0018003(PDC1);Unigene0018004(PDC1);Unigene0020554(At1g32780);Unigene0021231(At1g22440);Unigene0035534(GAPC3);Unigene0035839(CFBP);Unigene0045097(FBA5);Unigene0046375(eno);Unigene0055627(gapA1);Unigene0083265(At1g64710);Unigene0084951(ADH2);Unigene0090249(ldh1);Unigene0094020(FBA3);Unigene0094707(AKR4C9);Unigene0098344(At5g42250)	K03103+K01568+K01568+K00001+K00121+K00134+K03841+K01623+K01689+K00134+K00001+K18857+K00016+K01623+K00002+K00121
Metabolism	Lipid metabolism	alpha-Linolenic acid metabolism	5	116	0.03328856	1.997314e-01	ko00592	Unigene0024755(ACX4);Unigene0031137(LOX2.3);Unigene0035567(OPR1);Unigene0084951(ADH2);Unigene0088330(CYP74A1)	K00232+K00454+K05894+K18857+K01723
Genetic Information Processing	Replication and repair	Base excision repair	3	55	0.05238878	2.901741e-01	ko03410	Unigene0021727(DPB2);Unigene0052929(PCNA);Unigene0059569(LIG1)	K02325+K04802+K10747
Metabolism	Energy metabolism	Carbon fixation in photosynthetic organisms	10	368	0.05819188	2.901741e-01	ko00710	Unigene0024762(PPDK1);Unigene0024765(PPDK2);Unigene0035534(GAPC3);Unigene0035839(CFBP);Unigene0045097(FBA5);Unigene0053310(At1g32060);Unigene0055627(gapA1);Unigene0081047(MOD1);Unigene0083750(At3g55800);Unigene0094020(FBA3)	K01006+K01006+K00134+K03841+K01623+K00855+K00134+K00029+K01100+K01623
Organismal Systems	Environmental adaptation	Plant-pathogen interaction	11	420	0.05987535	2.901741e-01	ko04626	Unigene0001322(MPK2);Unigene0014801(CRK12);Unigene0018788(PCM3);Unigene0018791(--);Unigene0041577(SGT1);Unigene0050475(KCS11);Unigene0058857(GLPK);Unigene0092533(KCS17);Unigene0095960(KCS1);Unigene0095962(KCS11);Unigene0100475(KCS12)	K20600+K13457+K02183+K02183+K12795+K15397+K00864+K15397+K15397+K15397+K15397
Metabolism	Lipid metabolism	Steroid biosynthesis	4	96	0.06045294	2.901741e-01	ko00100	Unigene0013183(Os02g0139700);Unigene0024595(GL1-10);Unigene0053712(Smt1-1);Unigene0092909(CYP710A1)	K01853+K14423+K00559+K09832
Metabolism	Amino acid metabolism	Tyrosine metabolism	6	188	0.07024673	3.109787e-01	ko00350	Unigene0020554(At1g32780);Unigene0021231(At1g22440);Unigene0083265(At1g64710);Unigene0084951(ADH2);Unigene0087259(GSTZ1);Unigene0098344(At5g42250)	K00001+K00121+K00001+K18857+K01800+K00121
Environmental Information Processing	Membrane transport	ABC transporters	4	102	0.07216099	3.109787e-01	ko02010	Unigene0006961(ABCB11);Unigene0016620(ABCB11);Unigene0030908(ABCC4);Unigene0051971(ABCB28)	K05658+K05658+K05665+K05657
Metabolism	Metabolism of terpenoids and polyketides	Polyketide sugar unit biosynthesis	1	5	0.07450531	3.109787e-01	ko00523	Unigene0017910(--)	K12451
Metabolism	Metabolism of other amino acids	Glutathione metabolism	8	291	0.08049132	3.185952e-01	ko00480	Unigene0020706(GSTU6);Unigene0059164(G6PGH1);Unigene0071561(GSTU6);Unigene0075604(HSP26-A);Unigene0079128(GSTU17);Unigene0081251(GSTU6);Unigene0091591(GSTU8);Unigene0098468(RNR1)	K00799+K00033+K00799+K00799+K00799+K00799+K00799+K10807
Metabolism	Amino acid metabolism	Tryptophan metabolism	8	293	0.08296749	3.185952e-01	ko00380	Unigene0000916(YUC2);Unigene0005407(AO2);Unigene0034561(CYP89A2);Unigene0057325(AO2);Unigene0070932(AO1);Unigene0070933(AO2);Unigene0070934(AO2);Unigene0096724(Sb07g000300)	K11816+K11817+K07408+K11817+K11817+K11817+K11817+K22450
Metabolism	Glycan biosynthesis and metabolism	Glycosaminoglycan degradation	2	33	0.09097452	3.359059e-01	ko00531	Unigene0015107(--);Unigene0101140(--)	K07964+K07964
Environmental Information Processing	Signal transduction	Plant hormone signal transduction	8	305	0.09876159	3.511523e-01	ko04075	Unigene0000109(XTH25);Unigene0005652(GH3.8);Unigene0009163(XTH25);Unigene0012123(IAA14);Unigene0026286(TGA2.2);Unigene0052669(--);Unigene0081562(XTH24);Unigene0095145(TGA10)	K14504+K14487+K14504+K14484+K14431+K14488+K14504+K14431
Metabolism	Lipid metabolism	Linoleic acid metabolism	2	38	0.1153519	3.954922e-01	ko00591	Unigene0031137(LOX2.3);Unigene0083671(LOX1.1)	K00454+K15718
Metabolism	Biosynthesis of other secondary metabolites	Flavone and flavonol biosynthesis	1	12	0.1696193	5.614984e-01	ko00944	Unigene0009223(RT)	K22772
Metabolism	Lipid metabolism	Sphingolipid metabolism	3	96	0.1834042	5.868934e-01	ko00600	Unigene0058378(SBH1);Unigene0058517(Os01g0624000);Unigene0098830(--)	K04713+K12349+K17108
Organismal Systems	Environmental adaptation	Circadian rhythm - plant	2	61	0.2409034	7.221582e-01	ko04712	Unigene0052851(HY5);Unigene0094184(--)	K16241+K12125
Metabolism	Biosynthesis of other secondary metabolites	Benzoxazinoid biosynthesis	1	18	0.2433589	7.221582e-01	ko00402	Unigene0023083(BX6)	K13229
Metabolism	Metabolism of terpenoids and polyketides	Brassinosteroid biosynthesis	1	20	0.2664602	7.221582e-01	ko00905	Unigene0077606(CYP92C6)	K20623
Genetic Information Processing	Transcription	RNA polymerase	3	117	0.2680572	7.221582e-01	ko03020	Unigene0001609(GIP);Unigene0001793(rpoC1);Unigene0080045(--)	K03006+K03046+K03026
Metabolism	Metabolism of cofactors and vitamins	Pantothenate and CoA biosynthesis	2	66	0.2694292	7.221582e-01	ko00770	Unigene0036279(BCAT5);Unigene0048617(KPHMT1)	K00826+K00606
Metabolism	Lipid metabolism	Fatty acid degradation	6	286	0.277203	7.221582e-01	ko00071	Unigene0020554(At1g32780);Unigene0021231(At1g22440);Unigene0024755(ACX4);Unigene0083265(At1g64710);Unigene0084951(ADH2);Unigene0098344(At5g42250)	K00001+K00121+K00232+K00001+K18857+K00121
Metabolism	Biosynthesis of other secondary metabolites	Phenylpropanoid biosynthesis	7	344	0.2783318	7.221582e-01	ko00940	Unigene0018011(PER67);Unigene0018015(PER70);Unigene0059292(PRX74);Unigene0061196(ACT-2);Unigene0070719(BGLU15);Unigene0079554(BGLU20);Unigene0082825(CCR1)	K00430+K00430+K00430+K13065+K05350+K01188+K09753
Metabolism	Metabolism of cofactors and vitamins	Thiamine metabolism	2	77	0.331904	8.237699e-01	ko00730	Unigene0000974(Os07g0190000);Unigene0077407(TPK3)	K01662+K00949
Metabolism	Carbohydrate metabolism	Pentose phosphate pathway	5	250	0.3395724	8.237699e-01	ko00030	Unigene0035839(CFBP);Unigene0045097(FBA5);Unigene0059164(G6PGH1);Unigene0069842(OsI_025867);Unigene0094020(FBA3)	K03841+K01623+K00033+K01057+K01623
Environmental Information Processing	Signal transduction	MAPK signaling pathway - plant	6	313	0.3498699	8.237699e-01	ko04016	Unigene0001322(MPK2);Unigene0005648(VIP1);Unigene0018788(PCM3);Unigene0018791(--);Unigene0042048(Cht2);Unigene0061533(--)	K20600+K20557+K02183+K02183+K20547+K20725
Metabolism	Carbohydrate metabolism	Pentose and glucuronate interconversions	4	195	0.3518184	8.237699e-01	ko00040	Unigene0036698(PME21);Unigene0061334(QRT1);Unigene0070732(UGPA);Unigene0094707(AKR4C9)	K01051+K01051+K00963+K00002
Metabolism	Biosynthesis of other secondary metabolites	Flavonoid biosynthesis	2	83	0.3653985	8.351966e-01	ko00941	Unigene0052305(RhGT1);Unigene0061196(ACT-2)	K22845+K13065
Metabolism	Metabolism of cofactors and vitamins	Porphyrin and chlorophyll metabolism	2	91	0.4090108	8.937932e-01	ko00860	Unigene0007714(--);Unigene0049182(CHLH)	K01885+K03403
Metabolism	Biosynthesis of other secondary metabolites	Monobactam biosynthesis	1	34	0.4096552	8.937932e-01	ko00261	Unigene0040800(AKHSDH1)	K12524
Metabolism	Metabolism of cofactors and vitamins	Ubiquinone and other terpenoid-quinone biosynthesis	2	93	0.4196905	8.953397e-01	ko00130	Unigene0009944(AAE14);Unigene0099593(HPT1)	K14760+K09833
Genetic Information Processing	Translation	Aminoacyl-tRNA biosynthesis	3	156	0.4308064	8.990742e-01	ko00970	Unigene0002678(At5g27470);Unigene0003180(ALATS);Unigene0007714(--)	K01875+K01872+K01885
Metabolism	Metabolism of cofactors and vitamins	Riboflavin metabolism	1	38	0.4451949	9.093343e-01	ko00740	Unigene0002616(--)	K20860
Metabolism	Glycan biosynthesis and metabolism	Other glycan degradation	1	41	0.4704446	9.408892e-01	ko00511	Unigene0098830(--)	K17108
Metabolism	Amino acid metabolism	Cysteine and methionine metabolism	6	367	0.4969017	9.600200e-01	ko00270	Unigene0010612(CS26);Unigene0036279(BCAT5);Unigene0040800(AKHSDH1);Unigene0043316(MGL);Unigene0090249(ldh1);Unigene0098257(MAO1B)	K13034+K00826+K12524+K01761+K00016+K05933
Metabolism	Metabolism of terpenoids and polyketides	Sesquiterpenoid and triterpenoid biosynthesis	1	45	0.5023402	9.600200e-01	ko00909	Unigene0047071(--)	K15803
Metabolism	Biosynthesis of other secondary metabolites	Stilbenoid, diarylheptanoid and gingerol biosynthesis	1	46	0.5100106	9.600200e-01	ko00945	Unigene0061196(ACT-2)	K13065
Metabolism	Energy metabolism	Sulfur metabolism	2	116	0.534623	9.813477e-01	ko00920	Unigene0010612(CS26);Unigene0034752(APR1)	K13034+K05907
Metabolism	Global and overview maps	Carbon metabolism	19	1241	0.5417857	9.813477e-01	ko01200	Unigene0010612(CS26);Unigene0021231(At1g22440);Unigene0024755(ACX4);Unigene0024762(PPDK1);Unigene0024765(PPDK2);Unigene0035534(GAPC3);Unigene0035839(CFBP);Unigene0045097(FBA5);Unigene0046375(eno);Unigene0052418(LIP);Unigene0053310(At1g32060);Unigene0055627(gapA1);Unigene0059164(G6PGH1);Unigene0069842(OsI_025867);Unigene0075537(PGLP1A);Unigene0081047(MOD1);Unigene0083750(At3g55800);Unigene0094020(…	K13034+K00121+K00232+K01006+K01006+K00134+K03841+K01623+K01689+K01638+K00855+K00134+K00033+K01057+K19269+K00029+K01100+K01623+K00121
Metabolism	Metabolism of cofactors and vitamins	Folate biosynthesis	1	53	0.5605072	9.868793e-01	ko00790	Unigene0007753(--)	K01113
Environmental Information Processing	Signal transduction	Phosphatidylinositol signaling system	2	124	0.5708138	9.868793e-01	ko04070	Unigene0018788(PCM3);Unigene0018791(--)	K02183+K02183
Metabolism	Carbohydrate metabolism	Galactose metabolism	3	194	0.5756796	9.868793e-01	ko00052	Unigene0065774(RFS2);Unigene0070732(UGPA);Unigene0078183(UGE-4)	K06617+K00963+K01784
Metabolism	Lipid metabolism	Biosynthesis of unsaturated fatty acids	2	132	0.6049323	9.908371e-01	ko01040	Unigene0024755(ACX4);Unigene0088305(Os03g0423300)	K00232+K03921
Metabolism	Carbohydrate metabolism	Amino sugar and nucleotide sugar metabolism	6	416	0.6196726	9.908371e-01	ko00520	Unigene0017910(--);Unigene0042048(Cht2);Unigene0048918(RIXI);Unigene0064149(AGPL1);Unigene0070732(UGPA);Unigene0078183(UGE-4)	K12451+K20547+K01183+K00975+K00963+K01784
Metabolism	Lipid metabolism	Ether lipid metabolism	1	63	0.6237884	9.908371e-01	ko00565	Unigene0020917(PLD1)	K01115
Metabolism	Amino acid metabolism	Valine, leucine and isoleucine biosynthesis	1	64	0.6295944	9.908371e-01	ko00290	Unigene0036279(BCAT5)	K00826
Metabolism	Amino acid metabolism	Lysine biosynthesis	1	64	0.6295944	9.908371e-01	ko00300	Unigene0040800(AKHSDH1)	K12524
Metabolism	Energy metabolism	Nitrogen metabolism	2	148	0.6669408	1.000000e+00	ko00910	Unigene0029006(NRT2.3);Unigene0067112(NEC3)	K02575+K01674
Metabolism	Carbohydrate metabolism	Starch and sucrose metabolism	7	513	0.6781712	1.000000e+00	ko00500	Unigene0049982(AMY1.3);Unigene0064149(AGPL1);Unigene0070719(BGLU15);Unigene0070732(UGPA);Unigene0072585(WAXY);Unigene0079052(GLU13);Unigene0079554(BGLU20)	K01176+K00975+K05350+K00963+K13679+K01179+K01188
Metabolism	Carbohydrate metabolism	Fructose and mannose metabolism	3	228	0.6841007	1.000000e+00	ko00051	Unigene0035839(CFBP);Unigene0045097(FBA5);Unigene0094020(FBA3)	K03841+K01623+K01623
Metabolism	Lipid metabolism	Glycerolipid metabolism	3	247	0.7350762	1.000000e+00	ko00561	Unigene0014350(DGAT3);Unigene0058857(GLPK);Unigene0094707(AKR4C9)	K22849+K00864+K00002
Metabolism	Carbohydrate metabolism	Propanoate metabolism	2	170	0.7391471	1.000000e+00	ko00640	Unigene0024755(ACX4);Unigene0090249(ldh1)	K00232+K00016
Genetic Information Processing	Folding, sorting and degradation	Ubiquitin mediated proteolysis	4	325	0.7394525	1.000000e+00	ko04120	Unigene0006816(GIP);Unigene0024472(SKP5);Unigene0037002(SKP1A);Unigene0084358(--)	K03358+K03094+K03094+K04506
Metabolism	Amino acid metabolism	Phenylalanine, tyrosine and tryptophan biosynthesis	1	98	0.7818617	1.000000e+00	ko00400	Unigene0097904(ADT2)	K05359
Metabolism	Metabolism of other amino acids	Selenocompound metabolism	1	101	0.7918312	1.000000e+00	ko00450	Unigene0043316(MGL)	K01761
Metabolism	Carbohydrate metabolism	Pyruvate metabolism	5	449	0.8240938	1.000000e+00	ko00620	Unigene0024762(PPDK1);Unigene0024765(PPDK2);Unigene0052418(LIP);Unigene0081047(MOD1);Unigene0090249(ldh1)	K01006+K01006+K01638+K00029+K00016
Metabolism	Carbohydrate metabolism	Inositol phosphate metabolism	1	117	0.8378234	1.000000e+00	ko00562	Unigene0003848(--)	K03103
Metabolism	Nucleotide metabolism	Pyrimidine metabolism	1	122	0.8500042	1.000000e+00	ko00240	Unigene0098468(RNR1)	K10807
Metabolism	Nucleotide metabolism	Purine metabolism	3	310	0.8588999	1.000000e+00	ko00230	Unigene0025860(At1g16350);Unigene0055942(ASE1);Unigene0098468(RNR1)	K00088+K00764+K10807
Genetic Information Processing	Translation	Ribosome biogenesis in eukaryotes	2	226	0.8653298	1.000000e+00	ko03008	Unigene0019222(CBF5);Unigene0079011(--)	K11131+K14565
Metabolism	Lipid metabolism	Glycerophospholipid metabolism	2	242	0.8894238	1.000000e+00	ko00564	Unigene0013803(GDPD1);Unigene0020917(PLD1)	K18696+K01115
Genetic Information Processing	Folding, sorting and degradation	Protein export	1	149	0.9016536	1.000000e+00	ko03060	Unigene0099455(--)	K09490
Metabolism	Lipid metabolism	Fatty acid biosynthesis	1	151	0.9046842	1.000000e+00	ko00061	Unigene0088305(Os03g0423300)	K03921
Genetic Information Processing	Folding, sorting and degradation	RNA degradation	2	254	0.9048111	1.000000e+00	ko03018	Unigene0046375(eno);Unigene0071283(HSP70-9)	K01689+K04043
Metabolism	Metabolism of other amino acids	beta-Alanine metabolism	1	153	0.9076218	1.000000e+00	ko00410	Unigene0024755(ACX4)	K00232
Cellular Processes	Transport and catabolism	Endocytosis	5	523	0.9083174	1.000000e+00	ko04144	Unigene0002193(--);Unigene0016080(--);Unigene0020917(PLD1);Unigene0063464(HSP70);Unigene0086285(HSP70-4)	K19476+K18443+K01115+K03283+K03283
Metabolism	Global and overview maps	2-Oxocarboxylic acid metabolism	2	267	0.9192184	1.000000e+00	ko01210	Unigene0036279(BCAT5);Unigene0080484(--)	K00826+K12153
Metabolism	Global and overview maps	Biosynthesis of amino acids	9	934	0.954508	1.000000e+00	ko01230	Unigene0010612(CS26);Unigene0035534(GAPC3);Unigene0036279(BCAT5);Unigene0040800(AKHSDH1);Unigene0045097(FBA5);Unigene0046375(eno);Unigene0055627(gapA1);Unigene0094020(FBA3);Unigene0097904(ADT2)	K13034+K00134+K00826+K12524+K01623+K01689+K00134+K01623+K05359
Cellular Processes	Transport and catabolism	Peroxisome	2	312	0.9548057	1.000000e+00	ko04146	Unigene0021609(PXN);Unigene0024755(ACX4)	K13354+K00232
Genetic Information Processing	Folding, sorting and degradation	Protein processing in endoplasmic reticulum	7	774	0.9568278	1.000000e+00	ko04141	Unigene0024472(SKP5);Unigene0037002(SKP1A);Unigene0052952(PDIL1-4);Unigene0063464(HSP70);Unigene0086285(HSP70-4);Unigene0095084(DSK2B);Unigene0099455(--)	K03094+K03094+K09580+K03283+K03283+K04523+K09490
Genetic Information Processing	Folding, sorting and degradation	Proteasome	1	205	0.9591307	1.000000e+00	ko03050	Unigene0100431(RPN10)	K03029
Metabolism	Global and overview maps	Fatty acid metabolism	2	327	0.9629045	1.000000e+00	ko01212	Unigene0024755(ACX4);Unigene0088305(Os03g0423300)	K00232+K03921
Metabolism	Amino acid metabolism	Valine, leucine and isoleucine degradation	1	235	0.9745047	1.000000e+00	ko00280	Unigene0036279(BCAT5)	K00826
Metabolism	Amino acid metabolism	Glycine, serine and threonine metabolism	1	250	0.9798709	1.000000e+00	ko00260	Unigene0040800(AKHSDH1)	K12524
Metabolism	Amino acid metabolism	Alanine, aspartate and glutamate metabolism	1	278	0.9870599	1.000000e+00	ko00250	Unigene0055942(ASE1)	K00764
Metabolism	Carbohydrate metabolism	Glyoxylate and dicarboxylate metabolism	2	406	0.9872285	1.000000e+00	ko00630	Unigene0052418(LIP);Unigene0075537(PGLP1A)	K01638+K19269
Genetic Information Processing	Translation	mRNA surveillance pathway	1	302	0.9911458	1.000000e+00	ko03015	Unigene0000012(ERF1-2)	K03265
Cellular Processes	Transport and catabolism	Phagosome	1	347	0.9956609	1.000000e+00	ko04145	Unigene0070898(TUBA1)	K07374
Genetic Information Processing	Transcription	Spliceosome	2	486	0.9958175	1.000000e+00	ko03040	Unigene0063464(HSP70);Unigene0086285(HSP70-4)	K03283+K03283
Metabolism	Energy metabolism	Oxidative phosphorylation	2	737	0.9998933	1.000000e+00	ko00190	Unigene0001232(NAD7);Unigene0036030(qoxB)	K03935+K02274
Genetic Information Processing	Translation	RNA transport	1	658	0.9999706	1.000000e+00	ko03013	Unigene0090140(--)	K12160
Genetic Information Processing	Translation	Ribosome	4	2195	1	1.000000e+00	ko03010	Unigene0033893(RPP2B);Unigene0059745(RPS15AA);Unigene0062337(--);Unigene0092322(RPL26A)	K02943+K02957+K02926+K02898
