# Supplementary material for: Transcriptome analysis revealed key genes and pathways related to cadmium tolerance and accumulation in coix (Coix lacryma-jobi L.)
Source: Front Plant Sci. 2026 Feb 27;16:1660959. doi: 10.3389/fpls.2025.1660959 (PMC12985850; doi:10.3389/fpls.2025.1660959)
Supplement: Supplementary file 1 [file DataSheet1.zip › Supplemenatry Tables/Table S14 --Coix-0-G-vs-Coix-30-G.bar_Gradient.xls]

id	num	qvalue	per	ratio	class	ID	Descrption	Pvalue	Qvalue	Up	Down	fg_num	bg_num
MAPK signaling pathway - plant	11	0.09382315	6.707	0.035	Environmental Information Processing	ko04016	MAPK signaling pathway - plant	0.001078427	0.09382315	9	2	11	313
Phenylpropanoid biosynthesis	10	0.20486128	6.098	0.029	Metabolism	ko00940	Phenylpropanoid biosynthesis	0.006919297	0.20486128	4	6	10	344
Monobactam biosynthesis	3	0.20486128	1.829	0.088	Metabolism	ko00261	Monobactam biosynthesis	0.007064182	0.20486128	0	3	3	34
Stilbenoid, diarylheptanoid and gingerol biosynthesis	3	0.31579904	1.829	0.065	Metabolism	ko00945	Stilbenoid, diarylheptanoid and gingerol biosynthesis	0.01619846	0.31579904	1	2	3	46
Benzoxazinoid biosynthesis	2	0.31579904	1.220	0.111	Metabolism	ko00402	Benzoxazinoid biosynthesis	0.01814937	0.31579904	0	2	2	18
Selenocompound metabolism	4	0.43542964	2.439	0.040	Metabolism	ko00450	Selenocompound metabolism	0.03002963	0.43542964	0	4	4	101
Biosynthesis of secondary metabolites	51	0.47306971	31.098	0.015	Metabolism	ko01110	Biosynthesis of secondary metabolites	0.03806308	0.47306971	20	31	51	3496
Plant-pathogen interaction	9	0.52297527	5.488	0.021	Organismal Systems	ko04626	Plant-pathogen interaction	0.05642358	0.52297527	9	0	9	420
Glycerophospholipid metabolism	6	0.52297527	3.659	0.025	Metabolism	ko00564	Glycerophospholipid metabolism	0.06320108	0.52297527	2	4	6	242
Plant hormone signal transduction	7	0.52297527	4.268	0.023	Environmental Information Processing	ko04075	Plant hormone signal transduction	0.06527302	0.52297527	6	1	7	305
Glycerolipid metabolism	6	0.52297527	3.659	0.024	Metabolism	ko00561	Glycerolipid metabolism	0.06833255	0.52297527	3	3	6	247
Flavonoid biosynthesis	3	0.52297527	1.829	0.036	Metabolism	ko00941	Flavonoid biosynthesis	0.07213452	0.52297527	1	2	3	83
Cyanoamino acid metabolism	4	0.59301368	2.439	0.028	Metabolism	ko00460	Cyanoamino acid metabolism	0.08861124	0.59301368	2	2	4	145
Starch and sucrose metabolism	9	0.78375516	5.488	0.018	Metabolism	ko00500	Starch and sucrose metabolism	0.1432077	0.78375516	7	2	9	513
Sulfur metabolism	3	0.78375516	1.829	0.026	Metabolism	ko00920	Sulfur metabolism	0.1522713	0.78375516	0	3	3	116
Inositol phosphate metabolism	3	0.78375516	1.829	0.026	Metabolism	ko00562	Inositol phosphate metabolism	0.155031	0.78375516	1	2	3	117
SNARE interactions in vesicular transport	2	0.78375516	1.220	0.032	Genetic Information Processing	ko04130	SNARE interactions in vesicular transport	0.1619474	0.78375516	1	1	2	62
Ether lipid metabolism	2	0.78375516	1.220	0.032	Metabolism	ko00565	Ether lipid metabolism	0.1660515	0.78375516	0	2	2	63
Phosphatidylinositol signaling system	3	0.78375516	1.829	0.024	Environmental Information Processing	ko04070	Phosphatidylinositol signaling system	0.1747715	0.78375516	1	2	3	124
Monoterpenoid biosynthesis	1	0.78375516	0.610	0.059	Metabolism	ko00902	Monoterpenoid biosynthesis	0.1801736	0.78375516	0	1	1	17
Ascorbate and aldarate metabolism	3	0.78416953	1.829	0.023	Metabolism	ko00053	Ascorbate and aldarate metabolism	0.1892823	0.78416953	1	2	3	129
Isoquinoline alkaloid biosynthesis	2	0.96292583	1.220	0.024	Metabolism	ko00950	Isoquinoline alkaloid biosynthesis	0.2507726	0.96292583	0	2	2	83
Cysteine and methionine metabolism	6	0.96292583	3.659	0.016	Metabolism	ko00270	Cysteine and methionine metabolism	0.2545666	0.96292583	1	5	6	367
Purine metabolism	5	0.97683866	3.049	0.016	Metabolism	ko00230	Purine metabolism	0.292132	0.97683866	2	3	5	310
Glycine, serine and threonine metabolism	4	0.97683866	2.439	0.016	Metabolism	ko00260	Glycine, serine and threonine metabolism	0.330661	0.97683866	0	4	4	250
ABC transporters	2	0.97683866	1.220	0.020	Environmental Information Processing	ko02010	ABC transporters	0.3323304	0.97683866	2	0	2	102
Biotin metabolism	1	0.97683866	0.610	0.028	Metabolism	ko00780	Biotin metabolism	0.3435985	0.97683866	1	0	1	36
Taurine and hypotaurine metabolism	1	0.97683866	0.610	0.027	Metabolism	ko00430	Taurine and hypotaurine metabolism	0.3512397	0.97683866	0	1	1	37
Amino sugar and nucleotide sugar metabolism	6	0.97683866	3.659	0.014	Metabolism	ko00520	Amino sugar and nucleotide sugar metabolism	0.3536326	0.97683866	1	5	6	416
Linoleic acid metabolism	1	0.97683866	0.610	0.026	Metabolism	ko00591	Linoleic acid metabolism	0.3587926	0.97683866	0	1	1	38
Riboflavin metabolism	1	0.97683866	0.610	0.026	Metabolism	ko00740	Riboflavin metabolism	0.3587926	0.97683866	1	0	1	38
Tyrosine metabolism	3	0.97683866	1.829	0.016	Metabolism	ko00350	Tyrosine metabolism	0.3733037	0.97683866	0	3	3	188
Galactose metabolism	3	0.97683866	1.829	0.015	Metabolism	ko00052	Galactose metabolism	0.3921965	0.97683866	2	1	3	194
Biosynthesis of amino acids	12	0.97683866	7.317	0.013	Metabolism	ko01230	Biosynthesis of amino acids	0.4013957	0.97683866	3	9	12	934
Sesquiterpenoid and triterpenoid biosynthesis	1	0.97683866	0.610	0.022	Metabolism	ko00909	Sesquiterpenoid and triterpenoid biosynthesis	0.4092707	0.97683866	1	0	1	45
Zeatin biosynthesis	1	0.97683866	0.610	0.022	Metabolism	ko00908	Zeatin biosynthesis	0.4161518	0.97683866	1	0	1	46
Tryptophan metabolism	4	0.97683866	2.439	0.014	Metabolism	ko00380	Tryptophan metabolism	0.4435236	0.97683866	0	4	4	293
Metabolic pathways	78	0.97683866	47.561	0.012	Metabolism	ko01100	Metabolic pathways	0.4459722	0.97683866	25	53	78	6601
Limonene and pinene degradation	1	0.97683866	0.610	0.020	Metabolism	ko00903	Limonene and pinene degradation	0.4493806	0.97683866	0	1	1	51
mRNA surveillance pathway	4	0.97683866	2.439	0.013	Genetic Information Processing	ko03015	mRNA surveillance pathway	0.4665992	0.97683866	1	3	4	302
Fructose and mannose metabolism	3	0.97683866	1.829	0.013	Metabolism	ko00051	Fructose and mannose metabolism	0.4956368	0.97683866	0	3	3	228
Mismatch repair	1	0.97683866	0.610	0.017	Genetic Information Processing	ko03430	Mismatch repair	0.5045254	0.97683866	0	1	1	60
Nitrogen metabolism	2	0.97683866	1.220	0.014	Metabolism	ko00910	Nitrogen metabolism	0.5149241	0.97683866	0	2	2	148
Protein export	2	0.97683866	1.220	0.013	Genetic Information Processing	ko03060	Protein export	0.5185296	0.97683866	2	0	2	149
Ubiquitin mediated proteolysis	4	0.97683866	2.439	0.012	Genetic Information Processing	ko04120	Ubiquitin mediated proteolysis	0.5238902	0.97683866	3	1	4	325
Lysine biosynthesis	1	0.97683866	0.610	0.016	Metabolism	ko00300	Lysine biosynthesis	0.5272376	0.97683866	0	1	1	64
beta-Alanine metabolism	2	0.97683866	1.220	0.013	Metabolism	ko00410	beta-Alanine metabolism	0.5327737	0.97683866	0	2	2	153
Aminoacyl-tRNA biosynthesis	2	0.97683866	1.220	0.013	Genetic Information Processing	ko00970	Aminoacyl-tRNA biosynthesis	0.543268	0.97683866	2	0	2	156
Arginine biosynthesis	2	0.97683866	1.220	0.013	Metabolism	ko00220	Arginine biosynthesis	0.5501735	0.97683866	1	1	2	158
RNA degradation	3	0.98931337	1.829	0.012	Genetic Information Processing	ko03018	RNA degradation	0.5685709	0.98931337	0	3	3	254
Histidine metabolism	1	0.99495141	0.610	0.013	Metabolism	ko00340	Histidine metabolism	0.5941432	0.99495141	0	1	1	77
Glycolysis / Gluconeogenesis	7	0.99495141	4.268	0.011	Metabolism	ko00010	Glycolysis / Gluconeogenesis	0.5946836	0.99495141	1	6	7	626
DNA replication	1	0.99853370	0.610	0.012	Genetic Information Processing	ko03030	DNA replication	0.6172917	0.99853370	0	1	1	82
Arginine and proline metabolism	2	0.99853370	1.220	0.011	Metabolism	ko00330	Arginine and proline metabolism	0.6212651	0.99853370	0	2	2	180
Porphyrin and chlorophyll metabolism	1	0.99853370	0.610	0.011	Metabolism	ko00860	Porphyrin and chlorophyll metabolism	0.6557009	0.99853370	0	1	1	91
Homologous recombination	1	0.99853370	0.610	0.011	Genetic Information Processing	ko03440	Homologous recombination	0.6557009	0.99853370	0	1	1	91
Steroid biosynthesis	1	0.99853370	0.610	0.010	Metabolism	ko00100	Steroid biosynthesis	0.6753575	0.99853370	1	0	1	96
Sphingolipid metabolism	1	0.99853370	0.610	0.010	Metabolism	ko00600	Sphingolipid metabolism	0.6753575	0.99853370	0	1	1	96
Phenylalanine, tyrosine and tryptophan biosynthesis	1	0.99853370	0.610	0.010	Metabolism	ko00400	Phenylalanine, tyrosine and tryptophan biosynthesis	0.6829041	0.99853370	0	1	1	98
Nucleotide excision repair	1	0.99853370	0.610	0.010	Genetic Information Processing	ko03420	Nucleotide excision repair	0.7010165	0.99853370	0	1	1	103
alpha-Linolenic acid metabolism	1	0.99853370	0.610	0.009	Metabolism	ko00592	alpha-Linolenic acid metabolism	0.7434384	0.99853370	1	0	1	116
Terpenoid backbone biosynthesis	1	0.99853370	0.610	0.009	Metabolism	ko00900	Terpenoid backbone biosynthesis	0.7434384	0.99853370	1	0	1	116
RNA polymerase	1	0.99853370	0.610	0.009	Genetic Information Processing	ko03020	RNA polymerase	0.7464422	0.99853370	0	1	1	117
Pyrimidine metabolism	1	0.99853370	0.610	0.008	Metabolism	ko00240	Pyrimidine metabolism	0.7609445	0.99853370	0	1	1	122
Phagosome	3	0.99853370	1.829	0.009	Cellular Processes	ko04145	Phagosome	0.7714745	0.99853370	3	0	3	347
Pentose phosphate pathway	2	0.99853370	1.220	0.008	Metabolism	ko00030	Pentose phosphate pathway	0.7903212	0.99853370	1	1	2	250
Ribosome	22	0.99853370	13.415	0.010	Genetic Information Processing	ko03010	Ribosome	0.8046828	0.99853370	2	20	22	2195
Carbon fixation in photosynthetic organisms	3	0.99853370	1.829	0.008	Metabolism	ko00710	Carbon fixation in photosynthetic organisms	0.8047144	0.99853370	1	2	3	368
Fatty acid biosynthesis	1	0.99853370	0.610	0.007	Metabolism	ko00061	Fatty acid biosynthesis	0.8301898	0.99853370	1	0	1	151
Fatty acid degradation	2	0.99853370	1.220	0.007	Metabolism	ko00071	Fatty acid degradation	0.8483665	0.99853370	0	2	2	286
Endocytosis	4	0.99853370	2.439	0.008	Cellular Processes	ko04144	Endocytosis	0.8616409	0.99853370	3	1	4	523
Lysine degradation	1	0.99853370	0.610	0.006	Metabolism	ko00310	Lysine degradation	0.8721198	0.99853370	0	1	1	175
RNA transport	5	0.99853370	3.049	0.008	Genetic Information Processing	ko03013	RNA transport	0.8851143	0.99853370	3	2	5	658
Protein processing in endoplasmic reticulum	6	0.99853370	3.659	0.008	Genetic Information Processing	ko04141	Protein processing in endoplasmic reticulum	0.8916806	0.99853370	6	0	6	774
Pyruvate metabolism	3	0.99853370	1.829	0.007	Metabolism	ko00620	Pyruvate metabolism	0.8973796	0.99853370	1	2	3	449
Pentose and glucuronate interconversions	1	0.99853370	0.610	0.005	Metabolism	ko00040	Pentose and glucuronate interconversions	0.8990731	0.99853370	1	0	1	195
Spliceosome	3	0.99853370	1.829	0.006	Genetic Information Processing	ko03040	Spliceosome	0.9247929	0.99853370	3	0	3	486
Ribosome biogenesis in eukaryotes	1	0.99853370	0.610	0.004	Genetic Information Processing	ko03008	Ribosome biogenesis in eukaryotes	0.9301159	0.99853370	0	1	1	226
Valine, leucine and isoleucine degradation	1	0.99853370	0.610	0.004	Metabolism	ko00280	Valine, leucine and isoleucine degradation	0.9371988	0.99853370	0	1	1	235
Glyoxylate and dicarboxylate metabolism	2	0.99853370	1.220	0.005	Metabolism	ko00630	Glyoxylate and dicarboxylate metabolism	0.9519037	0.99853370	0	2	2	406
2-Oxocarboxylic acid metabolism	1	0.99853370	0.610	0.004	Metabolism	ko01210	2-Oxocarboxylic acid metabolism	0.9570754	0.99853370	0	1	1	267
Alanine, aspartate and glutamate metabolism	1	0.99853370	0.610	0.004	Metabolism	ko00250	Alanine, aspartate and glutamate metabolism	0.9623462	0.99853370	0	1	1	278
Peroxisome	1	0.99853370	0.610	0.003	Cellular Processes	ko04146	Peroxisome	0.974901	0.99853370	1	0	1	312
Fatty acid metabolism	1	0.99853370	0.610	0.003	Metabolism	ko01212	Fatty acid metabolism	0.9790201	0.99853370	1	0	1	327
Carbon metabolism	8	0.99853370	4.878	0.006	Metabolism	ko01200	Carbon metabolism	0.9798405	0.99853370	2	6	8	1241
Citrate cycle (TCA cycle)	1	0.99853370	0.610	0.002	Metabolism	ko00020	Citrate cycle (TCA cycle)	0.9932083	0.99853370	0	1	1	421
Oxidative phosphorylation	2	0.99853370	1.220	0.003	Metabolism	ko00190	Oxidative phosphorylation	0.9985337	0.99853370	0	2	2	737
