# Supplementary material for: Transcriptome analysis revealed key genes and pathways related to cadmium tolerance and accumulation in coix (Coix lacryma-jobi L.)
Source: Front Plant Sci. 2026 Feb 27;16:1660959. doi: 10.3389/fpls.2025.1660959 (PMC12985850; doi:10.3389/fpls.2025.1660959)
Supplement: Supplementary file 1 [file DataSheet1.zip › Supplemenatry Tables/Table S15 --Coix-0-J-vs-Coix-30-J.bar_Gradient.xls]

id	num	qvalue	per	ratio	class	ID	Descrption	Pvalue	Qvalue	Up	Down	fg_num	bg_num
Phenylpropanoid biosynthesis	44	6.403842e-07	6.340	0.128	Metabolism	ko00940	Phenylpropanoid biosynthesis	5.336535e-09	6.403842e-07	23	21	44	344
Metabolic pathways	387	3.820186e-05	55.764	0.059	Metabolism	ko01100	Metabolic pathways	6.366976e-07	3.820186e-05	99	288	387	6601
Monoterpenoid biosynthesis	6	4.277316e-03	0.865	0.353	Metabolism	ko00902	Monoterpenoid biosynthesis	0.0001069329	4.277316e-03	3	3	6	17
Glutathione metabolism	28	1.603386e-02	4.035	0.096	Metabolism	ko00480	Glutathione metabolism	0.0005344621	1.603386e-02	3	25	28	291
Amino sugar and nucleotide sugar metabolism	34	6.103536e-02	4.899	0.082	Metabolism	ko00520	Amino sugar and nucleotide sugar metabolism	0.00254314	6.103536e-02	8	26	34	416
Oxidative phosphorylation	53	6.711356e-02	7.637	0.072	Metabolism	ko00190	Oxidative phosphorylation	0.003355678	6.711356e-02	3	50	53	737
Flavonoid biosynthesis	10	1.098331e-01	1.441	0.120	Metabolism	ko00941	Flavonoid biosynthesis	0.007330844	1.098331e-01	6	4	10	83
Photosynthesis	8	1.098331e-01	1.153	0.136	Metabolism	ko00195	Photosynthesis	0.007883156	1.098331e-01	7	1	8	59
Photosynthesis - antenna proteins	4	1.098331e-01	0.576	0.235	Metabolism	ko00196	Photosynthesis - antenna proteins	0.00823748	1.098331e-01	4	0	4	17
Linoleic acid metabolism	6	1.109898e-01	0.865	0.158	Metabolism	ko00591	Linoleic acid metabolism	0.009912887	1.109898e-01	2	4	6	38
Benzoxazinoid biosynthesis	4	1.109898e-01	0.576	0.222	Metabolism	ko00402	Benzoxazinoid biosynthesis	0.01018631	1.109898e-01	3	1	4	18
Terpenoid backbone biosynthesis	12	1.109898e-01	1.729	0.103	Metabolism	ko00900	Terpenoid backbone biosynthesis	0.01159182	1.109898e-01	1	11	12	116
Cyanoamino acid metabolism	14	1.109898e-01	2.017	0.097	Metabolism	ko00460	Cyanoamino acid metabolism	0.01202389	1.109898e-01	7	7	14	145
Tryptophan metabolism	22	2.738544e-01	3.170	0.075	Metabolism	ko00380	Tryptophan metabolism	0.03194968	2.738544e-01	5	17	22	293
Biosynthesis of secondary metabolites	192	3.103346e-01	27.666	0.055	Metabolism	ko01110	Biosynthesis of secondary metabolites	0.03879183	3.103346e-01	60	132	192	3496
Other glycan degradation	5	3.685792e-01	0.720	0.122	Metabolism	ko00511	Other glycan degradation	0.04914389	3.685792e-01	2	3	5	41
Sesquiterpenoid and triterpenoid biosynthesis	5	4.481141e-01	0.720	0.111	Metabolism	ko00909	Sesquiterpenoid and triterpenoid biosynthesis	0.06844933	4.481141e-01	1	4	5	45
Brassinosteroid biosynthesis	3	4.481141e-01	0.432	0.150	Metabolism	ko00905	Brassinosteroid biosynthesis	0.07229282	4.481141e-01	2	1	3	20
Stilbenoid, diarylheptanoid and gingerol biosynthesis	5	4.481141e-01	0.720	0.109	Metabolism	ko00945	Stilbenoid, diarylheptanoid and gingerol biosynthesis	0.07384537	4.481141e-01	3	2	5	46
Glycosaminoglycan degradation	4	4.481141e-01	0.576	0.121	Metabolism	ko00531	Glycosaminoglycan degradation	0.07663956	4.481141e-01	3	1	4	33
Homologous recombination	8	4.481141e-01	1.153	0.088	Genetic Information Processing	ko03440	Homologous recombination	0.07841997	4.481141e-01	7	1	8	91
Fructose and mannose metabolism	16	4.974096e-01	2.305	0.070	Metabolism	ko00051	Fructose and mannose metabolism	0.09659289	4.974096e-01	5	11	16	228
Phenylalanine metabolism	10	4.974096e-01	1.441	0.078	Metabolism	ko00360	Phenylalanine metabolism	0.09891512	4.974096e-01	2	8	10	128
Sphingolipid metabolism	8	4.974096e-01	1.153	0.083	Metabolism	ko00600	Sphingolipid metabolism	0.09948193	4.974096e-01	2	6	8	96
Taurine and hypotaurine metabolism	4	5.071938e-01	0.576	0.108	Metabolism	ko00430	Taurine and hypotaurine metabolism	0.1064399	5.071938e-01	1	3	4	37
Pentose phosphate pathway	17	5.071938e-01	2.450	0.068	Metabolism	ko00030	Pentose phosphate pathway	0.109892	5.071938e-01	4	13	17	250
Flavone and flavonol biosynthesis	2	5.106524e-01	0.288	0.167	Metabolism	ko00944	Flavone and flavonol biosynthesis	0.1148968	5.106524e-01	1	1	2	12
Tyrosine metabolism	13	5.638754e-01	1.873	0.069	Metabolism	ko00350	Tyrosine metabolism	0.1352224	5.638754e-01	2	11	13	188
Citrate cycle (TCA cycle)	26	5.638754e-01	3.746	0.062	Metabolism	ko00020	Citrate cycle (TCA cycle)	0.1362699	5.638754e-01	1	25	26	421
Mismatch repair	5	6.850124e-01	0.720	0.083	Genetic Information Processing	ko03430	Mismatch repair	0.1712531	6.850124e-01	4	1	5	60
Cutin, suberine and wax biosynthesis	3	7.903763e-01	0.432	0.094	Metabolism	ko00073	Cutin, suberine and wax biosynthesis	0.206515	7.903763e-01	3	0	3	32
alpha-Linolenic acid metabolism	8	7.903763e-01	1.153	0.069	Metabolism	ko00592	alpha-Linolenic acid metabolism	0.210767	7.903763e-01	2	6	8	116
Glycolysis / Gluconeogenesis	35	8.566458e-01	5.043	0.056	Metabolism	ko00010	Glycolysis / Gluconeogenesis	0.2355776	8.566458e-01	5	30	35	626
Peroxisome	18	9.678653e-01	2.594	0.058	Cellular Processes	ko04146	Peroxisome	0.2742285	9.678653e-01	6	12	18	312
Ubiquinone and other terpenoid-quinone biosynthesis	6	9.973147e-01	0.865	0.065	Metabolism	ko00130	Ubiquinone and other terpenoid-quinone biosynthesis	0.3068065	9.973147e-01	3	3	6	93
Tropane, piperidine and pyridine alkaloid biosynthesis	4	9.973147e-01	0.576	0.070	Metabolism	ko00960	Tropane, piperidine and pyridine alkaloid biosynthesis	0.3069364	9.973147e-01	1	3	4	57
Fatty acid degradation	16	9.973147e-01	2.305	0.056	Metabolism	ko00071	Fatty acid degradation	0.3324263	9.973147e-01	4	12	16	286
beta-Alanine metabolism	9	9.973147e-01	1.297	0.059	Metabolism	ko00410	beta-Alanine metabolism	0.3383532	9.973147e-01	3	6	9	153
SNARE interactions in vesicular transport	4	9.973147e-01	0.576	0.065	Genetic Information Processing	ko04130	SNARE interactions in vesicular transport	0.3633897	9.973147e-01	1	3	4	62
DNA replication	5	9.973147e-01	0.720	0.061	Genetic Information Processing	ko03030	DNA replication	0.3769539	9.973147e-01	3	2	5	82
Diterpenoid biosynthesis	2	9.973147e-01	0.288	0.074	Metabolism	ko00904	Diterpenoid biosynthesis	0.3855674	9.973147e-01	2	0	2	27
ABC transporters	6	9.973147e-01	0.865	0.059	Environmental Information Processing	ko02010	ABC transporters	0.3861176	9.973147e-01	2	4	6	102
Isoquinoline alkaloid biosynthesis	5	9.973147e-01	0.720	0.060	Metabolism	ko00950	Isoquinoline alkaloid biosynthesis	0.3868239	9.973147e-01	1	4	5	83
Zeatin biosynthesis	3	9.973147e-01	0.432	0.065	Metabolism	ko00908	Zeatin biosynthesis	0.3952104	9.973147e-01	0	3	3	46
Sulfur relay system	2	9.973147e-01	0.288	0.069	Genetic Information Processing	ko04122	Sulfur relay system	0.4205408	9.973147e-01	0	2	2	29
Plant hormone signal transduction	16	9.973147e-01	2.305	0.052	Environmental Information Processing	ko04075	Plant hormone signal transduction	0.4303997	9.973147e-01	6	10	16	305
Glycosphingolipid biosynthesis - globo and isoglobo series	2	9.973147e-01	0.288	0.067	Metabolism	ko00603	Glycosphingolipid biosynthesis - globo and isoglobo series	0.4376426	9.973147e-01	0	2	2	30
Nitrogen metabolism	8	9.973147e-01	1.153	0.054	Metabolism	ko00910	Nitrogen metabolism	0.4429456	9.973147e-01	1	7	8	148
Carbon fixation in photosynthetic organisms	19	9.973147e-01	2.738	0.052	Metabolism	ko00710	Carbon fixation in photosynthetic organisms	0.4456551	9.973147e-01	3	16	19	368
MAPK signaling pathway - plant	16	9.973147e-01	2.305	0.051	Environmental Information Processing	ko04016	MAPK signaling pathway - plant	0.4720893	9.973147e-01	8	8	16	313
Biosynthesis of unsaturated fatty acids	7	9.973147e-01	1.009	0.053	Metabolism	ko01040	Biosynthesis of unsaturated fatty acids	0.4735214	9.973147e-01	3	4	7	132
Carotenoid biosynthesis	3	9.973147e-01	0.432	0.058	Metabolism	ko00906	Carotenoid biosynthesis	0.4740206	9.973147e-01	1	2	3	52
Alanine, aspartate and glutamate metabolism	14	9.973147e-01	2.017	0.050	Metabolism	ko00250	Alanine, aspartate and glutamate metabolism	0.5015803	9.973147e-01	2	12	14	278
Glycosphingolipid biosynthesis - ganglio series	1	9.973147e-01	0.144	0.071	Metabolism	ko00604	Glycosphingolipid biosynthesis - ganglio series	0.5062449	9.973147e-01	0	1	1	14
Histidine metabolism	4	9.973147e-01	0.576	0.052	Metabolism	ko00340	Histidine metabolism	0.5276117	9.973147e-01	1	3	4	77
Thiamine metabolism	4	9.973147e-01	0.576	0.052	Metabolism	ko00730	Thiamine metabolism	0.5276117	9.973147e-01	0	4	4	77
Other types of O-glycan biosynthesis	2	9.973147e-01	0.288	0.056	Metabolism	ko00514	Other types of O-glycan biosynthesis	0.5339773	9.973147e-01	0	2	2	36
Fatty acid elongation	4	9.973147e-01	0.576	0.051	Metabolism	ko00062	Fatty acid elongation	0.5378876	9.973147e-01	2	2	4	78
Cysteine and methionine metabolism	18	9.973147e-01	2.594	0.049	Metabolism	ko00270	Cysteine and methionine metabolism	0.5381222	9.973147e-01	6	12	18	367
Starch and sucrose metabolism	25	9.973147e-01	3.602	0.049	Metabolism	ko00500	Starch and sucrose metabolism	0.5471266	9.973147e-01	6	19	25	513
Carbon metabolism	60	9.973147e-01	8.646	0.048	Metabolism	ko01200	Carbon metabolism	0.5740869	9.973147e-01	7	53	60	1241
Mannose type O-glycan biosyntheis	1	9.973147e-01	0.144	0.059	Metabolism	ko00515	Mannose type O-glycan biosyntheis	0.5755809	9.973147e-01	0	1	1	17
Propanoate metabolism	8	9.973147e-01	1.153	0.047	Metabolism	ko00640	Propanoate metabolism	0.6007718	9.973147e-01	1	7	8	170
Fatty acid biosynthesis	7	9.973147e-01	1.009	0.046	Metabolism	ko00061	Fatty acid biosynthesis	0.6167939	9.973147e-01	4	3	7	151
Synthesis and degradation of ketone bodies	2	9.973147e-01	0.288	0.048	Metabolism	ko00072	Synthesis and degradation of ketone bodies	0.6183927	9.973147e-01	1	1	2	42
Fatty acid metabolism	15	9.973147e-01	2.161	0.046	Metabolism	ko01212	Fatty acid metabolism	0.6457905	9.973147e-01	6	9	15	327
Nicotinate and nicotinamide metabolism	2	9.973147e-01	0.288	0.040	Metabolism	ko00760	Nicotinate and nicotinamide metabolism	0.7119625	9.973147e-01	0	2	2	50
Phenylalanine, tyrosine and tryptophan biosynthesis	4	9.973147e-01	0.576	0.041	Metabolism	ko00400	Phenylalanine, tyrosine and tryptophan biosynthesis	0.7159287	9.973147e-01	1	3	4	98
Limonene and pinene degradation	2	9.973147e-01	0.288	0.039	Metabolism	ko00903	Limonene and pinene degradation	0.7221983	9.973147e-01	1	1	2	51
mRNA surveillance pathway	13	9.973147e-01	1.873	0.043	Genetic Information Processing	ko03015	mRNA surveillance pathway	0.7276008	9.973147e-01	1	12	13	302
Butanoate metabolism	5	9.973147e-01	0.720	0.041	Metabolism	ko00650	Butanoate metabolism	0.7287157	9.973147e-01	1	4	5	123
Phagosome	15	9.973147e-01	2.161	0.043	Cellular Processes	ko04145	Phagosome	0.7322836	9.973147e-01	1	14	15	347
Folate biosynthesis	2	9.973147e-01	0.288	0.038	Metabolism	ko00790	Folate biosynthesis	0.7417494	9.973147e-01	0	2	2	53
Galactose metabolism	8	9.973147e-01	1.153	0.041	Metabolism	ko00052	Galactose metabolism	0.7430413	9.973147e-01	0	8	8	194
Nucleotide excision repair	4	9.973147e-01	0.576	0.039	Genetic Information Processing	ko03420	Nucleotide excision repair	0.7515547	9.973147e-01	3	1	4	103
Plant-pathogen interaction	18	9.973147e-01	2.594	0.043	Organismal Systems	ko04626	Plant-pathogen interaction	0.7590459	9.973147e-01	3	15	18	420
Aminoacyl-tRNA biosynthesis	6	9.973147e-01	0.865	0.038	Genetic Information Processing	ko00970	Aminoacyl-tRNA biosynthesis	0.7845818	9.973147e-01	2	4	6	156
Arginine and proline metabolism	7	9.973147e-01	1.009	0.039	Metabolism	ko00330	Arginine and proline metabolism	0.7872738	9.973147e-01	2	5	7	180
Arginine biosynthesis	6	9.973147e-01	0.865	0.038	Metabolism	ko00220	Arginine biosynthesis	0.7945967	9.973147e-01	1	5	6	158
Endocytosis	22	9.973147e-01	3.170	0.042	Cellular Processes	ko04144	Endocytosis	0.804757	9.973147e-01	2	20	22	523
Monobactam biosynthesis	1	9.973147e-01	0.144	0.029	Metabolism	ko00261	Monobactam biosynthesis	0.8200593	9.973147e-01	0	1	1	34
Betalain biosynthesis	1	9.973147e-01	0.144	0.029	Metabolism	ko00965	Betalain biosynthesis	0.8200593	9.973147e-01	0	1	1	34
Lysine biosynthesis	2	9.973147e-01	0.288	0.031	Metabolism	ko00300	Lysine biosynthesis	0.8293429	9.973147e-01	0	2	2	64
Porphyrin and chlorophyll metabolism	3	9.973147e-01	0.432	0.033	Metabolism	ko00860	Porphyrin and chlorophyll metabolism	0.8311302	9.973147e-01	1	2	3	91
Inositol phosphate metabolism	4	9.973147e-01	0.576	0.034	Metabolism	ko00562	Inositol phosphate metabolism	0.8330169	9.973147e-01	0	4	4	117
Biotin metabolism	1	9.973147e-01	0.144	0.028	Metabolism	ko00780	Biotin metabolism	0.8373492	9.973147e-01	1	0	1	36
Pyruvate metabolism	18	9.973147e-01	2.594	0.040	Metabolism	ko00620	Pyruvate metabolism	0.8448545	9.973147e-01	3	15	18	449
Pentose and glucuronate interconversions	7	9.973147e-01	1.009	0.036	Metabolism	ko00040	Pentose and glucuronate interconversions	0.8496478	9.973147e-01	3	4	7	195
Glyoxylate and dicarboxylate metabolism	16	9.973147e-01	2.305	0.039	Metabolism	ko00630	Glyoxylate and dicarboxylate metabolism	0.8510639	9.973147e-01	3	13	16	406
Pyrimidine metabolism	4	9.973147e-01	0.576	0.033	Metabolism	ko00240	Pyrimidine metabolism	0.8561394	9.973147e-01	2	2	4	122
Glycerolipid metabolism	9	9.973147e-01	1.297	0.036	Metabolism	ko00561	Glycerolipid metabolism	0.8624359	9.973147e-01	3	6	9	247
Basal transcription factors	2	9.973147e-01	0.288	0.029	Genetic Information Processing	ko03022	Basal transcription factors	0.8649265	9.973147e-01	0	2	2	70
Valine, leucine and isoleucine degradation	8	9.973147e-01	1.153	0.034	Metabolism	ko00280	Valine, leucine and isoleucine degradation	0.8966415	9.973147e-01	2	6	8	235
Autophagy - other eukaryotes	2	9.973147e-01	0.288	0.026	Cellular Processes	ko04136	Autophagy - other eukaryotes	0.9018102	9.973147e-01	0	2	2	78
Arachidonic acid metabolism	1	9.973147e-01	0.144	0.020	Metabolism	ko00590	Arachidonic acid metabolism	0.9237916	9.973147e-01	1	0	1	51
Glycine, serine and threonine metabolism	8	9.973147e-01	1.153	0.032	Metabolism	ko00260	Glycine, serine and threonine metabolism	0.9290074	9.973147e-01	2	6	8	250
RNA transport	25	9.973147e-01	3.602	0.038	Genetic Information Processing	ko03013	RNA transport	0.9304131	9.973147e-01	1	24	25	658
Lysine degradation	5	9.973147e-01	0.720	0.029	Metabolism	ko00310	Lysine degradation	0.9358131	9.973147e-01	1	4	5	175
Base excision repair	1	9.973147e-01	0.144	0.018	Genetic Information Processing	ko03410	Base excision repair	0.9377498	9.973147e-01	1	0	1	55
Proteasome	6	9.973147e-01	0.865	0.029	Genetic Information Processing	ko03050	Proteasome	0.9414739	9.973147e-01	0	6	6	205
Phosphatidylinositol signaling system	3	9.973147e-01	0.432	0.024	Environmental Information Processing	ko04070	Phosphatidylinositol signaling system	0.9469866	9.973147e-01	0	3	3	124
Spliceosome	17	9.973147e-01	2.450	0.035	Genetic Information Processing	ko03040	Spliceosome	0.9484489	9.973147e-01	0	17	17	486
Circadian rhythm - plant	1	9.973147e-01	0.144	0.016	Organismal Systems	ko04712	Circadian rhythm - plant	0.9540484	9.973147e-01	0	1	1	61
2-Oxocarboxylic acid metabolism	8	9.973147e-01	1.153	0.030	Metabolism	ko01210	2-Oxocarboxylic acid metabolism	0.9547099	9.973147e-01	0	8	8	267
Ascorbate and aldarate metabolism	3	9.973147e-01	0.432	0.023	Metabolism	ko00053	Ascorbate and aldarate metabolism	0.9559831	9.973147e-01	2	1	3	129
Glycerophospholipid metabolism	7	9.973147e-01	1.009	0.029	Metabolism	ko00564	Glycerophospholipid metabolism	0.9565037	9.973147e-01	2	5	7	242
Ether lipid metabolism	1	9.973147e-01	0.144	0.016	Metabolism	ko00565	Ether lipid metabolism	0.958472	9.973147e-01	0	1	1	63
Protein processing in endoplasmic reticulum	28	9.973147e-01	4.035	0.036	Genetic Information Processing	ko04141	Protein processing in endoplasmic reticulum	0.9686694	9.973147e-01	1	27	28	774
Ribosome biogenesis in eukaryotes	6	9.973147e-01	0.865	0.027	Genetic Information Processing	ko03008	Ribosome biogenesis in eukaryotes	0.9688886	9.973147e-01	0	6	6	226
Biosynthesis of amino acids	33	9.973147e-01	4.755	0.035	Metabolism	ko01230	Biosynthesis of amino acids	0.9853541	9.973147e-01	5	28	33	934
Various types of N-glycan biosynthesis	1	9.973147e-01	0.144	0.012	Metabolism	ko00513	Various types of N-glycan biosynthesis	0.9863743	9.973147e-01	0	1	1	85
RNA degradation	6	9.973147e-01	0.865	0.024	Genetic Information Processing	ko03018	RNA degradation	0.9873059	9.973147e-01	0	6	6	254
Ubiquitin mediated proteolysis	8	9.973147e-01	1.153	0.025	Genetic Information Processing	ko04120	Ubiquitin mediated proteolysis	0.9916843	9.973147e-01	1	7	8	325
Steroid biosynthesis	1	9.973147e-01	0.144	0.010	Metabolism	ko00100	Steroid biosynthesis	0.9922003	9.973147e-01	0	1	1	96
Selenocompound metabolism	1	9.973147e-01	0.144	0.010	Metabolism	ko00450	Selenocompound metabolism	0.9939482	9.973147e-01	0	1	1	101
Purine metabolism	7	9.973147e-01	1.009	0.023	Metabolism	ko00230	Purine metabolism	0.9947139	9.973147e-01	1	6	7	310
Ribosome	85	9.973147e-01	12.248	0.039	Genetic Information Processing	ko03010	Ribosome	0.994995	9.973147e-01	2	83	85	2195
Protein export	2	9.973147e-01	0.288	0.013	Genetic Information Processing	ko03060	Protein export	0.9953683	9.973147e-01	0	2	2	149
Sulfur metabolism	1	9.973147e-01	0.144	0.009	Metabolism	ko00920	Sulfur metabolism	0.9971747	9.973147e-01	0	1	1	116
RNA polymerase	1	9.973147e-01	0.144	0.009	Genetic Information Processing	ko03020	RNA polymerase	0.9973147	9.973147e-01	0	1	1	117
