# Supplementary material for: Transcriptome analysis revealed key genes and pathways related to cadmium tolerance and accumulation in coix (Coix lacryma-jobi L.)
Source: Front Plant Sci. 2026 Feb 27;16:1660959. doi: 10.3389/fpls.2025.1660959 (PMC12985850; doi:10.3389/fpls.2025.1660959)
Supplement: Supplementary file 1 [file DataSheet1.zip › Supplemenatry Tables/Table S16 --Coix-0-Y-vs-Coix-30-Y.bar_Gradient.xls]

id	num	qvalue	per	ratio	class	ID	Descrption	Pvalue	Qvalue	Up	Down	fg_num	bg_num
Photosynthesis	24	8.019448e-16	3.909	0.407	Metabolism	ko00195	Photosynthesis	6.913317e-18	8.019448e-16	22	2	24	59
Photosynthesis - antenna proteins	10	1.919853e-08	1.629	0.588	Metabolism	ko00196	Photosynthesis - antenna proteins	3.310092e-10	1.919853e-08	10	0	10	17
Diterpenoid biosynthesis	8	5.019366e-04	1.303	0.296	Metabolism	ko00904	Diterpenoid biosynthesis	1.298112e-05	5.019366e-04	3	5	8	27
Sesquiterpenoid and triterpenoid biosynthesis	10	5.219652e-04	1.629	0.222	Metabolism	ko00909	Sesquiterpenoid and triterpenoid biosynthesis	1.79988e-05	5.219652e-04	3	7	10	45
Metabolic pathways	334	1.402150e-03	54.397	0.051	Metabolism	ko01100	Metabolic pathways	6.043751e-05	1.402150e-03	133	201	334	6601
Biosynthesis of secondary metabolites	193	1.489160e-03	31.433	0.055	Metabolism	ko01110	Biosynthesis of secondary metabolites	7.70255e-05	1.489160e-03	71	122	193	3496
Phenylpropanoid biosynthesis	30	3.851613e-03	4.886	0.087	Metabolism	ko00940	Phenylpropanoid biosynthesis	0.0002324249	3.851613e-03	21	9	30	344
Carotenoid biosynthesis	9	5.221852e-03	1.466	0.173	Metabolism	ko00906	Carotenoid biosynthesis	0.0003601277	5.221852e-03	3	6	9	52
Monoterpenoid biosynthesis	5	7.877061e-03	0.814	0.294	Metabolism	ko00902	Monoterpenoid biosynthesis	0.0006111513	7.877061e-03	2	3	5	17
Zeatin biosynthesis	8	8.536891e-03	1.303	0.174	Metabolism	ko00908	Zeatin biosynthesis	0.0007359389	8.536891e-03	4	4	8	46
Glutathione metabolism	24	2.141318e-02	3.909	0.082	Metabolism	ko00480	Glutathione metabolism	0.00203056	2.141318e-02	6	18	24	291
Flavonoid biosynthesis	10	3.018801e-02	1.629	0.120	Metabolism	ko00941	Flavonoid biosynthesis	0.003122898	3.018801e-02	5	5	10	83
Plant hormone signal transduction	24	3.325227e-02	3.909	0.079	Environmental Information Processing	ko04075	Plant hormone signal transduction	0.003726547	3.325227e-02	6	18	24	305
Linoleic acid metabolism	6	4.595299e-02	0.977	0.158	Metabolism	ko00591	Linoleic acid metabolism	0.005546051	4.595299e-02	0	6	6	38
Porphyrin and chlorophyll metabolism	10	4.687463e-02	1.629	0.110	Metabolism	ko00860	Porphyrin and chlorophyll metabolism	0.006061375	4.687463e-02	6	4	10	91
Stilbenoid, diarylheptanoid and gingerol biosynthesis	6	1.019112e-01	0.977	0.130	Metabolism	ko00945	Stilbenoid, diarylheptanoid and gingerol biosynthesis	0.01405672	1.019112e-01	4	2	6	46
Betalain biosynthesis	5	1.020451e-01	0.814	0.147	Metabolism	ko00965	Betalain biosynthesis	0.01495489	1.020451e-01	0	5	5	34
Carbon fixation in photosynthetic organisms	24	2.029262e-01	3.909	0.065	Metabolism	ko00710	Carbon fixation in photosynthetic organisms	0.03148855	2.029262e-01	13	11	24	368
Fructose and mannose metabolism	16	2.486549e-01	2.606	0.070	Metabolism	ko00051	Fructose and mannose metabolism	0.04072796	2.486549e-01	6	10	16	228
Cyanoamino acid metabolism	11	2.789725e-01	1.792	0.076	Metabolism	ko00460	Cyanoamino acid metabolism	0.05145952	2.789725e-01	6	5	11	145
Glycosaminoglycan degradation	4	2.789725e-01	0.651	0.121	Metabolism	ko00531	Glycosaminoglycan degradation	0.05338976	2.789725e-01	4	0	4	33
Phosphonate and phosphinate metabolism	3	2.789725e-01	0.489	0.150	Metabolism	ko00440	Phosphonate and phosphinate metabolism	0.05375569	2.789725e-01	0	3	3	20
MAPK signaling pathway - plant	20	2.789725e-01	3.257	0.064	Environmental Information Processing	ko04016	MAPK signaling pathway - plant	0.05531352	2.789725e-01	5	15	20	313
Glycerophospholipid metabolism	16	3.037532e-01	2.606	0.066	Metabolism	ko00564	Glycerophospholipid metabolism	0.06319026	3.037532e-01	4	12	16	242
DNA replication	7	3.037532e-01	1.140	0.085	Genetic Information Processing	ko03030	DNA replication	0.06546406	3.037532e-01	3	4	7	82
Glycolysis / Gluconeogenesis	35	3.260190e-01	5.700	0.056	Metabolism	ko00010	Glycolysis / Gluconeogenesis	0.07578139	3.260190e-01	12	23	35	626
Pentose phosphate pathway	16	3.260190e-01	2.606	0.064	Metabolism	ko00030	Pentose phosphate pathway	0.07923135	3.260190e-01	4	12	16	250
Galactose metabolism	13	3.260190e-01	2.117	0.067	Metabolism	ko00052	Galactose metabolism	0.08087434	3.260190e-01	8	5	13	194
Riboflavin metabolism	4	3.260190e-01	0.651	0.105	Metabolism	ko00740	Riboflavin metabolism	0.08150475	3.260190e-01	2	2	4	38
Phosphatidylinositol signaling system	9	3.493241e-01	1.466	0.073	Environmental Information Processing	ko04070	Phosphatidylinositol signaling system	0.09097058	3.493241e-01	3	6	9	124
Flavone and flavonol biosynthesis	2	3.493241e-01	0.326	0.167	Metabolism	ko00944	Flavone and flavonol biosynthesis	0.09335386	3.493241e-01	1	1	2	12
Homologous recombination	7	3.653967e-01	1.140	0.077	Genetic Information Processing	ko03440	Homologous recombination	0.1007991	3.653967e-01	4	3	7	91
Plant-pathogen interaction	24	3.674486e-01	3.909	0.057	Organismal Systems	ko04626	Plant-pathogen interaction	0.1045328	3.674486e-01	10	14	24	420
Glycerolipid metabolism	15	4.117758e-01	2.443	0.061	Metabolism	ko00561	Glycerolipid metabolism	0.1206929	4.117758e-01	4	11	15	247
Pyrimidine metabolism	8	5.356396e-01	1.303	0.066	Metabolism	ko00240	Pyrimidine metabolism	0.1616154	5.356396e-01	0	8	8	122
Nicotinate and nicotinamide metabolism	4	5.526988e-01	0.651	0.080	Metabolism	ko00760	Nicotinate and nicotinamide metabolism	0.1715272	5.526988e-01	1	3	4	50
Benzoxazinoid biosynthesis	2	5.738714e-01	0.326	0.111	Metabolism	ko00402	Benzoxazinoid biosynthesis	0.1830452	5.738714e-01	0	2	2	18
Ascorbate and aldarate metabolism	8	6.080689e-01	1.303	0.062	Metabolism	ko00053	Ascorbate and aldarate metabolism	0.199195	6.080689e-01	2	6	8	129
Brassinosteroid biosynthesis	2	6.400006e-01	0.326	0.100	Metabolism	ko00905	Brassinosteroid biosynthesis	0.2151726	6.400006e-01	1	1	2	20
alpha-Linolenic acid metabolism	7	6.968146e-01	1.140	0.060	Metabolism	ko00592	alpha-Linolenic acid metabolism	0.2402809	6.968146e-01	1	6	7	116
Inositol phosphate metabolism	7	6.984111e-01	1.140	0.060	Metabolism	ko00562	Inositol phosphate metabolism	0.2468522	6.984111e-01	4	3	7	117
Other glycan degradation	3	7.046753e-01	0.489	0.073	Metabolism	ko00511	Other glycan degradation	0.2631987	7.046753e-01	1	2	3	41
Mismatch repair	4	7.046753e-01	0.651	0.067	Genetic Information Processing	ko03430	Mismatch repair	0.2636467	7.046753e-01	2	2	4	60
Indole alkaloid biosynthesis	1	7.046753e-01	0.163	0.143	Metabolism	ko00901	Indole alkaloid biosynthesis	0.2674216	7.046753e-01	0	1	1	7
Circadian rhythm - plant	4	7.046753e-01	0.651	0.066	Organismal Systems	ko04712	Circadian rhythm - plant	0.2733654	7.046753e-01	1	3	4	61
Carbon metabolism	57	8.722667e-01	9.283	0.046	Metabolism	ko01200	Carbon metabolism	0.3491907	8.722667e-01	16	41	57	1241
Amino sugar and nucleotide sugar metabolism	20	8.722667e-01	3.257	0.048	Metabolism	ko00520	Amino sugar and nucleotide sugar metabolism	0.3534184	8.722667e-01	4	16	20	416
Sulfur relay system	2	8.731772e-01	0.326	0.069	Genetic Information Processing	ko04122	Sulfur relay system	0.3613147	8.731772e-01	0	2	2	29
Arginine and proline metabolism	9	8.857762e-01	1.466	0.050	Metabolism	ko00330	Arginine and proline metabolism	0.3822645	8.857762e-01	2	7	9	180
Arachidonic acid metabolism	3	8.857762e-01	0.489	0.059	Metabolism	ko00590	Arachidonic acid metabolism	0.3832132	8.857762e-01	2	1	3	51
Terpenoid backbone biosynthesis	6	8.857762e-01	0.977	0.052	Metabolism	ko00900	Terpenoid backbone biosynthesis	0.3916811	8.857762e-01	1	5	6	116
Tryptophan metabolism	14	8.857762e-01	2.280	0.048	Metabolism	ko00380	Tryptophan metabolism	0.3970721	8.857762e-01	4	10	14	293
Sphingolipid metabolism	5	8.881614e-01	0.814	0.052	Metabolism	ko00600	Sphingolipid metabolism	0.4057979	8.881614e-01	3	2	5	96
Phenylalanine, tyrosine and tryptophan biosynthesis	5	9.089330e-01	0.814	0.051	Metabolism	ko00400	Phenylalanine, tyrosine and tryptophan biosynthesis	0.423124	9.089330e-01	0	5	5	98
Tyrosine metabolism	9	9.115333e-01	1.466	0.048	Metabolism	ko00350	Tyrosine metabolism	0.4321925	9.115333e-01	2	7	9	188
Fatty acid elongation	4	9.150322e-01	0.651	0.051	Metabolism	ko00062	Fatty acid elongation	0.4417397	9.150322e-01	3	1	4	78
ABC transporters	5	9.309832e-01	0.814	0.049	Environmental Information Processing	ko02010	ABC transporters	0.4574659	9.309832e-01	3	2	5	102
Nucleotide excision repair	5	9.319324e-01	0.814	0.049	Genetic Information Processing	ko03420	Nucleotide excision repair	0.4659662	9.319324e-01	2	3	5	103
Isoquinoline alkaloid biosynthesis	4	9.628961e-01	0.651	0.048	Metabolism	ko00950	Isoquinoline alkaloid biosynthesis	0.4897489	9.628961e-01	0	4	4	83
Ether lipid metabolism	3	9.947656e-01	0.489	0.048	Metabolism	ko00565	Ether lipid metabolism	0.5201869	9.947656e-01	0	3	3	63
Ribosome biogenesis in eukaryotes	10	9.947656e-01	1.629	0.044	Genetic Information Processing	ko03008	Ribosome biogenesis in eukaryotes	0.5231095	9.947656e-01	0	10	10	226
Glucosinolate biosynthesis	1	9.999977e-01	0.163	0.056	Metabolism	ko00966	Glucosinolate biosynthesis	0.5508995	9.999977e-01	0	1	1	18
Starch and sucrose metabolism	22	9.999977e-01	3.583	0.043	Metabolism	ko00500	Starch and sucrose metabolism	0.558104	9.999977e-01	8	14	22	513
Steroid biosynthesis	4	9.999977e-01	0.651	0.042	Metabolism	ko00100	Steroid biosynthesis	0.6052463	9.999977e-01	3	1	4	96
Pentose and glucuronate interconversions	8	9.999977e-01	1.303	0.041	Metabolism	ko00040	Pentose and glucuronate interconversions	0.6170312	9.999977e-01	2	6	8	195
Aminoacyl-tRNA biosynthesis	6	9.999977e-01	0.977	0.038	Genetic Information Processing	ko00970	Aminoacyl-tRNA biosynthesis	0.6772519	9.999977e-01	4	2	6	156
Glycosphingolipid biosynthesis - globo and isoglobo series	1	9.999977e-01	0.163	0.033	Metabolism	ko00603	Glycosphingolipid biosynthesis - globo and isoglobo series	0.7367791	9.999977e-01	1	0	1	30
Cutin, suberine and wax biosynthesis	1	9.999977e-01	0.163	0.031	Metabolism	ko00073	Cutin, suberine and wax biosynthesis	0.7592145	9.999977e-01	1	0	1	32
Ubiquinone and other terpenoid-quinone biosynthesis	3	9.999977e-01	0.489	0.032	Metabolism	ko00130	Ubiquinone and other terpenoid-quinone biosynthesis	0.7755559	9.999977e-01	3	0	3	93
Monobactam biosynthesis	1	9.999977e-01	0.163	0.029	Metabolism	ko00261	Monobactam biosynthesis	0.7797406	9.999977e-01	0	1	1	34
Butanoate metabolism	4	9.999977e-01	0.651	0.033	Metabolism	ko00650	Butanoate metabolism	0.7878976	9.999977e-01	0	4	4	123
Peroxisome	11	9.999977e-01	1.792	0.035	Cellular Processes	ko04146	Peroxisome	0.8024026	9.999977e-01	5	6	11	312
Taurine and hypotaurine metabolism	1	9.999977e-01	0.163	0.027	Metabolism	ko00430	Taurine and hypotaurine metabolism	0.8073006	9.999977e-01	0	1	1	37
Pyruvate metabolism	16	9.999977e-01	2.606	0.036	Metabolism	ko00620	Pyruvate metabolism	0.8271337	9.999977e-01	3	13	16	449
Synthesis and degradation of ketone bodies	1	9.999977e-01	0.163	0.024	Metabolism	ko00072	Synthesis and degradation of ketone bodies	0.8457961	9.999977e-01	0	1	1	42
Histidine metabolism	2	9.999977e-01	0.326	0.026	Metabolism	ko00340	Histidine metabolism	0.8538889	9.999977e-01	0	2	2	77
Thiamine metabolism	2	9.999977e-01	0.326	0.026	Metabolism	ko00730	Thiamine metabolism	0.8538889	9.999977e-01	1	1	2	77
Fatty acid degradation	9	9.999977e-01	1.466	0.031	Metabolism	ko00071	Fatty acid degradation	0.8793673	9.999977e-01	4	5	9	286
Nitrogen metabolism	4	9.999977e-01	0.651	0.027	Metabolism	ko00910	Nitrogen metabolism	0.890152	9.999977e-01	1	3	4	148
Limonene and pinene degradation	1	9.999977e-01	0.163	0.020	Metabolism	ko00903	Limonene and pinene degradation	0.8967729	9.999977e-01	0	1	1	51
beta-Alanine metabolism	4	9.999977e-01	0.651	0.026	Metabolism	ko00410	beta-Alanine metabolism	0.9044397	9.999977e-01	1	3	4	153
Folate biosynthesis	1	9.999977e-01	0.163	0.019	Metabolism	ko00790	Folate biosynthesis	0.9055843	9.999977e-01	1	0	1	53
Base excision repair	1	9.999977e-01	0.163	0.018	Genetic Information Processing	ko03410	Base excision repair	0.9136446	9.999977e-01	0	1	1	55
Phenylalanine metabolism	3	9.999977e-01	0.489	0.023	Metabolism	ko00360	Phenylalanine metabolism	0.9210759	9.999977e-01	0	3	3	128
Glycine, serine and threonine metabolism	7	9.999977e-01	1.140	0.028	Metabolism	ko00260	Glycine, serine and threonine metabolism	0.9222768	9.999977e-01	2	5	7	250
Citrate cycle (TCA cycle)	13	9.999977e-01	2.117	0.031	Metabolism	ko00020	Citrate cycle (TCA cycle)	0.9265158	9.999977e-01	1	12	13	421
RNA degradation	7	9.999977e-01	1.140	0.028	Genetic Information Processing	ko03018	RNA degradation	0.9293126	9.999977e-01	2	5	7	254
Selenocompound metabolism	2	9.999977e-01	0.326	0.020	Metabolism	ko00450	Selenocompound metabolism	0.9378486	9.999977e-01	0	2	2	101
Biosynthesis of amino acids	32	9.999977e-01	5.212	0.034	Metabolism	ko01230	Biosynthesis of amino acids	0.9387029	9.999977e-01	7	25	32	934
Lysine biosynthesis	1	9.999977e-01	0.163	0.016	Metabolism	ko00300	Lysine biosynthesis	0.9422139	9.999977e-01	0	1	1	64
Endocytosis	16	9.999977e-01	2.606	0.031	Cellular Processes	ko04144	Endocytosis	0.9492471	9.999977e-01	3	13	16	523
Protein processing in endoplasmic reticulum	25	9.999977e-01	4.072	0.032	Genetic Information Processing	ko04141	Protein processing in endoplasmic reticulum	0.9562847	9.999977e-01	5	20	25	774
Protein export	3	9.999977e-01	0.489	0.020	Genetic Information Processing	ko03060	Protein export	0.9600948	9.999977e-01	2	1	3	149
Sulfur metabolism	2	9.999977e-01	0.326	0.017	Metabolism	ko00920	Sulfur metabolism	0.9643485	9.999977e-01	0	2	2	116
Oxidative phosphorylation	23	9.999977e-01	3.746	0.031	Metabolism	ko00190	Oxidative phosphorylation	0.9666782	9.999977e-01	4	19	23	737
Glyoxylate and dicarboxylate metabolism	11	9.999977e-01	1.792	0.027	Metabolism	ko00630	Glyoxylate and dicarboxylate metabolism	0.9686674	9.999977e-01	2	9	11	406
Autophagy - other eukaryotes	1	9.999977e-01	0.163	0.013	Cellular Processes	ko04136	Autophagy - other eukaryotes	0.9690826	9.999977e-01	0	1	1	78
Arginine biosynthesis	3	9.999977e-01	0.489	0.019	Metabolism	ko00220	Arginine biosynthesis	0.9704956	9.999977e-01	0	3	3	158
mRNA surveillance pathway	7	9.999977e-01	1.140	0.023	Genetic Information Processing	ko03015	mRNA surveillance pathway	0.9791673	9.999977e-01	2	5	7	302
Propanoate metabolism	3	9.999977e-01	0.489	0.018	Metabolism	ko00640	Propanoate metabolism	0.9804278	9.999977e-01	0	3	3	170
Alanine, aspartate and glutamate metabolism	6	9.999977e-01	0.977	0.022	Metabolism	ko00250	Alanine, aspartate and glutamate metabolism	0.9833426	9.999977e-01	0	6	6	278
Lysine degradation	3	9.999977e-01	0.489	0.017	Metabolism	ko00310	Lysine degradation	0.9835441	9.999977e-01	1	2	3	175
Ubiquitin mediated proteolysis	7	9.999977e-01	1.140	0.022	Genetic Information Processing	ko04120	Ubiquitin mediated proteolysis	0.988938	9.999977e-01	0	7	7	325
Fatty acid biosynthesis	2	9.999977e-01	0.326	0.013	Metabolism	ko00061	Fatty acid biosynthesis	0.9906845	9.999977e-01	2	0	2	151
Cysteine and methionine metabolism	8	9.999977e-01	1.303	0.022	Metabolism	ko00270	Cysteine and methionine metabolism	0.9915375	9.999977e-01	0	8	8	367
Valine, leucine and isoleucine degradation	4	9.999977e-01	0.651	0.017	Metabolism	ko00280	Valine, leucine and isoleucine degradation	0.9925287	9.999977e-01	0	4	4	235
Purine metabolism	6	9.999977e-01	0.977	0.019	Metabolism	ko00230	Purine metabolism	0.9935175	9.999977e-01	2	4	6	310
RNA polymerase	1	9.999977e-01	0.163	0.009	Genetic Information Processing	ko03020	RNA polymerase	0.9946038	9.999977e-01	0	1	1	117
Biosynthesis of unsaturated fatty acids	1	9.999977e-01	0.163	0.008	Metabolism	ko01040	Biosynthesis of unsaturated fatty acids	0.9972462	9.999977e-01	0	1	1	132
2-Oxocarboxylic acid metabolism	4	9.999977e-01	0.651	0.015	Metabolism	ko01210	2-Oxocarboxylic acid metabolism	0.997496	9.999977e-01	0	4	4	267
Proteasome	2	9.999977e-01	0.326	0.010	Genetic Information Processing	ko03050	Proteasome	0.998921	9.999977e-01	0	2	2	205
Spliceosome	9	9.999977e-01	1.466	0.019	Genetic Information Processing	ko03040	Spliceosome	0.9992794	9.999977e-01	0	9	9	486
Phagosome	4	9.999977e-01	0.651	0.012	Cellular Processes	ko04145	Phagosome	0.9998609	9.999977e-01	1	3	4	347
Fatty acid metabolism	3	9.999977e-01	0.489	0.009	Metabolism	ko01212	Fatty acid metabolism	0.9999461	9.999977e-01	2	1	3	327
RNA transport	10	9.999977e-01	1.629	0.015	Genetic Information Processing	ko03013	RNA transport	0.9999901	9.999977e-01	1	9	10	658
Ribosome	58	9.999977e-01	9.446	0.026	Genetic Information Processing	ko03010	Ribosome	0.9999977	9.999977e-01	4	54	58	2195
