# Supplementary material for: Transcriptome analysis revealed key genes and pathways related to cadmium tolerance and accumulation in coix (Coix lacryma-jobi L.)
Source: Front Plant Sci. 2026 Feb 27;16:1660959. doi: 10.3389/fpls.2025.1660959 (PMC12985850; doi:10.3389/fpls.2025.1660959)
Supplement: Supplementary file 1 [file DataSheet1.zip › Supplemenatry Tables/Table S17 --Coix-0-Z-vs-Coix-30-Z.bar_Gradient.xls]

id	num	qvalue	per	ratio	class	ID	Descrption	Pvalue	Qvalue	Up	Down	fg_num	bg_num
Photosynthesis	14	1.860607e-11	6.452	0.237	Metabolism	ko00195	Photosynthesis	1.938132e-13	1.860607e-11	14	0	14	59
DNA replication	15	7.451477e-11	6.912	0.183	Genetic Information Processing	ko03030	DNA replication	1.552391e-12	7.451477e-11	0	15	15	82
Photosynthesis - antenna proteins	4	3.359635e-03	1.843	0.235	Metabolism	ko00196	Photosynthesis - antenna proteins	0.0001102393	3.359635e-03	4	0	4	17
Biosynthesis of secondary metabolites	78	3.359635e-03	35.945	0.022	Metabolism	ko01110	Biosynthesis of secondary metabolites	0.0001399848	3.359635e-03	31	47	78	3496
Metabolic pathways	128	3.361405e-03	58.986	0.019	Metabolism	ko01100	Metabolic pathways	0.0001750732	3.361405e-03	60	68	128	6601
Monoterpenoid biosynthesis	3	2.697790e-02	1.382	0.176	Metabolism	ko00902	Monoterpenoid biosynthesis	0.002074454	2.697790e-02	1	2	3	17
Terpenoid backbone biosynthesis	7	2.697790e-02	3.226	0.060	Metabolism	ko00900	Terpenoid backbone biosynthesis	0.002078591	2.697790e-02	0	7	7	116
Mismatch repair	5	2.697790e-02	2.304	0.083	Genetic Information Processing	ko03430	Mismatch repair	0.002248158	2.697790e-02	0	5	5	60
Nucleotide excision repair	6	5.125716e-02	2.765	0.058	Genetic Information Processing	ko03420	Nucleotide excision repair	0.005098643	5.125716e-02	0	6	6	103
Zeatin biosynthesis	4	5.125716e-02	1.843	0.087	Metabolism	ko00908	Zeatin biosynthesis	0.005339288	5.125716e-02	2	2	4	46
Fatty acid elongation	5	5.678501e-02	2.304	0.064	Metabolism	ko00062	Fatty acid elongation	0.006961463	5.678501e-02	3	2	5	78
Cyanoamino acid metabolism	7	5.678501e-02	3.226	0.048	Metabolism	ko00460	Cyanoamino acid metabolism	0.007098126	5.678501e-02	3	4	7	145
Homologous recombination	5	9.657519e-02	2.304	0.055	Genetic Information Processing	ko03440	Homologous recombination	0.01307789	9.657519e-02	1	4	5	91
Glucosinolate biosynthesis	2	1.997314e-01	0.922	0.111	Metabolism	ko00966	Glucosinolate biosynthesis	0.03058417	1.997314e-01	0	2	2	18
Glycolysis / Gluconeogenesis	16	1.997314e-01	7.373	0.026	Metabolism	ko00010	Glycolysis / Gluconeogenesis	0.0321982	1.997314e-01	8	8	16	626
alpha-Linolenic acid metabolism	5	1.997314e-01	2.304	0.043	Metabolism	ko00592	alpha-Linolenic acid metabolism	0.03328856	1.997314e-01	2	3	5	116
Base excision repair	3	2.901741e-01	1.382	0.055	Genetic Information Processing	ko03410	Base excision repair	0.05238878	2.901741e-01	0	3	3	55
Carbon fixation in photosynthetic organisms	10	2.901741e-01	4.608	0.027	Metabolism	ko00710	Carbon fixation in photosynthetic organisms	0.05819188	2.901741e-01	7	3	10	368
Plant-pathogen interaction	11	2.901741e-01	5.069	0.026	Organismal Systems	ko04626	Plant-pathogen interaction	0.05987535	2.901741e-01	6	5	11	420
Steroid biosynthesis	4	2.901741e-01	1.843	0.042	Metabolism	ko00100	Steroid biosynthesis	0.06045294	2.901741e-01	2	2	4	96
Tyrosine metabolism	6	3.109787e-01	2.765	0.032	Metabolism	ko00350	Tyrosine metabolism	0.07024673	3.109787e-01	3	3	6	188
ABC transporters	4	3.109787e-01	1.843	0.039	Environmental Information Processing	ko02010	ABC transporters	0.07216099	3.109787e-01	3	1	4	102
Polyketide sugar unit biosynthesis	1	3.109787e-01	0.461	0.200	Metabolism	ko00523	Polyketide sugar unit biosynthesis	0.07450531	3.109787e-01	0	1	1	5
Glutathione metabolism	8	3.185952e-01	3.687	0.027	Metabolism	ko00480	Glutathione metabolism	0.08049132	3.185952e-01	1	7	8	291
Tryptophan metabolism	8	3.185952e-01	3.687	0.027	Metabolism	ko00380	Tryptophan metabolism	0.08296749	3.185952e-01	3	5	8	293
Glycosaminoglycan degradation	2	3.359059e-01	0.922	0.061	Metabolism	ko00531	Glycosaminoglycan degradation	0.09097452	3.359059e-01	2	0	2	33
Plant hormone signal transduction	8	3.511523e-01	3.687	0.026	Environmental Information Processing	ko04075	Plant hormone signal transduction	0.09876159	3.511523e-01	5	3	8	305
Linoleic acid metabolism	2	3.954922e-01	0.922	0.053	Metabolism	ko00591	Linoleic acid metabolism	0.1153519	3.954922e-01	1	1	2	38
Flavone and flavonol biosynthesis	1	5.614984e-01	0.461	0.083	Metabolism	ko00944	Flavone and flavonol biosynthesis	0.1696193	5.614984e-01	1	0	1	12
Sphingolipid metabolism	3	5.868934e-01	1.382	0.031	Metabolism	ko00600	Sphingolipid metabolism	0.1834042	5.868934e-01	1	2	3	96
Circadian rhythm - plant	2	7.221582e-01	0.922	0.033	Organismal Systems	ko04712	Circadian rhythm - plant	0.2409034	7.221582e-01	2	0	2	61
Benzoxazinoid biosynthesis	1	7.221582e-01	0.461	0.056	Metabolism	ko00402	Benzoxazinoid biosynthesis	0.2433589	7.221582e-01	0	1	1	18
Brassinosteroid biosynthesis	1	7.221582e-01	0.461	0.050	Metabolism	ko00905	Brassinosteroid biosynthesis	0.2664602	7.221582e-01	0	1	1	20
RNA polymerase	3	7.221582e-01	1.382	0.026	Genetic Information Processing	ko03020	RNA polymerase	0.2680572	7.221582e-01	1	2	3	117
Pantothenate and CoA biosynthesis	2	7.221582e-01	0.922	0.030	Metabolism	ko00770	Pantothenate and CoA biosynthesis	0.2694292	7.221582e-01	0	2	2	66
Fatty acid degradation	6	7.221582e-01	2.765	0.021	Metabolism	ko00071	Fatty acid degradation	0.277203	7.221582e-01	3	3	6	286
Phenylpropanoid biosynthesis	7	7.221582e-01	3.226	0.020	Metabolism	ko00940	Phenylpropanoid biosynthesis	0.2783318	7.221582e-01	2	5	7	344
Thiamine metabolism	2	8.237699e-01	0.922	0.026	Metabolism	ko00730	Thiamine metabolism	0.331904	8.237699e-01	0	2	2	77
Pentose phosphate pathway	5	8.237699e-01	2.304	0.020	Metabolism	ko00030	Pentose phosphate pathway	0.3395724	8.237699e-01	3	2	5	250
MAPK signaling pathway - plant	6	8.237699e-01	2.765	0.019	Environmental Information Processing	ko04016	MAPK signaling pathway - plant	0.3498699	8.237699e-01	3	3	6	313
Pentose and glucuronate interconversions	4	8.237699e-01	1.843	0.021	Metabolism	ko00040	Pentose and glucuronate interconversions	0.3518184	8.237699e-01	4	0	4	195
Flavonoid biosynthesis	2	8.351966e-01	0.922	0.024	Metabolism	ko00941	Flavonoid biosynthesis	0.3653985	8.351966e-01	0	2	2	83
Porphyrin and chlorophyll metabolism	2	8.937932e-01	0.922	0.022	Metabolism	ko00860	Porphyrin and chlorophyll metabolism	0.4090108	8.937932e-01	2	0	2	91
Monobactam biosynthesis	1	8.937932e-01	0.461	0.029	Metabolism	ko00261	Monobactam biosynthesis	0.4096552	8.937932e-01	0	1	1	34
Ubiquinone and other terpenoid-quinone biosynthesis	2	8.953397e-01	0.922	0.022	Metabolism	ko00130	Ubiquinone and other terpenoid-quinone biosynthesis	0.4196905	8.953397e-01	1	1	2	93
Aminoacyl-tRNA biosynthesis	3	8.990742e-01	1.382	0.019	Genetic Information Processing	ko00970	Aminoacyl-tRNA biosynthesis	0.4308064	8.990742e-01	2	1	3	156
Riboflavin metabolism	1	9.093343e-01	0.461	0.026	Metabolism	ko00740	Riboflavin metabolism	0.4451949	9.093343e-01	1	0	1	38
Other glycan degradation	1	9.408892e-01	0.461	0.024	Metabolism	ko00511	Other glycan degradation	0.4704446	9.408892e-01	0	1	1	41
Cysteine and methionine metabolism	6	9.600200e-01	2.765	0.016	Metabolism	ko00270	Cysteine and methionine metabolism	0.4969017	9.600200e-01	1	5	6	367
Sesquiterpenoid and triterpenoid biosynthesis	1	9.600200e-01	0.461	0.022	Metabolism	ko00909	Sesquiterpenoid and triterpenoid biosynthesis	0.5023402	9.600200e-01	0	1	1	45
Stilbenoid, diarylheptanoid and gingerol biosynthesis	1	9.600200e-01	0.461	0.022	Metabolism	ko00945	Stilbenoid, diarylheptanoid and gingerol biosynthesis	0.5100106	9.600200e-01	0	1	1	46
Sulfur metabolism	2	9.813477e-01	0.922	0.017	Metabolism	ko00920	Sulfur metabolism	0.534623	9.813477e-01	1	1	2	116
Carbon metabolism	19	9.813477e-01	8.756	0.015	Metabolism	ko01200	Carbon metabolism	0.5417857	9.813477e-01	10	9	19	1241
Folate biosynthesis	1	9.868793e-01	0.461	0.019	Metabolism	ko00790	Folate biosynthesis	0.5605072	9.868793e-01	0	1	1	53
Phosphatidylinositol signaling system	2	9.868793e-01	0.922	0.016	Environmental Information Processing	ko04070	Phosphatidylinositol signaling system	0.5708138	9.868793e-01	0	2	2	124
Galactose metabolism	3	9.868793e-01	1.382	0.015	Metabolism	ko00052	Galactose metabolism	0.5756796	9.868793e-01	2	1	3	194
Biosynthesis of unsaturated fatty acids	2	9.908371e-01	0.922	0.015	Metabolism	ko01040	Biosynthesis of unsaturated fatty acids	0.6049323	9.908371e-01	1	1	2	132
Amino sugar and nucleotide sugar metabolism	6	9.908371e-01	2.765	0.014	Metabolism	ko00520	Amino sugar and nucleotide sugar metabolism	0.6196726	9.908371e-01	4	2	6	416
Ether lipid metabolism	1	9.908371e-01	0.461	0.016	Metabolism	ko00565	Ether lipid metabolism	0.6237884	9.908371e-01	0	1	1	63
Valine, leucine and isoleucine biosynthesis	1	9.908371e-01	0.461	0.016	Metabolism	ko00290	Valine, leucine and isoleucine biosynthesis	0.6295944	9.908371e-01	0	1	1	64
Lysine biosynthesis	1	9.908371e-01	0.461	0.016	Metabolism	ko00300	Lysine biosynthesis	0.6295944	9.908371e-01	0	1	1	64
Nitrogen metabolism	2	1.000000e+00	0.922	0.014	Metabolism	ko00910	Nitrogen metabolism	0.6669408	1.000000e+00	1	1	2	148
Starch and sucrose metabolism	7	1.000000e+00	3.226	0.014	Metabolism	ko00500	Starch and sucrose metabolism	0.6781712	1.000000e+00	7	0	7	513
Fructose and mannose metabolism	3	1.000000e+00	1.382	0.013	Metabolism	ko00051	Fructose and mannose metabolism	0.6841007	1.000000e+00	3	0	3	228
Glycerolipid metabolism	3	1.000000e+00	1.382	0.012	Metabolism	ko00561	Glycerolipid metabolism	0.7350762	1.000000e+00	3	0	3	247
Propanoate metabolism	2	1.000000e+00	0.922	0.012	Metabolism	ko00640	Propanoate metabolism	0.7391471	1.000000e+00	0	2	2	170
Ubiquitin mediated proteolysis	4	1.000000e+00	1.843	0.012	Genetic Information Processing	ko04120	Ubiquitin mediated proteolysis	0.7394525	1.000000e+00	0	4	4	325
Phenylalanine, tyrosine and tryptophan biosynthesis	1	1.000000e+00	0.461	0.010	Metabolism	ko00400	Phenylalanine, tyrosine and tryptophan biosynthesis	0.7818617	1.000000e+00	0	1	1	98
Selenocompound metabolism	1	1.000000e+00	0.461	0.010	Metabolism	ko00450	Selenocompound metabolism	0.7918312	1.000000e+00	1	0	1	101
Pyruvate metabolism	5	1.000000e+00	2.304	0.011	Metabolism	ko00620	Pyruvate metabolism	0.8240938	1.000000e+00	3	2	5	449
Inositol phosphate metabolism	1	1.000000e+00	0.461	0.009	Metabolism	ko00562	Inositol phosphate metabolism	0.8378234	1.000000e+00	1	0	1	117
Pyrimidine metabolism	1	1.000000e+00	0.461	0.008	Metabolism	ko00240	Pyrimidine metabolism	0.8500042	1.000000e+00	0	1	1	122
Purine metabolism	3	1.000000e+00	1.382	0.010	Metabolism	ko00230	Purine metabolism	0.8588999	1.000000e+00	0	3	3	310
Ribosome biogenesis in eukaryotes	2	1.000000e+00	0.922	0.009	Genetic Information Processing	ko03008	Ribosome biogenesis in eukaryotes	0.8653298	1.000000e+00	0	2	2	226
Glycerophospholipid metabolism	2	1.000000e+00	0.922	0.008	Metabolism	ko00564	Glycerophospholipid metabolism	0.8894238	1.000000e+00	1	1	2	242
Protein export	1	1.000000e+00	0.461	0.007	Genetic Information Processing	ko03060	Protein export	0.9016536	1.000000e+00	1	0	1	149
Fatty acid biosynthesis	1	1.000000e+00	0.461	0.007	Metabolism	ko00061	Fatty acid biosynthesis	0.9046842	1.000000e+00	1	0	1	151
RNA degradation	2	1.000000e+00	0.922	0.008	Genetic Information Processing	ko03018	RNA degradation	0.9048111	1.000000e+00	0	2	2	254
beta-Alanine metabolism	1	1.000000e+00	0.461	0.007	Metabolism	ko00410	beta-Alanine metabolism	0.9076218	1.000000e+00	0	1	1	153
Endocytosis	5	1.000000e+00	2.304	0.010	Cellular Processes	ko04144	Endocytosis	0.9083174	1.000000e+00	1	4	5	523
2-Oxocarboxylic acid metabolism	2	1.000000e+00	0.922	0.007	Metabolism	ko01210	2-Oxocarboxylic acid metabolism	0.9192184	1.000000e+00	0	2	2	267
Biosynthesis of amino acids	9	1.000000e+00	4.147	0.010	Metabolism	ko01230	Biosynthesis of amino acids	0.954508	1.000000e+00	2	7	9	934
Peroxisome	2	1.000000e+00	0.922	0.006	Cellular Processes	ko04146	Peroxisome	0.9548057	1.000000e+00	1	1	2	312
Protein processing in endoplasmic reticulum	7	1.000000e+00	3.226	0.009	Genetic Information Processing	ko04141	Protein processing in endoplasmic reticulum	0.9568278	1.000000e+00	3	4	7	774
Proteasome	1	1.000000e+00	0.461	0.005	Genetic Information Processing	ko03050	Proteasome	0.9591307	1.000000e+00	0	1	1	205
Fatty acid metabolism	2	1.000000e+00	0.922	0.006	Metabolism	ko01212	Fatty acid metabolism	0.9629045	1.000000e+00	1	1	2	327
Valine, leucine and isoleucine degradation	1	1.000000e+00	0.461	0.004	Metabolism	ko00280	Valine, leucine and isoleucine degradation	0.9745047	1.000000e+00	0	1	1	235
Glycine, serine and threonine metabolism	1	1.000000e+00	0.461	0.004	Metabolism	ko00260	Glycine, serine and threonine metabolism	0.9798709	1.000000e+00	0	1	1	250
Alanine, aspartate and glutamate metabolism	1	1.000000e+00	0.461	0.004	Metabolism	ko00250	Alanine, aspartate and glutamate metabolism	0.9870599	1.000000e+00	0	1	1	278
Glyoxylate and dicarboxylate metabolism	2	1.000000e+00	0.922	0.005	Metabolism	ko00630	Glyoxylate and dicarboxylate metabolism	0.9872285	1.000000e+00	2	0	2	406
mRNA surveillance pathway	1	1.000000e+00	0.461	0.003	Genetic Information Processing	ko03015	mRNA surveillance pathway	0.9911458	1.000000e+00	0	1	1	302
Phagosome	1	1.000000e+00	0.461	0.003	Cellular Processes	ko04145	Phagosome	0.9956609	1.000000e+00	0	1	1	347
Spliceosome	2	1.000000e+00	0.922	0.004	Genetic Information Processing	ko03040	Spliceosome	0.9958175	1.000000e+00	0	2	2	486
Oxidative phosphorylation	2	1.000000e+00	0.922	0.003	Metabolism	ko00190	Oxidative phosphorylation	0.9998933	1.000000e+00	1	1	2	737
RNA transport	1	1.000000e+00	0.461	0.002	Genetic Information Processing	ko03013	RNA transport	0.9999706	1.000000e+00	0	1	1	658
Ribosome	4	1.000000e+00	1.843	0.002	Genetic Information Processing	ko03010	Ribosome	1	1.000000e+00	2	2	4	2195
