# Supplementary material for: Transcriptome analysis revealed key genes and pathways related to cadmium tolerance and accumulation in coix (Coix lacryma-jobi L.)
Source: Front Plant Sci. 2026 Feb 27;16:1660959. doi: 10.3389/fpls.2025.1660959 (PMC12985850; doi:10.3389/fpls.2025.1660959)
Supplement: Supplementary file 1 [file DataSheet1.zip › Supplemenatry Tables/Table S18 --Coix-0-G-vs-Coix-30-G.Level2.xls]

GO ID (level1)	GO Term (level1)	GO ID (level2)	GO Term (level2)	number_of_Coix-0-G-vs-Coix-30-G (up)	number_of_Coix-0-G-vs-Coix-30-G (down)	Genes_of_Coix-0-G-vs-Coix-30-G_up	Genes_of_Coix-0-G-vs-Coix-30-G_down
GO:0008150	Biological Process	GO:0008152	metabolic process	177	158	Unigene0000451(--),Unigene0000676(PCMP-H14),Unigene0001269(--),Unigene0002071(pod),Unigene0002123(--),Unigene0002473(TY3B-G),Unigene0002678(At5g27470),Unigene0002807(RIPK),Unigene0004291(RPS5),Unigene0005073(3BETAHSD/D1),Unigene0005769(CRK6),Unigene0005942(AGC1-5),Unigene0006139(WRKY41),Unigene0006627(PLP3),Unigene0007437(ERF057),Unigene0008054(--),Unigene0008337(--),Unigene0008338(SD129),Unigene…	Unigene0000003(SAH1),Unigene0000005(crp-46),Unigene0000012(ERF1-2),Unigene0000805(RE1),Unigene0000844(RE1),Unigene0001342(pol),Unigene0001494(rps-5),Unigene0001694(LOX1.1),Unigene0001854(INT4),Unigene0001984(rpl401),Unigene0002228(rps-5),Unigene0002451(pol),Unigene0002940(CYP19-3),Unigene0003000(--),Unigene0003394(CCR1),Unigene0004398(At4g20820),Unigene0004699(--),Unigene0006010(LOS1),Unigene0006…
GO:0008150	Biological Process	GO:0050789	regulation of biological process	55	22	Unigene0001269(--),Unigene0002123(--),Unigene0003106(--),Unigene0004291(RPS5),Unigene0006139(WRKY41),Unigene0007437(ERF057),Unigene0008054(--),Unigene0008337(--),Unigene0015456(WRKY41),Unigene0019081(ARF1),Unigene0019082(ARF1),Unigene0019835(RPS2),Unigene0020497(SHR1),Unigene0020979(OSK1),Unigene0020981(HSFA1A),Unigene0021362(DGK5),Unigene0021992(KRP5),Unigene0022140(At4g27190),Unigene0023404(Os1…	Unigene0000012(ERF1-2),Unigene0002940(CYP19-3),Unigene0006010(LOS1),Unigene0008136(BZIP06),Unigene0008961(AAE3),Unigene0010143(COG4),Unigene0012927(B'KAPPA),Unigene0013642(EFT1),Unigene0030795(--),Unigene0032721(--),Unigene0049155(LIMYB),Unigene0049609(IAA15),Unigene0052393(--),Unigene0055244(TEF),Unigene0057099(betA),Unigene0064344(cpc-1),Unigene0073432(HSFC2B),Unigene0080770(DGK2),Unigene008846…
GO:0008150	Biological Process	GO:0051704	multi-organism process	13	13	Unigene0004291(RPS5),Unigene0005769(CRK6),Unigene0019835(RPS2),Unigene0026052(--),Unigene0038708(MPK5),Unigene0045484(--),Unigene0060946(AT15),Unigene0067445(LIN),Unigene0069175(SD18),Unigene0075282(CYP71D55),Unigene0081016(UBC),Unigene0084360(At5g37870),Unigene0097161(ubi)	Unigene0001694(LOX1.1),Unigene0002940(CYP19-3),Unigene0003312(pol),Unigene0008961(AAE3),Unigene0010811(--),Unigene0013444(RPL20A),Unigene0016251(At1g29660),Unigene0018360(--),Unigene0024276(TLP),Unigene0037392(--),Unigene0042048(Cht2),Unigene0058212(ARB_03699),Unigene0093462(CSLA1)
GO:0008150	Biological Process	GO:0023052	signaling	19	5	Unigene0004291(RPS5),Unigene0019081(ARF1),Unigene0019082(ARF1),Unigene0019835(RPS2),Unigene0020979(OSK1),Unigene0021362(DGK5),Unigene0022140(At4g27190),Unigene0029985(--),Unigene0033073(B'ALPHA),Unigene0036119(RAC1),Unigene0038708(MPK5),Unigene0058280(--),Unigene0071834(--),Unigene0073153(LYK5),Unigene0075966(GTE10),Unigene0086002(NAC071),Unigene0093262(ARF16),Unigene0095081(MGD3),Unigene0095924(…	Unigene0002940(CYP19-3),Unigene0012927(B'KAPPA),Unigene0030795(--),Unigene0049609(IAA15),Unigene0080770(DGK2)
GO:0008150	Biological Process	GO:0001906	cell killing	0	1	--	Unigene0024276(TLP)
GO:0008150	Biological Process	GO:0065007	biological regulation	57	25	Unigene0001269(--),Unigene0002123(--),Unigene0003106(--),Unigene0004291(RPS5),Unigene0006139(WRKY41),Unigene0007437(ERF057),Unigene0008054(--),Unigene0008337(--),Unigene0015456(WRKY41),Unigene0019081(ARF1),Unigene0019082(ARF1),Unigene0019835(RPS2),Unigene0020497(SHR1),Unigene0020979(OSK1),Unigene0020981(HSFA1A),Unigene0021362(DGK5),Unigene0021992(KRP5),Unigene0022140(At4g27190),Unigene0023404(Os1…	Unigene0000012(ERF1-2),Unigene0002940(CYP19-3),Unigene0006010(LOS1),Unigene0008136(BZIP06),Unigene0008961(AAE3),Unigene0010143(COG4),Unigene0012927(B'KAPPA),Unigene0013642(EFT1),Unigene0023482(BADH2),Unigene0024276(TLP),Unigene0030795(--),Unigene0032721(--),Unigene0049155(LIMYB),Unigene0049609(IAA15),Unigene0052393(--),Unigene0055244(TEF),Unigene0057099(betA),Unigene0064344(cpc-1),Unigene0071143(…
GO:0008150	Biological Process	GO:0098754	detoxification	5	1	Unigene0011167(HIPP45),Unigene0028282(NAKR2),Unigene0045050(yfmJ),Unigene0081184(TPP2),Unigene0101162(CEQORH)	Unigene0032026(adh-1)
GO:0008150	Biological Process	GO:0050896	response to stimulus	49	34	Unigene0002071(pod),Unigene0004291(RPS5),Unigene0005769(CRK6),Unigene0008054(--),Unigene0009888(dnaJ),Unigene0011167(HIPP45),Unigene0011668(pol),Unigene0012469(Os06g0535400),Unigene0015490(ABCG25),Unigene0019081(ARF1),Unigene0019082(ARF1),Unigene0019835(RPS2),Unigene0020979(OSK1),Unigene0021362(DGK5),Unigene0022140(At4g27190),Unigene0024128(At4g18820),Unigene0028282(NAKR2),Unigene0029985(--),Unig…	Unigene0001694(LOX1.1),Unigene0002940(CYP19-3),Unigene0006010(LOS1),Unigene0008263(SYN2),Unigene0008961(AAE3),Unigene0009380(Dnajb5),Unigene0010575(DHN1),Unigene0012660(CHIA),Unigene0012927(B'KAPPA),Unigene0013642(EFT1),Unigene0016606(YUC3),Unigene0017236(SPO11),Unigene0018010(PER52),Unigene0023482(BADH2),Unigene0024276(TLP),Unigene0030795(--),Unigene0032026(adh-1),Unigene0038073(CLAH10),Unigene0…
GO:0008150	Biological Process	GO:0009987	cellular process	187	145	Unigene0000451(--),Unigene0000676(PCMP-H14),Unigene0001269(--),Unigene0001392(KIN7D),Unigene0002123(--),Unigene0002473(TY3B-G),Unigene0002678(At5g27470),Unigene0002807(RIPK),Unigene0004291(RPS5),Unigene0005048(ADF3),Unigene0005073(3BETAHSD/D1),Unigene0005769(CRK6),Unigene0005942(AGC1-5),Unigene0006139(WRKY41),Unigene0007437(ERF057),Unigene0008054(--),Unigene0008337(--),Unigene0008338(SD129),Unige…	Unigene0000003(SAH1),Unigene0000005(crp-46),Unigene0000012(ERF1-2),Unigene0000805(RE1),Unigene0000844(RE1),Unigene0001342(pol),Unigene0001494(rps-5),Unigene0001694(LOX1.1),Unigene0001854(INT4),Unigene0001984(rpl401),Unigene0002228(rps-5),Unigene0002451(pol),Unigene0002940(CYP19-3),Unigene0003000(--),Unigene0003312(pol),Unigene0003394(CCR1),Unigene0004699(--),Unigene0006010(LOS1),Unigene0006449(--…
GO:0008150	Biological Process	GO:0040011	locomotion	1	3	Unigene0038708(MPK5)	Unigene0010143(COG4),Unigene0010811(--),Unigene0013444(RPL20A)
GO:0008150	Biological Process	GO:0002376	immune system process	4	0	Unigene0004291(RPS5),Unigene0019835(RPS2),Unigene0029985(--),Unigene0073153(LYK5)	--
GO:0008150	Biological Process	GO:0040007	growth	2	1	Unigene0067637(PSI3),Unigene0090181(PSI1)	Unigene0000012(ERF1-2)
GO:0008150	Biological Process	GO:0044699	single-organism process	123	110	Unigene0000451(--),Unigene0001269(--),Unigene0001392(KIN7D),Unigene0002071(pod),Unigene0002678(At5g27470),Unigene0003106(--),Unigene0004291(RPS5),Unigene0005048(ADF3),Unigene0005073(3BETAHSD/D1),Unigene0006627(PLP3),Unigene0008746(At4g16820),Unigene0009425(--),Unigene0009426(--),Unigene0009784(CYP72A14),Unigene0009954(JGB),Unigene0010014(mvpA),Unigene0011167(HIPP45),Unigene0011410(TRX1),Unigene00…	Unigene0000003(SAH1),Unigene0000012(ERF1-2),Unigene0001694(LOX1.1),Unigene0001854(INT4),Unigene0002940(CYP19-3),Unigene0003000(--),Unigene0003312(pol),Unigene0003394(CCR1),Unigene0004398(At4g20820),Unigene0004699(--),Unigene0006010(LOS1),Unigene0006449(--),Unigene0008263(SYN2),Unigene0008961(AAE3),Unigene0010074(CYP89A9),Unigene0010143(COG4),Unigene0010612(CS26),Unigene0011652(NPC2),Unigene001292…
GO:0008150	Biological Process	GO:0022610	biological adhesion	0	1	--	Unigene0021735(At4g27595)
GO:0008150	Biological Process	GO:0000003	reproduction	5	9	Unigene0024128(At4g18820),Unigene0038708(MPK5),Unigene0053644(--),Unigene0069175(SD18),Unigene0084360(At5g37870)	Unigene0000003(SAH1),Unigene0002940(CYP19-3),Unigene0003312(pol),Unigene0008961(AAE3),Unigene0010143(COG4),Unigene0017236(SPO11),Unigene0018360(--),Unigene0058212(ARB_03699),Unigene0093462(CSLA1)
GO:0008150	Biological Process	GO:0071840	cellular component organization or biogenesis	23	30	Unigene0001269(--),Unigene0005048(ADF3),Unigene0009954(JGB),Unigene0015490(ABCG25),Unigene0019081(ARF1),Unigene0019082(ARF1),Unigene0023270(At2g24240),Unigene0024492(SMC3),Unigene0027488(ESP3),Unigene0042707(pif1),Unigene0045429(pyk),Unigene0046525(At3g26560),Unigene0048533(ABCG28),Unigene0063149(ABCC3),Unigene0067224(tufB),Unigene0067961(FPP7),Unigene0068886(HOX24),Unigene0074662(--),Unigene0079…	Unigene0000012(ERF1-2),Unigene0006010(LOS1),Unigene0006449(--),Unigene0008263(SYN2),Unigene0008961(AAE3),Unigene0010143(COG4),Unigene0010811(--),Unigene0013642(EFT1),Unigene0013654(--),Unigene0017236(SPO11),Unigene0021735(At4g27595),Unigene0023082(KIN14N),Unigene0026769(--),Unigene0032721(--),Unigene0035723(CESA8),Unigene0038131(--),Unigene0043316(MGL),Unigene0055244(TEF),Unigene0056485(TOC159),U…
GO:0008150	Biological Process	GO:0048519	negative regulation of biological process	7	2	Unigene0004291(RPS5),Unigene0020497(SHR1),Unigene0021992(KRP5),Unigene0045484(--),Unigene0075966(GTE10),Unigene0086002(NAC071),Unigene0091447(RPP13L4)	Unigene0088460(OsI_13614),Unigene0099769(--)
GO:0008150	Biological Process	GO:0048518	positive regulation of biological process	8	1	Unigene0001269(--),Unigene0029985(--),Unigene0038708(MPK5),Unigene0067637(PSI3),Unigene0082994(EB1A),Unigene0086002(NAC071),Unigene0090181(PSI1),Unigene0095243(CYCT1-1)	Unigene0008961(AAE3)
GO:0008150	Biological Process	GO:0022414	reproductive process	3	6	Unigene0038708(MPK5),Unigene0069175(SD18),Unigene0084360(At5g37870)	Unigene0002940(CYP19-3),Unigene0003312(pol),Unigene0008961(AAE3),Unigene0010143(COG4),Unigene0017236(SPO11),Unigene0093462(CSLA1)
GO:0008150	Biological Process	GO:0051179	localization	44	19	Unigene0001269(--),Unigene0003106(--),Unigene0009425(--),Unigene0009426(--),Unigene0010014(mvpA),Unigene0011167(HIPP45),Unigene0013050(LAC7),Unigene0013848(VPS52),Unigene0014438(DDB_G0289029),Unigene0015490(ABCG25),Unigene0017891(--),Unigene0019081(ARF1),Unigene0019082(ARF1),Unigene0019557(SCAMP4),Unigene0020655(ATPD),Unigene0022969(HAK13),Unigene0023350(STP13),Unigene0024128(At4g18820),Unigene00…	Unigene0001854(INT4),Unigene0006449(--),Unigene0010143(COG4),Unigene0013444(RPL20A),Unigene0019266(SBT3.5),Unigene0023735(B7H23.070),Unigene0024466(gluP),Unigene0025370(SBT3.5),Unigene0027278(HAK8),Unigene0034220(DIP5),Unigene0052105(Os11g0174000),Unigene0052889(pho-4),Unigene0057718(At3g13620),Unigene0077487(Os11g0174000),Unigene0077743(PLT1),Unigene0078702(--),Unigene0084814(ATP3),Unigene008691…
GO:0008150	Biological Process	GO:0032502	developmental process	9	8	Unigene0020497(SHR1),Unigene0024128(At4g18820),Unigene0038708(MPK5),Unigene0046326(--),Unigene0053644(--),Unigene0084360(At5g37870),Unigene0093262(ARF16),Unigene0095081(MGD3),Unigene0095626(--)	Unigene0000003(SAH1),Unigene0002940(CYP19-3),Unigene0008961(AAE3),Unigene0010143(COG4),Unigene0018360(--),Unigene0058212(ARB_03699),Unigene0080770(DGK2),Unigene0093462(CSLA1)
GO:0008150	Biological Process	GO:0032501	multicellular organismal process	10	6	Unigene0015490(ABCG25),Unigene0020497(SHR1),Unigene0038708(MPK5),Unigene0046326(--),Unigene0048533(ABCG28),Unigene0063149(ABCC3),Unigene0069175(SD18),Unigene0084360(At5g37870),Unigene0093262(ARF16),Unigene0095081(MGD3)	Unigene0002940(CYP19-3),Unigene0003312(pol),Unigene0008961(AAE3),Unigene0010143(COG4),Unigene0080770(DGK2),Unigene0093462(CSLA1)
GO:0003674	Molecular Function	GO:0005488	binding	178	128	Unigene0000451(--),Unigene0000676(PCMP-H14),Unigene0001269(--),Unigene0001392(KIN7D),Unigene0002071(pod),Unigene0002807(RIPK),Unigene0003543(MT4B),Unigene0004291(RPS5),Unigene0005048(ADF3),Unigene0005073(3BETAHSD/D1),Unigene0005769(CRK6),Unigene0005942(AGC1-5),Unigene0006139(WRKY41),Unigene0007303(--),Unigene0007713(--),Unigene0008054(--),Unigene0008338(SD129),Unigene0009021(--),Unigene0009425(--…	Unigene0000003(SAH1),Unigene0000012(ERF1-2),Unigene0001694(LOX1.1),Unigene0001854(INT4),Unigene0002218(--),Unigene0002940(CYP19-3),Unigene0003000(--),Unigene0003394(CCR1),Unigene0004398(At4g20820),Unigene0004409(Os07g0568300),Unigene0006010(LOS1),Unigene0008263(SYN2),Unigene0008961(AAE3),Unigene0009380(Dnajb5),Unigene0010074(CYP89A9),Unigene0010143(COG4),Unigene0010575(DHN1),Unigene0010612(CS26),…
GO:0003674	Molecular Function	GO:0001071	nucleic acid binding transcription factor activity	17	6	Unigene0002123(--),Unigene0006139(WRKY41),Unigene0007437(ERF057),Unigene0015456(WRKY41),Unigene0020497(SHR1),Unigene0020979(OSK1),Unigene0020981(HSFA1A),Unigene0022140(At4g27190),Unigene0023404(Os12g0628600),Unigene0031665(ERF7),Unigene0056069(Os05g0128200),Unigene0068886(HOX24),Unigene0086002(NAC071),Unigene0093262(ARF16),Unigene0093399(WRKY24),Unigene0098728(WRKY70),Unigene0099788(ERF017)	Unigene0008136(BZIP06),Unigene0032721(--),Unigene0052393(--),Unigene0064344(cpc-1),Unigene0073432(HSFC2B),Unigene0099174(--)
GO:0003674	Molecular Function	GO:0003824	catalytic activity	154	128	Unigene0000451(--),Unigene0000676(PCMP-H14),Unigene0001392(KIN7D),Unigene0002071(pod),Unigene0002473(TY3B-G),Unigene0002678(At5g27470),Unigene0002807(RIPK),Unigene0004291(RPS5),Unigene0005073(3BETAHSD/D1),Unigene0005769(CRK6),Unigene0005942(AGC1-5),Unigene0008338(SD129),Unigene0008746(At4g16820),Unigene0009784(CYP72A14),Unigene0009954(JGB),Unigene0010146(WAK5),Unigene0011410(TRX1),Unigene0011539(…	Unigene0000003(SAH1),Unigene0001694(LOX1.1),Unigene0001854(INT4),Unigene0002940(CYP19-3),Unigene0003000(--),Unigene0003394(CCR1),Unigene0004398(At4g20820),Unigene0004699(--),Unigene0006010(LOS1),Unigene0006448(CXP,Unigene0006582(Pol),Unigene0008961(AAE3),Unigene0009509(met3),Unigene0010074(CYP89A9),Unigene0010143(COG4),Unigene0010612(CS26),Unigene0011652(NPC2),Unigene0012212(XA21),Unigene0012660(…
GO:0003674	Molecular Function	GO:0045182	translation regulator activity	1	0	Unigene0071087(--)	--
GO:0003674	Molecular Function	GO:0098772	molecular function regulator	6	2	Unigene0001269(--),Unigene0021992(KRP5),Unigene0024718(PMEI28),Unigene0026052(--),Unigene0033073(B'ALPHA),Unigene0095243(CYCT1-1)	Unigene0012927(B'KAPPA),Unigene0052657(--)
GO:0003674	Molecular Function	GO:0004871	signal transducer activity	3	0	Unigene0038708(MPK5),Unigene0073153(LYK5),Unigene0095924(CHARK)	--
GO:0003674	Molecular Function	GO:0060089	molecular transducer activity	2	0	Unigene0073153(LYK5),Unigene0095924(CHARK)	--
GO:0003674	Molecular Function	GO:0016209	antioxidant activity	1	4	Unigene0002071(pod)	Unigene0016606(YUC3),Unigene0018010(PER52),Unigene0100211(PER54),Unigene0100212(PER3)
GO:0003674	Molecular Function	GO:0005198	structural molecule activity	5	17	Unigene0044649(rplE),Unigene0046525(At3g26560),Unigene0059213(SC34),Unigene0090337(--),Unigene0097161(ubi)	Unigene0000005(crp-46),Unigene0001494(rps-5),Unigene0001984(rpl401),Unigene0002228(rps-5),Unigene0007871(crp-63),Unigene0007874(crp-63),Unigene0011050(crp-46),Unigene0013444(RPL20A),Unigene0046572(RPL6B),Unigene0052105(Os11g0174000),Unigene0057936(rpl-12),Unigene0058523(RPL39),Unigene0069971(crp-74),Unigene0076311(rpl401),Unigene0077487(Os11g0174000),Unigene0088639(RPL33A),Unigene0094503(RPL13)
GO:0003674	Molecular Function	GO:0005215	transporter activity	20	10	Unigene0013050(LAC7),Unigene0015490(ABCG25),Unigene0020655(ATPD),Unigene0022969(HAK13),Unigene0023350(STP13),Unigene0025780(MRS2-E),Unigene0032661(AVT6A),Unigene0042105(--),Unigene0044191(--),Unigene0046525(At3g26560),Unigene0048533(ABCG28),Unigene0063149(ABCC3),Unigene0071388(RGA5),Unigene0081016(UBC),Unigene0084493(arcA),Unigene0089279(DTX16),Unigene0095230(Os05g0571100),Unigene0097161(ubi),Uni…	Unigene0001854(INT4),Unigene0024466(gluP),Unigene0027278(HAK8),Unigene0034220(DIP5),Unigene0052889(pho-4),Unigene0057718(At3g13620),Unigene0077743(PLT1),Unigene0078702(--),Unigene0084814(ATP3),Unigene0098187(PIP2-6)
GO:0003674	Molecular Function	GO:0009055	electron carrier activity	0	1	--	Unigene0040972(cob)
GO:0005575	Cellular Component	GO:0005576	extracellular region	10	7	Unigene0009425(--),Unigene0009426(--),Unigene0013050(LAC7),Unigene0026052(--),Unigene0046188(CKX11),Unigene0061257(XTH30),Unigene0079052(GLU13),Unigene0081016(UBC),Unigene0083830(1MMP),Unigene0097161(ubi)	Unigene0006449(--),Unigene0008961(AAE3),Unigene0011652(NPC2),Unigene0036349(EXLA1),Unigene0059334(RNS1),Unigene0068762(EXLA3),Unigene0083675(CBP3)
GO:0005575	Cellular Component	GO:0031012	extracellular matrix	1	0	Unigene0083830(1MMP)	--
GO:0005575	Cellular Component	GO:0055044	symplast	2	2	Unigene0046525(At3g26560),Unigene0087643(At5g24010)	Unigene0008961(AAE3),Unigene0086915(KN)
GO:0005575	Cellular Component	GO:0044421	extracellular region part	2	1	Unigene0046188(CKX11),Unigene0083830(1MMP)	Unigene0059334(RNS1)
GO:0005575	Cellular Component	GO:0030054	cell junction	2	2	Unigene0046525(At3g26560),Unigene0087643(At5g24010)	Unigene0008961(AAE3),Unigene0086915(KN)
GO:0005575	Cellular Component	GO:0016020	membrane	49	34	Unigene0001269(--),Unigene0003106(--),Unigene0004291(RPS5),Unigene0005769(CRK6),Unigene0009105(--),Unigene0012469(Os06g0535400),Unigene0013078(BC10),Unigene0015490(ABCG25),Unigene0016881(OFUT8),Unigene0017891(--),Unigene0019557(SCAMP4),Unigene0019835(RPS2),Unigene0020655(ATPD),Unigene0022140(At4g27190),Unigene0022969(HAK13),Unigene0023350(STP13),Unigene0025780(MRS2-E),Unigene0032661(AVT6A),Unigen…	Unigene0001854(INT4),Unigene0004533(At1g65750),Unigene0008961(AAE3),Unigene0010143(COG4),Unigene0010575(DHN1),Unigene0013444(RPL20A),Unigene0014951(At5g64700),Unigene0020752(CYP71C2),Unigene0023735(B7H23.070),Unigene0024466(gluP),Unigene0027278(HAK8),Unigene0034220(DIP5),Unigene0035723(CESA8),Unigene0040972(cob),Unigene0048897(--),Unigene0049676(VIP2),Unigene0052105(Os11g0174000),Unigene0052889(p…
GO:0005575	Cellular Component	GO:0099512	supramolecular fiber	2	1	Unigene0001392(KIN7D),Unigene0082994(EB1A)	Unigene0023082(KIN14N)
GO:0005575	Cellular Component	GO:0044215	other organism	1	0	Unigene0023404(Os12g0628600)	--
GO:0005575	Cellular Component	GO:0044217	other organism part	1	0	Unigene0023404(Os12g0628600)	--
GO:0005575	Cellular Component	GO:0044464	cell part	82	74	Unigene0000676(PCMP-H14),Unigene0001269(--),Unigene0001392(KIN7D),Unigene0002678(At5g27470),Unigene0004291(RPS5),Unigene0005048(ADF3),Unigene0005769(CRK6),Unigene0008054(--),Unigene0009954(JGB),Unigene0010014(mvpA),Unigene0010460(Calr),Unigene0011410(TRX1),Unigene0012469(Os06g0535400),Unigene0013848(VPS52),Unigene0015490(ABCG25),Unigene0015858(BRH1),Unigene0019557(SCAMP4),Unigene0019835(RPS2),Uni…	Unigene0000005(crp-46),Unigene0000012(ERF1-2),Unigene0001494(rps-5),Unigene0001694(LOX1.1),Unigene0001854(INT4),Unigene0001984(rpl401),Unigene0002228(rps-5),Unigene0002940(CYP19-3),Unigene0004409(Os07g0568300),Unigene0004699(--),Unigene0006010(LOS1),Unigene0006449(--),Unigene0007871(crp-63),Unigene0007874(crp-63),Unigene0008263(SYN2),Unigene0008961(AAE3),Unigene0010143(COG4),Unigene0010575(DHN1),…
GO:0005575	Cellular Component	GO:0005623	cell	82	74	Unigene0000676(PCMP-H14),Unigene0001269(--),Unigene0001392(KIN7D),Unigene0002678(At5g27470),Unigene0004291(RPS5),Unigene0005048(ADF3),Unigene0005769(CRK6),Unigene0008054(--),Unigene0009954(JGB),Unigene0010014(mvpA),Unigene0010460(Calr),Unigene0011410(TRX1),Unigene0012469(Os06g0535400),Unigene0013848(VPS52),Unigene0015490(ABCG25),Unigene0015858(BRH1),Unigene0019557(SCAMP4),Unigene0019835(RPS2),Uni…	Unigene0000005(crp-46),Unigene0000012(ERF1-2),Unigene0001494(rps-5),Unigene0001694(LOX1.1),Unigene0001854(INT4),Unigene0001984(rpl401),Unigene0002228(rps-5),Unigene0002940(CYP19-3),Unigene0004409(Os07g0568300),Unigene0004699(--),Unigene0006010(LOS1),Unigene0006449(--),Unigene0007871(crp-63),Unigene0007874(crp-63),Unigene0008263(SYN2),Unigene0008961(AAE3),Unigene0010143(COG4),Unigene0010575(DHN1),…
GO:0005575	Cellular Component	GO:0044423	virion part	1	0	Unigene0090337(--)	--
GO:0005575	Cellular Component	GO:0019012	virion	1	0	Unigene0090337(--)	--
GO:0005575	Cellular Component	GO:0044425	membrane part	26	23	Unigene0005769(CRK6),Unigene0012469(Os06g0535400),Unigene0015490(ABCG25),Unigene0016881(OFUT8),Unigene0019557(SCAMP4),Unigene0020655(ATPD),Unigene0022969(HAK13),Unigene0023350(STP13),Unigene0032661(AVT6A),Unigene0042105(--),Unigene0044191(--),Unigene0046525(At3g26560),Unigene0048533(ABCG28),Unigene0049399(At1g26850),Unigene0051519(--),Unigene0063149(ABCC3),Unigene0071388(RGA5),Unigene0073153(LYK5…	Unigene0001854(INT4),Unigene0008961(AAE3),Unigene0010143(COG4),Unigene0013444(RPL20A),Unigene0014951(At5g64700),Unigene0020752(CYP71C2),Unigene0024466(gluP),Unigene0027278(HAK8),Unigene0034220(DIP5),Unigene0035723(CESA8),Unigene0048897(--),Unigene0052105(Os11g0174000),Unigene0057718(At3g13620),Unigene0069995(RE2),Unigene0077487(Os11g0174000),Unigene0077743(PLT1),Unigene0078702(--),Unigene0080770(…
GO:0005575	Cellular Component	GO:0043226	organelle	47	44	Unigene0000676(PCMP-H14),Unigene0001269(--),Unigene0001392(KIN7D),Unigene0005048(ADF3),Unigene0008054(--),Unigene0009954(JGB),Unigene0010460(Calr),Unigene0012469(Os06g0535400),Unigene0015858(BRH1),Unigene0019557(SCAMP4),Unigene0020497(SHR1),Unigene0020655(ATPD),Unigene0020979(OSK1),Unigene0020981(HSFA1A),Unigene0021992(KRP5),Unigene0024128(At4g18820),Unigene0024492(SMC3),Unigene0029985(--),Unigen…	Unigene0000005(crp-46),Unigene0001494(rps-5),Unigene0001984(rpl401),Unigene0002228(rps-5),Unigene0002940(CYP19-3),Unigene0006449(--),Unigene0007871(crp-63),Unigene0007874(crp-63),Unigene0008263(SYN2),Unigene0008961(AAE3),Unigene0010143(COG4),Unigene0010575(DHN1),Unigene0010612(CS26),Unigene0011050(crp-46),Unigene0013444(RPL20A),Unigene0013654(--),Unigene0017236(SPO11),Unigene0023082(KIN14N),Unige…
GO:0005575	Cellular Component	GO:0032991	macromolecular complex	33	34	Unigene0001269(--),Unigene0008054(--),Unigene0010014(mvpA),Unigene0012469(Os06g0535400),Unigene0013848(VPS52),Unigene0015490(ABCG25),Unigene0015858(BRH1),Unigene0020655(ATPD),Unigene0021786(At2g46620),Unigene0024128(At4g18820),Unigene0033073(B'ALPHA),Unigene0042707(pif1),Unigene0043434(TKL-2),Unigene0044649(rplE),Unigene0045484(--),Unigene0046525(At3g26560),Unigene0048533(ABCG28),Unigene0059213(S…	Unigene0000005(crp-46),Unigene0001494(rps-5),Unigene0001984(rpl401),Unigene0002228(rps-5),Unigene0004699(--),Unigene0006449(--),Unigene0007871(crp-63),Unigene0007874(crp-63),Unigene0008263(SYN2),Unigene0010143(COG4),Unigene0011050(crp-46),Unigene0012927(B'KAPPA),Unigene0013444(RPL20A),Unigene0013654(--),Unigene0040972(cob),Unigene0046572(RPL6B),Unigene0051708(HTB1),Unigene0052105(Os11g0174000),Un…
GO:0005575	Cellular Component	GO:0031974	membrane-enclosed lumen	2	7	Unigene0029985(--),Unigene0045484(--)	Unigene0008263(SYN2),Unigene0008961(AAE3),Unigene0013654(--),Unigene0017236(SPO11),Unigene0049676(VIP2),Unigene0051708(HTB1),Unigene0088460(OsI_13614)
GO:0005575	Cellular Component	GO:0044422	organelle part	22	23	Unigene0001269(--),Unigene0001392(KIN7D),Unigene0009954(JGB),Unigene0012469(Os06g0535400),Unigene0015858(BRH1),Unigene0019557(SCAMP4),Unigene0020655(ATPD),Unigene0024128(At4g18820),Unigene0029985(--),Unigene0043434(TKL-2),Unigene0044649(rplE),Unigene0045484(--),Unigene0046525(At3g26560),Unigene0049399(At1g26850),Unigene0059213(SC34),Unigene0068151(SH3P1),Unigene0073716(--),Unigene0082994(EB1A),Un…	Unigene0000005(crp-46),Unigene0001494(rps-5),Unigene0001984(rpl401),Unigene0002228(rps-5),Unigene0008263(SYN2),Unigene0008961(AAE3),Unigene0010143(COG4),Unigene0010575(DHN1),Unigene0010612(CS26),Unigene0011050(crp-46),Unigene0013654(--),Unigene0017236(SPO11),Unigene0023082(KIN14N),Unigene0023735(B7H23.070),Unigene0049676(VIP2),Unigene0051708(HTB1),Unigene0052105(Os11g0174000),Unigene0057936(rpl-1…
