# Supplementary material for: Transcriptome analysis revealed key genes and pathways related to cadmium tolerance and accumulation in coix (Coix lacryma-jobi L.)
Source: Front Plant Sci. 2026 Feb 27;16:1660959. doi: 10.3389/fpls.2025.1660959 (PMC12985850; doi:10.3389/fpls.2025.1660959)
Supplement: Supplementary file 1 [file DataSheet1.zip › Supplemenatry Tables/Table S19 --Coix-0-G-vs-Coix-30-G.filter.annot.xls]

id	Coix-0-G-1_count	Coix-0-G-3_count	Coix-0-G-2_count	Coix-30-G-1_count	Coix-30-G-2_count	Coix-30-G-3_count	Coix-0-G-1_fpkm	Coix-0-G-3_fpkm	Coix-0-G-2_fpkm	Coix-30-G-1_fpkm	Coix-30-G-2_fpkm	Coix-30-G-3_fpkm	Coix-0-G_mean	Coix-30-G_mean	log2(fc)	PValue	FDR	Symbol	Description	KEGG_A_class	KEGG_B_class	Pathway	K_ID	GO Component	GO Function	GO Process
Unigene0050072	6	4	2	896	1155	748	0.13	0.12	0.02	13.27	13.88	8.95	0.09	12.0333333333333	7.06289561961106	4.36203221505338e-18	3.04155782291242e-13	--	XP_021321225.1 uncharacterized protein LOC110437198 [Sorghum bicolor]	-	-	-	-	-	-	-
Unigene0036486	2	1	0	624	671	337	0.38	0.26	0.00	82.42	71.88	35.94	0.213333333333333	63.4133333333333	8.21553299974566	8.60661869215867e-15	2.03715724818895e-10	--	-	-	-	-	-	-	-	-
Unigene0002373	35	89	156	3933	3271	3405	2.24	7.91	5.14	175.18	118.16	122.46	5.09666666666667	138.6	4.76522944638493	8.76473116189601e-15	2.03715724818895e-10	--	OQU77364.1 hypothetical protein SORBI_3009G035400, partial [Sorghum bicolor]	-	-	-	-	-	-	-
Unigene0079995	190	178	754	30	45	45	11.18	14.52	22.79	1.23	1.49	1.49	16.1633333333333	1.40333333333333	-3.52579511532993	4.6565351664093e-14	8.11727210208468e-10	--	-	-	-	-	-	-	-	-
Unigene0095708	3	1	0	1375	585	518	0.26	0.12	0.00	82.07	28.32	24.96	0.126666666666667	45.1166666666667	8.47647975365874	1.08877912575156e-13	1.5183678176081e-09	--	EES13215.1 hypothetical protein SORBI_3007G007100 [Sorghum bicolor]	-	-	-	-	-	-	-
Unigene0070510	0	0	0	168	189	236	0.00	0.00	0.00	51.67	47.14	58.61	0.001	52.4733333333333	15.6792968186768	3.97635126266368e-13	4.62105034738355e-09	--	-	-	-	-	-	-	-	-
Unigene0059914	157	99	442	0	0	2	6.81	5.95	9.85	0.00	0.00	0.05	7.53666666666667	0.0166666666666667	-8.82081718186416	5.54579131119287e-13	5.52424195066937e-09	RGA5	XP_002450028.2 putative disease resistance RPP13-like protein 3 isoform X1 [Sorghum bicolor]	-	-	-	-	-	GO:0043531//ADP binding	-
Unigene0003300	2	8	3	474	725	554	0.21	1.16	0.16	34.46	42.75	32.52	0.51	36.5766666666667	6.16428254695735	7.26830326956248e-13	6.23340846773658e-09	--	-	-	-	-	-	-	-	-
Unigene0093679	5	5	87	1432	1359	1067	1.07	1.49	9.60	213.74	164.51	128.60	4.05333333333333	168.95	5.38134371732874	8.04564539491011e-13	6.23340846773658e-09	THI1.2	TVU18950.1 hypothetical protein EJB05_35073, partial [Eragrostis curvula]	-	-	-	-	-	-	GO:0006952//defense response
Unigene0035731	0	91	0	0	0	0	0.00	23.80	0.00	0.00	0.00	0.00	7.93333333333333	0.001	-12.9537114523615	1.22393397418827e-12	7.03444331652197e-09	ARB_02741	-	-	-	-	-	-	-	-
Unigene0038073	0	88	0	0	0	0	0.00	11.45	0.00	0.00	0.00	0.00	3.81666666666667	0.001	-11.8980974771505	1.3926108159671e-12	7.03444331652197e-09	CLAH10	XP_023882895.1 aldehyde dehydrogenase [Quercus suber]	Metabolism;Metabolism;Metabolism;Metabolism;Metabolism;Metabolism;Metabolism;Metabolism;Metabolism;Metabolism;Metabolism;Metabolism;Metabolism;Metabolism	Global and overview maps;Global and overview maps;Carbohydrate metabolism;Carbohydrate metabolism;Amino acid metabolism;Lipid metabolism;Lipid metabolism;Amino acid metabolism;Amino acid metabolism;Amino acid metabolism;Metabolism of other amino acids;Carbohydrate metabolism;Amino acid metabolism;Metabolism of terpenoids and polyketides	ko01100//Metabolic pathways;ko01110//Biosynthesis of secondary metabolites;ko00010//Glycolysis / Gluconeogenesis;ko00620//Pyruvate metabolism;ko00380//Tryptophan metabolism;ko00071//Fatty acid degradation;ko00561//Glycerolipid metabolism;ko00280//Valine, leucine and isoleucine degradation;ko00330//Arginine and proline metabolism;ko00310//Lysine degradation;ko00410//beta-Alanine metabolism;ko00053…	K00128;K00128;K00128;K00128;K00128;K00128;K00128;K00128;K00128;K00128;K00128;K00128;K00128;K00128	-	GO:0003842//1-pyrroline-5-carboxylate dehydrogenase activity;GO:0004491//methylmalonate-semialdehyde dehydrogenase (acylating) activity;GO:0004777//succinate-semialdehyde dehydrogenase (NAD+) activity;GO:0008802//betaine-aldehyde dehydrogenase activity;GO:0009013//succinate-semialdehyde dehydrogenase [NAD(P)+] activity;GO:0016491//oxidoreductase activity;GO:0016620//oxidoreductase activity, actin…	GO:0006527//arginine catabolic process;GO:0006562//proline catabolic process;GO:0006574//valine catabolic process;GO:0006578//amino-acid betaine biosynthetic process;GO:0009450//gamma-aminobutyric acid catabolic process;GO:0010124//phenylacetate catabolic process;GO:0055114//oxidation-reduction process
Unigene0091248	0	88	0	0	0	0	0.00	24.05	0.00	0.00	0.00	0.00	8.01666666666667	0.001	-12.9687867728236	1.3926108159671e-12	7.03444331652197e-09	--	-	-	-	-	-	-	-	-
Unigene0072284	109	65	472	1	3	8	3.52	2.91	7.82	0.02	0.05	0.14	4.75	0.07	-6.08442878116071	1.5099441884914e-12	7.03444331652197e-09	--	KAF2915500.1 hypothetical protein DAI22_09g039700 [Oryza sativa Japonica Group]	-	-	-	-	-	GO:0005515//protein binding	-
Unigene0011050	0	86	0	0	0	0	0.00	21.47	0.00	0.00	0.00	0.00	7.15666666666667	0.001	-12.805072070025	1.51326080983005e-12	7.03444331652197e-09	crp-46	XP_023870716.1 60S ribosomal protein L16-like [Quercus suber]	Genetic Information Processing	Translation	ko03010//Ribosome	K02872	GO:0000315//organellar large ribosomal subunit;GO:0005840//ribosome;GO:0022625//cytosolic large ribosomal subunit	GO:0003735//structural constituent of ribosome	GO:0006412//translation
Unigene0067485	0	86	0	0	0	0	0.00	11.00	0.00	0.00	0.00	0.00	3.66666666666667	0.001	-11.8402534025782	1.51326080983005e-12	7.03444331652197e-09	--	XP_023877511.1 uncharacterized protein LOC111989961 [Quercus suber]	-	-	-	-	-	-	-
Unigene0000003	0	81	0	0	0	0	0.00	9.90	0.00	0.00	0.00	0.00	3.3	0.001	-11.6882503091332	2.07623211278093e-12	7.61955330315731e-09	SAH1	ACF87996.1 unknown [Zea mays]	Metabolism;Metabolism	Global and overview maps;Amino acid metabolism	ko01100//Metabolic pathways;ko00270//Cysteine and methionine metabolism	K01251;K01251	-	GO:0003824//catalytic activity;GO:0004013//adenosylhomocysteinase activity;GO:0016491//oxidoreductase activity;GO:0051287//NAD binding	GO:0006520//cellular amino acid metabolic process;GO:0006730//one-carbon metabolic process;GO:0030436//asexual sporulation;GO:0055114//oxidation-reduction process
Unigene0008769	0	81	0	0	0	0	0.00	16.55	0.00	0.00	0.00	0.00	5.51666666666667	0.001	-12.4295810958608	2.07623211278093e-12	7.61955330315731e-09	--	-	-	-	-	-	-	-	-
Unigene0057099	0	81	0	0	0	0	0.00	8.64	0.00	0.00	0.00	0.00	2.88	0.001	-11.4918530963297	2.07623211278093e-12	7.61955330315731e-09	betA	XP_023908732.1 uncharacterized protein LOC112020403 [Quercus suber]	Metabolism;Metabolism	Global and overview maps;Amino acid metabolism	ko01100//Metabolic pathways;ko00260//Glycine, serine and threonine metabolism	K00108;K00108	GO:0009342//glutamate synthase complex (NADPH)	GO:0004148//dihydrolipoyl dehydrogenase activity;GO:0008812//choline dehydrogenase activity;GO:0016166//phytoene dehydrogenase activity;GO:0016491//oxidoreductase activity;GO:0016614//oxidoreductase activity, acting on CH-OH group of donors;GO:0045181//glutamate synthase activity, NAD(P)H as acceptor;GO:0045550//geranylgeranyl reductase activity;GO:0050660//flavin adenine dinucleotide binding	GO:0006096//glycolytic process;GO:0006537//glutamate biosynthetic process;GO:0015995//chlorophyll biosynthetic process;GO:0016117//carotenoid biosynthetic process;GO:0019285//glycine betaine biosynthetic process from choline;GO:0030494//bacteriochlorophyll biosynthetic process;GO:0045454//cell redox homeostasis;GO:0051068//dihydrolipoamide metabolic process;GO:0055114//oxidation-reduction process
Unigene0087558	0	81	0	0	0	0	0.00	21.78	0.00	0.00	0.00	0.00	7.26	0.001	-12.8257538328831	2.07623211278093e-12	7.61955330315731e-09	nop-1	XP_023882470.1 LOW QUALITY PROTEIN: rRNA 2'-O-methyltransferase fibrillarin-like [Quercus suber]	Genetic Information Processing	Translation	ko03008//Ribosome biogenesis in eukaryotes	K14563	GO:0031515//tRNA (m1A) methyltransferase complex	GO:0003723//RNA binding;GO:0008168//methyltransferase activity;GO:0008649//rRNA methyltransferase activity;GO:0016429//tRNA (adenine-N1-)-methyltransferase activity	GO:0000154//rRNA modification;GO:0006364//rRNA processing;GO:0030488//tRNA methylation
Unigene0095968	72	100	750	0	2	4	3.15	6.06	16.84	0.00	0.05	0.10	8.68333333333333	0.05	-7.44017706155735	2.24486548928457e-12	7.82649904184171e-09	--	-	-	-	-	-	-	-	-
Unigene0024554	0	76	0	0	0	0	0.00	22.70	0.00	0.00	0.00	0.00	7.56666666666667	0.001	-12.8854421763445	2.83298693828334e-12	9.40659586822004e-09	ccg-6	ACF85846.1 unknown [Zea mays]	-	-	-	-	-	-	-
Unigene0021914	0	75	0	0	0	0	0.00	20.99	0.00	0.00	0.00	0.00	6.99666666666667	0.001	-12.7724520454584	3.0259430338665e-12	9.59058890297469e-09	--	-	-	-	-	-	-	-	-
Unigene0046572	0	74	0	0	0	0	0.00	19.53	0.00	0.00	0.00	0.00	6.51	0.001	-12.668441828053	3.2229764007222e-12	9.77094341171989e-09	RPL6B	KAB8748963.1 hypothetical protein FH972_026514 [Carpinus fangiana]	Genetic Information Processing	Translation	ko03010//Ribosome	K02934	GO:0005840//ribosome	GO:0003735//structural constituent of ribosome;GO:0008080//N-acetyltransferase activity	GO:0006412//translation
Unigene0072578	0	72	0	0	0	0	0.00	23.73	0.00	0.00	0.00	0.00	7.91	0.001	-12.9494619793602	3.71604926306832e-12	1.07963617923012e-08	rps1002	XP_023888632.1 40S ribosomal protein S10-A-like [Quercus suber]	Genetic Information Processing	Translation	ko03010//Ribosome	K02947	-	-	-
Unigene0092548	0	71	0	0	0	0	0.00	22.43	0.00	0.00	0.00	0.00	7.47666666666667	0.001	-12.8681794992525	3.98801525475411e-12	1.11230531073398e-08	--	-	-	-	-	-	-	-	-
Unigene0015791	0	69	0	0	0	0	0.00	11.87	0.00	0.00	0.00	0.00	3.95666666666667	0.001	-11.9500698138081	4.65871322474787e-12	1.12014743356972e-08	CAM1	XP_023872947.1 putative sterigmatocystin biosynthesis protein stcT [Quercus suber]	-	-	-	-	-	GO:0003746//translation elongation factor activity;GO:0005515//protein binding;GO:0016034//maleylacetoacetate isomerase activity	GO:0006414//translational elongation;GO:0006559//L-phenylalanine catabolic process;GO:0006572//tyrosine catabolic process;GO:0006749//glutathione metabolic process
Unigene0026769	0	69	0	0	0	0	0.00	26.76	0.00	0.00	0.00	0.00	8.92	0.001	-13.1228279948077	4.65871322474787e-12	1.12014743356972e-08	--	-	-	-	-	-	-	GO:0043495//protein anchor	GO:0000011//vacuole inheritance
Unigene0046107	0	69	0	0	0	0	0.00	12.80	0.00	0.00	0.00	0.00	4.26666666666667	0.001	-12.0588936890536	4.65871322474787e-12	1.12014743356972e-08	--	-	-	-	-	-	-	-	-
Unigene0052889	0	69	0	0	0	0	0.00	21.57	0.00	0.00	0.00	0.00	7.19	0.001	-12.8117760553267	4.65871322474787e-12	1.12014743356972e-08	pho-4	XP_023915370.1 phosphate-repressible phosphate permease pho-4-like [Quercus suber]	-	-	-	-	GO:0016020//membrane	GO:0005315//inorganic phosphate transmembrane transporter activity	GO:0006817//phosphate ion transport
Unigene0005071	0	66	0	0	0	0	0.00	23.54	0.00	0.00	0.00	0.00	7.84666666666667	0.001	-12.9378641992047	5.79969595464422e-12	1.30451999846914e-08	ALTA5	XP_023910869.1 60S acidic ribosomal protein P2 [Quercus suber]	Genetic Information Processing	Translation	ko03010//Ribosome	K02943	-	-	-
Unigene0049070	0	66	0	0	0	0	0.00	10.84	0.00	0.00	0.00	0.00	3.61333333333333	0.001	-11.8191146355201	5.79969595464422e-12	1.30451999846914e-08	met26	XP_023899429.1 probable 5-methyltetrahydropteroyltriglutamate--homocysteine methyltransferase [Quercus suber]	Metabolism;Metabolism;Metabolism;Metabolism;Metabolism	Global and overview maps;Global and overview maps;Global and overview maps;Amino acid metabolism;Metabolism of other amino acids	ko01100//Metabolic pathways;ko01110//Biosynthesis of secondary metabolites;ko01230//Biosynthesis of amino acids;ko00270//Cysteine and methionine metabolism;ko00450//Selenocompound metabolism	K00549;K00549;K00549;K00549;K00549	-	GO:0003871//5-methyltetrahydropteroyltriglutamate-homocysteine S-methyltransferase activity;GO:0008270//zinc ion binding	GO:0008652//cellular amino acid biosynthetic process;GO:0009086//methionine biosynthetic process
Unigene0002228	0	64	0	0	0	0	0.00	18.22	0.00	0.00	0.00	0.00	6.07333333333333	0.001	-12.5682728379683	6.83157644461578e-12	1.48860050728178e-08	rps-5	XP_023871930.1 40S ribosomal protein S5-like [Quercus suber]	Genetic Information Processing	Translation	ko03010//Ribosome	K02989	GO:0000314//organellar small ribosomal subunit;GO:0022627//cytosolic small ribosomal subunit	GO:0003735//structural constituent of ribosome	GO:0006412//translation
Unigene0009201	0	0	0	68	499	695	0.00	0.00	0.00	4.38	26.08	36.17	0.001	22.21	14.4389217724343	7.14773166484329e-12	1.51029404098846e-08	--	-	-	-	-	-	-	-	-
Unigene0012107	10	7	34	220	228	192	1.20	1.17	2.10	18.40	15.47	12.97	1.49	15.6133333333333	3.38939433931789	8.09297176500199e-12	1.65972569185311e-08	--	XP_015650952.1 uncharacterized protein LOC9269993 [Oryza sativa Japonica Group]	-	-	-	-	-	-	-
Unigene0009509	0	61	0	0	0	0	0.00	17.65	0.00	0.00	0.00	0.00	5.88333333333333	0.001	-12.5224180623247	8.84655550350004e-12	1.71347950596681e-08	met3	ACF79514.1 unknown [Zea mays]	Metabolism;Metabolism;Metabolism;Metabolism;Metabolism;Metabolism	Global and overview maps;Global and overview maps;Nucleotide metabolism;Energy metabolism;Metabolism of other amino acids;Biosynthesis of other secondary metabolites	ko01100//Metabolic pathways;ko01110//Biosynthesis of secondary metabolites;ko00230//Purine metabolism;ko00920//Sulfur metabolism;ko00450//Selenocompound metabolism;ko00261//Monobactam biosynthesis	K00958;K00958;K00958;K00958;K00958;K00958	-	GO:0004781//sulfate adenylyltransferase (ATP) activity	-
Unigene0015716	0	61	0	0	0	0	0.00	10.12	0.00	0.00	0.00	0.00	3.37333333333333	0.001	-11.7199591688605	8.84655550350004e-12	1.71347950596681e-08	--	XP_023870962.1 RGG repeats nuclear RNA binding protein A-like [Quercus suber]	-	-	-	-	-	-	-
Unigene0028179	0	60	0	0	0	0	0.00	8.51	0.00	0.00	0.00	0.00	2.83666666666667	0.001	-11.4699809158522	1.00445340645743e-11	1.79585966988369e-08	tcg1	XP_023907489.1 single-stranded TG1-3 DNA-binding protein-like [Quercus suber]	Genetic Information Processing;Genetic Information Processing;Genetic Information Processing	Translation;Translation;Folding, sorting and degradation	ko03013//RNA transport;ko03015//mRNA surveillance pathway;ko03018//RNA degradation	K13126;K13126;K13126	-	GO:0003676//nucleic acid binding	GO:0008380//RNA splicing
Unigene0036327	0	60	0	0	0	0	0.00	9.58	0.00	0.00	0.00	0.00	3.19333333333333	0.001	-11.6408474399024	1.00445340645743e-11	1.79585966988369e-08	--	-	-	-	-	-	-	-	-
Unigene0091615	0	60	0	0	0	0	0.00	13.42	0.00	0.00	0.00	0.00	4.47333333333333	0.001	-12.1271345503664	1.00445340645743e-11	1.79585966988369e-08	--	KAB8356688.1 hypothetical protein FH972_024264 [Carpinus fangiana]	-	-	-	-	-	-	-
Unigene0051645	75	0	0	0	0	0	21.33	0.00	0.00	0.00	0.00	0.00	7.11	0.001	-12.7956338445068	1.04729426880878e-11	1.80332713868835e-08	--	XP_002459029.1 uncharacterized protein LOC8081304 [Sorghum bicolor]	-	-	-	-	-	-	-
Unigene0038131	0	59	0	0	0	0	0.00	17.47	0.00	0.00	0.00	0.00	5.82333333333333	0.001	-12.507629487083	1.06035470236092e-11	1.80332713868835e-08	--	KAB8360891.1 hypothetical protein FH972_024624 [Carpinus fangiana]	-	-	-	-	GO:0005634//nucleus	-	GO:0006334//nucleosome assembly
Unigene0076952	118	103	257	1	0	0	6.30	7.62	7.05	0.04	0.00	0.00	6.99	0.0133333333333333	-9.0341111460966	1.25003239411646e-11	2.0339607510107e-08	--	XP_021313430.1 protein ALP1-like [Sorghum bicolor]	-	-	-	-	-	GO:0016788//hydrolase activity, acting on ester bonds	-
Unigene0032721	73	0	0	0	0	0	19.71	0.00	0.00	0.00	0.00	0.00	6.57	0.001	-12.6816776552097	1.28347683921051e-11	2.0339607510107e-08	--	-	-	-	-	-	-	GO:0003700//transcription factor activity, sequence-specific DNA binding;GO:0003941//L-serine ammonia-lyase activity;GO:0005506//iron ion binding;GO:0005515//protein binding;GO:0051536//iron-sulfur cluster binding	GO:0006094//gluconeogenesis;GO:0006355//regulation of transcription, DNA-templated;GO:0006565//L-serine catabolic process;GO:0015979//photosynthesis;GO:0016226//iron-sulfur cluster assembly;GO:0030494//bacteriochlorophyll biosynthetic process
Unigene0088511	73	0	0	0	0	0	13.16	0.00	0.00	0.00	0.00	0.00	4.38666666666667	0.001	-12.0989093679014	1.28347683921051e-11	2.0339607510107e-08	--	-	-	-	-	-	-	-	-
Unigene0047619	71	0	0	0	0	0	12.06	0.00	0.00	0.00	0.00	0.00	4.02	0.001	-11.9729797860663	1.49624821262964e-11	2.31845323044977e-08	SPBPB7E8.02	XP_023890703.1 uncharacterized protein LOC112002784 [Quercus suber]	-	-	-	-	-	-	-
Unigene0015706	70	0	0	0	0	0	16.15	0.00	0.00	0.00	0.00	0.00	5.38333333333333	0.001	-12.3942840437475	1.65121351114733e-11	2.5029525153322e-08	--	-	-	-	-	-	-	-	-
Unigene0047027	0	54	0	0	0	0	0.00	9.67	0.00	0.00	0.00	0.00	3.22333333333333	0.001	-11.654337673643	1.75697419302857e-11	2.58664615467262e-08	ARB_02701	-	-	-	-	-	-	-	-
Unigene0069602	5857	1119	10467	174	64	35	906.03	239.95	831.66	18.70	5.58	3.04	659.213333333333	9.10666666666667	-6.17767853493147	1.78061919780125e-11	2.58664615467262e-08	Zlp	XP_002456520.1 pathogenesis-related protein [Sorghum bicolor]	-	-	-	-	-	-	-
Unigene0024457	68	0	0	0	0	0	13.80	0.00	0.00	0.00	0.00	0.00	4.6	0.001	-12.1674181458317	1.84816359954236e-11	2.6190392682607e-08	--	-	-	-	-	-	-	-	-
Unigene0018287	0	53	0	0	0	0	0.00	14.58	0.00	0.00	0.00	0.00	4.86	0.001	-12.2467405984931	1.94948084600659e-11	2.6190392682607e-08	--	KMS65187.1 hypothetical protein BVRB_038530, partial [Beta vulgaris subsp. vulgaris] [Beta vulgaris]	-	-	-	-	-	-	-
Unigene0033107	0	53	0	0	0	0	0.00	8.30	0.00	0.00	0.00	0.00	2.76666666666667	0.001	-11.4339331204005	1.94948084600659e-11	2.6190392682607e-08	crf1	XP_023910207.1 probable glycosidase crf1 [Quercus suber]	-	-	-	-	-	GO:0004553//hydrolase activity, hydrolyzing O-glycosyl compounds	GO:0005975//carbohydrate metabolic process
Unigene0048664	69	0	0	0	0	0	24.09	0.00	0.00	0.00	0.00	0.00	8.03	0.001	-12.9711842724047	2.00337369055069e-11	2.6190392682607e-08	--	-	-	-	-	-	-	-	-
Unigene0012660	856	324	3017	107	124	117	107.34	56.32	194.32	9.32	8.76	8.23	119.326666666667	8.77	-3.76619583413337	2.11276489501155e-11	2.6190392682607e-08	CHIA	AAT40042.1 chitinase [Zea mays subsp. parviglumis] [Zea mays]	Metabolism;Metabolism	Global and overview maps;Carbohydrate metabolism	ko01100//Metabolic pathways;ko00520//Amino sugar and nucleotide sugar metabolism	K01183;K01183	-	GO:0003674//molecular_function;GO:0003824//catalytic activity;GO:0004553//hydrolase activity, hydrolyzing O-glycosyl compounds;GO:0004568//chitinase activity;GO:0005488//binding;GO:0008061//chitin binding;GO:0008144//drug binding;GO:0016787//hydrolase activity;GO:0016798//hydrolase activity, acting on glycosyl bonds;GO:0097367//carbohydrate derivative binding	GO:0000272//polysaccharide catabolic process;GO:0005975//carbohydrate metabolic process;GO:0005976//polysaccharide metabolic process;GO:0006022//aminoglycan metabolic process;GO:0006026//aminoglycan catabolic process;GO:0006030//chitin metabolic process;GO:0006032//chitin catabolic process;GO:0006040//amino sugar metabolic process;GO:0006807//nitrogen compound metabolic process;GO:0006950//respon…
Unigene0038535	0	52	0	0	0	0	0.00	16.45	0.00	0.00	0.00	0.00	5.48333333333333	0.001	-12.4208374627888	2.15297076582723e-11	2.6190392682607e-08	--	-	-	-	-	-	-	-	-
Unigene0076311	0	52	0	0	0	0	0.00	22.92	0.00	0.00	0.00	0.00	7.64	0.001	-12.8993569229231	2.15297076582723e-11	2.6190392682607e-08	rpl401	XP_023871261.1 60S ribosomal protein L4-B-like [Quercus suber]	Genetic Information Processing	Translation	ko03010//Ribosome	K02930	GO:0005840//ribosome	GO:0003735//structural constituent of ribosome	GO:0006412//translation
Unigene0077393	0	52	0	0	0	0	0.00	6.91	0.00	0.00	0.00	0.00	2.30333333333333	0.001	-11.1695074945545	2.15297076582723e-11	2.6190392682607e-08	FUM2	XP_023923757.1 cytochrome P450 monooxygenase aclL-like [Quercus suber]	-	-	-	-	-	GO:0005506//iron ion binding;GO:0016705//oxidoreductase activity, acting on paired donors, with incorporation or reduction of molecular oxygen;GO:0020037//heme binding	GO:0055114//oxidation-reduction process
Unigene0081519	0	52	0	0	0	0	0.00	20.58	0.00	0.00	0.00	0.00	6.86	0.001	-12.7439928610602	2.15297076582723e-11	2.6190392682607e-08	FUB11	-	-	-	-	-	-	-	-
Unigene0076974	66	0	0	0	0	0	9.22	0.00	0.00	0.00	0.00	0.00	3.07333333333333	0.001	-11.5855885345955	2.20958758925063e-11	2.6190392682607e-08	--	-	-	-	-	-	-	-	-
Unigene0063690	1	0	2	112	172	121	0.07	0.00	0.08	5.69	7.08	4.96	0.05	5.91	6.88508622529017	2.3638937846544e-11	2.6190392682607e-08	--	-	-	-	-	-	-	-	-
Unigene0026685	65	0	0	0	0	0	11.49	0.00	0.00	0.00	0.00	0.00	3.83	0.001	-11.9031286768123	2.41986885643453e-11	2.6190392682607e-08	Ncf2	XP_023900352.1 NADPH oxidase activator-like [Quercus suber]	-	-	-	-	-	GO:0005515//protein binding	-
Unigene0035844	65	0	0	0	0	0	18.29	0.00	0.00	0.00	0.00	0.00	6.09666666666667	0.001	-12.5738049539149	2.41986885643453e-11	2.6190392682607e-08	--	-	-	-	-	-	-	-	-
Unigene0007874	0	51	0	0	0	0	0.00	18.13	0.00	0.00	0.00	0.00	6.04333333333333	0.001	-12.5611288039104	2.44145181902457e-11	2.6190392682607e-08	crp-63	XP_023909564.1 60S ribosomal protein L32-like [Quercus suber]	Genetic Information Processing	Translation	ko03010//Ribosome	K02912	GO:0005840//ribosome	GO:0003735//structural constituent of ribosome	GO:0006412//translation
Unigene0018360	0	51	0	0	0	0	0.00	10.15	0.00	0.00	0.00	0.00	3.38333333333333	0.001	-11.7242296062387	2.44145181902457e-11	2.6190392682607e-08	--	-	-	-	-	-	-	GO:0003674//molecular_function;GO:0016810//hydrolase activity, acting on carbon-nitrogen (but not peptide) bonds	GO:0005975//carbohydrate metabolic process;GO:0009877//nodulation;GO:0030436//asexual sporulation
Unigene0057936	0	51	0	0	0	0	0.00	15.10	0.00	0.00	0.00	0.00	5.03333333333333	0.001	-12.2972984283786	2.44145181902457e-11	2.6190392682607e-08	rpl-12	XP_023887678.1 60S ribosomal protein L12 [Quercus suber]	Genetic Information Processing	Translation	ko03010//Ribosome	K02870	GO:0000315//organellar large ribosomal subunit;GO:0005840//ribosome;GO:0022625//cytosolic large ribosomal subunit	GO:0003735//structural constituent of ribosome	GO:0006412//translation
Unigene0088639	0	51	0	0	0	0	0.00	17.46	0.00	0.00	0.00	0.00	5.82	0.001	-12.5068034377956	2.44145181902457e-11	2.6190392682607e-08	RPL33A	XP_023889244.1 60S ribosomal protein L33-B-like [Quercus suber]	Genetic Information Processing	Translation	ko03010//Ribosome	K02917	GO:0005840//ribosome	GO:0003735//structural constituent of ribosome	GO:0006364//rRNA processing;GO:0006412//translation
Unigene0090011	2	0	1	93	268	375	0.29	0.00	0.07	9.22	21.56	30.03	0.12	20.27	7.40016787274574	2.6635103146823e-11	2.77748371983204e-08	--	OEL37100.1 Ribosome biogenesis protein BRX1-like protein [Dichanthelium oligosanthes]	-	-	-	-	-	-	-
Unigene0075939	64	0	0	0	0	0	15.29	0.00	0.00	0.00	0.00	0.00	5.09666666666667	0.001	-12.315338285527	2.66881897127046e-11	2.77748371983204e-08	--	AAD22158.1 polyprotein [Sorghum bicolor]	-	-	-	-	-	-	-
Unigene0076486	0	50	0	0	0	0	0.00	15.52	0.00	0.00	0.00	0.00	5.17333333333333	0.001	-12.3368784363533	2.80189215077614e-11	2.85495444598558e-08	gloB2	XP_002295020.1 THAPSDRAFT_30659 [Thalassiosira pseudonana CCMP1335]	Metabolism;Metabolism	Global and overview maps;Carbohydrate metabolism	ko01100//Metabolic pathways;ko00620//Pyruvate metabolism	K01069;K01069	-	GO:0004416//hydroxyacylglutathione hydrolase activity	GO:0019243//methylglyoxal catabolic process to D-lactate via S-lactoyl-glutathione
Unigene0082801	68	35	319	0	0	0	4.32	3.08	10.41	0.00	0.00	0.00	5.93666666666667	0.001	-12.5354373952678	2.98540517045662e-11	2.85495444598558e-08	--	BAD87859.1 unknown protein [Oryza sativa Japonica Group]	-	-	-	-	-	-	-
Unigene0001984	0	49	0	0	0	0	0.00	9.14	0.00	0.00	0.00	0.00	3.04666666666667	0.001	-11.5730159492243	3.02986790102875e-11	2.85495444598558e-08	rpl401	XP_023882529.1 60S ribosomal protein L4-B-like [Quercus suber]	Genetic Information Processing	Translation	ko03010//Ribosome	K02930	GO:0005840//ribosome;GO:0022625//cytosolic large ribosomal subunit	GO:0003735//structural constituent of ribosome	GO:0006412//translation
Unigene0004427	0	49	0	0	0	0	0.00	16.23	0.00	0.00	0.00	0.00	5.41	0.001	-12.4014128787142	3.02986790102875e-11	2.85495444598558e-08	--	XP_023888474.1 uncharacterized protein LOC112000556 [Quercus suber]	-	-	-	-	-	-	-
Unigene0051708	0	49	0	0	0	0	0.00	16.41	0.00	0.00	0.00	0.00	5.47	0.001	-12.4173251176799	3.02986790102875e-11	2.85495444598558e-08	HTB1	XP_023918988.1 histone H2B [Quercus suber]	-	-	-	-	GO:0005669//transcription factor TFIID complex	GO:0003677//DNA binding	GO:0006352//DNA-templated transcription, initiation
Unigene0057946	0	49	0	0	0	0	0.00	13.07	0.00	0.00	0.00	0.00	4.35666666666667	0.001	-12.0890090199616	3.02986790102875e-11	2.85495444598558e-08	--	-	-	-	-	-	GO:0019867//outer membrane	-	-
Unigene0094503	0	49	0	0	0	0	0.00	29.06	0.00	0.00	0.00	0.00	9.68666666666667	0.001	-13.241784581799	3.02986790102875e-11	2.85495444598558e-08	RPL13	XP_023900675.1 60S ribosomal protein L13-A-like [Quercus suber]	Genetic Information Processing	Translation	ko03010//Ribosome	K02873	GO:0005840//ribosome	GO:0003735//structural constituent of ribosome	GO:0006412//translation
Unigene0016048	94	39	181	758	1627	1010	7.73	4.44	7.64	43.28	75.35	46.57	6.60333333333333	55.0666666666667	3.05991290141732	3.1541279095204e-11	2.93241374500051e-08	IAA23	XP_025811950.1 auxin-responsive protein IAA23-like [Panicum hallii]	Environmental Information Processing	Signal transduction	ko04075//Plant hormone signal transduction	K14484	-	-	-
Unigene0026970	62	0	0	0	0	0	9.19	0.00	0.00	0.00	0.00	0.00	3.06333333333333	0.001	-11.5808866454552	3.34259338979752e-11	3.02767672897682e-08	GILT	NP_001140474.1 uncharacterized protein LOC100272534 precursor [Zea mays]	-	-	-	-	-	-	-
Unigene0049521	2	0	0	172	191	211	0.31	0.00	0.00	18.62	16.77	18.44	0.103333333333333	17.9433333333333	7.43999839963256	3.34343603905483e-11	3.02767672897682e-08	--	-	-	-	-	-	-	-	-
Unigene0065060	61	0	0	0	0	0	16.24	0.00	0.00	0.00	0.00	0.00	5.41333333333333	0.001	-12.4023015113514	3.53987643271253e-11	3.16446799872025e-08	hem1	XP_023891519.1 5-aminolevulinate synthase, mitochondrial-like [Quercus suber]	Metabolism;Metabolism;Metabolism;Metabolism	Global and overview maps;Global and overview maps;Amino acid metabolism;Metabolism of cofactors and vitamins	ko01100//Metabolic pathways;ko01110//Biosynthesis of secondary metabolites;ko00260//Glycine, serine and threonine metabolism;ko00860//Porphyrin and chlorophyll metabolism	K00643;K00643;K00643;K00643	-	GO:0003870//5-aminolevulinate synthase activity;GO:0008710//8-amino-7-oxononanoate synthase activity;GO:0008890//glycine C-acetyltransferase activity;GO:0030170//pyridoxal phosphate binding;GO:0031071//cysteine desulfurase activity	GO:0006567//threonine catabolic process;GO:0006783//heme biosynthetic process;GO:0009058//biosynthetic process;GO:0009102//biotin biosynthetic process;GO:0016226//iron-sulfur cluster assembly
Unigene0082003	0	4	0	414	1222	1755	0.00	0.77	0.00	39.77	95.20	136.12	0.256666666666667	90.3633333333333	8.45969773470632	3.8732622617554e-11	3.4186687466795e-08	--	-	-	-	-	-	-	-	-
Unigene0091920	0	58	0	0	0	0	0.00	15.65	0.00	0.00	0.00	0.00	5.21666666666667	0.001	-12.3489125359862	4.63655394130366e-11	4.04122041524027e-08	--	-	-	-	-	-	-	-	-
Unigene0098238	3	0	3	88	150	131	0.43	0.00	0.22	8.76	12.11	10.53	0.216666666666667	10.4666666666667	5.59418103075054	4.79466878721697e-11	4.12744031105018e-08	--	XP_002458141.1 uncharacterized protein LOC8054366 [Sorghum bicolor]	-	-	-	-	-	-	-
Unigene0011601	74	0	0	0	0	0	19.27	0.00	0.00	0.00	0.00	0.00	6.42333333333333	0.001	-12.6491064504619	4.99614749846371e-11	4.248431375279e-08	noxA	XP_023907417.1 NADPH oxidase 1-like [Quercus suber]	-	-	-	-	-	-	-
Unigene0046951	0	55	0	0	0	0	0.00	31.91	0.00	0.00	0.00	0.00	10.6366666666667	0.001	-13.3767584874455	7.24775245887087e-11	5.94554451120175e-08	aac	XP_023908871.1 ADP,ATP carrier protein-like isoform X2 [Quercus suber]	-	-	-	-	-	-	-
Unigene0053242	0	55	0	0	0	0	0.00	19.42	0.00	0.00	0.00	0.00	6.47333333333333	0.001	-12.6602930795854	7.24775245887087e-11	5.94554451120175e-08	--	-	-	-	-	-	-	GO:0003677//DNA binding	-
Unigene0058523	0	55	0	0	0	0	0.00	25.91	0.00	0.00	0.00	0.00	8.63666666666667	0.001	-13.0762588943463	7.24775245887087e-11	5.94554451120175e-08	RPL39	XP_003055245.1 predicted protein [Micromonas pusilla CCMP1545]	Genetic Information Processing	Translation	ko03010//Ribosome	K02924	GO:0005840//ribosome	GO:0003735//structural constituent of ribosome	GO:0006412//translation
Unigene0011785	0	0	0	38	605	687	0.00	0.00	0.00	0.99	12.74	14.41	0.001	9.38	13.1953722074027	7.49852733197941e-11	6.07973620702628e-08	--	-	-	-	-	-	-	-	-
Unigene0033906	1	0	0	96	161	299	0.42	0.00	0.00	28.07	38.18	70.59	0.14	45.6133333333333	8.34788496598914	7.83785347880461e-11	6.28181433758721e-08	--	-	-	-	-	-	-	-	-
Unigene0011790	57	38	412	1	1	2	2.27	2.10	8.42	0.03	0.02	0.04	4.26333333333333	0.03	-7.15087554743932	7.98882352521919e-11	6.33005325871004e-08	--	-	-	-	-	-	-	-	-
Unigene0049064	0	62	0	0	0	0	0.00	26.94	0.00	0.00	0.00	0.00	8.98	0.001	-13.1324997296285	8.33446883253828e-11	6.45717603061366e-08	rpl-28	BAJ88768.1 predicted protein [Hordeum vulgare subsp. vulgare] [Hordeum vulgare]	Genetic Information Processing	Translation	ko03010//Ribosome	K02900	-	-	-
Unigene0086315	0	62	0	0	0	0	0.00	27.22	0.00	0.00	0.00	0.00	9.07333333333333	0.001	-13.1474169456702	8.33446883253828e-11	6.45717603061366e-08	hmp	EWM24861.1 flavohemoprotein [Nannochloropsis gaditana]	-	-	-	-	-	GO:0019825//oxygen binding;GO:0020037//heme binding	-
Unigene0020908	13	3	6	230	1001	471	1.88	0.60	0.44	23.05	81.35	38.11	0.973333333333333	47.5033333333333	5.60895097815189	8.68458795618632e-11	6.6544939451534e-08	--	-	-	-	-	-	-	-	-
Unigene0026629	211	300	2450	5	0	13	11.80	23.25	70.37	0.19	0.00	0.41	35.14	0.2	-7.45697038112101	1.02995158309751e-10	7.80613738980686e-08	--	XP_021321225.1 uncharacterized protein LOC110437198 [Sorghum bicolor]	-	-	-	-	-	-	-
Unigene0005652	3	0	1	123	236	133	0.52	0.00	0.09	14.82	23.05	12.94	0.203333333333333	16.9366666666667	6.38015941123483	1.15922480746572e-10	8.69144380376017e-08	GH3.8	PWZ13372.1 putative indole-3-acetic acid-amido synthetase GH3.8 [Zea mays]	Environmental Information Processing	Signal transduction	ko04075//Plant hormone signal transduction	K14487	-	-	-
Unigene0084493	1	0	0	172	150	108	0.03	0.00	0.00	3.73	2.64	1.89	0.01	2.75333333333333	8.10503547069829	1.54989650765097e-10	1.14969344346263e-07	arcA	XP_005651571.1 hypothetical protein COCSUDRAFT_83586 [Coccomyxa subellipsoidea C-169]	Metabolism;Metabolism;Metabolism	Global and overview maps;Global and overview maps;Amino acid metabolism	ko01100//Metabolic pathways;ko01110//Biosynthesis of secondary metabolites;ko00220//Arginine biosynthesis	K01478;K01478;K01478	GO:0005887//integral component of plasma membrane;GO:0016020//membrane	GO:0003991//acetylglutamate kinase activity;GO:0004070//aspartate carbamoyltransferase activity;GO:0004349//glutamate 5-kinase activity;GO:0004585//ornithine carbamoyltransferase activity;GO:0005275//amine transmembrane transporter activity;GO:0008804//carbamate kinase activity;GO:0015495//gamma-aminobutyric acid:proton symporter activity;GO:0016597//amino acid binding;GO:0016743//carboxyl- or ca…	GO:0006520//cellular amino acid metabolic process;GO:0006527//arginine catabolic process;GO:0006561//proline biosynthetic process;GO:0006592//ornithine biosynthetic process;GO:0006810//transport;GO:0006865//amino acid transport;GO:0009220//pyrimidine ribonucleotide biosynthetic process;GO:0009445//putrescine metabolic process;GO:0009450//gamma-aminobutyric acid catabolic process;GO:0015837//amine…
Unigene0099788	0	0	0	91	126	86	0.00	0.00	0.00	10.45	11.74	7.98	0.001	10.0566666666667	13.2958645753129	1.97955985212467e-10	1.45295525651525e-07	ERF017	XP_004966651.1 ethylene-responsive transcription factor ERF017 [Setaria italica]	-	-	-	-	-	GO:0003700//transcription factor activity, sequence-specific DNA binding	GO:0006355//regulation of transcription, DNA-templated
Unigene0005048	2	0	0	127	171	274	0.43	0.00	0.00	19.04	20.79	33.16	0.143333333333333	24.33	7.40721835095749	2.08861009313918e-10	1.51702713098342e-07	ADF3	PWZ55746.1 Actin-depolymerizing factor 3 [Zea mays]	-	-	-	-	GO:0005575//cellular_component;GO:0005622//intracellular;GO:0005623//cell;GO:0005856//cytoskeleton;GO:0015629//actin cytoskeleton;GO:0043226//organelle;GO:0043228//non-membrane-bounded organelle;GO:0043229//intracellular organelle;GO:0043232//intracellular non-membrane-bounded organelle;GO:0044424//intracellular part;GO:0044464//cell part	GO:0003674//molecular_function;GO:0003779//actin binding;GO:0005488//binding;GO:0005515//protein binding;GO:0008092//cytoskeletal protein binding	GO:0006996//organelle organization;GO:0007010//cytoskeleton organization;GO:0007015//actin filament organization;GO:0008150//biological_process;GO:0008154//actin polymerization or depolymerization;GO:0009987//cellular process;GO:0016043//cellular component organization;GO:0022411//cellular component disassembly;GO:0030029//actin filament-based process;GO:0030036//actin cytoskeleton organization;G…
Unigene0064176	110	39	751	0	1	0	3.85	1.89	13.50	0.00	0.02	0.00	6.41333333333333	0.00666666666666667	-9.90989308377004	2.31345090066525e-10	1.66301344743904e-07	ABCG51	TKV94322.1 hypothetical protein SEVIR_9G286500v2 [Setaria viridis]	-	-	-	-	GO:0016020//membrane	GO:0008270//zinc ion binding	-
Unigene0065099	0	65	0	0	0	0	0.00	33.03	0.00	0.00	0.00	0.00	11.01	0.001	-13.4265268484517	3.46007924649474e-10	2.46188169081209e-07	--	-	-	-	-	-	-	-	-
Unigene0030957	195	228	1328	21	56	52	13.24	21.45	46.30	0.99	2.14	1.98	26.9966666666667	1.70333333333333	-3.98634859022748	3.98233033540046e-10	2.80484777400811e-07	--	-	-	-	-	-	-	-	-
Unigene0090337	0	0	0	458	115	94	0.00	0.00	0.00	50.13	10.21	8.31	0.001	22.8833333333333	14.4820095992007	4.58279828978143e-10	3.1954935914988e-07	--	-	-	-	-	-	GO:0019028//viral capsid	GO:0005198//structural molecule activity	-
Unigene0060946	69	32	126	577	1355	2596	4.72	3.04	4.43	27.44	52.26	99.69	4.06333333333333	59.7966666666667	3.87932943916126	4.64946065139349e-10	3.20987715148876e-07	AT15	XP_021318087.1 acyl transferase 15 [Sorghum bicolor]	-	-	-	-	-	GO:0016747//transferase activity, transferring acyl groups other than amino-acyl groups	GO:0042783//active evasion of host immune response
Unigene0053644	3	2	0	121	436	486	0.13	0.12	0.00	3.60	10.53	11.69	0.0833333333333333	8.60666666666667	6.69041709553247	5.86219703198407e-10	4.00744386908025e-07	--	XP_021316011.1 uncharacterized protein LOC110435039 [Sorghum bicolor]	-	-	-	-	-	GO:0003677//DNA binding	GO:0006313//transposition, DNA-mediated;GO:0006355//regulation of transcription, DNA-templated;GO:0015074//DNA integration;GO:0030436//asexual sporulation
Unigene0073432	185	103	1429	2	12	20	12.33	9.52	48.94	0.09	0.45	0.75	23.5966666666667	0.43	-5.77810260466918	8.04091764120785e-10	5.44346704161302e-07	HSFC2B	PWZ23387.1 Heat stress transcription factor C-2a [Zea mays]	-	-	-	-	GO:0005575//cellular_component;GO:0005622//intracellular;GO:0005623//cell;GO:0005634//nucleus;GO:0043226//organelle;GO:0043227//membrane-bounded organelle;GO:0043229//intracellular organelle;GO:0043231//intracellular membrane-bounded organelle;GO:0044424//intracellular part;GO:0044464//cell part	GO:0003674//molecular_function;GO:0003676//nucleic acid binding;GO:0003677//DNA binding;GO:0003700//transcription factor activity, sequence-specific DNA binding;GO:0005488//binding;GO:0043565//sequence-specific DNA binding;GO:0097159//organic cyclic compound binding;GO:1901363//heterocyclic compound binding	GO:0006139//nucleobase-containing compound metabolic process;GO:0006351//transcription, DNA-templated;GO:0006355//regulation of transcription, DNA-templated;GO:0006725//cellular aromatic compound metabolic process;GO:0006807//nitrogen compound metabolic process;GO:0008150//biological_process;GO:0008152//metabolic process;GO:0009058//biosynthetic process;GO:0009059//macromolecule biosynthetic proc…
Unigene0079112	0	0	0	95	78	90	0.00	0.00	0.00	3.23	2.15	2.47	0.001	2.61666666666667	11.3535144379452	9.04922504243578e-10	6.06715734383618e-07	--	-	-	-	-	-	-	-	-
Unigene0056484	33	21	90	246	417	545	2.95	2.61	4.14	15.30	21.03	27.37	3.23333333333333	21.2333333333333	2.71523672006917	9.47323504895409e-10	6.29094984279496e-07	ROH1	XP_002453142.1 uncharacterized protein LOC8066493 [Sorghum bicolor]	-	-	-	-	-	-	-
Unigene0075440	1602	1287	8139	146	154	429	276.19	307.57	720.72	17.49	14.96	41.49	434.826666666667	24.6466666666667	-4.14097597149193	1.01601435585862e-09	6.68345745333114e-07	TPRP-F1	NP_001152394.1 36.4 kDa proline-rich protein precursor [Zea mays]	-	-	-	-	-	-	-
Unigene0046524	147	81	399	28	37	33	8.08	6.17	11.27	1.07	1.15	1.02	8.50666666666667	1.08	-2.97756261088025	1.03373940098886e-09	6.73650289272442e-07	--	-	-	-	-	-	-	-	-
Unigene0018792	87	49	190	2	0	0	8.70	6.79	9.76	0.14	0.00	0.00	8.41666666666667	0.0466666666666667	-7.49471275046891	1.11668021671704e-09	7.2096183473376e-07	--	-	-	-	-	-	-	-	-
Unigene0004287	4	2	1	210	146	172	0.31	0.22	0.04	11.39	6.42	7.53	0.19	8.44666666666667	5.47431079497607	1.56383765812888e-09	1.00039699289918e-06	--	-	-	-	-	-	-	-	-
Unigene0009426	0	0	0	71	224	64	0.00	0.00	0.00	4.65	11.90	3.39	0.001	6.64666666666667	12.6984152885644	1.6346530162864e-09	1.03619168654198e-06	--	-	-	-	-	-	GO:0005576//extracellular region	GO:0008289//lipid binding	GO:0006869//lipid transport;GO:0042157//lipoprotein metabolic process
Unigene0026413	13	6	32	139	301	161	1.36	0.87	1.72	10.11	17.75	9.45	1.31666666666667	12.4366666666667	3.23963780175231	1.66516901082478e-09	1.04316471466203e-06	EPFL4	ACG35440.1 hypothetical protein [Zea mays]	-	-	-	-	-	-	-
Unigene0078716	32	38	100	325	871	590	1.79	2.94	2.87	12.60	27.38	18.47	2.53333333333333	19.4833333333333	2.94313170108807	1.67557434663474e-09	1.04316471466203e-06	SPBC18H10.05	XP_002447816.1 2-deoxy-glucose resistant protein 2 [Sorghum bicolor]	-	-	-	-	-	GO:0005515//protein binding;GO:0019213//deacetylase activity	GO:0045226//extracellular polysaccharide biosynthetic process
Unigene0094526	0	0	0	101	116	57	0.00	0.00	0.00	11.33	10.56	5.16	0.001	9.01666666666667	13.1383784728804	1.75189594087165e-09	1.07459391001066e-06	--	KXG24215.1 hypothetical protein SORBI_3007G010200 [Sorghum bicolor]	-	-	-	-	-	-	-
Unigene0003000	25	235	356	2	4	1	2.13	27.77	15.59	0.12	0.19	0.05	15.1633333333333	0.12	-6.98140871784934	1.75687967159842e-09	1.07459391001066e-06	--	XP_023157800.1 uncharacterized protein LOC109945318 [Zea mays]	-	-	-	-	-	GO:0003677//DNA binding;GO:0004803//transposase activity;GO:0008270//zinc ion binding	GO:0006313//transposition, DNA-mediated
Unigene0027132	1	0	0	54	160	149	0.21	0.00	0.00	7.77	18.66	17.30	0.07	14.5766666666667	7.70209021030245	1.7892027534419e-09	1.08484808340867e-06	--	-	-	-	-	-	-	-	-
Unigene0020906	1	2	2	56	214	123	0.27	0.76	0.28	10.69	33.13	18.96	0.436666666666667	20.9266666666667	5.58266631204467	1.96068388949556e-09	1.17857384695471e-06	--	-	-	-	-	-	-	-	-
Unigene0088039	16	10	37	128	299	351	3.06	2.65	3.63	16.99	32.19	37.62	3.11333333333333	28.9333333333333	3.21620058762218	1.99347654230042e-09	1.18804386616687e-06	--	ACG28430.1 loricrin [Zea mays]	-	-	-	-	GO:0031262//Ndc80 complex	-	GO:0051315//attachment of mitotic spindle microtubules to kinetochore
Unigene0068762	426	116	822	18	52	42	29.44	11.11	29.17	0.86	2.02	1.63	23.24	1.50333333333333	-3.95037323087031	2.06850980329497e-09	1.22231399630637e-06	EXLA3	AUE24133.1 expansin 77 [Saccharum hybrid cultivar]	-	-	-	-	GO:0005575//cellular_component;GO:0005576//extracellular region	-	-
Unigene0073253	0	1	0	116	124	78	0.00	0.06	0.00	3.27	2.84	1.78	0.02	2.63	7.0389189892923	2.49685972216688e-09	1.46303390510296e-06	--	-	-	-	-	-	-	-	-
Unigene0073716	7	2	12	118	165	95	0.35	0.14	0.31	4.15	4.70	2.70	0.266666666666667	3.85	3.85174904141606	2.66167284711731e-09	1.54660936903163e-06	--	ABE77191.1 putative non-LTR retroelement reverse transcriptase [Sorghum bicolor]	-	-	-	-	GO:0030127//COPII vesicle coat	GO:0003964//RNA-directed DNA polymerase activity	GO:0000373//Group II intron splicing;GO:0006886//intracellular protein transport;GO:0006888//ER to Golgi vesicle-mediated transport
Unigene0006437	15	5	29	131	280	184	1.88	0.87	1.87	11.42	19.80	12.95	1.54	14.7233333333333	3.25710207562409	2.73746555810749e-09	1.57750411930346e-06	--	-	-	-	-	-	-	-	-
Unigene0010918	0	0	0	24	250	387	0.00	0.00	0.00	1.04	8.75	13.49	0.001	7.76	12.9218409370745	3.03889524957597e-09	1.73685318001994e-06	--	-	-	-	-	-	-	-	-
Unigene0092300	0	0	0	82	75	64	0.00	0.00	0.00	7.93	5.89	5.00	0.001	6.27333333333333	12.6150165068947	4.08046336854142e-09	2.31319146147688e-06	oprF	KAF1856324.1 hypothetical protein Lal_00049325 [Lupinus albus]	-	-	-	-	GO:0009279//cell outer membrane;GO:0019867//outer membrane;GO:0033104//type VI protein secretion system complex	GO:0003674//molecular_function;GO:0042834//peptidoglycan binding	GO:0033103//protein secretion by the type VI secretion system
Unigene0054660	46	37	214	0	0	1	3.80	4.24	9.09	0.00	0.00	0.05	5.71	0.0166666666666667	-8.42038134119663	4.63780574811411e-09	2.60794289681049e-06	--	XP_025791867.1 zinc finger MYM-type protein 1-like [Panicum hallii]	-	-	-	-	-	-	-
Unigene0017313	1	3	3	122	202	68	0.04	0.17	0.06	3.56	4.78	1.60	0.09	3.31333333333333	5.20221453939882	5.19793632328037e-09	2.89953363159755e-06	--	-	-	-	-	-	-	GO:0003677//DNA binding	-
Unigene0068927	0	0	0	65	76	57	0.00	0.00	0.00	5.42	5.14	3.83	0.001	4.79666666666667	12.2278164709065	7.9522764518638e-09	4.40076454313936e-06	--	-	-	-	-	-	-	-	-
Unigene0021786	65	67	175	483	1137	829	4.57	6.54	6.32	23.61	45.08	32.72	5.81	33.8033333333333	2.54055544836726	8.27142002060287e-09	4.54133523776848e-06	At2g46620	XP_008644692.1 AAA-ATPase At2g46620 [Zea mays]	-	-	-	-	GO:0000502//proteasome complex	GO:0004222//metalloendopeptidase activity;GO:0005524//ATP binding;GO:0016887//ATPase activity	GO:0006508//proteolysis;GO:0010498//proteasomal protein catabolic process;GO:0019941//modification-dependent protein catabolic process;GO:0051301//cell division
Unigene0082369	0	1	1	43	142	175	0.00	0.07	0.03	1.54	4.12	5.05	0.0333333333333333	3.57	6.7428146698629	8.55641535521798e-09	4.66110726475499e-06	--	ABF94638.1 transposon protein, putative, Mutator sub-class [Oryza sativa Japonica Group]	-	-	-	-	-	GO:0003677//DNA binding;GO:0004803//transposase activity;GO:0008270//zinc ion binding	GO:0006313//transposition, DNA-mediated
Unigene0066334	41	47	145	1	0	0	2.84	4.51	5.15	0.05	0.00	0.00	4.16666666666667	0.0166666666666667	-7.96578428466209	8.63438740372147e-09	4.66712065803636e-06	--	AQK85809.1 GDSL esterase/lipase [Zea mays]	-	-	-	-	-	-	-
Unigene0043011	165	35	301	10	10	11	15.73	4.63	14.74	0.66	0.54	0.59	11.7	0.596666666666667	-4.29343953792767	9.44756260785488e-09	5.06738188861927e-06	PAE7	XP_021318319.1 pectin acetylesterase 7 [Sorghum bicolor]	-	-	-	-	-	GO:0016787//hydrolase activity	-
Unigene0079682	35	57	67	0	0	0	8.28	18.70	8.15	0.00	0.00	0.00	11.71	0.001	-13.5154534553886	1.10975552037102e-08	5.90694907820078e-06	--	-	-	-	-	-	-	-	-
Unigene0076407	0	0	0	55	63	66	0.00	0.00	0.00	3.96	3.68	3.84	0.001	3.82666666666667	11.9018725208419	1.19833936059694e-08	6.33013688906846e-06	--	RCV31703.1 hypothetical protein SETIT_6G199300v2 [Setaria italica]	-	-	-	-	-	GO:0005515//protein binding	-
Unigene0013753	66	31	124	0	1	0	6.89	4.48	6.65	0.00	0.06	0.00	6.00666666666667	0.02	-8.23042079509238	1.24886956258608e-08	6.53946156192899e-06	--	XP_021304675.1 uncharacterized protein LOC110430865 isoform X1 [Sorghum bicolor]	-	-	-	-	-	-	-
Unigene0094731	50	39	117	1	0	0	9.71	10.50	11.67	0.13	0.00	0.00	10.6266666666667	0.0433333333333333	-7.93799619584938	1.25672305142623e-08	6.53946156192899e-06	--	-	-	-	-	-	-	-	-
Unigene0023403	2	0	0	74	138	288	0.19	0.00	0.00	4.95	7.49	15.56	0.0633333333333333	9.33333333333333	7.20328359838874	1.2664794251417e-08	6.54141313750227e-06	SD25	PWZ26003.1 G-type lectin S-receptor-like serine/threonine-protein kinase SD2-5 [Zea mays]	-	-	-	-	-	GO:0004672//protein kinase activity;GO:0005524//ATP binding	GO:0006468//protein phosphorylation
Unigene0056069	927	601	3015	4658	7216	6586	57.81	51.96	96.58	201.83	253.58	230.42	68.7833333333333	228.61	1.73275757456757	1.50072067638653e-08	7.69428318552057e-06	Os05g0128200	RLM99991.1 zinc finger CCCH domain-containing protein 33 [Panicum miliaceum]	-	-	-	-	-	GO:0003674//molecular_function;GO:0003676//nucleic acid binding;GO:0003677//DNA binding;GO:0003700//transcription factor activity, sequence-specific DNA binding;GO:0005488//binding;GO:0005515//protein binding;GO:0043167//ion binding;GO:0043169//cation binding;GO:0046872//metal ion binding;GO:0097159//organic cyclic compound binding;GO:1901363//heterocyclic compound binding	GO:0006355//regulation of transcription, DNA-templated;GO:0008150//biological_process;GO:0009889//regulation of biosynthetic process;GO:0010468//regulation of gene expression;GO:0010556//regulation of macromolecule biosynthetic process;GO:0019219//regulation of nucleobase-containing compound metabolic process;GO:0019222//regulation of metabolic process;GO:0031323//regulation of cellular metabolic…
Unigene0004968	61	81	208	13	16	12	9.36	17.23	16.39	1.39	1.38	1.03	14.3266666666667	1.26666666666667	-3.49959415909684	1.63151374792064e-08	8.30380953394234e-06	--	-	-	-	-	-	-	-	-
Unigene0056295	21	28	133	0	0	0	3.33	6.16	10.84	0.00	0.00	0.00	6.77666666666667	0.001	-12.7263600940109	1.6680135090908e-08	8.40309619887179e-06	--	-	-	-	-	-	-	-	-
Unigene0081016	0	1	1	41	124	333	0.00	0.22	0.08	4.51	11.05	29.55	0.1	15.0366666666667	7.23234097511084	1.67512386938271e-08	8.40309619887179e-06	UBC	CAA11269.1 polyubiquitin [Nicotiana tabacum]	-	-	-	-	GO:0005576//extracellular region;GO:0005887//integral component of plasma membrane	GO:0003980//UDP-glucose:glycoprotein glucosyltransferase activity;GO:0005515//protein binding;GO:0015450//P-P-bond-hydrolysis-driven protein transmembrane transporter activity	GO:0006289//nucleotide-excision repair;GO:0006486//protein glycosylation;GO:0009306//protein secretion;GO:0009405//pathogenesis;GO:0031639//plasminogen activation
Unigene0095233	1	2	3	51	120	73	0.25	0.69	0.38	8.81	16.81	10.18	0.44	11.9333333333333	4.76134975279316	1.69050545453124e-08	8.41968316668245e-06	--	-	-	-	-	-	-	-	-
Unigene0036197	16	14	79	174	479	315	1.15	1.40	2.92	8.71	19.45	12.74	1.82333333333333	13.6333333333333	2.90248810503655	1.7486036269823e-08	8.64727898597316e-06	ACD6	NP_001356739.1 uncharacterized protein LOC114641099 [Zea mays]	-	-	-	-	-	GO:0005515//protein binding	-
Unigene0016959	85	47	258	15	13	8	10.33	7.92	16.10	1.27	0.89	0.55	11.45	0.903333333333333	-3.66394534235159	1.76687817948085e-08	8.6761184294958e-06	--	ACF86025.1 unknown [Zea mays]	-	-	-	-	-	-	-
Unigene0060945	0	0	0	32	88	107	0.00	0.00	0.00	3.84	8.56	10.36	0.001	7.58666666666667	12.8892504364728	1.83741928153395e-08	8.95941060579017e-06	--	-	-	-	-	-	-	-	-
Unigene0096437	7	5	7	88	247	137	1.19	1.17	0.61	10.35	23.57	13.02	0.99	15.6466666666667	3.98228300572241	2.05434153068012e-08	9.94757821189331e-06	--	SPT15512.1 unnamed protein product [Triticum aestivum]	-	-	-	-	-	-	-
Unigene0069872	466	360	604	38	31	81	24.38	26.11	16.23	1.38	0.91	2.38	22.24	1.55666666666667	-3.836624833735	2.08362760716409e-08	1.0019805916713e-05	BC10	XP_002443582.1 uncharacterized protein LOC8084463 [Sorghum bicolor]	-	-	-	-	GO:0016020//membrane	GO:0016757//transferase activity, transferring glycosyl groups	-
Unigene0015600	2	3	0	210	253	128	0.08	0.18	0.00	6.19	6.05	3.05	0.0866666666666667	5.09666666666667	5.87793297321971	2.32977044255567e-08	1.11103208716483e-05	--	AAM94327.1 putative reverse transcriptase [Sorghum bicolor]	-	-	-	-	-	-	-
Unigene0024492	0	0	5	80	98	104	0.00	0.00	0.15	3.20	3.17	3.35	0.05	3.24	6.01792190799726	2.34226877026775e-08	1.11103208716483e-05	SMC3	OEL37878.1 Structural maintenance of chromosomes protein 3 [Dichanthelium oligosanthes]	-	-	-	-	GO:0005694//chromosome	GO:0005515//protein binding;GO:0005524//ATP binding	GO:0007059//chromosome segregation;GO:0030261//chromosome condensation;GO:0051276//chromosome organization
Unigene0010419	27	39	140	0	2	2	2.53	5.07	6.74	0.00	0.11	0.11	4.78	0.0733333333333333	-6.02639769006461	2.39502754486956e-08	1.12838162600449e-05	--	-	-	-	-	-	-	-	-
Unigene0005776	0	0	0	79	79	41	0.00	0.00	0.00	4.28	3.47	1.80	0.001	3.18333333333333	11.6363225170893	2.55838655302077e-08	1.19725622529552e-05	--	-	-	-	-	-	-	-	-
Unigene0055714	0	1	0	84	96	58	0.00	0.13	0.00	5.32	4.93	2.96	0.0433333333333333	4.40333333333333	6.66697503310574	2.74423538165441e-08	1.27566696461333e-05	SUN2	XP_021312192.1 protein SAD1/UNC-84 domain protein 1 [Sorghum bicolor]	-	-	-	-	-	-	-
Unigene0077641	44	22	61	350	462	341	4.50	3.12	3.21	24.89	26.64	19.58	3.61	23.7033333333333	2.71501921332532	2.8145346743211e-08	1.29968128325206e-05	--	-	-	-	-	-	-	-	-
Unigene0084326	102	94	24	0	0	0	6.90	8.81	0.83	0.00	0.00	0.00	5.51333333333333	0.001	-12.4287091133375	2.92432846332332e-08	1.34149720454348e-05	--	-	-	-	-	-	-	-	-
Unigene0022809	4	2	7	61	110	70	0.35	0.25	0.32	3.76	5.50	3.48	0.306666666666667	4.24666666666667	3.79158760619929	3.231654061771e-08	1.47084058180184e-05	At2g33840	ACG32571.1 tyrosyl-tRNA synthetase [Zea mays]	Genetic Information Processing	Translation	ko00970//Aminoacyl-tRNA biosynthesis	K01866	-	GO:0000166//nucleotide binding;GO:0004812//aminoacyl-tRNA ligase activity;GO:0005524//ATP binding	GO:0006418//tRNA aminoacylation for protein translation
Unigene0087284	30	82	57	0	0	0	4.59	17.37	4.47	0.00	0.00	0.00	8.81	0.001	-13.1049263038078	3.24847191368579e-08	1.47084058180184e-05	--	-	-	-	-	-	-	-	-
Unigene0049399	216	102	500	1150	3634	2068	8.68	5.68	10.32	32.09	82.25	46.60	8.22666666666667	53.6466666666667	2.70510863820594	3.36718005241636e-08	1.51475310125734e-05	At1g26850	ONM35560.1 putative methyltransferase PMT19 [Zea mays]	-	-	-	-	GO:0000139//Golgi membrane;GO:0005575//cellular_component;GO:0005622//intracellular;GO:0005623//cell;GO:0005737//cytoplasm;GO:0005768//endosome;GO:0005794//Golgi apparatus;GO:0005802//trans-Golgi network;GO:0012505//endomembrane system;GO:0016020//membrane;GO:0016021//integral component of membrane;GO:0031090//organelle membrane;GO:0031224//intrinsic component of membrane;GO:0031410//cytoplasmic …	GO:0003674//molecular_function;GO:0003824//catalytic activity;GO:0008168//methyltransferase activity;GO:0008757//S-adenosylmethionine-dependent methyltransferase activity;GO:0016740//transferase activity;GO:0016741//transferase activity, transferring one-carbon groups	GO:0008150//biological_process;GO:0008152//metabolic process;GO:0032259//methylation
Unigene0070732	5	2	4	94	155	73	0.28	0.15	0.11	3.61	4.82	2.26	0.18	3.56333333333333	4.30715863555702	3.45927674465257e-08	1.54620800545599e-05	UGPA	ACL80329.1 UDP-glucose pyrophosphorylase [Saccharum officinarum]	Metabolism;Metabolism;Metabolism;Metabolism;Metabolism;Metabolism	Global and overview maps;Global and overview maps;Carbohydrate metabolism;Carbohydrate metabolism;Carbohydrate metabolism;Carbohydrate metabolism	ko01100//Metabolic pathways;ko01110//Biosynthesis of secondary metabolites;ko00500//Starch and sucrose metabolism;ko00520//Amino sugar and nucleotide sugar metabolism;ko00040//Pentose and glucuronate interconversions;ko00052//Galactose metabolism	K00963;K00963;K00963;K00963;K00963;K00963	GO:0005575//cellular_component;GO:0005622//intracellular;GO:0005623//cell;GO:0005737//cytoplasm;GO:0044424//intracellular part;GO:0044464//cell part	GO:0003674//molecular_function;GO:0003824//catalytic activity;GO:0003983//UTP:glucose-1-phosphate uridylyltransferase activity;GO:0016740//transferase activity;GO:0016772//transferase activity, transferring phosphorus-containing groups;GO:0016779//nucleotidyltransferase activity;GO:0051748//UTP-monosaccharide-1-phosphate uridylyltransferase activity;GO:0070569//uridylyltransferase activity	GO:0006011//UDP-glucose metabolic process;GO:0006139//nucleobase-containing compound metabolic process;GO:0006725//cellular aromatic compound metabolic process;GO:0006793//phosphorus metabolic process;GO:0006807//nitrogen compound metabolic process;GO:0008150//biological_process;GO:0008152//metabolic process;GO:0009225//nucleotide-sugar metabolic process;GO:0009987//cellular process;GO:0034641//c…
Unigene0080440	0	0	0	38	59	72	0.00	0.00	0.00	4.43	5.57	6.77	0.001	5.59	12.4486325677306	3.89852266577877e-08	1.73144069069695e-05	ROMT-15	XP_002444818.1 tricin synthase 1 [Sorghum bicolor]	-	-	-	-	-	GO:0008171//O-methyltransferase activity	-
Unigene0101178	10	3	9	102	238	125	1.86	0.77	0.86	13.15	24.88	13.01	1.16333333333333	17.0133333333333	3.87032938755522	4.04783465602085e-08	1.78637604363938e-05	--	PWZ45012.1 Transcription factor MYB62 [Zea mays]	-	-	-	-	-	-	-
Unigene0080075	72	33	40	0	0	0	5.22	3.32	1.49	0.00	0.00	0.00	3.34333333333333	0.001	-11.7070714847784	4.92369170159618e-08	2.15924009414401e-05	--	XP_015694137.1 PREDICTED: replication protein A 70 kDa DNA-binding subunit B-like isoform X2 [Oryza brachyantha]	Genetic Information Processing;Genetic Information Processing;Genetic Information Processing;Genetic Information Processing	Replication and repair;Replication and repair;Replication and repair;Replication and repair	ko03420//Nucleotide excision repair;ko03440//Homologous recombination;ko03030//DNA replication;ko03430//Mismatch repair	K07466;K07466;K07466;K07466	-	-	-
Unigene0096842	177	145	145	11	3	11	17.59	19.97	7.40	0.76	0.17	0.61	14.9866666666667	0.513333333333333	-4.86763977952603	4.9665017648822e-08	2.16440146913566e-05	SALR	XP_002446845.2 uncharacterized protein LOC8082885 [Sorghum bicolor]	Metabolism;Metabolism	Global and overview maps;Metabolism of terpenoids and polyketides	ko01110//Biosynthesis of secondary metabolites;ko00902//Monoterpenoid biosynthesis	K15095;K15095	-	GO:0003824//catalytic activity;GO:0004316//3-oxoacyl-[acyl-carrier-protein] reductase (NADPH) activity;GO:0008667//2,3-dihydro-2,3-dihydroxybenzoate dehydrogenase activity;GO:0008678//2-deoxy-D-gluconate 3-dehydrogenase activity;GO:0016491//oxidoreductase activity;GO:0016630//protochlorophyllide reductase activity;GO:0050662//coenzyme binding;GO:0051287//NAD binding	GO:0000272//polysaccharide catabolic process;GO:0006633//fatty acid biosynthetic process;GO:0015995//chlorophyll biosynthetic process;GO:0055114//oxidation-reduction process
Unigene0015524	24	4	10	374	435	407	0.95	0.22	0.20	10.26	9.68	9.02	0.456666666666667	9.65333333333333	4.40181380412268	5.16055381031952e-08	2.2350005968072e-05	GLDH2	XP_002448968.2 uncharacterized protein LOC8069295 [Sorghum bicolor]	-	-	-	-	-	-	-
Unigene0007553	0	3	0	116	277	207	0.00	0.46	0.00	8.91	17.26	12.84	0.153333333333333	13.0033333333333	6.40606632696755	5.47397262708845e-08	2.35610594655323e-05	--	-	-	-	-	-	-	-	-
Unigene0037513	19	7	26	155	223	162	0.70	0.36	0.49	3.97	4.64	3.35	0.516666666666667	3.98666666666667	2.94787726892387	6.2022351124805e-08	2.65318680934381e-05	--	-	-	-	-	-	-	-	-
Unigene0040115	313	488	624	59	63	73	21.48	46.43	22.00	2.81	2.44	2.81	29.97	2.68666666666667	-3.47962984070676	6.46268703778389e-08	2.74774537664997e-05	NUDT2	XP_021304931.1 nudix hydrolase 2 isoform X1 [Sorghum bicolor]	-	-	-	-	-	GO:0016787//hydrolase activity;GO:0016818//hydrolase activity, acting on acid anhydrides, in phosphorus-containing anhydrides;GO:0017111//nucleoside-triphosphatase activity	GO:0006139//nucleobase-containing compound metabolic process;GO:0006281//DNA repair
Unigene0054374	7	3	2	207	248	113	0.59	0.35	0.09	12.08	11.74	5.32	0.343333333333333	9.71333333333333	4.82228463488129	7.17515049156403e-08	3.0321751119744e-05	--	KXG35866.2 hypothetical protein SORBI_3002G240400 [Sorghum bicolor]	-	-	-	-	-	-	-
Unigene0045050	0	0	0	21	136	91	0.00	0.00	0.00	2.37	12.43	8.28	0.001	7.69333333333333	12.9093931028117	7.52109415906414e-08	3.15922200917605e-05	yfmJ	KAA6423243.1 hypothetical protein FRX49_06695 [Trebouxia sp. A1-2]	-	-	-	-	-	GO:0004024//alcohol dehydrogenase activity, zinc-dependent;GO:0008270//zinc ion binding;GO:0016491//oxidoreductase activity;GO:0016620//oxidoreductase activity, acting on the aldehyde or oxo group of donors, NAD or NADP as acceptor;GO:0016655//oxidoreductase activity, acting on NAD(P)H, quinone or similar compound as acceptor;GO:0050607//mycothiol-dependent formaldehyde dehydrogenase activity;GO:…	GO:0006113//fermentation;GO:0008152//metabolic process;GO:0010127//mycothiol-dependent detoxification;GO:0019439//aromatic compound catabolic process;GO:0055114//oxidation-reduction process
Unigene0050784	1	0	3	75	98	46	0.05	0.00	0.07	2.47	2.62	1.23	0.04	2.10666666666667	5.71881824745595	7.65891325290336e-08	3.19784852274518e-05	--	XP_025822090.1 traB domain-containing protein isoform X1 [Panicum hallii]	-	-	-	-	-	-	-
Unigene0082071	31	92	242	4	0	3	3.62	14.91	14.53	0.32	0.00	0.20	11.02	0.173333333333333	-5.99043129115122	7.77577906705979e-08	3.22731858802348e-05	--	-	-	-	-	-	-	-	-
Unigene0009425	0	0	0	33	146	47	0.00	0.00	0.00	1.68	6.02	1.93	0.001	3.21	11.6483575820097	7.96791199590057e-08	3.28749448313701e-05	--	-	-	-	-	-	GO:0005576//extracellular region	GO:0008289//lipid binding	GO:0006869//lipid transport;GO:0042157//lipoprotein metabolic process
Unigene0023976	3	3	0	161	204	155	0.36	0.51	0.00	13.59	13.97	10.57	0.29	12.71	5.45376731987739	8.28092749676923e-08	3.39654419114544e-05	--	-	-	-	-	-	-	-	-
Unigene0000983	22	11	49	127	232	217	1.36	0.94	1.56	5.46	8.09	7.53	1.28666666666667	7.02666666666667	2.44920211436913	8.35073832520755e-08	3.40514784760276e-05	--	-	-	-	-	-	-	-	-
Unigene0083830	28	8	61	181	308	374	1.99	0.79	2.23	8.94	12.34	14.91	1.67	12.0633333333333	2.85270859917733	8.5646871262795e-08	3.47208432523963e-05	1MMP	XP_008658321.1 metalloendoproteinase 1-MMP [Zea mays]	-	-	-	-	GO:0005575//cellular_component;GO:0005576//extracellular region;GO:0005623//cell;GO:0005886//plasma membrane;GO:0016020//membrane;GO:0031012//extracellular matrix;GO:0031224//intrinsic component of membrane;GO:0031225//anchored component of membrane;GO:0044421//extracellular region part;GO:0044425//membrane part;GO:0044464//cell part;GO:0071944//cell periphery	GO:0003674//molecular_function;GO:0003824//catalytic activity;GO:0004175//endopeptidase activity;GO:0004222//metalloendopeptidase activity;GO:0005488//binding;GO:0008233//peptidase activity;GO:0008237//metallopeptidase activity;GO:0008270//zinc ion binding;GO:0016787//hydrolase activity;GO:0043167//ion binding;GO:0043169//cation binding;GO:0046872//metal ion binding;GO:0046914//transition metal i…	GO:0006508//proteolysis;GO:0006807//nitrogen compound metabolic process;GO:0008150//biological_process;GO:0008152//metabolic process;GO:0019538//protein metabolic process;GO:0043170//macromolecule metabolic process;GO:0044238//primary metabolic process;GO:0071704//organic substance metabolic process;GO:1901564//organonitrogen compound metabolic process
Unigene0023728	0	0	0	19	109	122	0.00	0.00	0.00	1.78	8.30	9.25	0.001	6.44333333333333	12.6535915163774	9.45594947104341e-08	3.78969898751753e-05	metK	KAA0146569.1 hypothetical protein FNF29_07976 [Cafeteria roenbergensis]	Metabolism;Metabolism;Metabolism;Metabolism	Global and overview maps;Global and overview maps;Global and overview maps;Amino acid metabolism	ko01100//Metabolic pathways;ko01110//Biosynthesis of secondary metabolites;ko01230//Biosynthesis of amino acids;ko00270//Cysteine and methionine metabolism	K00789;K00789;K00789;K00789	-	GO:0004478//methionine adenosyltransferase activity	GO:0006556//S-adenosylmethionine biosynthetic process
Unigene0018170	2	4	1	157	187	92	0.05	0.15	0.01	2.92	2.82	1.38	0.07	2.37333333333333	5.08341600818764	9.45685555053997e-08	3.78969898751753e-05	CRK41	XP_020402588.1 disease resistance protein RPM1 isoform X2 [Zea mays]	-	-	-	-	-	GO:0004672//protein kinase activity;GO:0005524//ATP binding;GO:0043531//ADP binding	GO:0006468//protein phosphorylation
Unigene0024841	36	19	56	0	0	0	6.24	4.57	4.99	0.00	0.00	0.00	5.26666666666667	0.001	-12.3626744372307	9.80431142642242e-08	3.90648586938047e-05	--	-	-	-	-	-	-	-	-
Unigene0100746	8	5	12	115	126	89	1.12	0.97	0.86	11.19	9.94	6.99	0.983333333333333	9.37333333333333	3.25280973482333	1.00548401501625e-07	3.98354485221892e-05	--	-	-	-	-	-	-	-	-
Unigene0025628	51	67	257	14	18	12	4.77	8.69	12.35	0.91	0.95	0.63	8.60333333333333	0.83	-3.37371249402589	1.04877665400468e-07	4.11963778077086e-05	TBT1	PWZ52172.1 Tryptamine benzoyltransferase 1 [Zea mays]	-	-	-	-	-	GO:0016747//transferase activity, transferring acyl groups other than amino-acyl groups	-
Unigene0010575	52	79	126	7	9	10	10.11	21.29	12.58	0.95	0.99	1.09	14.66	1.01	-3.85945790538202	1.0516514527553e-07	4.11963778077086e-05	DHN1	AMO03398.1 dehydrin 1 [Sorghum bicolor]	-	-	-	-	GO:0005575//cellular_component;GO:0005622//intracellular;GO:0005623//cell;GO:0005737//cytoplasm;GO:0005829//cytosol;GO:0012506//vesicle membrane;GO:0016020//membrane;GO:0031090//organelle membrane;GO:0031982//vesicle;GO:0043226//organelle;GO:0043227//membrane-bounded organelle;GO:0044422//organelle part;GO:0044424//intracellular part;GO:0044444//cytoplasmic part;GO:0044464//cell part	GO:0001786//phosphatidylserine binding;GO:0003674//molecular_function;GO:0005488//binding;GO:0005543//phospholipid binding;GO:0008289//lipid binding;GO:0035091//phosphatidylinositol binding;GO:0043167//ion binding;GO:0043168//anion binding;GO:0070300//phosphatidic acid binding;GO:0072341//modified amino acid binding;GO:1901611//phosphatidylglycerol binding	GO:0001101//response to acid chemical;GO:0006950//response to stress;GO:0008150//biological_process;GO:0009266//response to temperature stimulus;GO:0009409//response to cold;GO:0009414//response to water deprivation;GO:0009415//response to water;GO:0009628//response to abiotic stimulus;GO:0009631//cold acclimation;GO:0009719//response to endogenous stimulus;GO:0009725//response to hormone;GO:0009…
Unigene0058922	26	15	63	155	219	242	2.66	2.13	3.32	11.04	12.65	13.91	2.70333333333333	12.5333333333333	2.21295884234772	1.16317263534132e-07	4.53104477749047e-05	--	XP_002446761.1 diphthine methyltransferase homolog [Sorghum bicolor]	-	-	-	-	-	-	-
Unigene0049165	35	22	178	1	0	1	1.57	1.37	4.11	0.03	0.00	0.03	2.35	0.02	-6.876516946565	1.20442405171409e-07	4.66567112655111e-05	--	KXG28596.1 hypothetical protein SORBI_3005G142000 [Sorghum bicolor]	-	-	-	-	-	-	-
Unigene0002010	54	66	221	4	13	16	3.19	5.40	6.70	0.16	0.43	0.53	5.09666666666667	0.373333333333333	-3.7710177693032	1.21988172261839e-07	4.69944269363176e-05	--	KXG25454.1 hypothetical protein SORBI_3007G181300 [Sorghum bicolor]	-	-	-	-	-	-	-
Unigene0025743	0	0	0	22	126	69	0.00	0.00	0.00	2.02	9.37	5.11	0.001	5.5	12.4252159032994	1.23372888562624e-07	4.72667295257948e-05	ACT1	BBE07958.1 actin [Paulinella micropora]	-	-	-	-	-	-	-
Unigene0021316	5	26	18	265	1054	969	0.18	1.31	0.34	6.69	21.57	19.74	0.61	16	4.71311885221184	1.28773598386497e-07	4.90662593895828e-05	--	VAI26130.1 unnamed protein product [Triticum turgidum subsp. durum] [Triticum turgidum]	-	-	-	-	-	GO:0003677//DNA binding;GO:0004803//transposase activity;GO:0008270//zinc ion binding	GO:0006313//transposition, DNA-mediated
Unigene0073826	35	22	48	0	0	0	3.02	2.63	2.12	0.00	0.00	0.00	2.59	0.001	-11.3387363825739	1.32560114105206e-07	5.02345197626511e-05	--	-	-	-	-	-	-	-	-
Unigene0002616	2	3	1	168	90	98	0.08	0.16	0.02	4.44	1.93	2.09	0.0866666666666667	2.82	5.02407413497886	1.42379254657946e-07	5.36638955069691e-05	--	XP_021320308.1 uncharacterized protein LOC110436921 [Sorghum bicolor]	Metabolism;Metabolism;Metabolism	Global and overview maps;Global and overview maps;Metabolism of cofactors and vitamins	ko01100//Metabolic pathways;ko01110//Biosynthesis of secondary metabolites;ko00740//Riboflavin metabolism	K20860;K20860;K20860	-	-	-
Unigene0053966	338	225	707	1455	2544	2241	30.90	28.52	33.20	92.43	131.06	114.95	30.8733333333333	112.813333333333	1.86950442755444	1.50076707719148e-07	5.62610143862405e-05	faeA	XP_002459061.1 probable feruloyl esterase A [Sorghum bicolor]	-	-	-	-	-	-	GO:0006629//lipid metabolic process
Unigene0091057	37	19	81	194	316	266	2.48	1.76	2.78	9.02	11.92	9.99	2.34	10.31	2.1394638977847	1.54193214993097e-07	5.74951042515436e-05	WAP	XP_002443545.1 WPP domain-associated protein isoform X2 [Sorghum bicolor]	-	-	-	-	-	-	-
Unigene0014561	10	3	10	72	337	164	1.56	0.65	0.80	7.80	29.61	14.35	1.00333333333333	17.2533333333333	4.10400222523281	1.56245809114276e-07	5.79505732868099e-05	--	-	-	-	-	-	-	-	-
Unigene0100917	0	1	1	33	96	81	0.00	0.04	0.02	0.70	1.66	1.39	0.02	1.25	5.96578428466209	1.68537868259654e-07	6.21788808360273e-05	At3g47570	PWZ31411.1 putative LRR receptor-like serine/threonine-protein kinase [Zea mays]	-	-	-	-	-	GO:0004672//protein kinase activity;GO:0005515//protein binding;GO:0005524//ATP binding	GO:0006468//protein phosphorylation
Unigene0018258	3	6	3	88	335	137	0.61	1.68	0.31	12.34	38.10	15.51	0.866666666666667	21.9833333333333	4.66478913111045	1.77852320369534e-07	6.5269929445931e-05	--	-	-	-	-	-	-	-	-
Unigene0095836	8	160	387	2	0	1	0.51	14.05	12.60	0.09	0.00	0.04	9.05333333333333	0.0433333333333333	-7.70682804610364	1.81758856601444e-07	6.63543536811804e-05	CBP60D	XP_006664921.1 PREDICTED: calmodulin-binding protein 60 A-like isoform X2 [Oryza brachyantha]	-	-	-	-	-	GO:0005516//calmodulin binding	-
Unigene0030973	4	0	1	107	314	70	0.36	0.00	0.05	6.69	15.93	3.54	0.136666666666667	8.72	5.99559482088	1.84730926156026e-07	6.70022922501341e-05	TPP8	XP_021305891.1 probable trehalose-phosphate phosphatase 8 [Sorghum bicolor]	Metabolism;Metabolism;Metabolism	Global and overview maps;Global and overview maps;Carbohydrate metabolism	ko01100//Metabolic pathways;ko01110//Biosynthesis of secondary metabolites;ko00500//Starch and sucrose metabolism	K01087;K01087;K01087	-	GO:0003674//molecular_function;GO:0003824//catalytic activity;GO:0004805//trehalose-phosphatase activity;GO:0008967//phosphoglycolate phosphatase activity;GO:0016787//hydrolase activity;GO:0016788//hydrolase activity, acting on ester bonds;GO:0016791//phosphatase activity;GO:0019203//carbohydrate phosphatase activity;GO:0042578//phosphoric ester hydrolase activity	GO:0005975//carbohydrate metabolic process;GO:0005984//disaccharide metabolic process;GO:0005991//trehalose metabolic process;GO:0005992//trehalose biosynthetic process;GO:0006793//phosphorus metabolic process;GO:0006796//phosphate-containing compound metabolic process;GO:0008150//biological_process;GO:0008152//metabolic process;GO:0009058//biosynthetic process;GO:0009311//oligosaccharide metabol…
Unigene0084309	394	210	204	3666	9071	5799	24.63	18.20	6.55	159.24	319.54	203.38	16.46	227.386666666667	3.7881114201397	1.85793708299038e-07	6.70022922501341e-05	NSL1	XP_002441497.1 MACPF domain-containing protein NSL1 [Sorghum bicolor]	-	-	-	-	-	-	-
Unigene0004430	8	7	9	139	182	100	1.50	1.82	0.86	18.07	19.19	10.50	1.39333333333333	15.92	3.51422798918393	1.86416428070876e-07	6.70022922501341e-05	--	KXG36083.1 hypothetical protein SORBI_3002G278400 [Sorghum bicolor]	-	-	-	-	-	-	-
Unigene0022547	15	12	3	479	573	428	1.15	1.27	0.12	25.50	24.74	18.39	0.846666666666667	22.8766666666667	4.75593895257142	1.90039336624434e-07	6.79541685340952e-05	--	PUZ71823.1 hypothetical protein GQ55_2G345500 [Panicum hallii var. hallii] [Panicum hallii]	-	-	-	-	-	-	-
Unigene0054969	92	38	310	7	9	20	17.67	10.11	30.57	0.93	0.97	2.15	19.45	1.35	-3.84873884282272	2.03802503737687e-07	7.23322881049602e-05	--	ACG44408.1 dirigent [Zea mays]	-	-	-	-	-	-	-
Unigene0082136	65	53	355	8	11	22	9.35	10.57	26.23	0.80	0.89	1.78	15.3833333333333	1.15666666666667	-3.73332307995487	2.04357801122607e-07	7.23322881049602e-05	--	-	-	-	-	-	-	-	-
Unigene0052197	17	22	19	807	436	298	0.71	1.28	0.41	23.54	10.31	7.02	0.8	13.6233333333333	4.08993593241214	2.1827262320034e-07	7.68672397500672e-05	At3g47570	BAH93767.1 Os07g0132000 [Oryza sativa Japonica Group]	-	-	-	-	-	GO:0004672//protein kinase activity;GO:0005515//protein binding;GO:0005524//ATP binding;GO:0016709//oxidoreductase activity, acting on paired donors, with incorporation or reduction of molecular oxygen, NAD(P)H as one donor, and incorporation of one atom of oxygen	GO:0006468//protein phosphorylation;GO:0006744//ubiquinone biosynthetic process
Unigene0091442	0	0	0	36	108	33	0.00	0.00	0.00	4.51	10.98	3.34	0.001	6.27666666666667	12.6157828787804	2.26568729832752e-07	7.9387861275267e-05	--	-	-	-	-	-	-	-	-
Unigene0008196	58	40	924	2	0	7	2.96	2.83	24.22	0.07	0.00	0.20	10.0033333333333	0.09	-6.79634010143482	2.30458337081043e-07	8.0296410996577e-05	--	EES08987.2 hypothetical protein SORBI_3005G218300 [Sorghum bicolor]	-	-	-	-	-	-	-
Unigene0055206	0	1	15	84	203	145	0.00	0.21	1.15	8.73	17.11	12.17	0.453333333333333	12.67	4.80470046861163	2.3146481485647e-07	8.0296410996577e-05	--	-	-	-	-	-	-	-	-
Unigene0026398	3	0	0	116	95	124	0.52	0.00	0.00	14.05	9.33	12.13	0.173333333333333	11.8366666666667	6.09356992687989	2.49082897424149e-07	8.59804567900548e-05	PUB23	XP_002448808.1 E3 ubiquitin-protein ligase PUB23 [Sorghum bicolor]	-	-	-	-	-	GO:0004842//ubiquitin-protein transferase activity;GO:0005515//protein binding	GO:0016567//protein ubiquitination
Unigene0014161	70	64	319	615	711	685	3.28	4.16	7.68	20.03	18.78	18.01	5.04	18.94	1.90994069196847	2.51097128215575e-07	8.62487712128849e-05	Os03g0733400	P08770.2 RecName: Full=Putative AC transposase; AltName: Full=ORFA [Zea mays]	-	-	-	-	-	GO:0003677//DNA binding;GO:0046983//protein dimerization activity	-
Unigene0033073	6	5	16	61	112	91	0.45	0.52	0.62	3.21	4.77	3.86	0.53	3.94666666666667	2.8965704103446	2.5563113666944e-07	8.73757249886603e-05	B'ALPHA	XP_002462760.1 serine/threonine protein phosphatase 2A 57 kDa regulatory subunit B' alpha isoform [Sorghum bicolor]	Genetic Information Processing	Translation	ko03015//mRNA surveillance pathway	K11584	GO:0000159//protein phosphatase type 2A complex;GO:0005575//cellular_component;GO:0005622//intracellular;GO:0005623//cell;GO:0005634//nucleus;GO:0005737//cytoplasm;GO:0008287//protein serine/threonine phosphatase complex;GO:0032991//macromolecular complex;GO:0043226//organelle;GO:0043227//membrane-bounded organelle;GO:0043229//intracellular organelle;GO:0043231//intracellular membrane-bounded org…	GO:0003674//molecular_function;GO:0019208//phosphatase regulator activity;GO:0019888//protein phosphatase regulator activity;GO:0030234//enzyme regulator activity;GO:0098772//molecular function regulator	GO:0007154//cell communication;GO:0007165//signal transduction;GO:0008150//biological_process;GO:0009719//response to endogenous stimulus;GO:0009725//response to hormone;GO:0009741//response to brassinosteroid;GO:0009742//brassinosteroid mediated signaling pathway;GO:0009755//hormone-mediated signaling pathway;GO:0009987//cellular process;GO:0010033//response to organic substance;GO:0010921//regu…
Unigene0081537	0	0	0	47	60	32	0.00	0.00	0.00	5.42	5.61	2.98	0.001	4.67	12.189206834597	2.57525238464714e-07	8.7593755256915e-05	--	OQU77365.1 hypothetical protein SORBI_3009G035500 [Sorghum bicolor]	-	-	-	-	-	-	-
Unigene0095080	140	78	208	819	1168	870	8.92	6.89	6.81	36.27	41.95	31.11	7.54	36.4433333333333	2.27301849440641	2.74254317466929e-07	9.2831092467641e-05	MGD3	AQK75880.1 MGD2 [Zea mays]	Metabolism;Metabolism	Global and overview maps;Lipid metabolism	ko01100//Metabolic pathways;ko00561//Glycerolipid metabolism	K03715;K03715	GO:0005575//cellular_component;GO:0005622//intracellular;GO:0005623//cell;GO:0005737//cytoplasm;GO:0009507//chloroplast;GO:0009526//plastid envelope;GO:0009527//plastid outer membrane;GO:0009536//plastid;GO:0009707//chloroplast outer membrane;GO:0009941//chloroplast envelope;GO:0016020//membrane;GO:0019867//outer membrane;GO:0031090//organelle membrane;GO:0031967//organelle envelope;GO:0031968//o…	GO:0003674//molecular_function;GO:0003824//catalytic activity;GO:0008194//UDP-glycosyltransferase activity;GO:0008378//galactosyltransferase activity;GO:0016740//transferase activity;GO:0016757//transferase activity, transferring glycosyl groups;GO:0016758//transferase activity, transferring hexosyl groups;GO:0035250//UDP-galactosyltransferase activity;GO:0046509//1,2-diacylglycerol 3-beta-galact…	GO:0006082//organic acid metabolic process;GO:0006629//lipid metabolic process;GO:0006631//fatty acid metabolic process;GO:0006643//membrane lipid metabolic process;GO:0006664//glycolipid metabolic process;GO:0006950//response to stress;GO:0007154//cell communication;GO:0008150//biological_process;GO:0008152//metabolic process;GO:0008610//lipid biosynthetic process;GO:0009058//biosynthetic proces…
Unigene0098949	6	19	3	601	623	678	0.50	2.21	0.13	35.07	29.48	31.94	0.946666666666667	32.1633333333333	5.08641659771459	2.81032000745688e-07	9.46656973333107e-05	--	XP_022679172.1 uncharacterized protein LOC111255858 [Setaria italica]	-	-	-	-	-	-	-
Unigene0041963	0	0	0	23	52	112	0.00	0.00	0.00	4.92	9.02	19.34	0.001	11.0933333333333	13.4374053123073	2.87544209122705e-07	9.63936664120575e-05	--	-	-	-	-	-	-	-	-
Unigene0022373	9	10	15	91	169	165	1.41	2.18	1.21	9.93	14.96	14.54	1.6	13.1433333333333	3.03818739949929	3.02373820870121e-07	0.000100880008524554	PSD2	PUZ52905.1 hypothetical protein GQ55_5G011000 [Panicum hallii var. hallii] [Panicum hallii]	Metabolism;Metabolism;Metabolism	Global and overview maps;Global and overview maps;Lipid metabolism	ko01100//Metabolic pathways;ko01110//Biosynthesis of secondary metabolites;ko00564//Glycerophospholipid metabolism	K01613;K01613;K01613	-	-	-
Unigene0004947	16	15	121	0	0	0	2.58	3.35	10.02	0.00	0.00	0.00	5.31666666666667	0.001	-12.3763063028184	3.39100886138012e-07	0.000112594412326816	--	XP_002458116.2 uncharacterized protein LOC8082506 [Sorghum bicolor]	-	-	-	-	-	-	-
Unigene0034451	1316	780	2230	240	92	180	159.80	131.29	139.09	20.25	6.29	12.26	143.393333333333	12.9333333333333	-3.47081189477766	3.42756623596108e-07	0.000113268880806206	CLP	XP_002451302.1 basic 7S globulin [Sorghum bicolor]	-	-	-	-	-	-	-
Unigene0032980	3	0	5	45	131	62	0.25	0.00	0.21	2.57	6.06	2.86	0.153333333333333	3.83	4.6426011265891	3.55716158869942e-07	0.000116997058140016	--	OEL34318.1 hypothetical protein BAE44_0004659 [Dichanthelium oligosanthes]	-	-	-	-	-	-	-
Unigene0058025	646	427	2275	3160	4674	4132	20.36	18.65	36.83	69.19	83.00	73.05	25.28	75.08	1.57043218665377	3.74394088086045e-07	0.000122562211145839	Os01g0208600	XP_021312060.1 SCAR-like protein 2 isoform X2 [Sorghum bicolor]	-	-	-	-	-	-	-
Unigene0024133	0	0	0	23	47	117	0.00	0.00	0.00	2.83	4.70	11.64	0.001	6.39	12.6416002158344	3.77109165318152e-07	0.000122874148968711	--	-	-	-	-	-	-	-	-
Unigene0056206	0	0	0	59	55	28	0.00	0.00	0.00	14.34	10.84	5.50	0.001	10.2266666666667	13.3200483616691	3.98228205116939e-07	0.000129151889704158	--	-	-	-	-	-	-	-	-
Unigene0061196	24	42	158	2	7	5	2.33	5.66	7.89	0.14	0.38	0.27	5.29333333333333	0.263333333333333	-4.32921444896586	4.0613748199883e-07	0.000131107196040808	ACT-2	XP_025825096.1 agmatine coumaroyltransferase-2-like [Panicum hallii]	Metabolism;Metabolism;Metabolism;Metabolism;Metabolism	Global and overview maps;Global and overview maps;Biosynthesis of other secondary metabolites;Biosynthesis of other secondary metabolites;Biosynthesis of other secondary metabolites	ko01100//Metabolic pathways;ko01110//Biosynthesis of secondary metabolites;ko00940//Phenylpropanoid biosynthesis;ko00941//Flavonoid biosynthesis;ko00945//Stilbenoid, diarylheptanoid and gingerol biosynthesis	K13065;K13065;K13065;K13065;K13065	-	GO:0016747//transferase activity, transferring acyl groups other than amino-acyl groups	-
Unigene0040890	0	0	0	39	45	37	0.00	0.00	0.00	14.01	13.11	10.74	0.001	12.62	13.6234242898699	4.27081870648321e-07	0.000137233016942701	--	-	-	-	-	-	-	-	-
Unigene0015968	0	1	0	113	44	56	0.00	0.23	0.00	13.07	4.13	5.23	0.0766666666666667	7.47666666666667	6.60765194902926	4.45716097940976e-07	0.000142563725124901	--	XP_021320247.1 uncharacterized protein LOC8068539 [Sorghum bicolor]	-	-	-	-	-	-	-
Unigene0091944	88	45	137	501	686	519	7.11	5.04	5.69	28.13	31.23	23.53	5.94666666666667	27.63	2.21608244761334	4.61413054344479e-07	0.000146910545449004	--	XP_021319353.1 glutathione S-transferase T3 isoform X1 [Sorghum bicolor]	-	-	-	-	-	-	-
Unigene0060794	0	1	6	62	77	52	0.00	0.19	0.43	6.02	6.06	4.08	0.206666666666667	5.38666666666667	4.70401517236492	4.94341540067076e-07	0.000156679304117259	--	KXG24016.1 hypothetical protein SORBI_3008G172900 [Sorghum bicolor]	-	-	-	-	-	GO:0043531//ADP binding	-
Unigene0020030	0	2	3	107	102	38	0.00	0.20	0.11	5.41	4.18	1.55	0.103333333333333	3.71333333333333	5.16733720695316	5.03673256343334e-07	0.000158914610037593	--	-	-	-	-	-	-	-	-
Unigene0039320	0	0	0	10	166	103	0.00	0.00	0.00	1.44	19.42	11.99	0.001	10.95	13.4186432493759	5.1739705648565e-07	0.000162367752494849	--	-	-	-	-	-	-	-	-
Unigene0015456	121	33	32	1111	2546	2859	12.79	4.84	1.74	81.60	151.66	169.56	6.45666666666667	134.273333333333	4.37823945583138	5.1982798119988e-07	0.000162367752494849	WRKY41	ACG40578.1 WRKY69 - superfamily of TFs having WRKY and zinc finger domains [Zea mays]	-	-	-	-	-	GO:0003700//transcription factor activity, sequence-specific DNA binding;GO:0043565//sequence-specific DNA binding	GO:0006355//regulation of transcription, DNA-templated
Unigene0097132	4	1	7	41	76	91	0.75	0.26	0.67	5.34	8.02	9.56	0.56	7.64	3.77007390597814	5.21603610584646e-07	0.000162367752494849	--	-	-	-	-	-	-	-	-
Unigene0000930	0	0	0	66	38	34	0.00	0.00	0.00	3.47	1.62	1.44	0.001	2.17666666666667	11.0879047757126	5.42390611550645e-07	0.00016762399710588	--	-	-	-	-	-	-	-	-
Unigene0036268	76	64	253	3	22	13	2.70	3.16	4.62	0.07	0.44	0.26	3.49333333333333	0.256666666666667	-3.76663646084255	5.43297145277779e-07	0.00016762399710588	--	-	-	-	-	-	-	-	-
Unigene0099808	295	332	968	64	46	123	98.51	153.68	166.03	14.85	8.66	23.04	139.406666666667	15.5166666666667	-3.16740898283969	6.21020791194881e-07	0.000190516727485395	--	XP_002445175.1 polyphenol oxidase I, chloroplastic [Sorghum bicolor]	Metabolism;Metabolism;Metabolism;Metabolism	Global and overview maps;Global and overview maps;Amino acid metabolism;Biosynthesis of other secondary metabolites	ko01100//Metabolic pathways;ko01110//Biosynthesis of secondary metabolites;ko00350//Tyrosine metabolism;ko00950//Isoquinoline alkaloid biosynthesis	K00422;K00422;K00422;K00422	-	GO:0004097//catechol oxidase activity	GO:0055114//oxidation-reduction process
Unigene0007303	0	1	0	47	86	38	0.00	0.08	0.00	1.83	2.71	1.19	0.0266666666666667	1.91	6.1623913287569	6.22960845953851e-07	0.000190516727485395	--	KXG24295.1 hypothetical protein SORBI_3007G022100 [Sorghum bicolor]	-	-	-	-	-	GO:0003723//RNA binding	-
Unigene0003413	0	0	0	28	49	40	0.00	0.00	0.00	1.49	2.11	1.72	0.001	1.77333333333333	10.7922480296674	6.3501822588343e-07	0.000193356117268121	--	-	-	-	-	-	-	-	-
Unigene0061488	36	24	61	1	0	0	4.53	4.19	3.94	0.09	0.00	0.00	4.22	0.03	-7.13613668798603	6.6393347834691e-07	0.000200721997403014	--	XP_021316835.1 uncharacterized protein LOC8059968 [Sorghum bicolor]	-	-	-	-	-	GO:0046983//protein dimerization activity	-
Unigene0025780	13	14	14	323	269	163	1.00	1.49	0.55	17.22	11.63	7.02	1.01333333333333	11.9566666666667	3.56063451651395	6.64966461107392e-07	0.000200721997403014	MRS2-E	AYV92003.1 MGT3 [Saccharum spontaneum]	-	-	-	-	GO:0016020//membrane	GO:0046873//metal ion transmembrane transporter activity	GO:0030001//metal ion transport;GO:0055085//transmembrane transport
Unigene0059213	8	2	28	90	133	114	1.47	0.51	2.64	11.46	13.74	11.72	1.54	12.3066666666667	2.99843779622972	6.72184239133468e-07	0.000202026132009907	SC34	XP_020407367.1 60S ribosomal protein L10-3 isoform X1 [Zea mays]	Genetic Information Processing	Translation	ko03010//Ribosome	K02866	GO:0015934//large ribosomal subunit;GO:0022625//cytosolic large ribosomal subunit	GO:0003735//structural constituent of ribosome	GO:0006412//translation
Unigene0002056	155	9	37	0	0	0	3.76	0.30	0.46	0.00	0.00	0.00	1.50666666666667	0.001	-10.5571445565814	6.82307956540081e-07	0.000204188708985523	--	-	-	-	-	-	-	-	-
Unigene0080892	56	33	55	375	648	493	4.83	3.94	2.44	22.46	31.47	23.84	3.73666666666667	25.9233333333333	2.79442746064127	7.15416540064052e-07	0.000213121460436554	--	-	-	-	-	-	-	-	-
Unigene0017678	6	10	75	134	544	512	0.64	1.47	4.10	9.90	32.61	30.55	2.07	24.3533333333333	3.55641658014154	7.18270181312961e-07	0.000213121460436554	LBD37	XP_004983938.1 LOB domain-containing protein 37 [Setaria italica]	-	-	-	-	-	-	-
Unigene0049611	0	0	0	61	57	23	0.00	0.00	0.00	2.36	1.79	0.72	0.001	1.62333333333333	10.6647435562485	7.31042240812771e-07	0.000215992005794038	--	-	-	-	-	-	-	-	-
Unigene0094256	1	0	0	37	110	37	0.15	0.00	0.00	3.86	9.31	3.12	0.05	5.43	6.762880292917	7.81867071991279e-07	0.000230033870024506	--	-	-	-	-	-	-	-	-
Unigene0076299	44	10	34	329	549	369	2.69	0.85	1.07	13.99	18.94	12.67	1.53666666666667	15.2	3.30619516862276	8.09389580954657e-07	0.000237130742440363	--	-	-	-	-	-	-	-	-
Unigene0015876	333	42	354	19	20	15	25.60	4.48	13.98	1.01	0.87	0.65	14.6866666666667	0.843333333333333	-4.12226020500658	8.34451930474861e-07	0.000243450477858373	PHT1	KXG31858.2 hypothetical protein SORBI_3003G068600 [Sorghum bicolor]	Metabolism;Metabolism;Metabolism;Metabolism;Metabolism	Global and overview maps;Global and overview maps;Biosynthesis of other secondary metabolites;Biosynthesis of other secondary metabolites;Biosynthesis of other secondary metabolites	ko01100//Metabolic pathways;ko01110//Biosynthesis of secondary metabolites;ko00940//Phenylpropanoid biosynthesis;ko00941//Flavonoid biosynthesis;ko00945//Stilbenoid, diarylheptanoid and gingerol biosynthesis	K13065;K13065;K13065;K13065;K13065	-	GO:0016747//transferase activity, transferring acyl groups other than amino-acyl groups	-
Unigene0042707	1	10	1	284	496	377	0.02	0.21	0.01	3.04	4.31	3.26	0.08	3.53666666666667	5.46624644019361	8.89622101635659e-07	0.000258464874595213	pif1	ADB85380.1 putative retrotransposon protein [Phyllostachys edulis]	-	-	-	-	GO:0009338//exodeoxyribonuclease V complex	GO:0003678//DNA helicase activity;GO:0008854//exodeoxyribonuclease V activity	GO:0000723//telomere maintenance;GO:0006281//DNA repair;GO:0006310//DNA recombination
Unigene0061776	132	103	804	1145	2784	2055	6.27	6.78	19.62	37.78	74.51	54.76	10.89	55.6833333333333	2.35424162278427	9.01872446986193e-07	0.000260936771715574	PUB5	XP_002452679.2 U-box domain-containing protein 6 [Sorghum bicolor]	-	-	-	-	-	GO:0004842//ubiquitin-protein transferase activity;GO:0008270//zinc ion binding	GO:0016567//protein ubiquitination
Unigene0024722	2	0	1	48	131	42	0.63	0.00	0.16	10.45	23.14	7.39	0.263333333333333	13.66	5.69692352083415	9.20850181229441e-07	0.000265326617507299	--	XP_024373462.1 cell number regulator 7-like [Physcomitrella patens]	-	-	-	-	-	-	-
Unigene0037392	41	53	146	0	6	7	3.27	5.86	5.98	0.00	0.27	0.31	5.03666666666667	0.193333333333333	-4.70330695003726	9.42193438872997e-07	0.000268874962097186	--	XP_002464780.1 uncharacterized protein LOC8083877 [Sorghum bicolor]	-	-	-	-	-	-	GO:0016032//viral process;GO:0019082//viral protein processing
Unigene0049647	924	971	875	98	166	175	131.91	192.15	64.16	9.72	13.35	14.02	129.406666666667	12.3633333333333	-3.38777227059408	9.43757791525861e-07	0.000268874962097186	--	XP_002450273.1 proline-rich protein 2 [Sorghum bicolor]	-	-	-	-	-	-	-
Unigene0010810	0	5	1	173	289	114	0.00	0.81	0.06	14.02	18.99	7.46	0.29	13.49	5.5396936378207	9.44733331141156e-07	0.000268874962097186	--	XP_002451181.2 uncharacterized protein LOC8079158 [Sorghum bicolor]	-	-	-	-	-	-	-
Unigene0063404	1307	2239	12086	324	821	678	225.83	536.28	1072.65	38.90	79.93	65.72	611.586666666667	61.5166666666667	-3.31350771767226	9.60607323619476e-07	0.000272281412444467	At4g12490	XP_021312137.1 lipid transfer protein EARLI 1-like [Sorghum bicolor]	-	-	-	-	-	-	-
Unigene0064371	227	70	163	1469	2761	1869	10.47	4.47	3.86	47.07	71.74	48.35	6.26666666666667	55.72	3.15242509675741	1.02751517270458e-06	0.000290034284487611	--	XP_002438723.2 leucine-rich repeat extensin-like protein 3 isoform X1 [Sorghum bicolor]	-	-	-	-	-	-	-
Unigene0074417	6	9	20	152	195	78	0.56	1.16	0.96	9.83	10.23	4.07	0.893333333333333	8.04333333333333	3.17052300975798	1.03155837759476e-06	0.000290034284487611	--	PUZ75725.1 hypothetical protein GQ55_1G228700 [Panicum hallii var. hallii] [Panicum hallii]	-	-	-	-	-	-	-
Unigene0044191	0	0	0	49	48	25	0.00	0.00	0.00	8.83	7.02	3.64	0.001	6.49666666666667	12.6654839694241	1.03981073137556e-06	0.000291180412358855	--	EER89621.1 hypothetical protein SORBI_3010G120500 [Sorghum bicolor]	-	-	-	-	GO:0016021//integral component of membrane	GO:0008270//zinc ion binding;GO:0015501//glutamate:sodium symporter activity	GO:0015813//L-glutamate transport
Unigene0085588	88	11	195	4	5	4	7.52	1.30	8.56	0.24	0.24	0.19	5.79333333333333	0.223333333333333	-4.69712317635663	1.06361074201459e-06	0.000296653799276774	CYP71C4	XP_002443696.1 indole-2-monooxygenase [Sorghum bicolor]	Metabolism	Global and overview maps	ko01100//Metabolic pathways	K00512	-	GO:0005506//iron ion binding;GO:0016705//oxidoreductase activity, acting on paired donors, with incorporation or reduction of molecular oxygen;GO:0020037//heme binding	GO:0055114//oxidation-reduction process
Unigene0048661	11	4	4	133	278	127	1.43	0.72	0.27	12.02	20.37	9.27	0.806666666666667	13.8866666666667	4.10558388676606	1.12832304401715e-06	0.00031344904069015	--	-	-	-	-	-	-	-	-
Unigene0041518	1	0	0	24	72	62	0.07	0.00	0.00	1.22	2.98	2.55	0.0233333333333333	2.25	6.59138876988059	1.16193697809533e-06	0.000321506117494568	pol	RLM74197.1 hypothetical protein C2845_PM15G12530 [Panicum miliaceum]	-	-	-	-	-	-	-
Unigene0094870	0	0	0	43	37	31	0.00	0.00	0.00	3.81	2.66	2.22	0.001	2.89666666666667	11.5001779609806	1.17189682585365e-06	0.000322980323609183	--	-	-	-	-	-	-	-	-
Unigene0069995	91	51	209	3	13	20	1.06	0.82	1.25	0.02	0.09	0.13	1.04333333333333	0.08	-3.70505634621146	1.17783454464972e-06	0.00032333876822573	RE2	XP_024011200.1 uncharacterized protein LOC112086480 [Eutrema salsugineum]	-	-	-	-	GO:0005739//mitochondrion;GO:0045277//respiratory chain complex IV	GO:0004519//endonuclease activity	GO:0006289//nucleotide-excision repair;GO:0009411//response to UV;GO:0015074//DNA integration
Unigene0045484	0	0	0	36	63	24	0.00	0.00	0.00	2.20	3.12	1.18	0.001	2.16666666666667	11.081261502082	1.20527262944313e-06	0.000329573529042394	--	ONM57568.1 Transducin/WD40 repeat-like superfamily protein [Zea mays]	-	-	-	-	GO:0000419//DNA-directed RNA polymerase V complex;GO:0000428//DNA-directed RNA polymerase complex;GO:0005575//cellular_component;GO:0005622//intracellular;GO:0005623//cell;GO:0005634//nucleus;GO:0005654//nucleoplasm;GO:0005666//DNA-directed RNA polymerase III complex;GO:0005730//nucleolus;GO:0016604//nuclear body;GO:0030880//RNA polymerase complex;GO:0031974//membrane-enclosed lumen;GO:0031981//n…	GO:0003674//molecular_function;GO:0003676//nucleic acid binding;GO:0003677//DNA binding;GO:0003824//catalytic activity;GO:0003899//DNA-directed RNA polymerase activity;GO:0005488//binding;GO:0016740//transferase activity;GO:0016772//transferase activity, transferring phosphorus-containing groups;GO:0016779//nucleotidyltransferase activity;GO:0034062//RNA polymerase activity;GO:0043167//ion bindin…	GO:0006139//nucleobase-containing compound metabolic process;GO:0006259//DNA metabolic process;GO:0006304//DNA modification;GO:0006305//DNA alkylation;GO:0006306//DNA methylation;GO:0006351//transcription, DNA-templated;GO:0006355//regulation of transcription, DNA-templated;GO:0006383//transcription from RNA polymerase III promoter;GO:0006396//RNA processing;GO:0006725//cellular aromatic compound…
Unigene0039860	47	88	120	10	7	9	5.67	14.71	7.43	0.84	0.48	0.61	9.27	0.643333333333333	-3.84893099207861	1.2138141562585e-06	0.000330612630810909	RAFTIN1B	TVT97146.1 hypothetical protein EJB05_57613, partial [Eragrostis curvula]	-	-	-	-	-	-	-
Unigene0023068	8	5	20	99	80	99	1.02	0.88	1.31	8.75	5.74	7.07	1.07	7.18666666666667	2.7477119756302	1.22200499351437e-06	0.000331548498785096	--	XP_002463962.1 probable LRR receptor-like serine/threonine-protein kinase At2g16250 [Sorghum bicolor]	-	-	-	-	-	GO:0005515//protein binding	-
Unigene0011167	30	22	136	229	335	291	4.91	4.99	11.43	26.03	30.88	26.71	7.11	27.8733333333333	1.97096407770356	1.24438139042295e-06	0.000336310951904696	HIPP45	XP_008659608.1 heavy metal-associated isoprenylated plant protein 29 isoform X1 [Zea mays]	-	-	-	-	-	GO:0045340//mercury ion binding;GO:0046872//metal ion binding	GO:0015694//mercury ion transport
Unigene0070650	0	0	0	18	48	65	0.00	0.00	0.00	3.03	6.55	8.83	0.001	6.13666666666667	12.5832395055161	1.30509688877792e-06	0.000351358285176474	--	-	-	-	-	-	-	-	-
Unigene0092268	0	0	0	11	80	98	0.00	0.00	0.00	0.85	5.00	6.10	0.001	3.98333333333333	11.9597604970343	1.3242699618968e-06	0.000355148830396693	hss	BAK01856.1 predicted protein [Hordeum vulgare subsp. vulgare] [Hordeum vulgare]	-	-	-	-	-	GO:0016491//oxidoreductase activity	GO:0055114//oxidation-reduction process
Unigene0015534	176	72	8	0	1	0	17.76	10.07	0.41	0.00	0.06	0.00	9.41333333333333	0.02	-8.87856187255002	1.33258527667051e-06	0.00035600960219035	--	-	-	-	-	-	-	-	-
Unigene0070803	0	0	0	17	65	49	0.00	0.00	0.00	0.75	2.32	1.74	0.001	1.60333333333333	10.6468586779362	1.40661994777434e-06	0.000374354182131333	--	-	-	-	-	-	-	-	-
Unigene0030792	63	79	260	13	7	23	5.27	9.15	11.16	0.75	0.33	1.08	8.52666666666667	0.72	-3.56591304671817	1.43988546072685e-06	0.000381750317131414	--	KXG29094.1 hypothetical protein SORBI_3005G210300 [Sorghum bicolor]	-	-	-	-	-	-	-
Unigene0011652	126	231	322	32	42	37	10.78	27.39	14.15	1.90	2.02	1.78	17.44	1.9	-3.19832871644598	1.46549098079323e-06	0.000387067254199812	NPC2	XP_002459116.1 non-specific phospholipase C2 [Sorghum bicolor]	Metabolism;Metabolism;Metabolism;Metabolism;Metabolism	Global and overview maps;Global and overview maps;Lipid metabolism;Carbohydrate metabolism;Lipid metabolism	ko01100//Metabolic pathways;ko01110//Biosynthesis of secondary metabolites;ko00564//Glycerophospholipid metabolism;ko00562//Inositol phosphate metabolism;ko00565//Ether lipid metabolism	K01114;K01114;K01114;K01114;K01114	GO:0005575//cellular_component;GO:0005576//extracellular region	GO:0003674//molecular_function;GO:0003824//catalytic activity;GO:0003993//acid phosphatase activity;GO:0004629//phospholipase C activity;GO:0016787//hydrolase activity;GO:0016788//hydrolase activity, acting on ester bonds;GO:0016791//phosphatase activity;GO:0042578//phosphoric ester hydrolase activity	GO:0006629//lipid metabolic process;GO:0006644//phospholipid metabolic process;GO:0006793//phosphorus metabolic process;GO:0006796//phosphate-containing compound metabolic process;GO:0008150//biological_process;GO:0008152//metabolic process;GO:0009056//catabolic process;GO:0009395//phospholipid catabolic process;GO:0009987//cellular process;GO:0016042//lipid catabolic process;GO:0016311//dephosph…
Unigene0079052	0	2	6	64	152	40	0.00	0.23	0.26	3.72	7.17	1.88	0.163333333333333	4.25666666666667	4.70383296558752	1.48763465678973e-06	0.000391433167353337	GLU13	XP_004953832.1 endoglucanase 6 [Setaria italica]	Metabolism;Metabolism	Global and overview maps;Carbohydrate metabolism	ko01100//Metabolic pathways;ko00500//Starch and sucrose metabolism	K01179;K01179	GO:0005575//cellular_component;GO:0005576//extracellular region	GO:0003674//molecular_function;GO:0003824//catalytic activity;GO:0004553//hydrolase activity, hydrolyzing O-glycosyl compounds;GO:0008810//cellulase activity;GO:0016787//hydrolase activity;GO:0016798//hydrolase activity, acting on glycosyl bonds	GO:0000272//polysaccharide catabolic process;GO:0005975//carbohydrate metabolic process;GO:0005976//polysaccharide metabolic process;GO:0006073//cellular glucan metabolic process;GO:0008150//biological_process;GO:0008152//metabolic process;GO:0009056//catabolic process;GO:0009057//macromolecule catabolic process;GO:0009251//glucan catabolic process;GO:0009987//cellular process;GO:0016043//cellula…
Unigene0026096	15	1	10	131	419	168	2.31	0.21	0.79	14.01	36.34	14.51	1.10333333333333	21.62	4.29242590164859	1.71374499130968e-06	0.000449233123135494	--	KXG31618.1 hypothetical protein SORBI_3003G031500 [Sorghum bicolor]	-	-	-	-	-	-	-
Unigene0047800	1	1	1	38	46	60	0.22	0.30	0.11	5.79	5.69	7.39	0.21	6.29	4.90459878410053	1.72048401139452e-06	0.000449310521148004	--	-	-	-	-	-	-	-	-
Unigene0012139	4	2	3	37	150	76	0.24	0.16	0.09	1.52	4.98	2.51	0.163333333333333	3.00333333333333	4.20067345169833	1.75903566035979e-06	0.000457664322856596	--	-	-	-	-	-	-	-	-
Unigene0003820	12	7	13	83	157	124	1.43	1.16	0.80	6.88	10.56	8.30	1.13	8.58	2.92465487508436	1.76763264134441e-06	0.000458191408236666	--	XP_008675196.1 uncharacterized protein LOC103651357 [Zea mays]	-	-	-	-	-	-	-
Unigene0082448	3	1	5	32	87	57	0.46	0.21	0.39	3.40	7.49	4.89	0.353333333333333	5.26	3.89596103545026	1.83438893230617e-06	0.000473734338784609	--	-	-	-	-	-	-	-	-
Unigene0030756	546	303	822	108	43	64	103.03	79.26	79.68	14.16	4.57	6.78	87.3233333333333	8.50333333333333	-3.36026680416265	1.85235329871916e-06	0.000476608453184831	RASTL-4	XP_002442584.1 thaumatin-like pathogenesis-related protein 4 [Sorghum bicolor]	-	-	-	-	-	-	-
Unigene0001366	8	9	34	174	102	144	0.39	0.61	0.85	5.88	2.79	3.93	0.616666666666667	4.2	2.76782655787097	1.87275105338847e-06	0.000480085240627467	--	XP_002437290.1 uncharacterized protein LOC8083458 [Sorghum bicolor]	-	-	-	-	-	-	-
Unigene0001973	267	247	579	79	50	83	24.83	31.84	27.65	5.10	2.62	4.33	28.1066666666667	4.01666666666667	-2.80684172051989	1.90221476957473e-06	0.000485852129864128	KUA1	XP_002455021.1 transcription factor MYBS3 [Sorghum bicolor]	-	-	-	-	-	-	-
Unigene0047971	156	29	3062	19	11	20	31.82	8.20	320.84	2.69	1.26	2.29	120.286666666667	2.08	-5.85374939536079	1.93718285850272e-06	0.00049297768743678	--	-	-	-	-	-	-	-	-
Unigene0096430	306	139	606	1130	2094	1787	15.95	10.04	16.22	40.92	61.50	52.25	14.07	51.5566666666667	1.87353666245394	1.99397866428585e-06	0.000505585979284812	CAMRLK	XP_008679797.1 calmodulin-binding receptor kinase CaMRLK [Zea mays]	-	-	-	-	-	GO:0004672//protein kinase activity;GO:0005515//protein binding;GO:0005524//ATP binding	GO:0006468//protein phosphorylation
Unigene0049105	50	11	14	688	592	755	5.92	1.81	0.85	56.61	39.51	50.16	2.86	48.76	4.09161107384182	2.02268711613841e-06	0.000511006982732243	NAC090	XP_002449015.2 NAC domain-containing protein 2 [Sorghum bicolor]	-	-	-	-	-	GO:0003677//DNA binding	GO:0006355//regulation of transcription, DNA-templated
Unigene0054931	86	210	3377	37	46	31	19.54	66.15	394.15	5.84	5.89	3.95	159.946666666667	5.22666666666667	-4.93555596275353	2.06732599762232e-06	0.000520398942823861	--	XP_002446446.1 non-specific lipid transfer protein GPI-anchored 1 [Sorghum bicolor]	-	-	-	-	-	-	-
Unigene0052644	78	18	40	0	0	1	6.56	2.10	1.73	0.00	0.00	0.05	3.46333333333333	0.0166666666666667	-7.69905184401685	2.0950651627412e-06	0.000525484545566973	--	XP_021318754.1 uncharacterized protein LOC8083452 isoform X2 [Sorghum bicolor]	-	-	-	-	-	-	-
Unigene0049771	19	6	13	136	301	161	1.68	0.74	0.59	8.36	15.01	7.99	1.00333333333333	10.4533333333333	3.38109016735551	2.13566205886211e-06	0.000533747111255688	--	NP_001159306.1 uncharacterized protein LOC100304398 [Zea mays]	-	-	-	-	-	-	-
Unigene0059193	0	0	1	56	50	26	0.00	0.00	0.09	6.86	4.97	2.57	0.03	4.8	7.32192809488736	2.17865109724604e-06	0.000542546370388471	--	-	-	-	-	-	-	-	-
Unigene0045340	3	35	638	1	0	0	0.13	2.18	14.71	0.03	0.00	0.00	5.67333333333333	0.01	-9.14805282096481	2.30000022615473e-06	0.000570727458253797	--	XP_021313387.1 uncharacterized protein LOC8054384 [Sorghum bicolor]	-	-	-	-	-	GO:0003677//DNA binding;GO:0004803//transposase activity;GO:0008270//zinc ion binding	GO:0006313//transposition, DNA-mediated
Unigene0051150	1	2	6	33	57	69	0.16	0.46	0.51	3.77	5.29	6.37	0.376666666666667	5.14333333333333	3.77134338415555	2.31901055718815e-06	0.000573404142310692	--	-	-	-	-	-	-	-	-
Unigene0043948	73	53	139	320	553	535	14.64	14.73	14.32	44.58	62.48	60.19	14.5633333333333	55.75	1.93663119997197	2.3653077386838e-06	0.000582785081282487	--	XP_021311965.1 uncharacterized protein LOC110433737 [Sorghum bicolor]	-	-	-	-	-	-	-
Unigene0006139	431	241	248	3095	8116	4476	38.74	30.03	11.45	193.27	411.03	225.69	26.74	276.663333333333	3.37106008322183	2.41520124378841e-06	0.000592982930728445	WRKY41	ACG28552.1 WRKY74 - superfamily of TFs having WRKY and zinc finger domains [Zea mays]	-	-	-	-	-	GO:0003700//transcription factor activity, sequence-specific DNA binding;GO:0043565//sequence-specific DNA binding	GO:0006355//regulation of transcription, DNA-templated
Unigene0091943	46	10	82	0	1	0	4.48	1.35	4.11	0.00	0.05	0.00	3.31333333333333	0.0166666666666667	-7.63517394667492	2.43506957410023e-06	0.000595690410272648	AOX1	GBG33488.1 Choline dehydrogenase, mitochondrial [Hondaea fermentalgiana]	-	-	-	-	-	GO:0008812//choline dehydrogenase activity;GO:0016614//oxidoreductase activity, acting on CH-OH group of donors;GO:0050660//flavin adenine dinucleotide binding	GO:0019285//glycine betaine biosynthetic process from choline;GO:0055114//oxidation-reduction process
Unigene0013818	70	173	652	10	30	40	3.20	10.98	15.33	0.32	0.77	1.03	9.83666666666667	0.706666666666667	-3.79906775086881	2.44331484250197e-06	0.000595690410272648	--	XP_020402089.1 uncharacterized protein LOC109943453 [Zea mays]	-	-	-	-	-	GO:0003677//DNA binding;GO:0004803//transposase activity;GO:0016788//hydrolase activity, acting on ester bonds	GO:0006313//transposition, DNA-mediated
Unigene0076471	0	0	0	17	37	81	0.00	0.00	0.00	1.81	3.20	6.98	0.001	3.99666666666667	11.9645815375804	2.45854061981825e-06	0.000597314008148734	--	-	-	-	-	-	-	-	-
Unigene0095673	434	370	1334	1817	2808	2607	15.21	17.98	24.01	44.24	55.45	51.26	19.0666666666667	50.3166666666667	1.39998370473523	2.5071797643433e-06	0.000605560954305882	At1g06840	AQK86751.1 Leucine-rich repeat protein kinase family protein [Zea mays]	-	-	-	-	-	GO:0004672//protein kinase activity;GO:0005515//protein binding;GO:0005524//ATP binding	GO:0006468//protein phosphorylation
Unigene0098130	0	0	2	45	71	32	0.00	0.00	0.08	2.44	3.12	1.40	0.0266666666666667	2.32	6.44294349584873	2.50985423064479e-06	0.000605560954305882	AP2-3	AQK89744.1 hypothetical protein ZEAMMB73_Zm00001d008398 [Zea mays]	-	-	-	-	-	-	-
Unigene0000581	20	6	141	0	0	0	2.28	0.95	8.25	0.00	0.00	0.00	3.82666666666667	0.001	-11.9018725208419	2.5323850622145e-06	0.000608890157303768	EXPB3	XP_002464944.1 expansin-B3 [Sorghum bicolor]	-	-	-	-	-	-	-
Unigene0004533	37	75	685	0	8	10	0.88	2.46	8.33	0.00	0.11	0.13	3.89	0.08	-5.60362634498619	2.54120473857208e-06	0.00060891107907613	At1g65750	BAS85450.1 Os03g0643433 [Oryza sativa Japonica Group]	-	-	-	-	GO:0016020//membrane	-	-
Unigene0077406	10	2	19	59	131	145	1.31	0.36	1.28	5.37	9.67	10.65	0.983333333333333	8.56333333333333	3.12242003065161	2.64451839774499e-06	0.000631496502869735	--	-	-	-	-	-	-	-	-
Unigene0031534	242	107	1000	61	75	82	6.49	3.98	13.78	1.14	1.13	1.23	8.08333333333333	1.16666666666667	-2.79255792012952	2.66207224679908e-06	0.000633518681313332	--	ABF94638.1 transposon protein, putative, Mutator sub-class [Oryza sativa Japonica Group]	-	-	-	-	-	GO:0003676//nucleic acid binding;GO:0003677//DNA binding;GO:0004803//transposase activity;GO:0008270//zinc ion binding	GO:0006313//transposition, DNA-mediated
Unigene0006005	0	0	0	18	39	55	0.00	0.00	0.00	0.58	1.02	1.43	0.001	1.01	9.98013957763916	2.67999928012911e-06	0.000635615611581098	--	XP_021314870.1 uncharacterized protein LOC8085181 isoform X1 [Sorghum bicolor]	-	-	-	-	-	-	-
Unigene0071949	0	0	0	48	48	19	0.00	0.00	0.00	2.52	2.04	0.80	0.001	1.78666666666667	10.803054784624	2.75303261611075e-06	0.000648834334494454	--	XP_002451051.1 uncharacterized protein LOC8074338 [Sorghum bicolor]	-	-	-	-	-	GO:0005515//protein binding	-
Unigene0092337	0	0	0	8	76	113	0.00	0.00	0.00	0.95	7.31	10.82	0.001	6.36	12.6348110501717	2.75546607835508e-06	0.000648834334494454	MYBL2	XP_002295081.1 MYB DNA binding protein/ transcription factor-like protein, partial [Thalassiosira pseudonana CCMP1335]	-	-	-	-	-	-	GO:0006511//ubiquitin-dependent protein catabolic process
Unigene0045429	0	0	0	6	114	109	0.00	0.00	0.00	0.45	6.99	6.66	0.001	4.7	12.1984450414524	2.76365014549181e-06	0.000648834334494454	pyk	XP_005704120.1 pyruvate kinase [Galdieria sulphuraria]	Metabolism;Metabolism;Metabolism;Metabolism;Metabolism;Metabolism;Metabolism	Global and overview maps;Global and overview maps;Global and overview maps;Global and overview maps;Carbohydrate metabolism;Carbohydrate metabolism;Nucleotide metabolism	ko01100//Metabolic pathways;ko01110//Biosynthesis of secondary metabolites;ko01200//Carbon metabolism;ko01230//Biosynthesis of amino acids;ko00010//Glycolysis / Gluconeogenesis;ko00620//Pyruvate metabolism;ko00230//Purine metabolism	K00873;K00873;K00873;K00873;K00873;K00873;K00873	GO:0005737//cytoplasm	GO:0000287//magnesium ion binding;GO:0003824//catalytic activity;GO:0004743//pyruvate kinase activity;GO:0030955//potassium ion binding	GO:0006096//glycolytic process;GO:0043571//maintenance of CRISPR repeat elements
Unigene0024135	4	72	76	0	0	0	0.44	11.07	4.33	0.00	0.00	0.00	5.28	0.001	-12.3663222142458	2.78747174596958e-06	0.000652230972828747	--	-	-	-	-	-	-	-	-
Unigene0006232	7	0	2	110	178	99	0.50	0.00	0.07	5.51	7.23	4.00	0.19	5.58	4.8761937983856	2.88360675559082e-06	0.000672468668407481	--	-	-	-	-	-	-	-	-
Unigene0019266	114	291	966	57	27	41	7.10	25.14	30.92	2.47	0.95	1.43	21.0533333333333	1.61666666666667	-3.70295451878574	2.90532244334019e-06	0.000675274411097417	SBT3.5	XP_002451012.1 subtilisin-like protease SBT3.5 [Sorghum bicolor]	-	-	-	-	-	GO:0008236//serine-type peptidase activity	GO:0006508//proteolysis;GO:0009306//protein secretion
Unigene0060276	0	1	6	30	80	71	0.00	0.20	0.45	3.01	6.51	5.76	0.216666666666667	5.09333333333333	4.55506101500729	2.96724251845752e-06	0.000687375037631249	--	-	-	-	-	-	-	-	-
Unigene0090278	1	0	0	23	94	40	0.17	0.00	0.00	2.74	9.09	3.85	0.0566666666666667	5.22666666666667	6.52724700286487	3.04768037470731e-06	0.000703671050223811	--	-	-	-	-	-	-	-	-
Unigene0048236	22	304	23	0	0	2	4.45	85.17	2.39	0.00	0.00	0.23	30.67	0.0766666666666667	-8.64401299593116	3.06946205696221e-06	0.000706361222138155	--	XP_023921175.1 probable secreted beta-glucosidase SIM1 [Quercus suber]	-	-	-	-	-	-	-
Unigene0042048	75	68	589	17	24	35	9.64	12.12	38.89	1.52	1.74	2.52	20.2166666666667	1.92666666666667	-3.39136624750719	3.09079690278643e-06	0.000708931205386487	Cht2	NP_001150560.1 uncharacterized protein LOC100284192 precursor [Zea mays]	Metabolism;Metabolism;Environmental Information Processing	Global and overview maps;Carbohydrate metabolism;Signal transduction	ko01100//Metabolic pathways;ko00520//Amino sugar and nucleotide sugar metabolism;ko04016//MAPK signaling pathway - plant	K20547;K20547;K20547	-	GO:0003674//molecular_function;GO:0003824//catalytic activity;GO:0004553//hydrolase activity, hydrolyzing O-glycosyl compounds;GO:0004568//chitinase activity;GO:0005488//binding;GO:0008061//chitin binding;GO:0008144//drug binding;GO:0016787//hydrolase activity;GO:0016798//hydrolase activity, acting on glycosyl bonds;GO:0097367//carbohydrate derivative binding	GO:0000272//polysaccharide catabolic process;GO:0005975//carbohydrate metabolic process;GO:0005976//polysaccharide metabolic process;GO:0006022//aminoglycan metabolic process;GO:0006026//aminoglycan catabolic process;GO:0006030//chitin metabolic process;GO:0006032//chitin catabolic process;GO:0006040//amino sugar metabolic process;GO:0006807//nitrogen compound metabolic process;GO:0006950//respon…
Unigene0068647	8	6	13	48	166	131	0.88	0.92	0.73	3.67	10.29	8.09	0.843333333333333	7.35	3.12356936575057	3.26544116658764e-06	0.000746533382504337	--	-	-	-	-	-	-	-	-
Unigene0009954	51	23	52	254	743	381	4.27	2.67	2.24	14.77	35.05	17.89	3.06	22.57	2.88280286049918	3.37763116785786e-06	0.000768189281536731	JGB	XP_002448059.2 protein JINGUBANG [Sorghum bicolor]	-	-	-	-	GO:0005575//cellular_component;GO:0005622//intracellular;GO:0005623//cell;GO:0005737//cytoplasm;GO:0005826//actomyosin contractile ring;GO:0005856//cytoskeleton;GO:0005938//cell cortex;GO:0015629//actin cytoskeleton;GO:0030863//cortical cytoskeleton;GO:0030864//cortical actin cytoskeleton;GO:0032153//cell division site;GO:0032155//cell division site part;GO:0043226//organelle;GO:0043228//non-memb…	GO:0000166//nucleotide binding;GO:0003674//molecular_function;GO:0003824//catalytic activity;GO:0004672//protein kinase activity;GO:0004674//protein serine/threonine kinase activity;GO:0004683//calmodulin-dependent protein kinase activity;GO:0005488//binding;GO:0005515//protein binding;GO:0005524//ATP binding;GO:0008092//cytoskeletal protein binding;GO:0008144//drug binding;GO:0016301//kinase act…	GO:0000278//mitotic cell cycle;GO:0000281//mitotic cytokinesis;GO:0000910//cytokinesis;GO:0006464//cellular protein modification process;GO:0006468//protein phosphorylation;GO:0006793//phosphorus metabolic process;GO:0006796//phosphate-containing compound metabolic process;GO:0006807//nitrogen compound metabolic process;GO:0006996//organelle organization;GO:0007010//cytoskeleton organization;GO:0…
Unigene0023861	0	1	0	52	35	43	0.00	0.17	0.00	4.35	2.37	2.90	0.0566666666666667	3.20666666666667	5.8224302425197	3.38220097280542e-06	0.000768189281536731	--	-	-	-	-	-	-	-	-
Unigene0019670	8	27	627	0	2	0	0.84	3.94	33.88	0.00	0.12	0.00	12.8866666666667	0.04	-8.33166342149008	3.47592036418937e-06	0.000786912256994145	XCP2	NP_001149806.1 uncharacterized protein LOC100283433 precursor [Zea mays]	-	-	-	-	-	GO:0008234//cysteine-type peptidase activity	GO:0006508//proteolysis
Unigene0037570	6	22	571	1	1	0	0.88	4.50	43.24	0.10	0.08	0.00	16.2066666666667	0.06	-8.07740917658642	3.50082117058773e-06	0.000789984655607578	CET1	PWZ45909.1 CEN-like protein 1 [Zea mays]	-	-	-	-	-	-	-
Unigene0090781	0	0	0	33	37	25	0.00	0.00	0.00	10.97	9.98	6.71	0.001	9.22	13.1705510353167	3.51637162911963e-06	0.000790934067597592	oprI	-	-	-	-	-	-	-	-
Unigene0016773	21	42	8	630	1308	1115	0.51	1.41	0.10	10.59	17.83	15.13	0.673333333333333	14.5166666666667	4.43024552073444	3.55287086901145e-06	0.000796574212072123	FRS3	RLM91805.1 hypothetical protein C2845_PM08G15280 [Panicum miliaceum]	-	-	-	-	-	GO:0008270//zinc ion binding	-
Unigene0026410	34	7	11	369	382	458	6.70	1.91	1.11	50.55	42.44	50.66	3.24	47.8833333333333	3.8854578688141	3.6046670935263e-06	0.000805596881722441	--	AQK70083.1 hypothetical protein ZEAMMB73_Zm00001d016120 [Zea mays]	-	-	-	-	-	-	-
Unigene0094190	191	131	452	962	1018	1016	9.64	9.16	11.72	33.73	28.95	28.76	10.1733333333333	30.48	1.58307044137995	3.64705585515176e-06	0.00081246616826844	--	-	-	-	-	-	-	-	-
Unigene0041115	36	15	175	304	504	435	0.96	0.56	2.40	5.64	7.59	6.52	1.30666666666667	6.58333333333333	2.33292709383662	3.80674854188592e-06	0.000845340644358666	TY3B-G	XP_023157287.1 protein binding protein isoform X1 [Zea mays]	-	-	-	-	-	-	GO:0015074//DNA integration
Unigene0025235	0	0	0	35	43	21	0.00	0.00	0.00	3.37	3.36	1.63	0.001	2.78666666666667	11.4443247262471	4.01091629378897e-06	0.000887851337566087	--	-	-	-	-	-	-	-	-
Unigene0098476	3	0	4	57	51	46	0.42	0.00	0.29	5.55	4.02	3.61	0.236666666666667	4.39333333333333	4.21438753550337	4.05167098902544e-06	0.000894034540261917	--	XP_002447931.2 uncharacterized protein LOC8057440 [Sorghum bicolor]	-	-	-	-	-	GO:0046983//protein dimerization activity	-
Unigene0079783	5	2	1	75	133	73	0.84	0.47	0.09	8.76	12.59	6.88	0.466666666666667	9.41	4.33373039650473	4.09665830168781e-06	0.000901109747823619	--	-	-	-	-	-	-	-	-
Unigene0012020	48	21	102	197	319	323	4.88	2.96	5.32	13.90	18.26	18.41	4.38666666666667	16.8566666666667	1.94212228939204	4.15235571714984e-06	0.00091048886618058	--	XP_025810213.1 uncharacterized protein LOC112888075 [Panicum hallii]	-	-	-	-	-	-	-
Unigene0008338	41	10	40	249	306	332	2.56	0.87	1.28	10.81	10.78	11.64	1.57	11.0766666666667	2.81868732807925	4.20312004912426e-06	0.000918730892744	SD129	PWZ15324.1 Cysteine-rich receptor-like protein kinase 10 [Zea mays]	-	-	-	-	-	GO:0004672//protein kinase activity;GO:0005524//ATP binding	GO:0006468//protein phosphorylation
Unigene0019081	0	0	0	15	47	46	0.00	0.00	0.00	3.13	7.95	7.74	0.001	6.27333333333333	12.6150165068947	4.24010355912519e-06	0.000923918565533379	ARF1	OLP92643.1 ADP-ribosylation factor [Symbiodinium microadriaticum]	Cellular Processes	Transport and catabolism	ko04144//Endocytosis	K07937	-	GO:0003924//GTPase activity;GO:0005524//ATP binding;GO:0005525//GTP binding;GO:0019001//guanyl nucleotide binding;GO:0031683//G-protein beta/gamma-subunit complex binding	GO:0006614//SRP-dependent cotranslational protein targeting to membrane;GO:0007186//G-protein coupled receptor signaling pathway
Unigene0021388	0	0	0	13	73	41	0.00	0.00	0.00	0.89	4.05	2.27	0.001	2.40333333333333	11.230821043407	4.28269424001191e-06	0.000930291912671497	O10	KXG37764.1 hypothetical protein SORBI_3001G122900 [Sorghum bicolor]	Organismal Systems;Environmental Information Processing	Environmental adaptation;Signal transduction	ko04626//Plant-pathogen interaction;ko04016//MAPK signaling pathway - plant	K13414;K13414	-	-	-
Unigene0022140	37	13	5	782	956	434	1.42	0.69	0.10	20.79	20.61	9.31	0.736666666666667	16.9033333333333	4.5201519996752	4.32615082023776e-06	0.000936678405631001	At4g27190	XP_002456483.1 probable disease resistance protein At1g61300 [Sorghum bicolor]	-	-	-	-	GO:0005575//cellular_component;GO:0005623//cell;GO:0005886//plasma membrane;GO:0016020//membrane;GO:0044464//cell part;GO:0071944//cell periphery	GO:0000166//nucleotide binding;GO:0003674//molecular_function;GO:0003700//transcription factor activity, sequence-specific DNA binding;GO:0005488//binding;GO:0005515//protein binding;GO:0005524//ATP binding;GO:0008144//drug binding;GO:0017076//purine nucleotide binding;GO:0030554//adenyl nucleotide binding;GO:0032553//ribonucleotide binding;GO:0032555//purine ribonucleotide binding;GO:0032559//ad…	GO:0006355//regulation of transcription, DNA-templated;GO:0006950//response to stress;GO:0006952//defense response;GO:0007154//cell communication;GO:0007165//signal transduction;GO:0008150//biological_process;GO:0009987//cellular process;GO:0023052//signaling;GO:0050789//regulation of biological process;GO:0050794//regulation of cellular process;GO:0050896//response to stimulus;GO:0051716//cellul…
Unigene0071960	177	171	1220	35	89	90	2.54	3.40	8.98	0.35	0.72	0.72	4.97333333333333	0.596666666666667	-3.05921604299098	4.33896175164659e-06	0.000936678405631001	pol	RLM68934.1 putative gag-pol polyprotein [Panicum miliaceum]	-	-	-	-	-	-	GO:0015074//DNA integration
Unigene0088460	57	38	55	6	3	4	4.37	4.04	2.17	0.32	0.13	0.17	3.52666666666667	0.206666666666667	-4.09292760172715	4.38885355152782e-06	0.000944524630990529	OsI_13614	XP_002466418.1 origin of replication complex subunit 1 [Sorghum bicolor]	-	-	-	-	GO:0000228//nuclear chromosome;GO:0000785//chromatin;GO:0000790//nuclear chromatin;GO:0000808//origin recognition complex;GO:0005575//cellular_component;GO:0005622//intracellular;GO:0005623//cell;GO:0005634//nucleus;GO:0005654//nucleoplasm;GO:0005656//nuclear pre-replicative complex;GO:0005657//replication fork;GO:0005664//nuclear origin of replication recognition complex;GO:0005694//chromosome;G…	GO:0000166//nucleotide binding;GO:0003674//molecular_function;GO:0003676//nucleic acid binding;GO:0003677//DNA binding;GO:0003688//DNA replication origin binding;GO:0003690//double-stranded DNA binding;GO:0003824//catalytic activity;GO:0005488//binding;GO:0005524//ATP binding;GO:0008144//drug binding;GO:0016462//pyrophosphatase activity;GO:0016787//hydrolase activity;GO:0016817//hydrolase activit…	GO:0000070//mitotic sister chromatid segregation;GO:0000082//G1/S transition of mitotic cell cycle;GO:0000226//microtubule cytoskeleton organization;GO:0000278//mitotic cell cycle;GO:0000280//nuclear division;GO:0000819//sister chromatid segregation;GO:0006139//nucleobase-containing compound metabolic process;GO:0006259//DNA metabolic process;GO:0006260//DNA replication;GO:0006261//DNA-dependent …
Unigene0099806	802	589	7822	267	120	228	56.20	57.22	281.55	13.00	4.74	8.96	131.656666666667	8.9	-3.88683143032786	4.62220461322716e-06	0.000991683333141856	PPO	PWZ43422.1 Polyphenol oxidase, chloroplastic [Zea mays]	Metabolism;Metabolism;Metabolism;Metabolism	Global and overview maps;Global and overview maps;Amino acid metabolism;Biosynthesis of other secondary metabolites	ko01100//Metabolic pathways;ko01110//Biosynthesis of secondary metabolites;ko00350//Tyrosine metabolism;ko00950//Isoquinoline alkaloid biosynthesis	K00422;K00422;K00422;K00422	-	GO:0004097//catechol oxidase activity;GO:0016491//oxidoreductase activity	GO:0055114//oxidation-reduction process
Unigene0024466	50	268	4	0	2	1	5.24	38.90	0.22	0.00	0.12	0.06	14.7866666666667	0.06	-7.9451186487194	4.66653510835538e-06	0.000998123190292651	gluP	XP_024369601.1 uncharacterized protein LOC112279419 [Physcomitrella patens]	-	-	-	-	GO:0005887//integral component of plasma membrane;GO:0016021//integral component of membrane	GO:0015535//fucose:proton symporter activity;GO:0022857//transmembrane transporter activity	GO:0015756//fucose transport;GO:0055085//transmembrane transport
Unigene0084545	147	136	379	52	34	52	6.89	8.83	9.12	1.69	0.90	1.37	8.28	1.32	-2.64909283814087	4.75860160918453e-06	0.00101470266974073	At2g24130	PWZ05053.1 putative leucine-rich repeat receptor-like serine/threonine-protein kinase [Zea mays]	-	-	-	-	-	GO:0004672//protein kinase activity;GO:0005515//protein binding;GO:0005524//ATP binding;GO:0016709//oxidoreductase activity, acting on paired donors, with incorporation or reduction of molecular oxygen, NAD(P)H as one donor, and incorporation of one atom of oxygen	GO:0006468//protein phosphorylation;GO:0006744//ubiquinone biosynthetic process
Unigene0003064	14	13	31	93	144	131	0.48	0.62	0.55	2.22	2.79	2.53	0.55	2.51333333333333	2.19209849902285	4.85691336427559e-06	0.00103250870446405	--	OQU92438.1 hypothetical protein SORBI_3001G344000 [Sorghum bicolor]	-	-	-	-	-	-	-
Unigene0077743	235	277	534	75	34	49	59.67	97.49	69.64	13.23	4.86	6.98	75.6	8.35666666666667	-3.17738673899565	4.87296343752702e-06	0.00103277201997533	PLT1	RLN34583.1 polyol transporter 5-like [Panicum miliaceum]	-	-	-	-	GO:0005887//integral component of plasma membrane;GO:0016021//integral component of membrane	GO:0008028//monocarboxylic acid transmembrane transporter activity;GO:0015238//drug transmembrane transporter activity;GO:0015295//solute:proton symporter activity;GO:0015542//sugar efflux transmembrane transporter activity;GO:0022857//transmembrane transporter activity;GO:0042910//xenobiotic transporter activity;GO:0051119//sugar transmembrane transporter activity	GO:0006810//transport;GO:0008643//carbohydrate transport;GO:0015718//monocarboxylic acid transport;GO:0015893//drug transport;GO:0042908//xenobiotic transport;GO:0055085//transmembrane transport
Unigene0072563	137	69	424	709	782	1018	4.43	3.09	7.05	15.94	14.26	18.48	4.85666666666667	16.2266666666667	1.74032829064922	5.04866189154376e-06	0.00106387457022366	WAK1	XP_002450966.2 serine/threonine-protein kinase PBL13 [Sorghum bicolor]	-	-	-	-	-	GO:0004672//protein kinase activity;GO:0005524//ATP binding	GO:0006468//protein phosphorylation
Unigene0015108	57	84	189	681	626	661	8.28	16.91	14.09	68.69	51.21	53.84	13.0933333333333	57.9133333333333	2.14506310787327	5.05023064972508e-06	0.00106387457022366	--	XP_002452251.2 leucine-rich repeat extensin-like protein 5 [Sorghum bicolor]	-	-	-	-	-	-	-
Unigene0008268	45	26	111	0	4	7	1.80	1.44	2.28	0.00	0.09	0.16	1.84	0.0833333333333333	-4.46466826700344	5.09032689086189e-06	0.0010690913055603	--	XP_025801448.1 uncharacterized protein LOC112880939 [Panicum hallii]	-	-	-	-	-	-	-
Unigene0001392	48	30	229	496	536	393	1.52	1.32	3.74	10.94	9.59	7.00	2.19333333333333	9.17666666666667	2.06484512086032	5.33128371248692e-06	0.00111633558770056	KIN7D	RLN11867.1 kinesin-II 85 kDa subunit-like isoform X1 [Panicum miliaceum]	-	-	-	-	GO:0005575//cellular_component;GO:0005622//intracellular;GO:0005623//cell;GO:0005856//cytoskeleton;GO:0005874//microtubule;GO:0015630//microtubule cytoskeleton;GO:0043226//organelle;GO:0043228//non-membrane-bounded organelle;GO:0043229//intracellular organelle;GO:0043232//intracellular non-membrane-bounded organelle;GO:0044422//organelle part;GO:0044424//intracellular part;GO:0044430//cytoskeleta…	GO:0000166//nucleotide binding;GO:0003674//molecular_function;GO:0003774//motor activity;GO:0003777//microtubule motor activity;GO:0003824//catalytic activity;GO:0005488//binding;GO:0005515//protein binding;GO:0005524//ATP binding;GO:0008017//microtubule binding;GO:0008092//cytoskeletal protein binding;GO:0008144//drug binding;GO:0015631//tubulin binding;GO:0016462//pyrophosphatase activity;GO:00…	GO:0006928//movement of cell or subcellular component;GO:0007017//microtubule-based process;GO:0007018//microtubule-based movement;GO:0008150//biological_process;GO:0009987//cellular process
Unigene0045277	12	41	27	0	0	0	2.26	10.71	2.61	0.00	0.00	0.00	5.19333333333333	0.001	-12.3424451122279	5.37384294256418e-06	0.00112187820568597	TRIREDRAFT_74223	-	-	-	-	-	-	-	-
Unigene0047136	2	0	1	49	55	36	0.16	0.00	0.04	2.70	2.46	1.60	0.0666666666666667	2.25333333333333	5.07895134139482	5.39627786280413e-06	0.00112319899348539	--	XP_021301508.1 uncharacterized protein LOC8155744 [Sorghum bicolor]	-	-	-	-	-	-	-
Unigene0030860	3	2	0	65	120	81	0.42	0.39	0.00	6.35	9.51	6.39	0.27	7.41666666666667	4.7797396178565	5.45185941886979e-06	0.00113139063559212	--	KXG31703.1 hypothetical protein SORBI_3003G044600 [Sorghum bicolor]	-	-	-	-	-	-	-
Unigene0099769	40	210	910	6	29	27	3.52	25.60	41.10	0.37	1.44	1.33	23.4066666666667	1.04666666666667	-4.48304553198913	5.69169694018005e-06	0.00117765769805601	--	KAE8787184.1 60 kDa jasmonate-induced protein [Hordeum vulgare]	-	-	-	-	-	GO:0030598//rRNA N-glycosylase activity	GO:0017148//negative regulation of translation
Unigene0009835	6	3	18	45	86	95	1.00	0.69	1.54	5.21	8.08	8.89	1.07666666666667	7.39333333333333	2.77965329546778	5.72807671558402e-06	0.00118167850066344	--	ONM21632.1 VQ motif-containing protein [Zea mays]	-	-	-	-	-	-	-
Unigene0068035	102	69	368	29	40	52	4.37	4.09	8.09	0.86	0.96	1.25	5.51666666666667	1.02333333333333	-2.43052065632441	5.77091713851947e-06	0.00118700445496957	GT-2	TKW05702.1 hypothetical protein SEVIR_7G194500v2 [Setaria viridis]	-	-	-	-	-	-	-
Unigene0075401	163	238	785	55	119	82	9.61	19.45	23.77	2.25	3.95	2.71	17.61	2.97	-2.56786007303044	5.79713374632391e-06	0.00118888982901081	D3	XP_002436499.1 F-box/LRR-repeat MAX2 homolog [Sorghum bicolor]	-	-	-	-	-	GO:0005515//protein binding	-
Unigene0042778	61	93	218	9	13	29	6.26	13.24	11.50	0.64	0.75	1.67	10.3333333333333	1.02	-3.34066465746894	5.82775909659831e-06	0.00119166564893726	At5g07610	XP_021317062.1 F-box protein At5g07610 isoform X1 [Sorghum bicolor]	-	-	-	-	-	GO:0005515//protein binding	-
Unigene0025368	1	2	22	77	157	81	0.07	0.20	0.82	3.89	6.42	3.30	0.363333333333333	4.53666666666667	3.64226702672707	5.89181547304026e-06	0.0012012412552753	SBT3.9	PWZ30465.1 Subtilisin-like protease SBT3.10 [Zea mays]	-	-	-	-	-	GO:0008236//serine-type peptidase activity	GO:0006508//proteolysis;GO:0009306//protein secretion
Unigene0054233	73	101	5	1	1	1	16.47	31.58	0.58	0.16	0.13	0.13	16.21	0.14	-6.85531345345994	6.15833328395995e-06	0.00125191913476373	cfmB	-	-	-	-	-	-	-	-
Unigene0003681	169	67	73	5	8	16	21.83	12.00	4.84	0.45	0.58	1.16	12.89	0.73	-4.14221198948163	6.44475635133807e-06	0.00130633712461076	LAF1	XP_002446849.1 transcription factor LAF1 [Sorghum bicolor]	-	-	-	-	-	-	-
Unigene0091230	0	0	1	14	44	95	0.00	0.00	0.09	1.70	4.33	9.30	0.03	5.11	7.41221698021647	6.60202543952496e-06	0.00133433631839767	CTSB	BAK03491.1 predicted protein [Hordeum vulgare subsp. vulgare] [Hordeum vulgare]	-	-	-	-	-	GO:0004197//cysteine-type endopeptidase activity;GO:0008234//cysteine-type peptidase activity	GO:0006508//proteolysis;GO:0050790//regulation of catalytic activity
Unigene0094215	0	2	0	29	105	137	0.00	0.29	0.00	2.11	6.19	8.04	0.0966666666666667	5.44666666666667	5.81621127301811	6.71734243577163e-06	0.00135371922936845	--	XP_015611473.1 peptidyl-prolyl cis-trans isomerase FKBP53 [Oryza sativa Japonica Group]	-	-	-	-	-	GO:0003755//peptidyl-prolyl cis-trans isomerase activity	GO:0006355//regulation of transcription, DNA-templated
Unigene0075967	121	754	57	12	19	15	22.07	190.68	5.34	1.52	1.95	1.54	72.6966666666667	1.67	-5.44396920648806	6.87456241647768e-06	0.0013780265453882	--	-	-	-	-	-	-	-	-
Unigene0028661	2	2	0	43	115	77	0.80	1.10	0.00	11.89	25.79	17.19	0.633333333333333	18.29	4.85194625213893	6.87748447962215e-06	0.0013780265453882	--	-	-	-	-	-	-	-	-
Unigene0082977	247	134	348	1075	1522	1396	25.46	19.15	18.43	77.00	88.41	80.74	21.0133333333333	82.05	1.96519829966586	6.9628756695634e-06	0.00139113866672584	--	XP_004985577.1 uncharacterized protein LOC101781086 [Setaria italica]	-	-	-	-	-	-	-
Unigene0088029	86	195	6	0	2	3	13.16	41.36	0.47	0.00	0.17	0.26	18.33	0.143333333333333	-6.99868881655895	7.084693613916e-06	0.00140997081930734	APS1	NP_001356644.1 stem 28 kDa glycoprotein precursor [Zea mays]	-	-	-	-	-	-	-
Unigene0027671	6	5	22	72	103	62	0.72	0.84	1.36	6.03	7.00	4.19	0.973333333333333	5.74	2.56004486851683	7.09757568805753e-06	0.00140997081930734	BPM2	RCV46013.1 hypothetical protein SETIT_9G498600v2 [Setaria italica]	-	-	-	-	-	GO:0005515//protein binding	-
Unigene0088438	2	11	483	0	0	0	0.17	1.32	21.49	0.00	0.00	0.00	7.66	0.001	-12.9031286768123	7.24866206394621e-06	0.0014320161432743	exg2	XP_002440848.1 probable glucan 1,3-beta-glucosidase A [Sorghum bicolor]	-	-	-	-	-	GO:0004553//hydrolase activity, hydrolyzing O-glycosyl compounds;GO:0030674//protein binding, bridging;GO:0051015//actin filament binding	GO:0071704//organic substance metabolic process
Unigene0095607	41	16	21	264	545	379	3.05	1.65	0.80	13.62	22.81	15.79	1.83333333333333	17.4066666666667	3.24709893390083	7.24962279967628e-06	0.0014320161432743	IQM2	OEL29157.1 IQ domain-containing protein IQM2 [Dichanthelium oligosanthes]	-	-	-	-	-	-	-
Unigene0082967	150	152	288	943	1556	1039	10.10	14.18	9.96	44.10	59.02	39.23	11.4133333333333	47.45	2.05568788622849	7.4186609910849e-06	0.00146126664854906	Tbc1d15	XP_002460797.1 GTPase-activating protein GYP7 [Sorghum bicolor]	-	-	-	-	-	-	-
Unigene0078098	151	126	190	30	39	26	12.86	14.88	8.31	1.78	1.87	1.24	12.0166666666667	1.63	-2.88209288917596	7.5246609764845e-06	0.00147797059315017	--	-	-	-	-	-	-	-	-
Unigene0098473	1	1	4	44	58	28	0.23	0.32	0.48	7.14	7.63	3.67	0.343333333333333	6.14666666666667	4.16212241324612	7.58118985945927e-06	0.00148489102955162	--	-	-	-	-	-	-	-	-
Unigene0007437	33	38	46	208	684	523	3.74	5.97	2.68	16.38	43.69	33.26	4.13	31.11	2.91316470811494	7.61495366082534e-06	0.00148732629933341	ERF057	XP_002465715.1 ethylene-responsive transcription factor RAP2-13 [Sorghum bicolor]	-	-	-	-	-	GO:0003700//transcription factor activity, sequence-specific DNA binding	GO:0006355//regulation of transcription, DNA-templated
Unigene0081184	98	44	165	352	665	576	8.19	5.10	7.08	20.44	31.32	27.01	6.79	26.2566666666667	1.95120029541771	7.93570368467281e-06	0.00154564454336555	TPP2	KXG27527.1 hypothetical protein SORBI_3006G281600 [Sorghum bicolor]	Genetic Information Processing	Folding, sorting and degradation	ko03060//Protein export	K03100	-	GO:0004252//serine-type endopeptidase activity	GO:0006465//signal peptide processing;GO:0009306//protein secretion;GO:0019430//removal of superoxide radicals
Unigene0087745	0	0	3	39	58	37	0.00	0.00	0.21	3.72	4.49	2.85	0.07	3.68666666666667	5.71881824745595	8.04117889363833e-06	0.00155615537867209	B3GALT8	AQK78318.1 Beta-16-galactosyltransferase GALT31A [Zea mays]	-	-	-	-	-	-	-
Unigene0013718	41	97	165	5	20	6	4.64	15.23	9.60	0.39	1.28	0.38	9.82333333333333	0.683333333333333	-3.84555124561855	8.04464242456034e-06	0.00155615537867209	--	-	-	-	-	-	-	GO:0005506//iron ion binding;GO:0018576//catechol 1,2-dioxygenase activity	GO:0009712//catechol-containing compound metabolic process;GO:0055114//oxidation-reduction process
Unigene0017939	0	0	0	57	32	17	0.00	0.00	0.00	9.49	4.32	2.29	0.001	5.36666666666667	12.3898105671682	8.05662132429764e-06	0.00155615537867209	--	-	-	-	-	-	-	-	-
Unigene0056907	14	11	32	74	144	139	1.57	1.71	1.85	5.78	9.12	8.77	1.71	7.89	2.20602897512756	8.0907543264583e-06	0.00155843126429637	--	RLN00364.1 RING-H2 finger protein ATL65 [Panicum miliaceum]	-	-	-	-	-	-	-
Unigene0006632	8	1	8	42	152	105	1.46	0.25	0.75	5.34	15.68	10.78	0.82	10.6	3.69229654483248	8.31923792245111e-06	0.00159802705745639	PLP3	PUZ37839.1 hypothetical protein GQ55_9G151800 [Panicum hallii var. hallii] [Panicum hallii]	-	-	-	-	-	-	-
Unigene0024718	32	24	30	219	435	271	4.38	4.56	2.11	20.85	33.59	20.83	3.68333333333333	25.09	2.76802860185154	8.53273155217449e-06	0.00163453380678578	PMEI28	XP_002444883.1 pectinesterase inhibitor 28 [Sorghum bicolor]	-	-	-	-	-	GO:0004857//enzyme inhibitor activity	-
Unigene0060508	25	31	93	155	336	344	5.11	8.79	9.77	22.03	38.72	39.47	7.89	33.4066666666667	2.08203883169496	8.64446557135816e-06	0.00165140080920455	--	-	-	-	-	-	-	-	-
Unigene0006751	62	69	342	405	1231	1006	3.01	4.64	8.51	13.64	33.62	27.36	5.38666666666667	24.8733333333333	2.20713516206498	8.67897307116687e-06	0.00165346293526318	--	-	-	-	-	-	-	-	-
Unigene0084813	128	106	365	6	26	44	10.65	12.22	15.59	0.35	1.22	2.05	12.82	1.20666666666667	-3.40929716025669	8.79340238267414e-06	0.00167069853225913	MPAO1	AGT17227.1 polyamine oxidase [Saccharum hybrid cultivar R570]	Metabolism;Metabolism;Metabolism	Global and overview maps;Amino acid metabolism;Metabolism of other amino acids	ko01100//Metabolic pathways;ko00330//Arginine and proline metabolism;ko00410//beta-Alanine metabolism	K13366;K13366;K13366	-	GO:0003674//molecular_function;GO:0003824//catalytic activity;GO:0004729//oxygen-dependent protoporphyrinogen oxidase activity;GO:0008767//UDP-galactopyranose mutase activity;GO:0016166//phytoene dehydrogenase activity;GO:0016491//oxidoreductase activity;GO:0016645//oxidoreductase activity, acting on the CH-NH group of donors;GO:0016647//oxidoreductase activity, acting on the CH-NH group of donor…	GO:0006779//porphyrin-containing compound biosynthetic process;GO:0008150//biological_process;GO:0008152//metabolic process;GO:0009228//thiamine biosynthetic process;GO:0009273//peptidoglycan-based cell wall biogenesis;GO:0015995//chlorophyll biosynthetic process;GO:0016117//carotenoid biosynthetic process;GO:0030494//bacteriochlorophyll biosynthetic process;GO:0055114//oxidation-reduction process
Unigene0035419	27	13	45	115	282	178	1.83	1.22	1.57	5.42	10.77	6.77	1.54	7.65333333333333	2.31315788525963	8.91562816395745e-06	0.00168931771906637	PCMP-H43	ONM55686.1 Transcription factor BIM2 [Zea mays]	-	-	-	-	GO:0005575//cellular_component;GO:0005622//intracellular;GO:0005623//cell;GO:0005737//cytoplasm;GO:0005739//mitochondrion;GO:0043226//organelle;GO:0043227//membrane-bounded organelle;GO:0043229//intracellular organelle;GO:0043231//intracellular membrane-bounded organelle;GO:0044424//intracellular part;GO:0044444//cytoplasmic part;GO:0044464//cell part	GO:0003674//molecular_function;GO:0003676//nucleic acid binding;GO:0003723//RNA binding;GO:0003824//catalytic activity;GO:0004518//nuclease activity;GO:0004519//endonuclease activity;GO:0005488//binding;GO:0008270//zinc ion binding;GO:0016787//hydrolase activity;GO:0016788//hydrolase activity, acting on ester bonds;GO:0043167//ion binding;GO:0043169//cation binding;GO:0046872//metal ion binding;G…	GO:0000959//mitochondrial RNA metabolic process;GO:0006139//nucleobase-containing compound metabolic process;GO:0006725//cellular aromatic compound metabolic process;GO:0006807//nitrogen compound metabolic process;GO:0008150//biological_process;GO:0008152//metabolic process;GO:0009451//RNA modification;GO:0009987//cellular process;GO:0016070//RNA metabolic process;GO:0016071//mRNA metabolic proce…
Unigene0021775	69	51	211	25	23	27	4.66	4.78	7.32	1.17	0.88	1.02	5.58666666666667	1.02333333333333	-2.44871158832918	9.15294754068568e-06	0.00172958462362312	--	-	-	-	-	-	-	-	-
Unigene0049110	17	58	252	3	10	8	1.24	5.86	9.43	0.15	0.41	0.33	5.51	0.296666666666667	-4.21513757832591	9.3520259394591e-06	0.00176242720190974	--	-	-	-	-	-	-	-	-
Unigene0025673	1	56	169	0	0	0	0.08	6.12	6.84	0.00	0.00	0.00	4.34666666666667	0.001	-12.0856937483973	9.38438650419482e-06	0.00176375876594204	--	-	-	-	-	-	-	GO:0008234//cysteine-type peptidase activity	GO:0006508//proteolysis
Unigene0097047	298	188	607	1163	2169	1379	8.76	7.66	9.17	23.76	35.94	22.75	8.53	27.4833333333333	1.68793934628538	9.42511047410343e-06	0.00176665081488786	GH3.5	XP_021313001.1 jasmonic acid-amido synthetase JAR1 isoform X2 [Sorghum bicolor]	Environmental Information Processing	Signal transduction	ko04075//Plant hormone signal transduction	K14506	-	-	-
Unigene0023562	1	0	1	34	47	28	0.06	0.00	0.03	1.43	1.60	0.95	0.03	1.32666666666667	5.46669961910134	9.4610693558756e-06	0.00176863657921312	--	-	-	-	-	-	-	-	-
Unigene0024128	77	48	107	391	469	533	2.68	2.31	1.91	9.45	9.19	10.40	2.3	9.68	2.07337318633022	9.4978114664338e-06	0.00177075774847994	At4g18820	XP_002440119.2 protein STICHEL-like 4 [Sorghum bicolor]	-	-	-	-	GO:0009360//DNA polymerase III complex;GO:0009368//endopeptidase Clp complex;GO:0010007//magnesium chelatase complex	GO:0003677//DNA binding;GO:0003887//DNA-directed DNA polymerase activity;GO:0004176//ATP-dependent peptidase activity;GO:0004252//serine-type endopeptidase activity;GO:0005524//ATP binding;GO:0009378//four-way junction helicase activity;GO:0016851//magnesium chelatase activity;GO:0016887//ATPase activity	GO:0006260//DNA replication;GO:0006281//DNA repair;GO:0006310//DNA recombination;GO:0006508//proteolysis;GO:0009306//protein secretion;GO:0015995//chlorophyll biosynthetic process;GO:0030436//asexual sporulation;GO:0043335//protein unfolding
Unigene0025877	2	4	0	110	191	80	0.13	0.37	0.00	5.04	7.10	2.96	0.166666666666667	5.03333333333333	4.91647664443771	9.68967490265196e-06	0.00179925531884756	--	-	-	-	-	-	-	-	-
Unigene0096206	10	30	93	2	2	1	2.47	10.29	11.82	0.34	0.28	0.14	8.19333333333333	0.253333333333333	-5.01534168692908	9.71835596654296e-06	0.00179925531884756	--	-	-	-	-	-	-	-	-
Unigene0050454	3	6	0	133	296	174	0.42	1.16	0.00	12.85	23.19	13.57	0.526666666666667	16.5366666666667	4.97263449371558	9.72807559668324e-06	0.00179925531884756	BHLH106	AYJ71789.1 bHLH30 [Chandrasekharania keralensis]	-	-	-	-	-	GO:0046983//protein dimerization activity	-
Unigene0093959	14	24	238	0	0	3	1.54	3.67	13.49	0.00	0.00	0.19	6.23333333333333	0.0633333333333333	-6.62089504133141	9.91767526906668e-06	0.0018294700030727	--	-	-	-	-	-	-	-	-
Unigene0088471	0	0	0	29	122	10	0.00	0.00	0.00	4.17	14.23	1.16	0.001	6.52	12.6706562491184	1.00084384446527e-05	0.0018413414139017	--	-	-	-	-	-	-	-	-
Unigene0074276	7	3	16	44	97	74	0.86	0.51	1.01	3.75	6.70	5.09	0.793333333333333	5.18	2.70695302509977	1.00734265448272e-05	0.00184729704967676	--	-	-	-	-	-	-	-	-
Unigene0088637	1	0	0	36	27	42	0.21	0.00	0.00	5.31	3.23	5.01	0.07	4.51666666666667	6.01175971346247	1.01150431189451e-05	0.00184729704967676	--	-	-	-	-	-	-	-	-
Unigene0074662	9	4	13	54	143	74	2.41	1.49	1.79	10.06	21.60	11.13	1.89666666666667	14.2633333333333	2.9107731213169	1.01202884490667e-05	0.00184729704967676	--	-	-	-	-	-	GO:0048500//signal recognition particle	GO:0008312//7S RNA binding	GO:0006614//SRP-dependent cotranslational protein targeting to membrane
Unigene0077639	0	0	0	38	24	24	0.00	0.00	0.00	1.73	0.88	0.88	0.001	1.16333333333333	10.1840488203759	1.05157921903851e-05	0.00191447821893256	--	XP_021319885.1 uncharacterized protein LOC8057879 isoform X7 [Sorghum bicolor]	-	-	-	-	-	-	-
Unigene0048112	2	20	20	552	537	146	0.27	3.68	1.36	50.87	40.14	10.86	1.77	33.9566666666667	4.26187357923279	1.05437265934121e-05	0.00191456502058707	--	-	-	-	-	-	-	-	-
Unigene0069770	0	0	0	9	46	69	0.00	0.00	0.00	0.85	3.52	5.26	0.001	3.21	11.6483575820097	1.07334492188863e-05	0.00194395310944026	--	-	-	-	-	-	-	-	-
Unigene0094956	586	353	1011	2039	3504	3725	26.35	22.00	23.35	63.70	88.78	93.97	23.9	82.15	1.78124995696933	1.08148351756998e-05	0.00195361872313781	HIP1	XP_002438932.1 uncharacterized protein LOC8063811 [Sorghum bicolor]	-	-	-	-	-	-	-
Unigene0000950	0	0	6	37	82	56	0.00	0.00	0.49	4.08	7.33	4.99	0.163333333333333	5.46666666666667	5.06477025539024	1.08596470437365e-05	0.00195664462290868	--	-	-	-	-	-	-	-	-
Unigene0020276	0	0	0	16	51	26	0.00	0.00	0.00	1.49	3.85	1.96	0.001	2.43333333333333	11.2487182479336	1.08961206979248e-05	0.00195815645367242	--	XP_021321092.1 uncharacterized protein LOC110437127 [Sorghum bicolor]	-	-	-	-	-	-	-
Unigene0004536	119	47	16	1188	3232	2024	16.25	8.90	1.12	112.70	248.66	155.03	8.75666666666667	172.13	4.29697295724121	1.09573230058222e-05	0.00196409310681226	--	AAV32162.1 unknown protein [Oryza sativa Japonica Group]	-	-	-	-	-	-	-
Unigene0095947	0	0	0	27	53	16	0.00	0.00	0.00	2.80	4.45	1.34	0.001	2.86333333333333	11.4834799153047	1.10128270572725e-05	0.00196898052576794	--	-	-	-	-	-	-	-	-
Unigene0036916	0	0	0	11	43	51	0.00	0.00	0.00	1.51	4.77	5.63	0.001	3.97	11.9549232920303	1.11217245163795e-05	0.00198336472398494	--	-	-	-	-	-	-	-	-
Unigene0090761	2057	1217	2702	8795	14044	11672	194.56	159.57	131.27	577.96	748.49	619.34	161.8	648.596666666667	2.00311000160118	1.15837810599865e-05	0.00205550472655979	ERD15	XP_021306398.1 protein EARLY RESPONSIVE TO DEHYDRATION 15-like [Sorghum bicolor]	-	-	-	-	-	-	-
Unigene0046176	1	0	0	22	94	26	0.11	0.00	0.00	1.70	5.88	1.62	0.0366666666666667	3.06666666666667	6.38605843230708	1.15852076287574e-05	0.00205550472655979	TUBA2	KZV32924.1 tubulin alpha-3 chain-like [Dorcoceras hygrometricum]	Cellular Processes	Transport and catabolism	ko04145//Phagosome	K07374	-	GO:0003924//GTPase activity	GO:0006629//lipid metabolic process
Unigene0096000	0	3	1	61	108	44	0.00	0.17	0.02	1.69	2.43	0.99	0.0633333333333333	1.70333333333333	4.74925196749403	1.16655437315898e-05	0.00206450516070125	--	-	-	-	-	-	-	GO:0005509//calcium ion binding	-
Unigene0091448	92	61	260	422	542	439	4.88	4.48	7.08	15.55	16.19	13.06	5.48	14.9333333333333	1.44628843326328	1.17572472082712e-05	0.00207546666667933	RGA3	XP_021308544.1 putative disease resistance protein RGA4 [Sorghum bicolor]	-	-	-	-	-	GO:0005515//protein binding;GO:0043531//ADP binding	-
Unigene0023476	18	14	54	0	1	0	1.27	1.37	1.96	0.00	0.04	0.00	1.53333333333333	0.0133333333333333	-6.84549005094438	1.19012174530909e-05	0.00209557598628566	--	NP_001142612.1 uncharacterized protein LOC100274880 [Zea mays]	-	-	-	-	-	-	-
Unigene0023408	71	26	183	333	428	471	4.12	2.09	5.45	13.42	13.98	15.32	3.88666666666667	14.24	1.87334385848706	1.20146848159671e-05	0.0021074445500285	--	OQU87701.1 hypothetical protein SORBI_3003G320900 [Sorghum bicolor]	-	-	-	-	-	-	-
Unigene0097527	43	21	72	244	232	255	2.60	1.76	2.24	10.27	7.92	8.66	2.2	8.95	2.02438415862696	1.20290691101329e-05	0.0021074445500285	--	XP_002465852.1 Krueppel-like factor 12 isoform X2 [Sorghum bicolor]	-	-	-	-	-	-	-
Unigene0066598	17	8	13	106	144	191	1.46	0.95	0.57	6.32	6.96	9.19	0.993333333333333	7.49	2.91461588871775	1.22862735343964e-05	0.00214187576040244	--	XP_021319279.1 uncharacterized protein LOC110436487 [Sorghum bicolor]	-	-	-	-	-	-	-
Unigene0024709	373	216	180	2883	4309	4118	51.66	41.47	12.81	277.44	336.30	319.98	35.3133333333333	311.24	3.13974257176142	1.2287033962841e-05	0.00214187576040244	--	XP_002468680.1 cyclin-dependent protein kinase inhibitor EL2 [Sorghum bicolor]	-	-	-	-	-	-	-
Unigene0086370	160	197	556	72	82	97	13.62	23.24	24.30	4.26	3.93	4.63	20.3866666666667	4.27333333333333	-2.25419214474207	1.23294985638628e-05	0.0021439183936684	--	XP_002445091.1 uncharacterized protein LOC8069628 [Sorghum bicolor]	-	-	-	-	-	GO:0005515//protein binding	-
Unigene0020497	43	20	34	527	472	224	2.10	1.36	0.85	17.91	13.01	6.15	1.43666666666667	12.3566666666667	3.10449234073006	1.23719108110329e-05	0.00214594178366094	SHR1	XP_021308051.1 protein SHORT-ROOT 1 [Sorghum bicolor]	-	-	-	-	GO:0005575//cellular_component;GO:0005622//intracellular;GO:0005623//cell;GO:0005634//nucleus;GO:0043226//organelle;GO:0043227//membrane-bounded organelle;GO:0043229//intracellular organelle;GO:0043231//intracellular membrane-bounded organelle;GO:0044424//intracellular part;GO:0044464//cell part	GO:0003674//molecular_function;GO:0003676//nucleic acid binding;GO:0003677//DNA binding;GO:0003700//transcription factor activity, sequence-specific DNA binding;GO:0005488//binding;GO:0043565//sequence-specific DNA binding;GO:0097159//organic cyclic compound binding;GO:1901363//heterocyclic compound binding	GO:0003002//regionalization;GO:0006139//nucleobase-containing compound metabolic process;GO:0006351//transcription, DNA-templated;GO:0006355//regulation of transcription, DNA-templated;GO:0006725//cellular aromatic compound metabolic process;GO:0006807//nitrogen compound metabolic process;GO:0007275//multicellular organism development;GO:0007346//regulation of mitotic cell cycle;GO:0007389//patte…
Unigene0100294	1	3	20	76	126	62	0.06	0.26	0.65	3.34	4.49	2.20	0.323333333333333	3.34333333333333	3.37019304842505	1.24821705599678e-05	0.0021596942650259	ZIFL2	PWZ58189.1 putative peptide/nitrate transporter [Zea mays]	-	-	-	-	GO:0005887//integral component of plasma membrane	GO:0015295//solute:proton symporter activity;GO:0022857//transmembrane transporter activity	GO:0006810//transport;GO:0055085//transmembrane transport
Unigene0077927	4	169	482	4	0	4	0.25	14.50	15.32	0.17	0.00	0.14	10.0233333333333	0.103333333333333	-6.59991284218713	1.25684102410247e-05	0.00216923294377764	--	KXG38960.1 hypothetical protein SORBI_3001G305400 [Sorghum bicolor]	-	-	-	-	-	-	-
Unigene0031433	438	253	522	2149	2602	3003	61.44	49.20	37.61	209.45	205.67	236.32	49.4166666666667	217.146666666667	2.13560020266579	1.26005744016403e-05	0.00216941444908043	--	XP_025824754.1 uncharacterized protein LOC112900193 [Panicum hallii]	-	-	-	-	-	-	-
Unigene0026510	14	163	2	0	0	0	1.91	30.85	0.14	0.00	0.00	0.00	10.9666666666667	0.001	-13.4208374627888	1.30426928625747e-05	0.00224000218699903	--	-	-	-	-	-	-	-	-
Unigene0016587	9	19	38	0	0	0	0.97	2.84	2.10	0.00	0.00	0.00	1.97	0.001	-10.9439799143437	1.30804993051608e-05	0.00224097556646254	--	-	-	-	-	-	-	-	-
Unigene0094230	2	4	16	38	131	78	0.32	0.89	1.31	4.22	11.81	7.00	0.84	7.67666666666667	3.19201877229293	1.3117239927062e-05	0.00224176202361318	--	-	-	-	-	-	-	-	-
Unigene0046188	137	98	311	556	1274	727	9.64	9.55	11.24	27.17	50.49	28.68	10.1433333333333	35.4466666666667	1.80511813256825	1.31971070957965e-05	0.00224989702585746	CKX11	NP_001146838.1 cytokinin dehydrogenase 10 [Zea mays]	Metabolism	Metabolism of terpenoids and polyketides	ko00908//Zeatin biosynthesis	K00279	GO:0005575//cellular_component;GO:0005576//extracellular region;GO:0005615//extracellular space;GO:0044421//extracellular region part	GO:0000166//nucleotide binding;GO:0003674//molecular_function;GO:0003824//catalytic activity;GO:0005488//binding;GO:0008891//glycolate oxidase activity;GO:0016491//oxidoreductase activity;GO:0016614//oxidoreductase activity, acting on CH-OH group of donors;GO:0016645//oxidoreductase activity, acting on the CH-NH group of donors;GO:0019139//cytokinin dehydrogenase activity;GO:0036094//small molecu…	GO:0005975//carbohydrate metabolic process;GO:0006725//cellular aromatic compound metabolic process;GO:0006807//nitrogen compound metabolic process;GO:0008150//biological_process;GO:0008152//metabolic process;GO:0009056//catabolic process;GO:0009308//amine metabolic process;GO:0009690//cytokinin metabolic process;GO:0009823//cytokinin catabolic process;GO:0009987//cellular process;GO:0010817//reg…
Unigene0063506	7	7	46	74	238	133	0.59	0.82	2.01	4.36	11.38	6.33	1.14	7.35666666666667	2.69001839939372	1.34810137219581e-05	0.00229269298732852	URGT2	ONM24701.1 UDP-galactose transporter 2 [Zea mays]	-	-	-	-	-	-	-
Unigene0053275	4	122	507	4	8	2	0.79	33.52	51.62	0.55	0.89	0.22	28.6433333333333	0.553333333333333	-5.69390674830186	1.36155553707871e-05	0.00230994025521714	--	ALG04466.1 non-specific lipid-transfer protein [Saccharum hybrid cultivar FN02-3924]	-	-	-	-	-	-	-
Unigene0067628	40	30	37	373	384	306	2.23	2.32	1.06	14.48	12.09	9.59	1.87	12.0533333333333	2.68832200180639	1.40087923436053e-05	0.00237088609838571	B120	BBF89337.1 putative receptor-like protein kinase [Oryza barthii]	-	-	-	-	-	GO:0004672//protein kinase activity;GO:0004674//protein serine/threonine kinase activity;GO:0005524//ATP binding	GO:0006468//protein phosphorylation
Unigene0094530	0	0	0	7	42	96	0.00	0.00	0.00	0.68	3.30	7.50	0.001	3.82666666666667	11.9018725208419	1.43133132615817e-05	0.00241655861284158	DNAJA2	XP_005707879.1 molecular chaperone DnaJ [Galdieria sulphuraria]	Genetic Information Processing	Folding, sorting and degradation	ko04141//Protein processing in endoplasmic reticulum	K09503	-	GO:0005515//protein binding;GO:0016151//nickel cation binding;GO:0031072//heat shock protein binding;GO:0051082//unfolded protein binding	GO:0006457//protein folding;GO:0009408//response to heat;GO:0051604//protein maturation
Unigene0065383	0	0	0	7	34	123	0.00	0.00	0.00	1.73	6.83	24.59	0.001	11.05	13.4317587491662	1.47389989938446e-05	0.00248241768561061	ubc4	OSX81107.1 hypothetical protein BU14_0027s0129 [Porphyra umbilicalis]	Genetic Information Processing;Genetic Information Processing	Folding, sorting and degradation;Folding, sorting and degradation	ko04141//Protein processing in endoplasmic reticulum;ko04120//Ubiquitin mediated proteolysis	K06689;K06689	-	GO:0005515//protein binding	-
Unigene0097858	59	34	99	10	12	15	2.77	2.21	2.39	0.33	0.32	0.40	2.45666666666667	0.35	-2.81127529142895	1.52614972129023e-05	0.00256422572930423	--	-	-	-	-	-	-	-	-
Unigene0074402	16	22	57	2	3	1	1.32	2.52	2.42	0.12	0.14	0.05	2.08666666666667	0.103333333333333	-4.33582253654575	1.54428299977544e-05	0.0025884558896236	--	-	-	-	-	-	-	-	-
Unigene0087643	236	108	443	812	2033	1223	10.45	6.63	10.07	24.97	50.71	30.37	9.05	35.35	1.96572051772619	1.55356433548622e-05	0.00259776820107393	At5g24010	XP_002468604.1 probable receptor-like protein kinase At5g24010 [Sorghum bicolor]	-	-	-	-	GO:0005575//cellular_component;GO:0005623//cell;GO:0005886//plasma membrane;GO:0005911//cell-cell junction;GO:0009506//plasmodesma;GO:0016020//membrane;GO:0016021//integral component of membrane;GO:0030054//cell junction;GO:0031224//intrinsic component of membrane;GO:0044425//membrane part;GO:0044464//cell part;GO:0055044//symplast;GO:0071944//cell periphery	GO:0000166//nucleotide binding;GO:0003674//molecular_function;GO:0003824//catalytic activity;GO:0004672//protein kinase activity;GO:0004674//protein serine/threonine kinase activity;GO:0005488//binding;GO:0005524//ATP binding;GO:0008144//drug binding;GO:0016301//kinase activity;GO:0016740//transferase activity;GO:0016772//transferase activity, transferring phosphorus-containing groups;GO:0016773/…	GO:0006464//cellular protein modification process;GO:0006468//protein phosphorylation;GO:0006793//phosphorus metabolic process;GO:0006796//phosphate-containing compound metabolic process;GO:0006807//nitrogen compound metabolic process;GO:0008150//biological_process;GO:0008152//metabolic process;GO:0009987//cellular process;GO:0016310//phosphorylation;GO:0019538//protein metabolic process;GO:00362…
Unigene0010074	19	9	291	0	0	2	1.71	1.12	13.45	0.00	0.00	0.10	5.42666666666667	0.0333333333333333	-7.34695688937889	1.56462642537242e-05	0.00261000649254469	CYP89A9	TVU30652.1 hypothetical protein EJB05_22283, partial [Eragrostis curvula]	Metabolism	Global and overview maps	ko01100//Metabolic pathways	K00512	-	GO:0005506//iron ion binding;GO:0016705//oxidoreductase activity, acting on paired donors, with incorporation or reduction of molecular oxygen;GO:0020037//heme binding	GO:0055114//oxidation-reduction process
Unigene0005769	319	104	504	1243	1764	1907	17.51	7.91	14.21	47.39	54.55	58.71	13.21	53.55	2.01925610839079	1.57768985814499e-05	0.00262551690760702	CRK6	XP_002439463.1 cysteine-rich receptor-like protein kinase 6 [Sorghum bicolor]	-	-	-	-	GO:0005575//cellular_component;GO:0005623//cell;GO:0005886//plasma membrane;GO:0016020//membrane;GO:0016021//integral component of membrane;GO:0031224//intrinsic component of membrane;GO:0044425//membrane part;GO:0044464//cell part;GO:0071944//cell periphery	GO:0000166//nucleotide binding;GO:0003674//molecular_function;GO:0003824//catalytic activity;GO:0004672//protein kinase activity;GO:0004674//protein serine/threonine kinase activity;GO:0005488//binding;GO:0005524//ATP binding;GO:0008144//drug binding;GO:0016301//kinase activity;GO:0016740//transferase activity;GO:0016772//transferase activity, transferring phosphorus-containing groups;GO:0016773/…	GO:0006464//cellular protein modification process;GO:0006468//protein phosphorylation;GO:0006793//phosphorus metabolic process;GO:0006796//phosphate-containing compound metabolic process;GO:0006807//nitrogen compound metabolic process;GO:0006950//response to stress;GO:0006952//defense response;GO:0008150//biological_process;GO:0008152//metabolic process;GO:0009605//response to external stimulus;G…
Unigene0090459	69	82	378	33	41	27	3.07	5.06	8.64	1.02	1.03	0.67	5.59	0.906666666666667	-2.62420413231401	1.58856490092224e-05	0.00263732031932156	TOC132	XP_008658166.1 translocase of chloroplast 120, chloroplastic [Zea mays]	-	-	-	-	GO:0005737//cytoplasm	GO:0003924//GTPase activity;GO:0005525//GTP binding;GO:0019843//rRNA binding;GO:0043022//ribosome binding	GO:0006400//tRNA modification;GO:0006412//translation;GO:0042254//ribosome biogenesis
Unigene0025483	54	81	149	485	567	705	3.82	7.94	5.41	23.82	22.58	27.96	5.72333333333333	24.7866666666667	2.11463673091735	1.59387839449837e-05	0.00263985635846989	CRCK2	XP_008679152.2 calmodulin-binding receptor-like cytoplasmic kinase 2 [Zea mays]	-	-	-	-	-	GO:0004672//protein kinase activity;GO:0005524//ATP binding	GO:0006468//protein phosphorylation
Unigene0077586	5	1	18	40	145	84	0.81	0.23	1.51	4.53	13.31	7.68	0.85	8.50666666666667	3.32305917690601	1.64105911923378e-05	0.00271155853710742	--	AQL00813.1 Pyruvate dehydrogenase E1 component subunit alpha-1 mitochondrial [Zea mays]	-	-	-	-	-	-	-
Unigene0028282	56	58	238	425	424	482	2.14	3.07	4.67	11.28	9.13	10.33	3.29333333333333	10.2466666666667	1.6375342181061	1.65638459498807e-05	0.00273041099383754	NAKR2	XP_025815306.1 protein SODIUM POTASSIUM ROOT DEFECTIVE 2-like [Panicum hallii]	-	-	-	-	-	GO:0005507//copper ion binding;GO:0016491//oxidoreductase activity;GO:0045340//mercury ion binding;GO:0046872//metal ion binding	GO:0006825//copper ion transport;GO:0015694//mercury ion transport;GO:0055114//oxidation-reduction process
Unigene0015858	253	95	219	916	3337	1930	32.33	16.83	14.38	81.33	240.29	138.36	21.18	153.326666666667	2.85583413877062	1.6726852544766e-05	0.00275077824113548	BRH1	RLN09653.1 putative E3 ubiquitin-protein ligase RHA2B [Panicum miliaceum]	-	-	-	-	GO:0005680//anaphase-promoting complex	GO:0008270//zinc ion binding;GO:0046872//metal ion binding;GO:0061630//ubiquitin protein ligase activity;GO:0097602//cullin family protein binding	GO:0031145//anaphase-promoting complex-dependent proteasomal ubiquitin-dependent protein catabolic process
Unigene0008961	1002	674	1700	298	391	435	74.18	69.16	64.64	15.33	16.31	18.07	69.3266666666667	16.57	-2.06483679262651	1.68032225428948e-05	0.00275683553287286	AAE3	XP_021319563.1 oxalate--CoA ligase [Sorghum bicolor]	Metabolism;Metabolism	Global and overview maps;Carbohydrate metabolism	ko01100//Metabolic pathways;ko00630//Glyoxylate and dicarboxylate metabolism	K22133;K22133	GO:0005575//cellular_component;GO:0005576//extracellular region;GO:0005622//intracellular;GO:0005623//cell;GO:0005737//cytoplasm;GO:0005777//peroxisome;GO:0005778//peroxisomal membrane;GO:0005782//peroxisomal matrix;GO:0005911//cell-cell junction;GO:0009506//plasmodesma;GO:0009507//chloroplast;GO:0009532//plastid stroma;GO:0009536//plastid;GO:0009570//chloroplast stroma;GO:0016020//membrane;GO:00…	GO:0000166//nucleotide binding;GO:0003674//molecular_function;GO:0003676//nucleic acid binding;GO:0003723//RNA binding;GO:0003729//mRNA binding;GO:0003824//catalytic activity;GO:0003987//acetate-CoA ligase activity;GO:0004043//L-aminoadipate-semialdehyde dehydrogenase activity;GO:0005488//binding;GO:0005524//ATP binding;GO:0008144//drug binding;GO:0008668//(2,3-dihydroxybenzoyl)adenylate synthase…	GO:0000003//reproduction;GO:0003006//developmental process involved in reproduction;GO:0006082//organic acid metabolic process;GO:0006084//acetyl-CoA metabolic process;GO:0006139//nucleobase-containing compound metabolic process;GO:0006163//purine nucleotide metabolic process;GO:0006637//acyl-CoA metabolic process;GO:0006725//cellular aromatic compound metabolic process;GO:0006732//coenzyme metab…
Unigene0030898	643	227	739	2396	5168	3603	31.02	15.18	18.31	80.31	140.48	97.51	21.5033333333333	106.1	2.30279243501281	1.70785248102344e-05	0.00279542576987799	CHR4	XP_002453039.2 uncharacterized protein LOC8056445 [Sorghum bicolor]	-	-	-	-	GO:0005575//cellular_component;GO:0005622//intracellular;GO:0005623//cell;GO:0005694//chromosome;GO:0005700//polytene chromosome;GO:0043226//organelle;GO:0043228//non-membrane-bounded organelle;GO:0043229//intracellular organelle;GO:0043232//intracellular non-membrane-bounded organelle;GO:0044424//intracellular part;GO:0044464//cell part	-	-
Unigene0022989	2	24	151	0	0	0	0.11	1.87	4.37	0.00	0.00	0.00	2.11666666666667	0.001	-11.0475783758257	1.72637991442275e-05	0.0028191339267651	--	XP_023157761.1 uncharacterized protein LOC111591133 isoform X1 [Zea mays]	-	-	-	-	-	GO:0003674//molecular_function;GO:0003824//catalytic activity;GO:0005488//binding;GO:0016491//oxidoreductase activity;GO:0043167//ion binding;GO:0043169//cation binding;GO:0046872//metal ion binding;GO:0051213//dioxygenase activity	GO:0008150//biological_process;GO:0008152//metabolic process;GO:0055114//oxidation-reduction process
Unigene0018616	0	0	0	9	25	118	0.00	0.00	0.00	0.86	1.94	9.10	0.001	3.96666666666667	11.9537114523615	1.73424600370879e-05	0.00282536227445343	--	-	-	-	-	-	-	-	-
Unigene0068151	172	100	316	680	826	957	13.10	10.56	12.36	35.98	35.44	40.89	12.0066666666667	37.4366666666667	1.64061630360882	1.74166014004892e-05	0.00283082699872566	SH3P1	XP_021306684.1 SH3 domain-containing protein 2 [Sorghum bicolor]	-	-	-	-	GO:0005575//cellular_component;GO:0005622//intracellular;GO:0005623//cell;GO:0005737//cytoplasm;GO:0005783//endoplasmic reticulum;GO:0005794//Golgi apparatus;GO:0005856//cytoskeleton;GO:0005886//plasma membrane;GO:0012505//endomembrane system;GO:0015629//actin cytoskeleton;GO:0016020//membrane;GO:0016459//myosin complex;GO:0030135//coated vesicle;GO:0030136//clathrin-coated vesicle;GO:0031410//cy…	GO:0000166//nucleotide binding;GO:0003674//molecular_function;GO:0003774//motor activity;GO:0003777//microtubule motor activity;GO:0003779//actin binding;GO:0003824//catalytic activity;GO:0005488//binding;GO:0005515//protein binding;GO:0005524//ATP binding;GO:0008017//microtubule binding;GO:0008092//cytoskeletal protein binding;GO:0008144//drug binding;GO:0015631//tubulin binding;GO:0016462//pyro…	GO:0006928//movement of cell or subcellular component;GO:0007017//microtubule-based process;GO:0007018//microtubule-based movement;GO:0008150//biological_process;GO:0009987//cellular process
Unigene0020752	1118	473	3639	332	509	454	73.71	43.23	123.23	15.21	18.91	16.79	80.0566666666667	16.97	-2.23803498235144	1.77994705551791e-05	0.00288632902993379	CYP71C2	NP_001288462.1 indolin-2-one monooxygenase [Zea mays]	Metabolism;Metabolism	Global and overview maps;Biosynthesis of other secondary metabolites	ko01110//Biosynthesis of secondary metabolites;ko00402//Benzoxazinoid biosynthesis	K13224;K13224	GO:0005575//cellular_component;GO:0016020//membrane;GO:0016021//integral component of membrane;GO:0031224//intrinsic component of membrane;GO:0044425//membrane part	GO:0003674//molecular_function;GO:0003824//catalytic activity;GO:0004497//monooxygenase activity;GO:0005488//binding;GO:0005506//iron ion binding;GO:0016491//oxidoreductase activity;GO:0016705//oxidoreductase activity, acting on paired donors, with incorporation or reduction of molecular oxygen;GO:0016709//oxidoreductase activity, acting on paired donors, with incorporation or reduction of molecu…	GO:0008150//biological_process;GO:0008152//metabolic process;GO:0055114//oxidation-reduction process
Unigene0014573	0	2	0	77	46	59	0.00	0.40	0.00	7.68	3.72	4.75	0.133333333333333	5.38333333333333	5.33539035469393	1.80795236743942e-05	0.00292493973728111	--	KMS93274.1 hypothetical protein BVRB_033130, partial [Beta vulgaris subsp. vulgaris] [Beta vulgaris]	-	-	-	-	-	-	-
Unigene0069339	6	3	4	50	72	75	0.87	0.61	0.30	5.06	5.91	6.13	0.593333333333333	5.7	3.26404717880686	1.8401301178406e-05	0.00296573858224882	--	-	-	-	-	-	-	-	-
Unigene0094283	6	9	57	104	165	169	0.23	0.47	1.11	2.75	3.54	3.61	0.603333333333333	3.3	2.45143882788377	1.84167738371062e-05	0.00296573858224882	--	XP_002463166.1 uncharacterized protein LOC8060667 [Sorghum bicolor]	-	-	-	-	-	-	-
Unigene0021362	106	100	115	1013	825	1231	3.00	3.93	1.67	19.95	13.17	19.57	2.86666666666667	17.5633333333333	2.61512061478401	1.86430286425167e-05	0.00299525599351476	DGK5	EES12920.2 hypothetical protein SORBI_3006G230400 [Sorghum bicolor]	Metabolism;Metabolism;Metabolism;Metabolism;Environmental Information Processing	Global and overview maps;Global and overview maps;Lipid metabolism;Lipid metabolism;Signal transduction	ko01100//Metabolic pathways;ko01110//Biosynthesis of secondary metabolites;ko00561//Glycerolipid metabolism;ko00564//Glycerophospholipid metabolism;ko04070//Phosphatidylinositol signaling system	K00901;K00901;K00901;K00901;K00901	GO:0005575//cellular_component	GO:0001727//lipid kinase activity;GO:0003676//nucleic acid binding;GO:0004143//diacylglycerol kinase activity;GO:0008270//zinc ion binding;GO:0016301//kinase activity	GO:0007205//protein kinase C-activating G-protein coupled receptor signaling pathway;GO:0008150//biological_process
Unigene0011668	0	0	0	35	27	18	0.00	0.00	0.00	0.98	0.61	0.41	0.001	0.666666666666667	9.38082178394093	1.89940503172749e-05	0.00304463710465044	pol	KAE8815733.1 Serine/threonine-protein kinase SMG1 [Hordeum vulgare]	-	-	-	-	-	GO:0003964//RNA-directed DNA polymerase activity;GO:0008853//exodeoxyribonuclease III activity	GO:0000373//Group II intron splicing;GO:0006281//DNA repair
Unigene0067445	63	29	217	359	515	360	2.87	1.83	5.07	11.35	13.21	9.19	3.25666666666667	11.25	1.78845703485717	1.91241751996453e-05	0.00305846442275428	LIN	XP_021318409.1 uncharacterized protein LOC8057698 [Sorghum bicolor]	-	-	-	-	-	GO:0003674//molecular_function;GO:0003824//catalytic activity;GO:0004842//ubiquitin-protein transferase activity;GO:0008270//zinc ion binding;GO:0016740//transferase activity;GO:0019787//ubiquitin-like protein transferase activity	GO:0006464//cellular protein modification process;GO:0006807//nitrogen compound metabolic process;GO:0008150//biological_process;GO:0008152//metabolic process;GO:0009877//nodulation;GO:0009987//cellular process;GO:0016567//protein ubiquitination;GO:0019538//protein metabolic process;GO:0032446//protein modification by small protein conjugation;GO:0036211//protein modification process;GO:0043170//…
Unigene0061296	89	65	272	333	673	523	5.62	5.69	8.82	14.61	23.95	18.53	6.71	19.03	1.50389089007384	1.97369287022993e-05	0.00314923698982592	DSP8	XP_002456329.1 putative dual specificity protein phosphatase DSP8 [Sorghum bicolor]	-	-	-	-	-	-	-
Unigene0016239	33	9	14	273	269	317	4.06	1.53	0.88	23.33	18.64	21.87	2.15666666666667	21.28	3.30262303422984	1.98457650914041e-05	0.003159373306606	TCEA-B1	PWZ56297.1 putative carboxylesterase 13 [Zea mays]	-	-	-	-	-	GO:0016787//hydrolase activity	-
Unigene0098404	168	84	583	13	45	62	4.19	2.90	7.46	0.23	0.63	0.87	4.85	0.576666666666667	-3.07217521015892	1.99700649150276e-05	0.00317191955898644	pol	XP_002451181.2 uncharacterized protein LOC8079158 [Sorghum bicolor]	-	-	-	-	-	-	GO:0015074//DNA integration
Unigene0086947	16	6	38	78	122	174	1.28	0.66	1.56	4.33	5.49	7.80	1.16666666666667	5.87333333333333	2.33178709708808	2.02649542069411e-05	0.00321144256123088	--	-	-	-	-	-	-	-	-
Unigene0017726	5	330	605	6	8	0	0.25	22.45	15.25	0.20	0.22	0.00	12.65	0.14	-6.49756674752407	2.04225956714808e-05	0.00322908560313155	--	KXG22779.2 hypothetical protein SORBI_3008G006500 [Sorghum bicolor]	-	-	-	-	-	-	-
Unigene0071887	0	0	3	42	63	26	0.00	0.00	0.24	4.50	5.48	2.25	0.08	4.07666666666667	5.67124618780623	2.10733344181543e-05	0.00332443769753181	--	-	-	-	-	-	-	-	-
Unigene0069971	20	183	15	2	0	0	4.57	57.99	1.76	0.32	0.00	0.00	21.44	0.106666666666667	-7.65105169117892	2.12342809539342e-05	0.00334226623556642	crp-74	KAB8338972.1 hypothetical protein FH972_021911 [Carpinus fangiana]	Genetic Information Processing	Translation	ko03010//Ribosome	K02865	GO:0000311//plastid large ribosomal subunit;GO:0022625//cytosolic large ribosomal subunit	GO:0003735//structural constituent of ribosome	GO:0006412//translation
Unigene0017074	56	64	87	291	980	797	5.02	7.95	4.00	18.11	49.46	40.05	5.65666666666667	35.8733333333333	2.66488774191211	2.13583532239192e-05	0.00335422354413838	VQ8	OQU81546.1 hypothetical protein SORBI_3006G075500 [Sorghum bicolor]	Environmental Information Processing	Signal transduction	ko04016//MAPK signaling pathway - plant	K20725	-	-	-
Unigene0005790	81	126	255	2	12	29	16.86	36.35	27.26	0.29	1.41	3.39	26.8233333333333	1.69666666666667	-3.98271347127966	2.14231040576729e-05	0.0033568319095133	--	RCV23659.1 hypothetical protein SETIT_5G024500v2 [Setaria italica]	-	-	-	-	-	-	-
Unigene0010811	17	8	34	0	0	0	0.93	0.61	0.95	0.00	0.00	0.00	0.83	0.001	-9.69696752623429	2.15467940435391e-05	0.00336553915797941	--	-	-	-	-	-	-	-	GO:0019064//fusion of virus membrane with host plasma membrane
Unigene0008054	4222	3670	10310	17922	22803	23085	742.88	895.14	931.79	2190.91	2260.77	2278.68	856.603333333333	2243.45333333333	1.38902197807798	2.15752065686209e-05	0.00336553915797941	--	-	-	-	-	-	GO:0005575//cellular_component;GO:0005622//intracellular;GO:0005623//cell;GO:0005634//nucleus;GO:0005737//cytoplasm;GO:0032991//macromolecular complex;GO:0043226//organelle;GO:0043227//membrane-bounded organelle;GO:0043229//intracellular organelle;GO:0043231//intracellular membrane-bounded organelle;GO:0044424//intracellular part;GO:0044464//cell part	GO:0003674//molecular_function;GO:0003676//nucleic acid binding;GO:0003677//DNA binding;GO:0005488//binding;GO:0005515//protein binding;GO:0008270//zinc ion binding;GO:0042802//identical protein binding;GO:0042803//protein homodimerization activity;GO:0043167//ion binding;GO:0043169//cation binding;GO:0043565//sequence-specific DNA binding;GO:0046872//metal ion binding;GO:0046914//transition meta…	GO:0001101//response to acid chemical;GO:0006355//regulation of transcription, DNA-templated;GO:0006950//response to stress;GO:0006979//response to oxidative stress;GO:0008150//biological_process;GO:0009414//response to water deprivation;GO:0009415//response to water;GO:0009628//response to abiotic stimulus;GO:0009889//regulation of biosynthetic process;GO:0010035//response to inorganic substance…
Unigene0029985	0	1	0	44	35	24	0.00	0.55	0.00	12.07	7.79	5.32	0.183333333333333	8.39333333333333	5.51670285419436	2.16751027989784e-05	0.00337357492849814	--	XP_021306833.1 uncharacterized protein LOC110431723 [Sorghum bicolor]	-	-	-	-	GO:0005575//cellular_component;GO:0005622//intracellular;GO:0005623//cell;GO:0005737//cytoplasm;GO:0005783//endoplasmic reticulum;GO:0005788//endoplasmic reticulum lumen;GO:0012505//endomembrane system;GO:0031974//membrane-enclosed lumen;GO:0043226//organelle;GO:0043227//membrane-bounded organelle;GO:0043229//intracellular organelle;GO:0043231//intracellular membrane-bounded organelle;GO:0043233/…	GO:0003674//molecular_function;GO:0003824//catalytic activity;GO:0003980//UDP-glucose:glycoprotein glucosyltransferase activity;GO:0005488//binding;GO:0005515//protein binding;GO:0008194//UDP-glycosyltransferase activity;GO:0016740//transferase activity;GO:0016757//transferase activity, transferring glycosyl groups;GO:0016758//transferase activity, transferring hexosyl groups;GO:0035251//UDP-gluc…	GO:0001101//response to acid chemical;GO:0002218//activation of innate immune response;GO:0002253//activation of immune response;GO:0002376//immune system process;GO:0002682//regulation of immune system process;GO:0002684//positive regulation of immune system process;GO:0006011//UDP-glucose metabolic process;GO:0006139//nucleobase-containing compound metabolic process;GO:0006457//protein folding;…
Unigene0095732	33	71	165	7	3	15	4.61	13.76	11.85	0.68	0.24	1.18	10.0733333333333	0.7	-3.8470424274987	2.2153235690254e-05	0.00344031362630296	--	XP_002443499.1 BURP domain-containing protein 13 [Sorghum bicolor]	-	-	-	-	-	-	-
Unigene0022309	9	13	40	0	0	0	2.45	4.91	5.60	0.00	0.00	0.00	4.32	0.001	-12.0768155970508	2.23315163096029e-05	0.00346029326496886	--	XP_012700875.1 uncharacterized protein LOC101768522 [Setaria italica]	-	-	-	-	-	-	-
Unigene0077487	180	142	632	74	87	119	8.62	9.42	15.54	2.46	2.35	3.20	11.1933333333333	2.67	-2.06772808252832	2.23917406089536e-05	0.0034619319050579	Os11g0174000	NP_001335060.1 uncharacterized protein LOC100384159 [Zea mays]	-	-	-	-	GO:0000139//Golgi membrane;GO:0005575//cellular_component;GO:0005622//intracellular;GO:0005623//cell;GO:0005737//cytoplasm;GO:0005794//Golgi apparatus;GO:0005798//Golgi-associated vesicle;GO:0012505//endomembrane system;GO:0012506//vesicle membrane;GO:0016020//membrane;GO:0030117//membrane coat;GO:0030120//vesicle coat;GO:0030126//COPI vesicle coat;GO:0030135//coated vesicle;GO:0030137//COPI-coat…	GO:0003674//molecular_function;GO:0005198//structural molecule activity;GO:0005515//protein binding	GO:0006810//transport;GO:0006886//intracellular protein transport;GO:0006888//ER to Golgi vesicle-mediated transport;GO:0006890//retrograde vesicle-mediated transport, Golgi to ER;GO:0006891//intra-Golgi vesicle-mediated transport;GO:0008104//protein localization;GO:0008150//biological_process;GO:0015031//protein transport;GO:0015833//peptide transport;GO:0016192//vesicle-mediated transport;GO:00…
Unigene0061882	39	86	135	579	640	823	2.58	7.90	4.60	26.66	23.90	30.60	5.02666666666667	27.0533333333333	2.42813243648799	2.24794281376921e-05	0.00346291279771401	--	PWZ44875.1 Coatomer subunit beta'-1 [Zea mays]	-	-	-	-	-	GO:0005515//protein binding	-
Unigene0067224	0	1	0	40	33	26	0.00	0.10	0.00	2.02	1.35	1.06	0.0333333333333333	1.47666666666667	5.46923479366766	2.24974113320968e-05	0.00346291279771401	tufB	XP_009350076.1 PREDICTED: uncharacterized protein LOC103941593 [Pyrus x bretschneideri]	-	-	-	-	GO:0005737//cytoplasm	GO:0003743//translation initiation factor activity;GO:0003746//translation elongation factor activity;GO:0003747//translation release factor activity;GO:0003924//GTPase activity;GO:0004781//sulfate adenylyltransferase (ATP) activity;GO:0005525//GTP binding	GO:0000103//sulfate assimilation;GO:0001514//selenocysteine incorporation;GO:0006412//translation;GO:0006413//translational initiation;GO:0006414//translational elongation;GO:0006415//translational termination;GO:0006950//response to stress
Unigene0016881	227	137	446	751	1463	1105	15.82	13.24	15.97	36.36	57.45	43.20	15.01	45.67	1.60532281275767	2.26679358457598e-05	0.0034814753979144	OFUT8	XP_021304161.1 uncharacterized protein At1g04910 [Sorghum bicolor]	-	-	-	-	GO:0005575//cellular_component;GO:0016020//membrane;GO:0016021//integral component of membrane;GO:0031224//intrinsic component of membrane;GO:0044425//membrane part	GO:0003674//molecular_function;GO:0003824//catalytic activity;GO:0016740//transferase activity;GO:0016757//transferase activity, transferring glycosyl groups	GO:0005975//carbohydrate metabolic process;GO:0005996//monosaccharide metabolic process;GO:0006004//fucose metabolic process;GO:0006464//cellular protein modification process;GO:0006486//protein glycosylation;GO:0006807//nitrogen compound metabolic process;GO:0008150//biological_process;GO:0008152//metabolic process;GO:0009058//biosynthetic process;GO:0009059//macromolecule biosynthetic process;G…
Unigene0017273	11	10	40	0	0	0	1.41	1.78	2.63	0.00	0.00	0.00	1.94	0.001	-10.9218409370745	2.2790938606399e-05	0.00349267377394943	--	XP_002446295.1 uncharacterized protein LOC8070821 [Sorghum bicolor]	-	-	-	-	-	-	-
Unigene0023082	212	12	99	6	7	6	11.66	0.92	2.80	0.23	0.22	0.19	5.12666666666667	0.213333333333333	-4.58683978796183	2.31375453046829e-05	0.00353801482237924	KIN14N	PWZ13080.1 Kinesin-like protein KIN-14N [Zea mays]	-	-	-	-	GO:0005575//cellular_component;GO:0005622//intracellular;GO:0005623//cell;GO:0005856//cytoskeleton;GO:0005874//microtubule;GO:0015630//microtubule cytoskeleton;GO:0043226//organelle;GO:0043228//non-membrane-bounded organelle;GO:0043229//intracellular organelle;GO:0043232//intracellular non-membrane-bounded organelle;GO:0044422//organelle part;GO:0044424//intracellular part;GO:0044430//cytoskeleta…	GO:0000166//nucleotide binding;GO:0003674//molecular_function;GO:0003774//motor activity;GO:0003777//microtubule motor activity;GO:0003824//catalytic activity;GO:0005488//binding;GO:0005515//protein binding;GO:0005524//ATP binding;GO:0008017//microtubule binding;GO:0008092//cytoskeletal protein binding;GO:0008144//drug binding;GO:0015631//tubulin binding;GO:0016462//pyrophosphatase activity;GO:00…	GO:0006928//movement of cell or subcellular component;GO:0007017//microtubule-based process;GO:0007018//microtubule-based movement;GO:0007059//chromosome segregation;GO:0008150//biological_process;GO:0009987//cellular process;GO:0030261//chromosome condensation
Unigene0023514	702	208	422	44	51	106	63.17	25.95	19.51	2.75	2.59	5.35	36.21	3.56333333333333	-3.34508882447684	2.32599775889224e-05	0.00354895342958507	--	XP_021318422.1 uncharacterized protein LOC110436242 [Sorghum bicolor]	-	-	-	-	-	GO:0004672//protein kinase activity;GO:0005524//ATP binding	GO:0006468//protein phosphorylation
Unigene0029127	4	3	3	31	71	104	0.70	0.73	0.27	3.77	7.00	10.21	0.566666666666667	6.99333333333333	3.62540802643956	2.35922455821915e-05	0.00359179061125556	--	OEL18781.1 hypothetical protein BAE44_0020200 [Dichanthelium oligosanthes]	Environmental Information Processing	Signal transduction	ko04016//MAPK signaling pathway - plant	K20725	-	-	-
Unigene0014440	0	0	0	115	47	4	0.00	0.00	0.00	30.99	10.27	0.87	0.001	14.0433333333333	13.7775977947285	2.37065041199008e-05	0.00360132269993997	--	VVW91273.1 unnamed protein product, partial [Nymphaea colorata]	-	-	-	-	-	-	-
Unigene0004537	8	5	2	105	141	106	1.80	1.56	0.23	16.45	17.92	13.41	1.19666666666667	15.9266666666667	3.73435110463328	2.39131284064705e-05	0.0036248143859269	--	-	-	-	-	-	-	-	-
Unigene0002218	231	538	1674	69	126	194	12.08	38.99	44.96	2.51	3.71	5.69	32.01	3.97	-3.01131176440262	2.49471708574876e-05	0.00377335429403664	--	TKW02851.1 hypothetical protein SEVIR_7G034800v2 [Setaria viridis]	-	-	-	-	-	GO:0005515//protein binding	-
Unigene0028082	55	56	1402	23	5	14	18.01	25.42	235.86	5.23	0.92	2.57	93.0966666666667	2.90666666666667	-5.00129197350788	2.52835565191948e-05	0.0038159563397628	--	-	-	-	-	-	-	-	-
Unigene0066589	9	6	34	73	83	109	1.24	1.15	2.41	7.00	6.45	8.44	1.6	7.29666666666667	2.18916564357243	2.54180970393962e-05	0.0038279763938726	--	-	-	-	-	-	-	-	-
Unigene0083966	526	411	2486	207	149	303	95.17	103.08	231.03	26.02	15.19	30.75	143.093333333333	23.9866666666667	-2.57665186800903	2.55967866487106e-05	0.00384657917983037	--	AGT16576.1 abscisic stress ripening protein [Saccharum hybrid cultivar R570]	-	-	-	-	-	-	-
Unigene0095924	757	395	1948	2424	4713	3594	40.33	29.17	53.31	89.73	141.49	107.42	40.9366666666667	112.88	1.46332435453462	2.5951813127468e-05	0.00388835792126478	CHARK	RLM84323.1 hypothetical protein C2845_PM04G07360 [Panicum miliaceum]	Environmental Information Processing	Signal transduction	ko04075//Plant hormone signal transduction	K14489	-	GO:0000155//phosphorelay sensor kinase activity;GO:0004672//protein kinase activity;GO:0005524//ATP binding	GO:0000160//phosphorelay signal transduction system;GO:0006468//protein phosphorylation;GO:0007165//signal transduction
Unigene0016390	5	3	1	68	76	100	1.41	1.17	0.14	13.29	12.05	15.78	0.906666666666667	13.7066666666667	3.91816170794354	2.59863296137762e-05	0.00388835792126478	--	PVH38647.1 hypothetical protein PAHAL_5G314700 [Panicum hallii]	-	-	-	-	-	-	-
Unigene0086051	19	5	12	79	187	320	2.61	0.95	0.85	7.53	14.45	24.62	1.47	15.5333333333333	3.40147939398412	2.60489547725252e-05	0.00388938226633541	--	XP_002460842.1 uncharacterized protein LOC8081734 [Sorghum bicolor]	-	-	-	-	-	-	-
Unigene0001694	468	1136	1600	193	208	245	51.24	172.41	89.98	14.68	12.83	15.05	104.543333333333	14.1866666666667	-2.88149350981886	2.64632218082938e-05	0.00394030674710866	LOX1.1	ONM35743.1 lipoxygenase2, partial [Zea mays]	Metabolism	Lipid metabolism	ko00591//Linoleic acid metabolism	K15718	GO:0005575//cellular_component;GO:0005622//intracellular;GO:0005623//cell;GO:0005737//cytoplasm;GO:0044424//intracellular part;GO:0044464//cell part	GO:0003674//molecular_function;GO:0003824//catalytic activity;GO:0005488//binding;GO:0005515//protein binding;GO:0016165//linoleate 13S-lipoxygenase activity;GO:0016491//oxidoreductase activity;GO:0016701//oxidoreductase activity, acting on single donors with incorporation of molecular oxygen;GO:0016702//oxidoreductase activity, acting on single donors with incorporation of molecular oxygen, inco…	GO:0006082//organic acid metabolic process;GO:0006629//lipid metabolic process;GO:0006631//fatty acid metabolic process;GO:0006633//fatty acid biosynthetic process;GO:0006950//response to stress;GO:0008150//biological_process;GO:0008152//metabolic process;GO:0008610//lipid biosynthetic process;GO:0009058//biosynthetic process;GO:0009605//response to external stimulus;GO:0009607//response to bioti…
Unigene0065845	60	38	96	6	5	16	3.07	2.69	2.52	0.21	0.14	0.46	2.76	0.27	-3.3536369546147	2.65030384407119e-05	0.00394030674710866	--	-	-	-	-	-	-	-	-
Unigene0064697	9	31	62	0	1	1	2.30	11.00	8.15	0.00	0.14	0.14	7.15	0.0933333333333333	-6.2594070103293	2.6839414148185e-05	0.00398182695686094	--	BAH95080.1 Os11g0147700 [Oryza sativa Japonica Group]	-	-	-	-	-	-	-
Unigene0035420	6	1	12	38	78	67	2.22	0.51	2.28	9.75	16.23	13.88	1.67	13.2866666666667	2.99205920164385	2.69405616471323e-05	0.0039883470966693	--	-	-	-	-	-	-	-	-
Unigene0020847	26	19	35	140	214	179	6.12	6.20	4.23	22.88	28.36	23.62	5.51666666666667	24.9533333333333	2.17736383120538	2.71878039654164e-05	0.0040164220230944	--	-	-	-	-	-	-	-	-
Unigene0075282	55	34	304	440	886	476	2.91	2.49	8.25	16.15	26.38	14.11	4.55	18.88	2.05292031427578	2.78014476554572e-05	0.00409839184380491	CYP71D55	XP_002437334.1 premnaspirodiene oxygenase [Sorghum bicolor]	-	-	-	-	-	GO:0005506//iron ion binding;GO:0016705//oxidoreductase activity, acting on paired donors, with incorporation or reduction of molecular oxygen;GO:0020037//heme binding	GO:0019079//viral genome replication;GO:0055114//oxidation-reduction process
Unigene0031113	1	1	3	42	23	48	0.29	0.41	0.45	8.55	3.80	7.89	0.383333333333333	6.74666666666667	4.13750352374994	2.79262721134841e-05	0.00410810780997684	--	-	-	-	-	-	-	-	-
Unigene0056074	0	0	0	8	49	42	0.00	0.00	0.00	0.35	1.72	1.47	0.001	1.18	10.2045711442492	2.83369640805617e-05	0.00415974701349349	At5g62970	RLN43069.1 hypothetical protein C2845_PM01G47970 [Panicum miliaceum]	-	-	-	-	-	GO:0005515//protein binding	-
Unigene0001472	3	2	17	53	61	57	0.19	0.17	0.54	2.30	2.14	1.99	0.3	2.14333333333333	2.83682183099827	2.84054564642055e-05	0.00416104132003387	--	-	-	-	-	-	-	-	-
Unigene0009105	215	130	333	837	1278	1052	29.54	24.76	23.50	79.90	98.94	81.09	25.9333333333333	86.6433333333333	1.74028109273759	2.86285591722769e-05	0.00418493118231556	--	-	-	-	-	-	GO:0016020//membrane	-	-
Unigene0093706	161	42	8	1276	3061	7724	19.72	7.13	0.50	108.59	211.27	530.78	9.11666666666667	283.546666666667	4.95893595887977	2.90875913336845e-05	0.00424313717262585	--	-	-	-	-	-	-	-	-
Unigene0098728	257	156	260	963	2854	2081	25.39	21.36	13.19	66.09	158.86	115.32	19.98	113.423333333333	2.50508897233261	2.93568256676323e-05	0.00427347127380515	WRKY70	RLM99007.1 putative WRKY transcription factor 70 [Panicum miliaceum]	-	-	-	-	-	GO:0003700//transcription factor activity, sequence-specific DNA binding;GO:0043565//sequence-specific DNA binding	GO:0006355//regulation of transcription, DNA-templated
Unigene0010722	41	56	101	320	559	344	13.90	26.32	17.59	75.39	106.81	65.44	19.27	82.5466666666667	2.09885338692629	2.94771336963525e-05	0.00428204495495681	--	-	-	-	-	-	-	-	-
Unigene0061599	81	133	618	42	44	57	7.03	16.01	27.56	2.53	2.15	2.78	16.8666666666667	2.48666666666667	-2.76188984932644	2.98761606036137e-05	0.00433098737332385	BRG3	XP_002464100.1 BOI-related E3 ubiquitin-protein ligase 1 [Sorghum bicolor]	-	-	-	-	-	-	-
Unigene0044913	0	0	1	2	113	122	0.00	0.00	0.13	0.36	16.58	17.82	0.0433333333333333	11.5866666666667	8.06277264867331	3.0237031233367e-05	0.00436748486985101	HSP22.7	KFK45072.1 hypothetical protein AALP_AA1G339700 [Arabis alpina]	Genetic Information Processing	Folding, sorting and degradation	ko04141//Protein processing in endoplasmic reticulum	K13993	-	-	-
Unigene0020918	2006	1617	2361	546	388	453	110.72	123.72	66.94	20.94	12.07	14.03	100.46	15.68	-2.67962371555662	3.02532008968856e-05	0.00436748486985101	PLD2	XP_002451299.1 phospholipase D alpha 2 [Sorghum bicolor]	Metabolism;Metabolism;Cellular Processes;Metabolism;Metabolism	Global and overview maps;Global and overview maps;Transport and catabolism;Lipid metabolism;Lipid metabolism	ko01100//Metabolic pathways;ko01110//Biosynthesis of secondary metabolites;ko04144//Endocytosis;ko00564//Glycerophospholipid metabolism;ko00565//Ether lipid metabolism	K01115;K01115;K01115;K01115;K01115	-	GO:0003824//catalytic activity;GO:0008808//cardiolipin synthase activity	GO:0032049//cardiolipin biosynthetic process
Unigene0027488	11	2	6	64	94	180	0.57	0.14	0.16	2.31	2.75	5.24	0.29	3.43333333333333	3.56548512622185	3.0420582647501e-05	0.00438257517943171	ESP3	XP_021304005.1 pre-mRNA-splicing factor ATP-dependent RNA helicase DEAH1 [Sorghum bicolor]	Genetic Information Processing	Transcription	ko03040//Spliceosome	K12813	-	GO:0003676//nucleic acid binding;GO:0004386//helicase activity;GO:0005524//ATP binding;GO:0005525//GTP binding;GO:0008026//ATP-dependent helicase activity	GO:0006139//nucleobase-containing compound metabolic process;GO:0006614//SRP-dependent cotranslational protein targeting to membrane
Unigene0040993	10	11	5	119	197	167	1.38	2.10	0.35	11.37	15.26	12.88	1.27666666666667	13.17	3.36680154905271	3.05296680707678e-05	0.00438922205203813	--	-	-	-	-	-	-	-	-
Unigene0013628	9	6	17	62	68	140	1.20	1.11	1.17	5.75	5.11	10.48	1.16	7.11333333333333	2.6164009649757	3.07951519779566e-05	0.00441828057020362	--	XP_021313986.1 uncharacterized protein LOC8062901 isoform X1 [Sorghum bicolor]	-	-	-	-	-	-	-
Unigene0020743	3	12	50	160	266	131	0.17	0.93	1.43	6.18	8.34	4.09	0.843333333333333	6.20333333333333	2.87886876536484	3.08593519376758e-05	0.00441840018872743	--	-	-	-	-	-	-	-	-
Unigene0006448	120	151	438	48	86	71	5.89	10.27	11.03	1.64	2.38	1.95	9.06333333333333	1.99	-2.18727331475995	3.12263758771614e-05	0.00446178839582523	CXP;2-2	XP_021305245.1 serine carboxypeptidase II-2 [Sorghum bicolor]	-	-	-	-	-	GO:0004185//serine-type carboxypeptidase activity	GO:0006508//proteolysis
Unigene0096417	2	21	276	1	0	0	0.19	2.75	13.39	0.07	0.00	0.00	5.44333333333333	0.0233333333333333	-7.86595415350409	3.18722404861138e-05	0.00454475988673976	--	-	-	-	-	-	-	-	-
Unigene0099812	0	0	0	28	158	4	0.00	0.00	0.00	2.26	10.35	0.26	0.001	4.29	12.0667619323869	3.2011932983703e-05	0.00455536339405641	--	-	-	-	-	-	-	-	-
Unigene0040148	3	0	0	43	66	71	0.23	0.00	0.00	2.30	2.86	3.06	0.0766666666666667	2.74	5.15943262762467	3.22880881702696e-05	0.00458530307930052	TrpA1	TVU21470.1 hypothetical protein EJB05_31106, partial [Eragrostis curvula]	-	-	-	-	-	GO:0005515//protein binding	-
Unigene0096418	2	18	308	0	1	0	0.12	1.49	9.42	0.00	0.03	0.00	3.67666666666667	0.01	-8.52225457487023	3.26029518962836e-05	0.00462060697118712	--	-	-	-	-	-	-	-	-
Unigene0033038	27	21	143	7	2	6	3.98	4.30	10.84	0.72	0.17	0.50	6.37333333333333	0.463333333333333	-3.78192573525724	3.29076781132124e-05	0.00465433383261273	--	-	-	-	-	-	-	-	-
Unigene0026293	321	129	406	1260	2104	1462	12.89	7.18	8.37	35.15	47.60	32.93	9.48	38.56	2.0241460873317	3.30930393713446e-05	0.00467107580826947	--	ONM56446.1 hypothetical protein ZEAMMB73_Zm00001d021181 [Zea mays]	-	-	-	-	-	-	-
Unigene0028283	81	79	279	20	7	31	8.81	11.91	15.59	1.51	0.43	1.89	12.1033333333333	1.27666666666667	-3.24495063287524	3.32513014248918e-05	0.00467526614936127	ZRP4	XP_002441376.1 O-methyltransferase ZRP4 [Sorghum bicolor]	-	-	-	-	-	GO:0008171//O-methyltransferase activity;GO:0046983//protein dimerization activity	-
Unigene0100619	15	10	26	0	0	0	3.33	3.08	2.97	0.00	0.00	0.00	3.12666666666667	0.001	-11.6104097066816	3.32568266705368e-05	0.00467526614936127	--	-	-	-	-	-	-	-	-
Unigene0015216	614	282	3180	131	326	168	88.64	56.43	235.81	13.14	26.52	13.61	126.96	17.7566666666667	-2.83794134799519	3.36857363800337e-05	0.00472603425816296	--	XP_002458961.1 uncharacterized protein LOC8056151 [Sorghum bicolor]	-	-	-	-	-	-	-
Unigene0021970	768	961	3961	393	625	595	34.67	60.13	91.84	12.32	15.90	15.07	62.2133333333333	14.43	-2.10815250677184	3.38089456974967e-05	0.00473218448520189	--	XP_004967313.1 uncharacterized protein LOC101759482 [Setaria italica]	-	-	-	-	-	-	-
Unigene0014438	932	419	812	4416	6523	5292	36.10	22.50	16.15	118.83	142.36	114.98	24.9166666666667	125.39	2.33123931239884	3.38653060193285e-05	0.00473218448520189	DDB_G0289029	EES03498.2 hypothetical protein SORBI_3003G272400 [Sorghum bicolor]	Cellular Processes	Transport and catabolism	ko04144//Endocytosis	K19476	-	-	GO:0015031//protein transport
Unigene0093566	1	0	2	10	61	87	0.05	0.00	0.05	0.34	1.67	2.38	0.0333333333333333	1.46333333333333	5.45614903464799	3.42974852002073e-05	0.00478299009608011	--	TKS18263.1 hypothetical protein D5086_0000005120 [Populus alba]	Metabolism;Metabolism	Global and overview maps;Carbohydrate metabolism	ko01100//Metabolic pathways;ko00052//Galactose metabolism	K06617;K06617	-	-	-
Unigene0071138	616	330	1026	2356	3265	2577	37.30	27.70	31.91	99.11	111.39	87.53	32.3033333333333	99.3433333333333	1.62074011312484	3.44962994851731e-05	0.00479367609195017	--	XP_002463630.1 uncharacterized protein LOC8057371 isoform X1 [Sorghum bicolor]	-	-	-	-	-	-	-
Unigene0019951	0	1	1	19	39	37	0.00	0.39	0.15	3.73	6.22	5.87	0.18	5.27333333333333	4.87264638230932	3.45116079359653e-05	0.00479367609195017	--	-	-	-	-	-	-	-	-
Unigene0059221	6	0	0	69	206	209	0.49	0.00	0.00	3.88	9.40	9.49	0.163333333333333	7.59	5.53820873202142	3.48994213522727e-05	0.00483790626650352	TPS9	XP_002453209.2 probable alpha,alpha-trehalose-phosphate synthase [UDP-forming] 9 [Sorghum bicolor]	Metabolism;Metabolism;Metabolism	Global and overview maps;Global and overview maps;Carbohydrate metabolism	ko01100//Metabolic pathways;ko01110//Biosynthesis of secondary metabolites;ko00500//Starch and sucrose metabolism	K16055;K16055;K16055	-	GO:0003824//catalytic activity;GO:0003825//alpha,alpha-trehalose-phosphate synthase (UDP-forming) activity;GO:0016757//transferase activity, transferring glycosyl groups;GO:0033828//glucosylglycerol-phosphate synthase activity	GO:0005992//trehalose biosynthetic process;GO:0006970//response to osmotic stress;GO:0009058//biosynthetic process
Unigene0043190	4	0	0	106	110	53	0.18	0.00	0.00	3.39	2.85	1.37	0.06	2.53666666666667	5.40182764206124	3.50070318149332e-05	0.00484319506823743	--	RLN21818.1 uncharacterized protein C2845_PM07G36420 [Panicum miliaceum]	-	-	-	-	-	GO:0003676//nucleic acid binding;GO:0004523//RNA-DNA hybrid ribonuclease activity	-
Unigene0018412	294	304	781	133	166	178	15.19	21.77	20.73	4.77	4.83	5.16	19.23	4.92	-1.96662854200066	3.51332855969383e-05	0.00485103710515507	--	XP_021301361.1 uncharacterized protein LOC8074872 [Sorghum bicolor]	-	-	-	-	-	-	-
Unigene0087830	253	190	741	27	112	106	3.55	3.70	5.34	0.26	0.89	0.83	4.19666666666667	0.66	-2.66870594763941	3.53162086129157e-05	0.00486369325879542	TY3B-G	QCC26833.1 gagpol polyprotein [Zea mays]	-	-	-	-	-	GO:0042834//peptidoglycan binding	GO:0015074//DNA integration
Unigene0096854	113	41	330	28	39	26	6.79	3.41	10.18	1.17	1.32	0.88	6.79333333333333	1.12333333333333	-2.59633355498396	3.53688797112449e-05	0.00486369325879542	TMKL1	XP_002452814.1 putative kinase-like protein TMKL1 [Sorghum bicolor]	-	-	-	-	-	GO:0004672//protein kinase activity;GO:0005524//ATP binding	GO:0006468//protein phosphorylation
Unigene0034929	131	70	82	630	1605	1068	15.77	11.68	5.07	52.69	108.87	72.13	10.84	77.8966666666667	2.84519683749554	3.54342039850286e-05	0.00486369325879542	--	XP_025817061.1 uncharacterized protein LOC112893782 [Panicum hallii]	-	-	-	-	-	-	-
Unigene0025665	0	0	0	27	20	22	0.00	0.00	0.00	2.69	1.61	1.77	0.001	2.02333333333333	10.9825183004219	3.57433423398407e-05	0.00489648678717567	--	-	-	-	-	-	-	-	-
Unigene0064777	0	1	8	30	48	92	0.00	0.36	1.07	5.44	7.07	13.48	0.476666666666667	8.66333333333333	4.18386958169381	3.58652243880821e-05	0.0049035497375141	--	-	-	-	-	-	-	-	-
Unigene0087297	0	0	0	5	45	74	0.00	0.00	0.00	0.56	4.05	6.64	0.001	3.75	11.8726748802706	3.60576883861171e-05	0.00492021623441717	--	-	-	-	-	-	-	GO:0003676//nucleic acid binding	GO:0008380//RNA splicing
Unigene0038708	1165	546	1237	5817	6265	6387	61.54	39.98	33.56	213.48	186.47	189.27	45.0266666666667	196.406666666667	2.12499231640303	3.618566325778e-05	0.00492803501491892	MPK5	XP_004984821.1 mitogen-activated protein kinase 5 isoform X2 [Setaria italica]	Organismal Systems;Environmental Information Processing	Environmental adaptation;Signal transduction	ko04626//Plant-pathogen interaction;ko04016//MAPK signaling pathway - plant	K20536;K20536	GO:0005575//cellular_component;GO:0005622//intracellular;GO:0005623//cell;GO:0005634//nucleus;GO:0005737//cytoplasm;GO:0043226//organelle;GO:0043227//membrane-bounded organelle;GO:0043229//intracellular organelle;GO:0043231//intracellular membrane-bounded organelle;GO:0044424//intracellular part;GO:0044464//cell part	GO:0000166//nucleotide binding;GO:0003674//molecular_function;GO:0003824//catalytic activity;GO:0004672//protein kinase activity;GO:0004674//protein serine/threonine kinase activity;GO:0004707//MAP kinase activity;GO:0005488//binding;GO:0005524//ATP binding;GO:0008144//drug binding;GO:0016301//kinase activity;GO:0016740//transferase activity;GO:0016772//transferase activity, transferring phosphor…	GO:0000003//reproduction;GO:0000165//MAPK cascade;GO:0001101//response to acid chemical;GO:0003006//developmental process involved in reproduction;GO:0006464//cellular protein modification process;GO:0006468//protein phosphorylation;GO:0006725//cellular aromatic compound metabolic process;GO:0006790//sulfur compound metabolic process;GO:0006793//phosphorus metabolic process;GO:0006796//phosphate-…
Unigene0042214	0	0	0	5	88	38	0.00	0.00	0.00	0.45	6.46	2.78	0.001	3.23	11.6573184495813	3.63971638510772e-05	0.00494717629826103	--	BAK02668.1 predicted protein [Hordeum vulgare subsp. vulgare] [Hordeum vulgare]	-	-	-	-	-	-	-
Unigene0095243	37	13	21	177	391	292	6.98	3.40	2.04	23.21	41.57	30.91	4.14	31.8966666666667	2.94570299144318	3.65975366443628e-05	0.00495808860392841	CYCT1-1	XP_008645216.1 cyclin-T1-1 [Zea mays]	-	-	-	-	GO:0000307//cyclin-dependent protein kinase holoenzyme complex;GO:0005575//cellular_component;GO:0005622//intracellular;GO:0005623//cell;GO:0005634//nucleus;GO:0032991//macromolecular complex;GO:0043226//organelle;GO:0043227//membrane-bounded organelle;GO:0043229//intracellular organelle;GO:0043231//intracellular membrane-bounded organelle;GO:0044424//intracellular part;GO:0044464//cell part;GO:0…	GO:0003674//molecular_function;GO:0016538//cyclin-dependent protein serine/threonine kinase regulator activity;GO:0019207//kinase regulator activity;GO:0019887//protein kinase regulator activity;GO:0030234//enzyme regulator activity;GO:0098772//molecular function regulator	GO:0000079//regulation of cyclin-dependent protein serine/threonine kinase activity;GO:0001932//regulation of protein phosphorylation;GO:0001934//positive regulation of protein phosphorylation;GO:0006355//regulation of transcription, DNA-templated;GO:0006357//regulation of transcription from RNA polymerase II promoter;GO:0007049//cell cycle;GO:0008150//biological_process;GO:0009889//regulation of…
Unigene0068886	135	88	232	434	1096	897	9.94	8.98	8.78	22.20	45.48	37.05	9.23333333333333	34.91	1.91871688133736	3.66728646444329e-05	0.00495808860392841	HOX24	NP_001151825.1 homeobox-leucine zipper protein ATHB-6 [Zea mays]	-	-	-	-	GO:0005575//cellular_component;GO:0005622//intracellular;GO:0005623//cell;GO:0005634//nucleus;GO:0043226//organelle;GO:0043227//membrane-bounded organelle;GO:0043229//intracellular organelle;GO:0043231//intracellular membrane-bounded organelle;GO:0044424//intracellular part;GO:0044464//cell part	GO:0003674//molecular_function;GO:0003676//nucleic acid binding;GO:0003677//DNA binding;GO:0003700//transcription factor activity, sequence-specific DNA binding;GO:0005488//binding;GO:0005524//ATP binding;GO:0043565//sequence-specific DNA binding;GO:0097159//organic cyclic compound binding;GO:1901363//heterocyclic compound binding	GO:0006139//nucleobase-containing compound metabolic process;GO:0006351//transcription, DNA-templated;GO:0006355//regulation of transcription, DNA-templated;GO:0006725//cellular aromatic compound metabolic process;GO:0006807//nitrogen compound metabolic process;GO:0007059//chromosome segregation;GO:0008150//biological_process;GO:0008152//metabolic process;GO:0009058//biosynthetic process;GO:00090…
Unigene0067390	109	64	328	371	796	638	4.31	3.51	6.66	10.20	17.74	14.16	4.82666666666667	14.0333333333333	1.53975863087055	3.66907658276024e-05	0.00495808860392841	--	EES10353.2 hypothetical protein SORBI_3006G004800 [Sorghum bicolor]	-	-	-	-	-	-	GO:0006355//regulation of transcription, DNA-templated
Unigene0058280	5	4	48	125	232	85	0.13	0.15	0.66	2.33	3.50	1.28	0.313333333333333	2.37	2.91911689794178	3.7217790035837e-05	0.00501432767364497	--	XP_021309576.1 uncharacterized protein LOC8057916 [Sorghum bicolor]	-	-	-	-	GO:0005575//cellular_component;GO:0005622//intracellular;GO:0005623//cell;GO:0005634//nucleus;GO:0005737//cytoplasm;GO:0005886//plasma membrane;GO:0016020//membrane;GO:0043226//organelle;GO:0043227//membrane-bounded organelle;GO:0043229//intracellular organelle;GO:0043231//intracellular membrane-bounded organelle;GO:0044424//intracellular part;GO:0044464//cell part;GO:0071944//cell periphery	GO:0000166//nucleotide binding;GO:0003674//molecular_function;GO:0003677//DNA binding;GO:0003824//catalytic activity;GO:0004672//protein kinase activity;GO:0004674//protein serine/threonine kinase activity;GO:0004803//transposase activity;GO:0005488//binding;GO:0005524//ATP binding;GO:0008144//drug binding;GO:0008270//zinc ion binding;GO:0016301//kinase activity;GO:0016740//transferase activity;G…	GO:0006313//transposition, DNA-mediated;GO:0006464//cellular protein modification process;GO:0006468//protein phosphorylation;GO:0006793//phosphorus metabolic process;GO:0006796//phosphate-containing compound metabolic process;GO:0006807//nitrogen compound metabolic process;GO:0007154//cell communication;GO:0007165//signal transduction;GO:0008150//biological_process;GO:0008152//metabolic process;…
Unigene0075966	998	754	1500	3691	7849	6989	41.27	43.22	31.86	106.03	182.87	162.12	38.7833333333333	150.34	1.954720198926	3.72507706365893e-05	0.00501432767364497	GTE10	XP_021314437.1 transcription factor GTE8 isoform X1 [Sorghum bicolor]	-	-	-	-	GO:0005575//cellular_component;GO:0005622//intracellular;GO:0005623//cell;GO:0005634//nucleus;GO:0043226//organelle;GO:0043227//membrane-bounded organelle;GO:0043229//intracellular organelle;GO:0043231//intracellular membrane-bounded organelle;GO:0044424//intracellular part;GO:0044464//cell part	GO:0005515//protein binding	GO:0001101//response to acid chemical;GO:0006139//nucleobase-containing compound metabolic process;GO:0006351//transcription, DNA-templated;GO:0006355//regulation of transcription, DNA-templated;GO:0006725//cellular aromatic compound metabolic process;GO:0006807//nitrogen compound metabolic process;GO:0006950//response to stress;GO:0006970//response to osmotic stress;GO:0007154//cell communicatio…
Unigene0071143	2	9	232	0	0	0	0.11	0.68	6.45	0.00	0.00	0.00	2.41333333333333	0.001	-11.2368114812494	3.73754982278399e-05	0.0050214233919669	pif1	PWZ46186.1 ATP-dependent DNA helicase PIF1, partial [Zea mays]	-	-	-	-	GO:0009338//exodeoxyribonuclease V complex	GO:0003678//DNA helicase activity;GO:0004386//helicase activity;GO:0005524//ATP binding;GO:0008854//exodeoxyribonuclease V activity	GO:0000723//telomere maintenance;GO:0006281//DNA repair;GO:0006310//DNA recombination
Unigene0050553	2	0	3	42	26	45	0.34	0.00	0.26	4.97	2.49	4.30	0.2	3.92	4.29278174922785	3.74616626609017e-05	0.00502332079619107	--	-	-	-	-	-	-	-	-
Unigene0016606	149	39	162	4	27	10	15.34	5.57	8.57	0.29	1.57	0.58	9.82666666666667	0.813333333333333	-3.59478347153218	3.79916992600885e-05	0.00508461651824846	YUC3	NP_001354946.1 uncharacterized protein LOC100281459 [Zea mays]	Metabolism;Metabolism	Global and overview maps;Amino acid metabolism	ko01100//Metabolic pathways;ko00380//Tryptophan metabolism	K11816;K11816	-	GO:0004499//N,N-dimethylaniline monooxygenase activity;GO:0004791//thioredoxin-disulfide reductase activity;GO:0015036//disulfide oxidoreductase activity;GO:0016491//oxidoreductase activity;GO:0016668//oxidoreductase activity, acting on a sulfur group of donors, NAD(P) as acceptor;GO:0050660//flavin adenine dinucleotide binding;GO:0050661//NADP binding;GO:0050662//coenzyme binding	GO:0006790//sulfur compound metabolic process;GO:0006805//xenobiotic metabolic process;GO:0009398//FMN biosynthetic process;GO:0055114//oxidation-reduction process
Unigene0047745	101	72	164	551	574	535	5.76	5.69	4.80	21.84	18.45	17.12	5.41666666666667	19.1366666666667	1.82086233746809	3.87345018752512e-05	0.00517409836543585	SCL9	XP_002450068.2 scarecrow-like protein 14 [Sorghum bicolor]	-	-	-	-	-	-	-
Unigene0016142	38	45	78	227	440	318	3.09	5.08	3.26	12.83	20.17	14.51	3.81	15.8366666666667	2.05540580319637	3.94287872500683e-05	0.00524852043620527	--	EAY73915.1 hypothetical protein OsI_01800 [Oryza sativa Indica Group]	-	-	-	-	-	-	-
Unigene0044721	1	5	0	128	167	85	0.06	0.41	0.00	5.28	5.59	2.83	0.156666666666667	4.56666666666667	4.86537132617025	3.94421854717124e-05	0.00524852043620527	HAT	AEF33496.1 putative transposase [Saccharum hybrid cultivar R570]	-	-	-	-	-	GO:0003677//DNA binding;GO:0046983//protein dimerization activity	-
Unigene0098558	1	1	0	51	31	37	0.09	0.13	0.00	3.33	1.64	1.95	0.0733333333333333	2.30666666666667	4.97519660899943	4.02941206539315e-05	0.00535167322849016	--	TKW11123.1 hypothetical protein SEVIR_6G213100v2 [Setaria viridis]	-	-	-	-	-	-	-
Unigene0042105	0	0	0	12	25	40	0.00	0.00	0.00	0.98	1.65	2.63	0.001	1.75333333333333	10.7758845834585	4.08069150934655e-05	0.00540947637953833	--	-	-	-	-	-	GO:0016021//integral component of membrane	GO:0005375//copper ion transmembrane transporter activity	GO:0035434//copper ion transmembrane transport
Unigene0033516	53	16	26	210	801	466	2.82	1.18	0.71	7.76	24.01	13.90	1.57	15.2233333333333	3.27744782476557	4.10567901422896e-05	0.00542967090024738	--	XP_022682318.1 zinc finger MYM-type protein 1-like isoform X1 [Setaria italica]	-	-	-	-	-	-	-
Unigene0009054	0	0	0	27	13	36	0.00	0.00	0.00	4.45	1.74	4.79	0.001	3.66	11.8376279331714	4.11149930491426e-05	0.00542967090024738	--	KXG30802.1 hypothetical protein SORBI_3004G245700 [Sorghum bicolor]	-	-	-	-	-	-	-
Unigene0052326	15	72	3	0	0	0	3.32	22.12	0.34	0.00	0.00	0.00	8.59333333333333	0.001	-13.0690021425279	4.12094731387812e-05	0.00543186038378249	--	BAK05481.1 predicted protein [Hordeum vulgare subsp. vulgare] [Hordeum vulgare]	-	-	-	-	-	-	-
Unigene0015434	32	20	155	7	9	2	1.21	1.05	3.01	0.18	0.19	0.04	1.75666666666667	0.136666666666667	-3.68410714701913	4.15085067280693e-05	0.00546095312666947	GPAT6	OEL33622.1 Glycerol-3-phosphate 2-O-acyltransferase 6 [Dichanthelium oligosanthes]	Metabolism;Metabolism;Metabolism;Metabolism	Global and overview maps;Global and overview maps;Lipid metabolism;Lipid metabolism	ko01100//Metabolic pathways;ko01110//Biosynthesis of secondary metabolites;ko00561//Glycerolipid metabolism;ko00564//Glycerophospholipid metabolism	K13508;K13508;K13508;K13508	-	GO:0016746//transferase activity, transferring acyl groups;GO:0016787//hydrolase activity	GO:0008152//metabolic process
Unigene0094056	0	0	0	6	50	48	0.00	0.00	0.00	0.21	1.39	1.33	0.001	0.976666666666667	9.93172244858845	4.1963727199734e-05	0.00551044589488334	--	XP_015641161.1 pre-mRNA-splicing factor ATP-dependent RNA helicase DEAH10 [Oryza sativa Japonica Group]	Genetic Information Processing	Transcription	ko03040//Spliceosome	K12818	-	-	-
Unigene0004291	455	261	147	3428	5825	5647	19.41	15.44	3.22	101.62	140.05	135.17	12.69	125.613333333333	3.30722563414915	4.21008200744823e-05	0.00551805635743139	RPS5	XP_008669179.1 disease resistance protein RPS2 isoform X2 [Zea mays]	Organismal Systems	Environmental adaptation	ko04626//Plant-pathogen interaction	K13459	GO:0005575//cellular_component;GO:0005622//intracellular;GO:0005623//cell;GO:0005737//cytoplasm;GO:0005886//plasma membrane;GO:0016020//membrane;GO:0044424//intracellular part;GO:0044464//cell part;GO:0071944//cell periphery	GO:0000166//nucleotide binding;GO:0003674//molecular_function;GO:0005488//binding;GO:0005515//protein binding;GO:0005524//ATP binding;GO:0008144//drug binding;GO:0016818//hydrolase activity, acting on acid anhydrides, in phosphorus-containing anhydrides;GO:0017076//purine nucleotide binding;GO:0030554//adenyl nucleotide binding;GO:0032553//ribonucleotide binding;GO:0032555//purine ribonucleotide …	GO:0002376//immune system process;GO:0006950//response to stress;GO:0006952//defense response;GO:0006955//immune response;GO:0007154//cell communication;GO:0007165//signal transduction;GO:0008150//biological_process;GO:0008219//cell death;GO:0009595//detection of biotic stimulus;GO:0009605//response to external stimulus;GO:0009607//response to biotic stimulus;GO:0009617//response to bacterium;GO:…
Unigene0090181	1	7	9	46	102	111	0.07	0.67	0.32	2.22	3.99	4.32	0.353333333333333	3.51	3.31236926646252	4.21936516360013e-05	0.00551984791984071	PSI1	OEL31807.1 hypothetical protein BAE44_0007173 [Dichanthelium oligosanthes]	-	-	-	-	-	-	GO:0045927//positive regulation of growth
Unigene0003312	51	25	217	14	13	17	1.50	1.02	3.27	0.29	0.22	0.28	1.93	0.263333333333333	-2.87363878981214	4.33613570973517e-05	0.00566198634397779	pol	AAG13508.1 putative gag-pol polyprotein [Oryza sativa Japonica Group]	-	-	-	-	-	-	GO:0048544//recognition of pollen
Unigene0019100	2	4	1	60	65	67	0.18	0.51	0.05	3.85	3.38	3.47	0.246666666666667	3.56666666666667	3.85394171565956	4.40287166984057e-05	0.00573838197746996	--	-	-	-	-	-	-	-	-
Unigene0089831	187	115	225	795	1295	1020	16.58	14.14	10.25	48.99	64.71	50.75	13.6566666666667	54.8166666666667	2.00500921024246	4.61579397912364e-05	0.00600466571970771	MEKK1	XP_002465517.1 mitogen-activated protein kinase kinase kinase 1 [Sorghum bicolor]	Organismal Systems;Environmental Information Processing	Environmental adaptation;Signal transduction	ko04626//Plant-pathogen interaction;ko04016//MAPK signaling pathway - plant	K13414;K13414	-	GO:0004672//protein kinase activity;GO:0005524//ATP binding	GO:0006468//protein phosphorylation
Unigene0034066	327	178	193	2111	2747	2468	26.79	20.21	8.12	120.15	126.80	113.43	18.3733333333333	120.126666666667	2.70887115500701	4.69410778703291e-05	0.00609517221181063	XAT3	XP_002437801.1 protein O-linked-mannose beta-1,4-N-acetylglucosaminyltransferase 2 [Sorghum bicolor]	-	-	-	-	-	GO:0016757//transferase activity, transferring glycosyl groups	-
Unigene0021735	247	210	1016	111	203	148	12.13	14.30	25.64	3.79	5.62	4.08	17.3566666666667	4.49666666666667	-1.94856205844198	4.71246808186705e-05	0.0061021882065882	At4g27595	RLN19564.1 WEB family protein [Panicum miliaceum]	-	-	-	-	-	GO:0005524//ATP binding	GO:0007059//chromosome segregation;GO:0007155//cell adhesion;GO:0030261//chromosome condensation
Unigene0036349	756	518	1033	214	246	266	72.04	68.42	50.56	14.17	13.21	14.22	63.6733333333333	13.8666666666667	-2.19906826441682	4.72398470073672e-05	0.0061021882065882	EXLA1	XP_022679335.1 expansin-like A1 isoform X1 [Setaria italica]	-	-	-	-	GO:0005575//cellular_component;GO:0005576//extracellular region	-	-
Unigene0048897	250	368	123	21	29	51	15.86	32.35	4.01	0.93	1.04	1.81	17.4066666666667	1.26	-3.78814431809177	4.72576530455144e-05	0.0061021882065882	--	XP_002458892.1 uncharacterized protein LOC8062454 [Sorghum bicolor]	-	-	-	-	GO:0016021//integral component of membrane	-	-
Unigene0030674	69	31	197	298	360	496	8.25	5.14	12.10	24.75	24.25	33.26	8.49666666666667	27.42	1.69025969847818	4.73811096949145e-05	0.0061068207334695	PPCK2	XP_002452476.1 phosphoenolpyruvate carboxylase kinase 2 [Sorghum bicolor]	-	-	-	-	-	GO:0004672//protein kinase activity;GO:0005524//ATP binding	GO:0006468//protein phosphorylation
Unigene0003805	0	3	2	66	164	20	0.00	0.65	0.16	7.20	14.51	1.76	0.27	7.82333333333333	4.85675212363854	4.76161332432407e-05	0.00612578082135086	--	-	-	-	-	-	-	-	-
Unigene0017440	10	6	5	83	132	93	1.38	1.15	0.35	7.97	10.27	7.21	0.96	8.48333333333333	3.14352493952074	4.77192059443682e-05	0.00612578082135086	--	PAN40117.1 hypothetical protein PAHAL_7G292900 [Panicum hallii]	-	-	-	-	-	-	-
Unigene0000674	5	15	1	255	408	287	0.17	0.71	0.02	6.07	7.87	5.51	0.3	6.48333333333333	4.43370134354388	4.77917732735037e-05	0.00612578082135086	--	RLN24975.1 uncharacterized protein C2845_PM07G26900 [Panicum miliaceum]	-	-	-	-	-	-	-
Unigene0014345	24	20	35	184	171	169	3.61	4.17	2.70	19.23	14.50	14.26	3.49333333333333	15.9966666666667	2.19509509617875	4.79752122062366e-05	0.00613801026920453	--	XP_002450279.1 phenolic glucoside malonyltransferase 1 [Sorghum bicolor]	-	-	-	-	-	GO:0016747//transferase activity, transferring acyl groups other than amino-acyl groups	-
Unigene0058507	19	167	2	1	1	0	2.12	25.81	0.11	0.08	0.06	0.00	9.34666666666667	0.0466666666666667	-7.64591571195302	4.81794224744691e-05	0.00615284756465161	MET3	XP_023914715.1 sulfate adenylyltransferase [Quercus suber]	Metabolism;Metabolism;Metabolism;Metabolism;Metabolism;Metabolism	Global and overview maps;Global and overview maps;Nucleotide metabolism;Energy metabolism;Metabolism of other amino acids;Biosynthesis of other secondary metabolites	ko01100//Metabolic pathways;ko01110//Biosynthesis of secondary metabolites;ko00230//Purine metabolism;ko00920//Sulfur metabolism;ko00450//Selenocompound metabolism;ko00261//Monobactam biosynthesis	K00958;K00958;K00958;K00958;K00958;K00958	-	GO:0004020//adenylylsulfate kinase activity;GO:0004781//sulfate adenylyltransferase (ATP) activity	GO:0006790//sulfur compound metabolic process
Unigene0093262	644	309	453	2829	5494	4624	22.21	14.77	8.02	67.77	106.74	89.44	15	87.9833333333333	2.55226775945359	4.8413352719338e-05	0.00617141911958684	ARF16	XP_008659167.1 auxin response factor 16 isoform X1 [Zea mays]	-	-	-	-	GO:0005575//cellular_component;GO:0005622//intracellular;GO:0005623//cell;GO:0005634//nucleus;GO:0043226//organelle;GO:0043227//membrane-bounded organelle;GO:0043229//intracellular organelle;GO:0043231//intracellular membrane-bounded organelle;GO:0044424//intracellular part;GO:0044464//cell part	GO:0000981//RNA polymerase II transcription factor activity, sequence-specific DNA binding;GO:0003674//molecular_function;GO:0003676//nucleic acid binding;GO:0003677//DNA binding;GO:0003700//transcription factor activity, sequence-specific DNA binding;GO:0005488//binding;GO:0005515//protein binding;GO:0008270//zinc ion binding;GO:0043565//sequence-specific DNA binding;GO:0046983//protein dimeriza…	GO:0006139//nucleobase-containing compound metabolic process;GO:0006351//transcription, DNA-templated;GO:0006355//regulation of transcription, DNA-templated;GO:0006725//cellular aromatic compound metabolic process;GO:0006807//nitrogen compound metabolic process;GO:0007154//cell communication;GO:0007165//signal transduction;GO:0007275//multicellular organism development;GO:0008150//biological_proc…
Unigene0044679	0	0	0	7	26	77	0.00	0.00	0.00	0.84	2.53	7.47	0.001	3.61333333333333	11.8191146355201	4.86545207271891e-05	0.00618200155958352	mvpA	XP_004345173.1 major vault protein [Capsaspora owczarzaki ATCC 30864]	-	-	-	-	-	GO:0010181//FMN binding	-
Unigene0009380	238	235	713	123	151	156	9.42	12.89	14.49	3.38	3.37	3.46	12.2666666666667	3.40333333333333	-1.84972290006658	4.86736871301537e-05	0.00618200155958352	Dnajb5	AQK43255.1 DNAJ heat shock N-terminal domain-containing protein [Zea mays]	-	-	-	-	-	GO:0005515//protein binding	GO:0006457//protein folding;GO:0009408//response to heat
Unigene0064209	149	252	2593	41	91	123	6.75	15.81	60.30	1.29	2.32	3.12	27.62	2.24333333333333	-3.62199741036889	4.91851128340671e-05	0.00623559917762515	--	XP_010235974.1 uncharacterized protein LOC104583846 [Brachypodium distachyon]	-	-	-	-	-	-	-
Unigene0049199	0	0	0	14	53	16	0.00	0.00	0.00	3.10	9.52	2.86	0.001	5.16	12.3331553503106	4.94854641280593e-05	0.0062622911846122	--	-	-	-	-	-	-	-	-
Unigene0098187	21	45	237	11	4	8	5.74	17.05	33.27	2.09	0.62	1.23	18.6866666666667	1.31333333333333	-3.83070420957612	4.98011438484425e-05	0.00629082275047862	PIP2-6	XP_002461931.1 aquaporin PIP2-6 [Sorghum bicolor]	-	-	-	-	GO:0016020//membrane	GO:0015267//channel activity	GO:0055085//transmembrane transport
Unigene0024304	8	1	3	46	226	69	1.44	0.25	0.28	5.76	22.93	6.97	0.656666666666667	11.8866666666667	4.17803916816862	5.01332648237253e-05	0.00632132421271016	--	-	-	-	-	-	-	-	-
Unigene0043434	448	443	1386	2069	2814	2360	25.90	35.50	41.16	83.10	91.67	76.54	34.1866666666667	83.77	1.29299991228047	5.03726013278913e-05	0.00634003744655453	TKL-2	XP_002439367.2 transketolase, chloroplastic [Sorghum bicolor]	Metabolism;Metabolism;Metabolism;Metabolism;Metabolism;Metabolism	Global and overview maps;Global and overview maps;Global and overview maps;Global and overview maps;Energy metabolism;Carbohydrate metabolism	ko01100//Metabolic pathways;ko01110//Biosynthesis of secondary metabolites;ko01200//Carbon metabolism;ko01230//Biosynthesis of amino acids;ko00710//Carbon fixation in photosynthetic organisms;ko00030//Pentose phosphate pathway	K00615;K00615;K00615;K00615;K00615;K00615	GO:0005575//cellular_component;GO:0005622//intracellular;GO:0005623//cell;GO:0005737//cytoplasm;GO:0009507//chloroplast;GO:0009534//chloroplast thylakoid;GO:0009535//chloroplast thylakoid membrane;GO:0009536//plastid;GO:0009579//thylakoid;GO:0016020//membrane;GO:0031976//plastid thylakoid;GO:0031984//organelle subcompartment;GO:0034357//photosynthetic membrane;GO:0042651//thylakoid membrane;GO:00…	GO:0003674//molecular_function;GO:0003824//catalytic activity;GO:0004738//pyruvate dehydrogenase activity;GO:0004739//pyruvate dehydrogenase (acetyl-transferring) activity;GO:0004802//transketolase activity;GO:0005488//binding;GO:0005509//calcium ion binding;GO:0008661//1-deoxy-D-xylulose-5-phosphate synthase activity;GO:0016624//oxidoreductase activity, acting on the aldehyde or oxo group of don…	GO:0005975//carbohydrate metabolic process;GO:0006086//acetyl-CoA biosynthetic process from pyruvate;GO:0006098//pentose-phosphate shunt;GO:0008150//biological_process;GO:0008152//metabolic process;GO:0008615//pyridoxine biosynthetic process;GO:0009058//biosynthetic process;GO:0009228//thiamine biosynthetic process;GO:0009240//isopentenyl diphosphate biosynthetic process;GO:0009987//cellular proc…
Unigene0075645	0	0	0	22	17	27	0.00	0.00	0.00	5.15	3.23	5.10	0.001	4.49333333333333	12.1335703753481	5.05965751309641e-05	0.00635675313645381	--	-	-	-	-	-	-	-	-
Unigene0048391	1	53	136	0	1	0	0.27	19.87	18.89	0.00	0.15	0.00	13.01	0.05	-8.02347715183043	5.21521658412176e-05	0.00654040687010147	--	-	-	-	-	-	-	-	-
Unigene0020979	904	626	3050	3145	4806	4550	35.61	34.19	61.72	86.08	106.69	100.56	43.84	97.7766666666667	1.15724242454157	5.24423231246862e-05	0.00656498798355138	OSK1	XP_002441429.1 serine/threonine protein kinase OSK1 [Sorghum bicolor]	-	-	-	-	GO:0005575//cellular_component;GO:0005622//intracellular;GO:0005623//cell;GO:0005634//nucleus;GO:0005737//cytoplasm;GO:0043226//organelle;GO:0043227//membrane-bounded organelle;GO:0043229//intracellular organelle;GO:0043231//intracellular membrane-bounded organelle;GO:0044424//intracellular part;GO:0044464//cell part	GO:0000166//nucleotide binding;GO:0003674//molecular_function;GO:0003700//transcription factor activity, sequence-specific DNA binding;GO:0003824//catalytic activity;GO:0004672//protein kinase activity;GO:0004674//protein serine/threonine kinase activity;GO:0005488//binding;GO:0005524//ATP binding;GO:0008144//drug binding;GO:0016301//kinase activity;GO:0016740//transferase activity;GO:0016772//tr…	GO:0006355//regulation of transcription, DNA-templated;GO:0006464//cellular protein modification process;GO:0006468//protein phosphorylation;GO:0006793//phosphorus metabolic process;GO:0006796//phosphate-containing compound metabolic process;GO:0006807//nitrogen compound metabolic process;GO:0007154//cell communication;GO:0007165//signal transduction;GO:0008150//biological_process;GO:0008152//met…
Unigene0039766	23	36	88	339	236	266	1.76	3.82	3.46	18.01	10.17	11.41	3.01333333333333	13.1966666666667	2.13074138961491	5.26586810872181e-05	0.00658025898718556	UGT79	PWZ37007.1 Crocetin glucosyltransferase 2 [Zea mays]	-	-	-	-	-	GO:0008194//UDP-glycosyltransferase activity;GO:0016758//transferase activity, transferring hexosyl groups	-
Unigene0071518	0	0	0	12	22	41	0.00	0.00	0.00	1.13	1.67	3.11	0.001	1.97	10.9439799143437	5.28274137924095e-05	0.00658953472078199	--	KAF0913000.1 hypothetical protein E2562_019798 [Oryza meyeriana var. granulata] [Oryza meyeriana]	-	-	-	-	-	GO:0043531//ADP binding	-
Unigene0044423	7	5	10	59	64	61	1.10	1.09	0.81	6.43	5.65	5.36	1	5.81333333333333	2.53936563428104	5.36243920391824e-05	0.00667700287162162	--	-	-	-	-	-	-	-	-
Unigene0036562	24	45	93	7	11	8	2.61	6.78	5.19	0.53	0.67	0.49	4.86	0.563333333333333	-3.10889556804475	5.43747595287769e-05	0.00675836583319529	--	OQU87861.1 hypothetical protein SORBI_3003G357232 [Sorghum bicolor]	-	-	-	-	-	-	-
Unigene0011006	112	78	225	381	721	558	6.47	6.24	6.67	15.28	23.45	18.07	6.46	18.9333333333333	1.55132235897696	5.50386275151502e-05	0.00682870715191528	--	XP_020399034.1 uncharacterized protein LOC103645288 [Zea mays]	-	-	-	-	-	-	-
Unigene0002071	5	7	29	66	87	75	0.43	0.84	1.28	3.95	4.22	3.62	0.85	3.93	2.2089945661209	5.51421299943284e-05	0.00682939687432421	pod	NP_001131290.1 uncharacterized protein LOC100192603 precursor [Zea mays]	Metabolism;Metabolism;Metabolism	Global and overview maps;Global and overview maps;Biosynthesis of other secondary metabolites	ko01100//Metabolic pathways;ko01110//Biosynthesis of secondary metabolites;ko00940//Phenylpropanoid biosynthesis	K00430;K00430;K00430	-	GO:0004601//peroxidase activity;GO:0020037//heme binding	GO:0006979//response to oxidative stress;GO:0055114//oxidation-reduction process
Unigene0012144	9	2	12	74	53	88	0.70	0.21	0.48	3.98	2.31	3.82	0.463333333333333	3.37	2.86262620917951	5.54823571253629e-05	0.00685935070503068	--	-	-	-	-	-	-	-	-
Unigene0000652	398	639	37	0	24	15	24.74	55.06	1.18	0.00	0.84	0.52	26.9933333333333	0.453333333333333	-5.89588708642612	5.60166744752788e-05	0.00691315164214555	--	-	-	-	-	-	-	-	-
Unigene0013079	0	0	1	14	59	21	0.00	0.00	0.11	2.04	6.96	2.47	0.0366666666666667	3.82333333333333	6.70421805737853	5.61469624251818e-05	0.00691698833212558	--	-	-	-	-	-	-	-	-
Unigene0042473	145	116	406	521	763	733	5.93	6.57	8.53	14.80	17.58	16.81	7.01	16.3966666666667	1.22591620499155	5.65137103045235e-05	0.0069498906386487	--	XP_021302817.1 uncharacterized protein LOC8083661 isoform X1 [Sorghum bicolor]	-	-	-	-	-	GO:0016779//nucleotidyltransferase activity	-
Unigene0047180	13	66	3	0	0	0	3.45	24.27	0.41	0.00	0.00	0.00	9.37666666666667	0.001	-13.1948594314809	5.76059959696607e-05	0.00706439676962851	ALTA5	XP_023910869.1 60S acidic ribosomal protein P2 [Quercus suber]	Genetic Information Processing	Translation	ko03010//Ribosome	K02943	-	-	-
Unigene0013078	564	275	358	3201	5254	3296	35.09	23.72	11.44	138.36	184.18	115.04	23.4166666666667	145.86	2.63897666947539	5.76474552822198e-05	0.00706439676962851	BC10	ACG29786.1 hypothetical protein [Zea mays]	-	-	-	-	GO:0016020//membrane	GO:0016757//transferase activity, transferring glycosyl groups	-
Unigene0095230	131	61	361	500	637	795	8.15	5.26	11.54	21.62	22.34	27.76	8.31666666666667	23.9066666666667	1.52333567264375	5.78132051398818e-05	0.00707227924209418	Os05g0571100	XP_002448753.1 protein ROOT PRIMORDIUM DEFECTIVE 1 [Sorghum bicolor]	-	-	-	-	-	GO:0008982//protein-N(PI)-phosphohistidine-sugar phosphotransferase activity	GO:0009401//phosphoenolpyruvate-dependent sugar phosphotransferase system
Unigene0082874	0	1	3	21	40	35	0.00	0.53	0.59	5.56	8.59	7.48	0.373333333333333	7.21	4.27146302790438	5.7927028933704e-05	0.00707379312344889	--	PWZ44364.1 Heavy metal-associated isoprenylated plant protein 39 [Zea mays]	-	-	-	-	-	-	-
Unigene0010612	26	32	52	0	0	4	4.16	7.09	4.27	0.00	0.00	0.36	5.17333333333333	0.12	-5.42998784074481	5.879571693633e-05	0.00716732124219653	CS26	XP_004975070.1 bifunctional L-3-cyanoalanine synthase/cysteine synthase 2, mitochondrial [Setaria italica]	Metabolism;Metabolism;Metabolism;Metabolism;Metabolism;Metabolism;Metabolism	Global and overview maps;Global and overview maps;Global and overview maps;Global and overview maps;Amino acid metabolism;Metabolism of other amino acids;Energy metabolism	ko01100//Metabolic pathways;ko01110//Biosynthesis of secondary metabolites;ko01200//Carbon metabolism;ko01230//Biosynthesis of amino acids;ko00270//Cysteine and methionine metabolism;ko00460//Cyanoamino acid metabolism;ko00920//Sulfur metabolism	K13034;K13034;K13034;K13034;K13034;K13034;K13034	GO:0005575//cellular_component;GO:0005622//intracellular;GO:0005623//cell;GO:0005737//cytoplasm;GO:0009507//chloroplast;GO:0009509//chromoplast;GO:0009532//plastid stroma;GO:0009536//plastid;GO:0009570//chloroplast stroma;GO:0043226//organelle;GO:0043227//membrane-bounded organelle;GO:0043229//intracellular organelle;GO:0043231//intracellular membrane-bounded organelle;GO:0044422//organelle part;…	GO:0003674//molecular_function;GO:0003824//catalytic activity;GO:0004122//cystathionine beta-synthase activity;GO:0004124//cysteine synthase activity;GO:0016740//transferase activity;GO:0016765//transferase activity, transferring alkyl or aryl (other than methyl) groups;GO:0030170//pyridoxal phosphate binding	GO:0000096//sulfur amino acid metabolic process;GO:0000097//sulfur amino acid biosynthetic process;GO:0006082//organic acid metabolic process;GO:0006520//cellular amino acid metabolic process;GO:0006534//cysteine metabolic process;GO:0006535//cysteine biosynthetic process from serine;GO:0006563//L-serine metabolic process;GO:0006790//sulfur compound metabolic process;GO:0006807//nitrogen compound…
Unigene0025726	14	11	28	85	93	116	1.21	1.32	1.25	5.11	4.54	5.63	1.26	5.09333333333333	2.01518640381468	5.93881559058392e-05	0.00722690634380864	--	-	-	-	-	-	-	-	-
Unigene0019082	0	0	0	2	63	92	0.00	0.00	0.00	0.42	10.71	15.58	0.001	8.90333333333333	13.1201298548013	5.96780491232522e-05	0.0072495313750281	ARF1	OLP92643.1 ADP-ribosylation factor [Symbiodinium microadriaticum]	Cellular Processes	Transport and catabolism	ko04144//Endocytosis	K07937	-	GO:0003924//GTPase activity;GO:0005524//ATP binding;GO:0005525//GTP binding;GO:0019001//guanyl nucleotide binding;GO:0031683//G-protein beta/gamma-subunit complex binding	GO:0006614//SRP-dependent cotranslational protein targeting to membrane;GO:0007186//G-protein coupled receptor signaling pathway
Unigene0030101	36	17	118	4	12	8	7.96	5.21	13.40	0.61	1.49	0.99	8.85666666666667	1.03	-3.10411948458613	5.97843751661284e-05	0.00724981723753704	--	-	-	-	-	-	-	-	-
Unigene0090242	62	74	1	0	1	0	8.04	13.31	0.07	0.00	0.07	0.00	7.14	0.0233333333333333	-8.25738784269265	6.04339368942457e-05	0.0073158638051423	SMPD1	XP_023914454.1 sphingomyelin phosphodiesterase 1-like [Quercus suber]	Metabolism;Metabolism	Global and overview maps;Lipid metabolism	ko01100//Metabolic pathways;ko00600//Sphingolipid metabolism	K12350;K12350	-	GO:0016787//hydrolase activity	-
Unigene0004398	3	12	225	1	0	0	0.26	1.45	10.06	0.06	0.00	0.00	3.92333333333333	0.02	-7.61593610431729	6.10231816271375e-05	0.00737439238907634	At4g20820	XP_002446333.2 berberine bridge enzyme-like 27 [Sorghum bicolor]	Metabolism;Metabolism;Metabolism	Global and overview maps;Global and overview maps;Biosynthesis of other secondary metabolites	ko01100//Metabolic pathways;ko01110//Biosynthesis of secondary metabolites;ko00940//Phenylpropanoid biosynthesis	K22395;K22395;K22395	-	GO:0008891//glycolate oxidase activity;GO:0016491//oxidoreductase activity;GO:0050660//flavin adenine dinucleotide binding	GO:0005975//carbohydrate metabolic process;GO:0055114//oxidation-reduction process
Unigene0071381	22	7	45	0	0	1	1.25	0.55	1.32	0.00	0.00	0.03	1.04	0.01	-6.70043971814109	6.12934434543162e-05	0.00739423741381065	--	-	-	-	-	-	-	-	-
Unigene0035723	364	280	3142	154	125	203	31.79	33.89	140.93	9.34	6.15	9.94	68.87	8.47666666666667	-3.02230671572286	6.14330968856607e-05	0.00739828493893497	CESA8	XP_021308623.1 probable cellulose synthase A catalytic subunit 8 [UDP-forming] [Sorghum bicolor]	-	-	-	-	GO:0005575//cellular_component;GO:0005622//intracellular;GO:0005623//cell;GO:0005737//cytoplasm;GO:0005794//Golgi apparatus;GO:0005886//plasma membrane;GO:0012505//endomembrane system;GO:0016020//membrane;GO:0016021//integral component of membrane;GO:0031224//intrinsic component of membrane;GO:0043226//organelle;GO:0043227//membrane-bounded organelle;GO:0043229//intracellular organelle;GO:0043231…	GO:0003674//molecular_function;GO:0003824//catalytic activity;GO:0005488//binding;GO:0008194//UDP-glycosyltransferase activity;GO:0016740//transferase activity;GO:0016757//transferase activity, transferring glycosyl groups;GO:0016758//transferase activity, transferring hexosyl groups;GO:0016759//cellulose synthase activity;GO:0016760//cellulose synthase (UDP-forming) activity;GO:0035251//UDP-gluc…	GO:0000271//polysaccharide biosynthetic process;GO:0000278//mitotic cell cycle;GO:0000281//mitotic cytokinesis;GO:0000910//cytokinesis;GO:0005975//carbohydrate metabolic process;GO:0005976//polysaccharide metabolic process;GO:0006073//cellular glucan metabolic process;GO:0007049//cell cycle;GO:0008150//biological_process;GO:0008152//metabolic process;GO:0009058//biosynthetic process;GO:0009059//m…
Unigene0025614	5	0	5	49	76	38	0.40	0.00	0.20	2.70	3.39	1.69	0.2	2.59333333333333	3.69673574937767	6.16419610771098e-05	0.00740291383626393	--	TKV95291.1 hypothetical protein SEVIR_9G353700v2 [Setaria viridis]	-	-	-	-	-	-	-
Unigene0037400	0	0	0	11	33	26	0.00	0.00	0.00	1.88	4.58	3.60	0.001	3.35333333333333	11.7113801839717	6.17827628778089e-05	0.00740291383626393	CAD4	XP_021304483.1 probable cinnamyl alcohol dehydrogenase 1 isoform X2 [Sorghum bicolor]	Metabolism;Metabolism;Metabolism	Global and overview maps;Global and overview maps;Biosynthesis of other secondary metabolites	ko01100//Metabolic pathways;ko01110//Biosynthesis of secondary metabolites;ko00940//Phenylpropanoid biosynthesis	K00083;K00083;K00083	-	-	-
Unigene0095951	0	0	0	43	22	12	0.00	0.00	0.00	5.74	2.38	1.29	0.001	3.13666666666667	11.6150165068947	6.17900391909363e-05	0.00740291383626393	--	OQU77276.1 hypothetical protein SORBI_3009G023050 [Sorghum bicolor]	-	-	-	-	-	GO:0016788//hydrolase activity, acting on ester bonds	-
Unigene0085598	60	62	252	29	25	34	2.61	3.73	5.62	0.87	0.61	0.83	3.98666666666667	0.77	-2.37225263278205	6.20039855871881e-05	0.00741580430021175	--	EAZ42699.1 hypothetical protein OsJ_27267 [Oryza sativa Japonica Group]	-	-	-	-	-	GO:0003676//nucleic acid binding	-
Unigene0003982	2	1	3	28	30	40	0.20	0.14	0.15	1.93	1.67	2.22	0.163333333333333	1.94	3.57016549879308	6.230697931012e-05	0.00743552254044427	--	-	-	-	-	-	-	-	-
Unigene0044514	46	47	1	0	0	0	8.73	12.37	0.10	0.00	0.00	0.00	7.06666666666667	0.001	-12.7868141436168	6.23821231952716e-05	0.00743552254044427	--	-	-	-	-	-	-	-	-
Unigene0001272	108	82	4	0	0	3	7.56	7.96	0.14	0.00	0.00	0.12	5.22	0.04	-7.02790599656988	6.25181948782084e-05	0.00743902507247051	--	-	-	-	-	-	-	-	-
Unigene0022338	1	79	213	0	0	2	0.09	10.01	10.00	0.00	0.00	0.10	6.7	0.0333333333333333	-7.65105169117893	6.29844068510631e-05	0.00747284669979323	--	-	-	-	-	-	-	-	-
Unigene0028519	10	113	1	0	0	0	1.82	28.58	0.09	0.00	0.00	0.00	10.1633333333333	0.001	-13.311086029176	6.30167774707208e-05	0.00747284669979323	RPS4	XP_023929172.1 40S ribosomal protein S4-like [Quercus suber]	Genetic Information Processing	Translation	ko03010//Ribosome	K02987	-	GO:0003723//RNA binding	-
Unigene0055244	9	117	1	0	0	0	3.72	66.97	0.21	0.00	0.00	0.00	23.6333333333333	0.001	-14.5285355062931	6.38174308961427e-05	0.00754563896371681	TEF	AAD03711.1 elongation translation factor 1 alpha [Cyanophora paradoxa]	Genetic Information Processing	Translation	ko03013//RNA transport	K03231	-	GO:0003746//translation elongation factor activity;GO:0003747//translation release factor activity;GO:0003924//GTPase activity;GO:0004781//sulfate adenylyltransferase (ATP) activity;GO:0005525//GTP binding	GO:0000103//sulfate assimilation;GO:0001514//selenocysteine incorporation;GO:0006412//translation;GO:0006414//translational elongation;GO:0006415//translational termination;GO:0006950//response to stress
Unigene0023640	1	3	0	74	101	39	0.04	0.16	0.00	2.01	2.23	0.86	0.0666666666666667	1.7	4.6724253419715	6.38470483678424e-05	0.00754563896371681	CCA1	TVT98693.1 hypothetical protein EJB05_55985, partial [Eragrostis curvula]	-	-	-	-	-	GO:0003723//RNA binding;GO:0016779//nucleotidyltransferase activity	GO:0006396//RNA processing
Unigene0060228	9	16	16	99	143	175	2.43	5.98	2.21	18.54	21.71	26.46	3.54	22.2366666666667	2.65111927516339	6.44137431303517e-05	0.00759053642146983	--	KXG22180.1 hypothetical protein SORBI_3009G166900 [Sorghum bicolor]	-	-	-	-	-	-	-
Unigene0045259	1	3	0	58	91	48	0.04	0.17	0.00	1.66	2.11	1.11	0.07	1.62666666666667	4.53841991478413	6.44446644319375e-05	0.00759053642146983	--	EEC68459.1 hypothetical protein OsI_36684 [Oryza sativa Indica Group]	-	-	-	-	-	GO:0004843//thiol-dependent ubiquitin-specific protease activity	GO:0016579//protein deubiquitination
Unigene0023310	12	6	40	0	0	0	0.80	0.56	1.38	0.00	0.00	0.00	0.913333333333333	0.001	-9.83499767712673	6.59579305489393e-05	0.00775535643539618	--	-	-	-	-	-	-	-	-
Unigene0077833	6	7	0	109	205	408	0.57	0.92	0.00	7.15	10.90	21.60	0.496666666666667	13.2166666666667	4.73393663012918	6.6223673282424e-05	0.00775535643539618	--	ERN03490.1 hypothetical protein AMTR_s00003p00269640 [Amborella trichopoda]	-	-	-	-	-	GO:0003723//RNA binding;GO:0003968//RNA-directed RNA polymerase activity	GO:0006351//transcription, DNA-templated
Unigene0037928	17	5	3	121	289	182	1.64	0.67	0.15	8.13	15.75	9.88	0.82	11.2533333333333	3.77858468336794	6.62877279296688e-05	0.00775535643539618	SSL10	XP_021317121.1 protein STRICTOSIDINE SYNTHASE-LIKE 10 isoform X2 [Sorghum bicolor]	-	-	-	-	GO:0005575//cellular_component;GO:0005622//intracellular;GO:0005623//cell;GO:0005737//cytoplasm;GO:0005773//vacuole;GO:0005783//endoplasmic reticulum;GO:0012505//endomembrane system;GO:0016020//membrane;GO:0043226//organelle;GO:0043227//membrane-bounded organelle;GO:0043229//intracellular organelle;GO:0043231//intracellular membrane-bounded organelle;GO:0044424//intracellular part;GO:0044444//cyt…	GO:0003674//molecular_function;GO:0003824//catalytic activity;GO:0004064//arylesterase activity;GO:0005515//protein binding;GO:0016787//hydrolase activity;GO:0016788//hydrolase activity, acting on ester bonds;GO:0016844//strictosidine synthase activity	GO:0008150//biological_process;GO:0008152//metabolic process;GO:0009058//biosynthetic process
Unigene0028121	52	36	21	334	840	586	7.14	6.85	1.48	31.85	64.97	45.13	5.15666666666667	47.3166666666667	3.19783774716272	6.62889002337099e-05	0.00775535643539618	--	PUZ63830.1 hypothetical protein GQ55_3G097900 [Panicum hallii var. hallii] [Panicum hallii]	-	-	-	-	-	-	-
Unigene0080176	945	673	778	86	29	197	74.94	73.98	31.69	4.74	1.30	8.76	60.2033333333333	4.93333333333333	-3.60920869308672	6.65005411716553e-05	0.00776391374278386	At4g06744	OQU81910.1 hypothetical protein SORBI_3006G139501 [Sorghum bicolor]	-	-	-	-	-	GO:0005515//protein binding	-
Unigene0032405	88	589	62	19	25	6	7.88	73.13	2.85	1.18	1.26	0.30	27.9533333333333	0.913333333333333	-4.93573503188586	6.65847352309653e-05	0.00776391374278386	--	-	-	-	-	-	-	-	-
Unigene0017236	2	30	317	0	0	2	0.13	2.80	10.96	0.00	0.00	0.08	4.63	0.0266666666666667	-7.43983088398139	6.71955288506117e-05	0.00781425012419475	SPO11	TVU31527.1 hypothetical protein EJB05_23214 [Eragrostis curvula]	-	-	-	-	GO:0000228//nuclear chromosome;GO:0005575//cellular_component;GO:0005622//intracellular;GO:0005623//cell;GO:0005634//nucleus;GO:0005694//chromosome;GO:0031974//membrane-enclosed lumen;GO:0031981//nuclear lumen;GO:0043226//organelle;GO:0043227//membrane-bounded organelle;GO:0043228//non-membrane-bounded organelle;GO:0043229//intracellular organelle;GO:0043231//intracellular membrane-bounded organe…	GO:0000166//nucleotide binding;GO:0003674//molecular_function;GO:0003676//nucleic acid binding;GO:0003677//DNA binding;GO:0003824//catalytic activity;GO:0003916//DNA topoisomerase activity;GO:0003918//DNA topoisomerase type II (ATP-hydrolyzing) activity;GO:0004518//nuclease activity;GO:0004519//endonuclease activity;GO:0004520//endodeoxyribonuclease activity;GO:0004536//deoxyribonuclease activity…	GO:0000003//reproduction;GO:0000280//nuclear division;GO:0000706//meiotic DNA double-strand break processing;GO:0000724//double-strand break repair via homologous recombination;GO:0000725//recombinational repair;GO:0000729//DNA double-strand break processing;GO:0000737//DNA catabolic process, endonucleolytic;GO:0006139//nucleobase-containing compound metabolic process;GO:0006259//DNA metabolic pr…
Unigene0013973	0	0	0	6	20	98	0.00	0.00	0.00	0.94	2.53	12.35	0.001	5.27333333333333	12.364499478639	6.72405644004826e-05	0.00781425012419475	--	-	-	-	-	-	-	-	-
Unigene0097421	17	5	219	2	2	2	2.88	1.18	19.07	0.24	0.19	0.19	7.71	0.206666666666667	-5.22135324024931	6.76293471201784e-05	0.00784635460232246	Sb03g033320	XP_002456274.2 CASP-like protein 3A1 [Sorghum bicolor]	-	-	-	-	GO:0005575//cellular_component;GO:0005623//cell;GO:0005886//plasma membrane;GO:0016020//membrane;GO:0016021//integral component of membrane;GO:0031224//intrinsic component of membrane;GO:0044425//membrane part;GO:0044464//cell part;GO:0071944//cell periphery	GO:0003674//molecular_function;GO:0005488//binding;GO:0048037//cofactor binding;GO:0051536//iron-sulfur cluster binding;GO:0051540//metal cluster binding	-
Unigene0093399	151	99	106	991	1090	1283	25.32	23.01	9.13	115.46	102.99	120.70	19.1533333333333	113.05	2.56129359482753	6.81481931069121e-05	0.00789341729062918	WRKY24	NP_001354299.1 uncharacterized protein LOC100279301 [Zea mays]	Organismal Systems;Environmental Information Processing	Environmental adaptation;Signal transduction	ko04626//Plant-pathogen interaction;ko04016//MAPK signaling pathway - plant	K13424;K13424	-	GO:0003700//transcription factor activity, sequence-specific DNA binding;GO:0043565//sequence-specific DNA binding	GO:0006355//regulation of transcription, DNA-templated
Unigene0033514	1	0	2	20	50	25	0.10	0.00	0.10	1.35	2.74	1.37	0.0666666666666667	1.82	4.77082904603249	6.90816495365361e-05	0.00798826742766765	--	-	-	-	-	-	-	-	-
Unigene0056160	45	55	189	14	30	24	3.86	6.54	8.33	0.83	1.45	1.15	6.24333333333333	1.14333333333333	-2.44907041807024	7.01240705923954e-05	0.00809538277196448	--	VAI56797.1 unnamed protein product [Triticum turgidum subsp. durum] [Triticum turgidum]	-	-	-	-	-	GO:0005515//protein binding	-
Unigene0011888	95	82	194	379	731	524	6.75	8.08	7.08	18.71	29.26	20.89	7.30333333333333	22.9533333333333	1.65207669657969	7.04677411367657e-05	0.00810844497190941	PUB55	XP_021306856.1 U-box domain-containing protein 37 isoform X1 [Sorghum bicolor]	-	-	-	-	-	GO:0003674//molecular_function;GO:0003824//catalytic activity;GO:0004842//ubiquitin-protein transferase activity;GO:0016740//transferase activity;GO:0019787//ubiquitin-like protein transferase activity	GO:0006464//cellular protein modification process;GO:0006807//nitrogen compound metabolic process;GO:0008150//biological_process;GO:0008152//metabolic process;GO:0009987//cellular process;GO:0016567//protein ubiquitination;GO:0019538//protein metabolic process;GO:0032446//protein modification by small protein conjugation;GO:0036211//protein modification process;GO:0043170//macromolecule metabolic…
Unigene0024745	707	814	1127	234	112	204	62.06	99.04	50.81	14.27	5.54	10.05	70.6366666666667	9.95333333333333	-2.82716559928639	7.04697919483866e-05	0.00810844497190941	XIPI	NP_001142312.1 uncharacterized protein LOC100274481 precursor [Zea mays]	Metabolism;Metabolism	Global and overview maps;Carbohydrate metabolism	ko01100//Metabolic pathways;ko00520//Amino sugar and nucleotide sugar metabolism	K01183;K01183	-	-	GO:0005975//carbohydrate metabolic process
Unigene0013848	4	5	10	49	46	69	0.47	0.82	0.61	4.04	3.08	4.59	0.633333333333333	3.90333333333333	2.62366975217027	7.11858073705927e-05	0.00817733768753985	VPS52	XP_021306524.1 vacuolar protein sorting-associated protein 52 A isoform X1 [Sorghum bicolor]	-	-	-	-	GO:0000145//exocyst	-	GO:0006887//exocytosis
Unigene0061370	267	169	751	809	1689	1350	24.17	21.21	34.92	50.88	86.14	68.55	26.7666666666667	68.5233333333333	1.35615784634007	7.14349396487026e-05	0.00819245965760647	MYB15	XP_025798367.1 transcription factor MYB30-like [Panicum hallii]	-	-	-	-	-	-	-
Unigene0011504	10	2	23	136	74	77	0.61	0.17	0.72	5.73	2.53	2.62	0.5	3.62666666666667	2.85864415075446	7.18006135720754e-05	0.00822087550599946	--	ONM01857.1 ankyrin repeat family protein [Zea mays]	-	-	-	-	-	GO:0005515//protein binding	-
Unigene0097745	0	1	0	32	20	32	0.00	0.40	0.00	6.37	3.23	5.14	0.133333333333333	4.91333333333333	5.20359271420771	7.19999504542081e-05	0.0082301845004443	--	-	-	-	-	-	-	-	-
Unigene0074060	79	36	68	271	779	547	6.98	4.41	3.09	16.63	38.77	27.11	4.82666666666667	27.5033333333333	2.51050737846605	7.27005116508523e-05	0.0082840668551385	BRG3	AQK43506.1 Putative RING zinc finger domain superfamily protein [Zea mays]	-	-	-	-	-	-	-
Unigene0072324	0	0	0	49	17	13	0.00	0.00	0.00	7.75	2.18	1.66	0.001	3.86333333333333	11.9156304451727	7.27399385451275e-05	0.0082840668551385	--	-	-	-	-	-	-	-	-
Unigene0071388	10	4	10	51	139	65	0.48	0.26	0.24	1.68	3.72	1.73	0.326666666666667	2.37666666666667	2.86304842232868	7.28277446965337e-05	0.0082840668551385	RGA5	RLN33847.1 hypothetical protein C2845_PM03G29900 [Panicum miliaceum]	-	-	-	-	GO:0009898//cytoplasmic side of plasma membrane;GO:0055052//ATP-binding cassette (ABC) transporter complex, substrate-binding subunit-containing	GO:0005516//calmodulin binding;GO:0005524//ATP binding;GO:0015416//organic phosphonate transmembrane-transporting ATPase activity;GO:0043531//ADP binding	GO:0015716//organic phosphonate transport
Unigene0099450	2	8	177	0	0	0	0.21	1.17	9.62	0.00	0.00	0.00	3.66666666666667	0.001	-11.8402534025782	7.38505793513112e-05	0.00838673159121862	--	-	-	-	-	-	-	-	-
Unigene0035561	91	115	629	0	0	16	2.59	4.54	9.20	0.00	0.00	0.26	5.44333333333333	0.0866666666666667	-5.9728693574206	7.42905583473108e-05	0.008422978947059	pol	XP_021308555.1 uncharacterized protein LOC110432444 [Sorghum bicolor]	-	-	-	-	-	-	GO:0015074//DNA integration
Unigene0030793	21	124	342	6	19	20	2.84	23.24	23.75	0.56	1.45	1.52	16.61	1.17666666666667	-3.81927448541235	7.50954609208277e-05	0.0085004160699472	--	KXG29094.1 hypothetical protein SORBI_3005G210300 [Sorghum bicolor]	-	-	-	-	-	-	-
Unigene0071799	3	3	0	56	159	58	1.39	1.92	0.00	18.00	41.45	15.05	1.10333333333333	24.8333333333333	4.49233730342967	7.55256550072188e-05	0.00853525587089684	--	-	-	-	-	-	-	-	-
Unigene0068650	934	407	460	4523	8577	7405	97.33	58.79	24.62	327.48	503.64	432.91	60.2466666666667	421.343333333333	2.80604297136046	7.58941806549532e-05	0.00856064539771465	CRPK1	XP_002448547.1 putative serine/threonine-protein kinase [Sorghum bicolor]	-	-	-	-	-	GO:0004672//protein kinase activity;GO:0005524//ATP binding	GO:0006468//protein phosphorylation
Unigene0047170	1	86	169	0	0	2	0.08	9.76	7.11	0.00	0.00	0.09	5.65	0.03	-7.55714455658139	7.59958625112633e-05	0.00856064539771465	--	-	-	-	-	-	-	-	-
Unigene0007673	5	6	107	0	0	0	0.50	0.83	5.50	0.00	0.00	0.00	2.27666666666667	0.001	-11.1527073624563	7.73921710039831e-05	0.00870387306413828	--	TVU13397.1 hypothetical protein EJB05_40450, partial [Eragrostis curvula]	-	-	-	-	-	-	-
Unigene0054568	16	12	20	74	155	138	1.31	1.36	0.84	4.21	7.14	6.33	1.17	5.89333333333333	2.33257533908687	7.82582314150723e-05	0.00878710138504052	--	PWZ58498.1 hypothetical protein Zm00014a_005934 [Zea mays]	-	-	-	-	-	-	-
Unigene0067361	19	4	36	103	178	98	1.20	0.35	1.16	4.51	6.32	3.46	0.903333333333333	4.76333333333333	2.39864115974194	7.9017645342918e-05	0.00885810671136815	--	ACG43646.1 transcription factor PosF21 [Zea mays]	Environmental Information Processing	Signal transduction	ko04016//MAPK signaling pathway - plant	K20557	-	-	-
Unigene0087717	30	17	95	1	9	5	6.43	5.05	10.45	0.15	1.09	0.60	7.31	0.613333333333333	-3.57512814061658	7.9154391245238e-05	0.00885919324678645	--	-	-	-	-	-	-	-	-
Unigene0022333	101	35	155	338	737	458	4.64	2.23	3.66	10.79	19.08	11.80	3.51	13.89	1.98450366367683	7.96374875598303e-05	0.00889897873809591	--	-	-	-	-	-	-	-	-
Unigene0011951	317	270	219	3323	3685	2125	12.86	15.19	4.56	93.67	84.24	48.37	10.87	75.4266666666667	2.79472272989531	8.02886373086936e-05	0.00895738576361694	CRK40	XP_021316549.1 putative receptor-like protein kinase At4g00960 isoform X2 [Sorghum bicolor]	-	-	-	-	-	GO:0004672//protein kinase activity;GO:0005524//ATP binding	GO:0006468//protein phosphorylation
Unigene0052915	0	0	0	16	24	20	0.00	0.00	0.00	4.27	5.19	4.31	0.001	4.59	12.1642784383012	8.10522854960116e-05	0.00902813700170271	--	-	-	-	-	-	-	-	-
Unigene0002678	50	24	42	188	415	363	2.84	1.89	1.22	7.41	13.26	11.55	1.98333333333333	10.74	2.43699492051127	8.12823479372674e-05	0.00903932305736807	At5g27470	XP_002468332.1 serine--tRNA ligase [Sorghum bicolor]	Genetic Information Processing	Translation	ko00970//Aminoacyl-tRNA biosynthesis	K01875	GO:0005737//cytoplasm	GO:0004828//serine-tRNA ligase activity	GO:0006434//seryl-tRNA aminoacylation
Unigene0039224	25	39	155	299	441	251	1.06	2.28	3.36	8.77	10.49	5.94	2.23333333333333	8.4	1.91119073304215	8.41278808623591e-05	0.00934087400759646	RPM1	XP_020189307.1 disease resistance protein RPM1-like [Aegilops tauschii subsp. tauschii] [Aegilops tauschii]	Organismal Systems	Environmental adaptation	ko04626//Plant-pathogen interaction	K13457	-	GO:0005515//protein binding;GO:0043531//ADP binding	-
Unigene0001926	131	89	580	38	83	75	4.04	3.80	9.18	0.81	1.44	1.30	5.67333333333333	1.18333333333333	-2.26134010729392	8.43780406260775e-05	0.00935375519360117	--	-	-	-	-	-	-	-	-
Unigene0022462	0	0	0	1	95	82	0.00	0.00	0.00	0.15	11.40	9.80	0.001	7.11666666666667	12.7969859486741	8.48177229114555e-05	0.00938757171931741	--	-	-	-	-	-	-	-	-
Unigene0089486	3	2	4	34	63	28	0.66	0.61	0.45	5.17	7.77	3.44	0.573333333333333	5.46	3.25145488693891	8.70261652181213e-05	0.0096167360512348	--	-	-	-	-	-	-	-	-
Unigene0037972	156	102	320	513	821	672	12.51	11.34	13.18	28.59	37.11	30.24	12.3433333333333	31.98	1.37343789002986	8.73314463255133e-05	0.00962566813828521	RIN4	XP_021321825.1 RPM1-interacting protein 4-like isoform X1 [Sorghum bicolor]	Organismal Systems	Environmental adaptation	ko04626//Plant-pathogen interaction	K13456	-	-	-
Unigene0006010	713	204	2551	189	189	227	22.24	8.82	40.88	4.10	3.32	3.97	23.98	3.79666666666667	-2.65902641242727	8.73830875908464e-05	0.00962566813828521	LOS1	XP_021311353.1 elongation factor 2 [Sorghum bicolor]	-	-	-	-	GO:0005737//cytoplasm	GO:0003743//translation initiation factor activity;GO:0003746//translation elongation factor activity;GO:0003747//translation release factor activity;GO:0003924//GTPase activity;GO:0004781//sulfate adenylyltransferase (ATP) activity;GO:0005525//GTP binding;GO:0043022//ribosome binding	GO:0000103//sulfate assimilation;GO:0001514//selenocysteine incorporation;GO:0006412//translation;GO:0006413//translational initiation;GO:0006414//translational elongation;GO:0006415//translational termination;GO:0006950//response to stress;GO:0042254//ribosome biogenesis
Unigene0007526	42	59	1439	7	2	30	7.99	15.57	140.69	0.93	0.21	3.20	54.75	1.44666666666667	-5.24205451765257	8.76481688830632e-05	0.00963963962125904	EARLI1	ACG48357.1 cortical cell-delineating protein precursor [Zea mays]	-	-	-	-	-	-	-
Unigene0006449	175	147	348	10	19	69	16.75	19.50	17.11	0.66	1.02	3.70	17.7866666666667	1.79333333333333	-3.31008058862797	8.85466317499224e-05	0.00972311738371431	--	RCV04577.1 hypothetical protein SETIT_1G011300v2 [Setaria italica]	-	-	-	-	GO:0000145//exocyst;GO:0005575//cellular_component;GO:0005576//extracellular region;GO:0005618//cell wall;GO:0005622//intracellular;GO:0005623//cell;GO:0005737//cytoplasm;GO:0005829//cytosol;GO:0005856//cytoskeleton;GO:0005938//cell cortex;GO:0009524//phragmoplast;GO:0030312//external encapsulating structure;GO:0032991//macromolecular complex;GO:0043226//organelle;GO:0043228//non-membrane-bounded…	-	GO:0001927//exocyst assembly;GO:0006810//transport;GO:0006887//exocytosis;GO:0006904//vesicle docking involved in exocytosis;GO:0008104//protein localization;GO:0008150//biological_process;GO:0009987//cellular process;GO:0016043//cellular component organization;GO:0016192//vesicle-mediated transport;GO:0022406//membrane docking;GO:0022607//cellular component assembly;GO:0031503//protein complex l…
Unigene0018159	580	240	797	121	161	201	43.02	24.68	30.36	6.24	6.73	8.36	32.6866666666667	7.11	-2.20078079594512	9.04874373427538e-05	0.0099206101116911	At1g30090	PUZ68425.1 hypothetical protein GQ55_2G027100 [Panicum hallii var. hallii] [Panicum hallii]	-	-	-	-	-	GO:0005515//protein binding	-
Unigene0048533	237	88	219	1050	1328	1174	9.35	4.81	4.44	28.77	29.51	25.97	6.2	28.0833333333333	2.17937406496119	9.17190978785795e-05	0.0100398575461187	ABCG28	XP_021319124.1 ABC transporter G family member 25 [Sorghum bicolor]	-	-	-	-	GO:0005575//cellular_component;GO:0005887//integral component of plasma membrane;GO:0009380//excinuclease repair complex;GO:0009898//cytoplasmic side of plasma membrane;GO:0016020//membrane;GO:0016021//integral component of membrane;GO:0043190//ATP-binding cassette (ABC) transporter complex;GO:0055051//ATP-binding cassette (ABC) transporter complex, integrated substrate binding;GO:0055052//ATP-bi…	GO:0003924//GTPase activity;GO:0005260//channel-conductance-controlling ATPase activity;GO:0005319//lipid transporter activity;GO:0005524//ATP binding;GO:0005525//GTP binding;GO:0008565//protein transporter activity;GO:0009381//excinuclease ABC activity;GO:0015220//choline transmembrane transporter activity;GO:0015221//lipopolysaccharide transmembrane transporter activity;GO:0015412//molybdate tr…	GO:0000910//cytokinesis;GO:0006289//nucleotide-excision repair;GO:0006810//transport;GO:0006817//phosphate ion transport;GO:0006824//cobalt ion transport;GO:0006855//drug transmembrane transport;GO:0006869//lipid transport;GO:0007601//visual perception;GO:0008150//biological_process;GO:0008272//sulfate transport;GO:0015675//nickel cation transport;GO:0015689//molybdate ion transport;GO:0015706//n…
Unigene0090232	52	63	285	23	39	31	3.59	6.03	10.12	1.10	1.52	1.20	6.58	1.27333333333333	-2.36947744642065	9.34781483313018e-05	0.0102163704182524	--	-	-	-	-	-	-	-	-
Unigene0040372	0	0	0	20	14	28	0.00	0.00	0.00	5.82	3.30	6.57	0.001	5.23	12.3525952311343	9.3839994115886e-05	0.010230658692233	--	-	-	-	-	-	-	-	-
Unigene0017373	2	23	59	0	0	0	0.28	4.40	4.19	0.00	0.00	0.00	2.95666666666667	0.001	-11.5297558884673	9.39023285198075e-05	0.010230658692233	--	-	-	-	-	-	-	-	-
Unigene0019210	0	3	2	41	44	42	0.00	0.36	0.09	2.45	2.14	2.03	0.15	2.20666666666667	3.87883431047755	9.58460212569551e-05	0.0104261331828471	OsI_15387	XP_004975284.1 probable aldo-keto reductase 2 [Setaria italica]	-	-	-	-	-	GO:0047834//D-threo-aldose 1-dehydrogenase activity	-
Unigene0095822	69	46	54	354	654	473	4.82	4.45	1.94	17.16	25.72	18.52	3.73666666666667	20.4666666666667	2.45345237745212	9.65989778133e-05	0.0104781314354386	SRS1	XP_021308557.1 protein SHI RELATED SEQUENCE 1-like [Sorghum bicolor]	-	-	-	-	-	-	-
Unigene0012153	131	124	18	1708	3550	2769	18.38	24.11	1.30	166.47	280.60	217.91	14.5966666666667	221.66	3.9246375957336	9.66245771137426e-05	0.0104781314354386	--	XP_002440697.1 uncharacterized protein LOC8080955 [Sorghum bicolor]	-	-	-	-	-	-	-
Unigene0001854	768	489	3204	307	577	314	21.06	18.58	45.12	5.85	8.91	4.83	28.2533333333333	6.53	-2.11326619010458	9.69678988129893e-05	0.0104990336155778	INT4	SPT19093.1 unnamed protein product [Triticum aestivum]	-	-	-	-	GO:0005887//integral component of plasma membrane;GO:0016021//integral component of membrane	GO:0003676//nucleic acid binding;GO:0003964//RNA-directed DNA polymerase activity;GO:0004523//RNA-DNA hybrid ribonuclease activity;GO:0022857//transmembrane transporter activity;GO:0051119//sugar transmembrane transporter activity	GO:0000373//Group II intron splicing;GO:0008643//carbohydrate transport;GO:0055085//transmembrane transport
Unigene0044364	33	26	123	0	2	9	1.73	1.89	3.32	0.00	0.06	0.27	2.31333333333333	0.11	-4.39439773321981	9.77933623844868e-05	0.0105719931354194	--	-	-	-	-	-	-	-	-
Unigene0007844	0	0	0	14	17	32	0.00	0.00	0.00	3.95	3.89	7.30	0.001	5.04666666666667	12.3011150841519	9.8525662051068e-05	0.0106208916026812	--	-	-	-	-	-	-	-	-
Unigene0009611	0	2	1	18	105	34	0.00	0.76	0.14	3.42	16.17	5.21	0.3	8.26666666666667	4.78427130894456	9.85503222082195e-05	0.0106208916026812	--	-	-	-	-	-	-	-	-
Unigene0100407	56	1	39	0	0	0	6.25	0.15	2.23	0.00	0.00	0.00	2.87666666666667	0.001	-11.4901823433452	9.87420891679225e-05	0.0106251364097236	ENO	XP_023875100.1 enolase-like [Quercus suber]	Metabolism;Metabolism;Metabolism;Metabolism;Metabolism;Genetic Information Processing	Global and overview maps;Global and overview maps;Global and overview maps;Global and overview maps;Carbohydrate metabolism;Folding, sorting and degradation	ko01100//Metabolic pathways;ko01110//Biosynthesis of secondary metabolites;ko01200//Carbon metabolism;ko01230//Biosynthesis of amino acids;ko00010//Glycolysis / Gluconeogenesis;ko03018//RNA degradation	K01689;K01689;K01689;K01689;K01689;K01689	-	GO:0004634//phosphopyruvate hydratase activity;GO:0016836//hydro-lyase activity	GO:0006096//glycolytic process;GO:0009234//menaquinone biosynthetic process
Unigene0070814	0	0	0	34	1	162	0.00	0.00	0.00	4.31	0.10	16.60	0.001	7.00333333333333	12.7738260408393	9.91036243408036e-05	0.0106476078860332	SUI1	XP_023907782.1 eukaryotic translation initiation factor eIF-1-like [Quercus suber]	Genetic Information Processing	Translation	ko03013//RNA transport	K03113	GO:0005840//ribosome	GO:0003743//translation initiation factor activity	GO:0006413//translational initiation
Unigene0097530	155	64	1669	27	76	17	21.82	12.49	120.70	2.64	6.03	1.34	51.67	3.33666666666667	-3.95284741031002	9.92763789157956e-05	0.010649758998524	EXPB3	AUE24188.1 expansin 4 [Saccharum hybrid cultivar]	-	-	-	-	-	-	-
Unigene0033699	430	221	521	1474	2221	2618	16.24	11.57	10.10	38.67	47.25	55.46	12.6366666666667	47.1266666666667	1.89892768538893	0.000100091562219464	0.0107207134415343	ASIL2	NP_001140855.1 Trihelix transcription factor [Zea mays]	-	-	-	-	-	-	-
Unigene0094845	255	117	685	71	134	119	21.29	13.54	29.37	4.12	6.30	5.57	21.4	5.33	-2.00540335852933	0.00010039289139123	0.0107364962130792	CYP709B2	XP_002436624.2 cytochrome P450 709B3 [Sorghum bicolor]	-	-	-	-	-	GO:0005506//iron ion binding;GO:0016705//oxidoreductase activity, acting on paired donors, with incorporation or reduction of molecular oxygen;GO:0020037//heme binding	GO:0055114//oxidation-reduction process
Unigene0007941	5	1	4	31	72	41	0.53	0.15	0.22	2.30	4.32	2.45	0.3	3.02333333333333	3.33310564419885	0.000100961379307072	0.0107780534218694	--	-	-	-	-	-	-	-	-
Unigene0023735	13	80	1	0	0	0	3.07	26.21	0.12	0.00	0.00	0.00	9.8	0.001	-13.2585660338899	0.000101090622675289	0.0107780534218694	B7H23.070	-	-	-	-	-	GO:0005741//mitochondrial outer membrane	-	GO:0055085//transmembrane transport
Unigene0091927	22	8	65	0	0	2	1.38	0.70	2.10	0.00	0.00	0.07	1.39333333333333	0.0233333333333333	-5.90000421002328	0.000101711571787775	0.0108277014925465	--	-	-	-	-	-	-	-	-
Unigene0061816	0	0	0	5	42	42	0.00	0.00	0.00	0.67	4.57	4.55	0.001	3.26333333333333	11.6721306437699	0.000102251574098039	0.010868594144372	CAM1	KAE8723898.1 Elongation factor 1-gamma 2 [Hibiscus syriacus]	-	-	-	-	-	GO:0003746//translation elongation factor activity	GO:0006414//translational elongation
Unigene0006838	1	0	0	42	121	4	0.18	0.00	0.00	5.30	12.38	0.41	0.06	6.03	6.65105169117893	0.000102660839484587	0.0108954870861206	ARDA	BBE07958.1 actin [Paulinella micropora]	-	-	-	-	-	-	-
Unigene0033492	15	10	63	2	1	0	1.76	1.63	3.80	0.16	0.07	0.00	2.39666666666667	0.0766666666666667	-4.96628600438229	0.000105159092422656	0.0111436674718039	BANGLUC	XP_002459077.1 glucan endo-1,3-beta-glucosidase GII [Sorghum bicolor]	-	-	-	-	-	GO:0004553//hydrolase activity, hydrolyzing O-glycosyl compounds	GO:0005975//carbohydrate metabolic process
Unigene0077364	431	176	874	131	180	173	10.58	5.99	11.02	2.23	2.49	2.38	9.19666666666667	2.36666666666667	-1.95825452696123	0.000106221041718523	0.0112206595481344	ERI2	AAN05505.1 Putative Mutator protein [Oryza sativa Japonica Group]	-	-	-	-	GO:0009360//DNA polymerase III complex	GO:0003677//DNA binding;GO:0003887//DNA-directed DNA polymerase activity;GO:0004803//transposase activity;GO:0008270//zinc ion binding	GO:0006260//DNA replication;GO:0006313//transposition, DNA-mediated
Unigene0099082	1	4	0	27	172	139	0.14	0.75	0.00	2.55	13.19	10.61	0.296666666666667	8.78333333333333	4.88785381555818	0.000106331877489956	0.0112206595481344	--	-	-	-	-	-	-	-	-
Unigene0097486	0	0	0	22	19	17	0.00	0.00	0.00	1.61	1.13	1.00	0.001	1.24666666666667	10.2838600540538	0.000106368402382355	0.0112206595481344	--	-	-	-	-	-	-	-	-
Unigene0098839	7	2	2	42	99	78	2.05	0.81	0.30	8.55	16.35	12.83	1.05333333333333	12.5766666666667	3.57771563663302	0.00010656814459959	0.0112247486203024	--	QCQ81469.1 BAHD acyltransferase 9 [Saccharum hybrid cultivar SP80-3280]	-	-	-	-	-	GO:0005515//protein binding	-
Unigene0018539	32	26	47	148	326	191	2.94	3.31	2.22	9.45	16.89	9.85	2.82333333333333	12.0633333333333	2.09515723304034	0.000106844793434302	0.0112369136600106	CCR1	ONM55935.1 NAD(P)-binding Rossmann-fold superfamily protein [Zea mays]	-	-	-	-	-	GO:0003824//catalytic activity;GO:0003854//3-beta-hydroxy-delta5-steroid dehydrogenase activity;GO:0003978//UDP-glucose 4-epimerase activity;GO:0004043//L-aminoadipate-semialdehyde dehydrogenase activity;GO:0008446//GDP-mannose 4,6-dehydratase activity;GO:0016616//oxidoreductase activity, acting on the CH-OH group of donors, NAD or NADP as acceptor;GO:0016655//oxidoreductase activity, acting on N…	GO:0000271//polysaccharide biosynthetic process;GO:0005975//carbohydrate metabolic process;GO:0006012//galactose metabolic process;GO:0006694//steroid biosynthetic process;GO:0008152//metabolic process;GO:0009243//O antigen biosynthetic process;GO:0019878//lysine biosynthetic process via aminoadipic acid;GO:0055114//oxidation-reduction process
Unigene0046565	1	0	0	16	32	26	0.08	0.00	0.00	0.91	1.48	1.20	0.0266666666666667	1.19666666666667	5.48784003382305	0.000107018789332582	0.0112382622629251	CYP71Z16	PWZ56634.1 Ent-cassadiene C2-hydroxylase [Zea mays]	-	-	-	-	-	GO:0005506//iron ion binding;GO:0016705//oxidoreductase activity, acting on paired donors, with incorporation or reduction of molecular oxygen;GO:0020037//heme binding	GO:0055114//oxidation-reduction process
Unigene0094704	0	5	0	139	231	83	0.00	0.19	0.00	2.64	3.56	1.27	0.0633333333333333	2.49	5.29703691934565	0.000108060119209873	0.0112902381042468	TY3B-G	XP_023157287.1 protein binding protein isoform X1 [Zea mays]	-	-	-	-	-	-	GO:0015074//DNA integration
Unigene0040972	21	171	10	3	0	0	2.89	32.66	0.71	0.29	0.00	0.00	12.0866666666667	0.0966666666666667	-6.96618221461659	0.000108101622234029	0.0112902381042468	cob	XP_012092764.1 LOW QUALITY PROTEIN: uncharacterized protein LOC105650465, partial [Jatropha curcas]	Metabolism;Metabolism	Global and overview maps;Energy metabolism	ko01100//Metabolic pathways;ko00190//Oxidative phosphorylation	K00412;K00412	GO:0009512//cytochrome b6f complex;GO:0016020//membrane	GO:0009055//electron carrier activity;GO:0016491//oxidoreductase activity	GO:0055114//oxidation-reduction process
Unigene0014849	13	13	30	0	1	0	0.88	1.22	1.05	0.00	0.04	0.00	1.05	0.0133333333333333	-6.29920801838728	0.000108132056435644	0.0112902381042468	OPSL1	XP_021311438.1 UPF0503 protein At3g09070, chloroplastic [Sorghum bicolor]	-	-	-	-	-	-	-
Unigene0019835	139	110	419	667	737	621	5.85	6.42	9.06	19.50	17.48	14.66	7.11	17.2133333333333	1.27560503496662	0.000108161413688	0.0112902381042468	RPS2	XP_002458619.1 probable disease resistance protein At1g12280 [Sorghum bicolor]	Organismal Systems	Environmental adaptation	ko04626//Plant-pathogen interaction	K13459	GO:0005575//cellular_component;GO:0005622//intracellular;GO:0005623//cell;GO:0005737//cytoplasm;GO:0005886//plasma membrane;GO:0016020//membrane;GO:0044424//intracellular part;GO:0044464//cell part;GO:0071944//cell periphery	GO:0000166//nucleotide binding;GO:0003674//molecular_function;GO:0005488//binding;GO:0005515//protein binding;GO:0005524//ATP binding;GO:0008144//drug binding;GO:0017076//purine nucleotide binding;GO:0030554//adenyl nucleotide binding;GO:0032553//ribonucleotide binding;GO:0032555//purine ribonucleotide binding;GO:0032559//adenyl ribonucleotide binding;GO:0035639//purine ribonucleoside triphosphat…	GO:0002376//immune system process;GO:0006950//response to stress;GO:0006952//defense response;GO:0006955//immune response;GO:0007154//cell communication;GO:0007165//signal transduction;GO:0008150//biological_process;GO:0008219//cell death;GO:0009595//detection of biotic stimulus;GO:0009605//response to external stimulus;GO:0009607//response to biotic stimulus;GO:0009617//response to bacterium;GO:…
Unigene0009459	57	36	106	16	17	18	4.97	4.35	4.75	0.97	0.84	0.88	4.69	0.896666666666667	-2.38694425067991	0.000108520704158812	0.0112946564693024	--	-	-	-	-	-	-	-	-
Unigene0042777	9	3	97	0	0	0	0.79	0.36	4.36	0.00	0.00	0.00	1.83666666666667	0.001	-10.8428741027374	0.000108527705289591	0.0112946564693024	--	OQU92315.1 hypothetical protein SORBI_3001G327000 [Sorghum bicolor]	-	-	-	-	-	GO:0005515//protein binding	-
Unigene0086915	28	15	82	6	7	7	3.00	2.23	4.51	0.45	0.42	0.42	3.24666666666667	0.43	-2.91655070665909	0.000110158815824407	0.0114446714674997	KN	XP_002466500.1 syntaxin-related protein KNOLLE [Sorghum bicolor]	Genetic Information Processing	Folding, sorting and degradation	ko04130//SNARE interactions in vesicular transport	K08486	GO:0005575//cellular_component;GO:0005622//intracellular;GO:0005623//cell;GO:0005737//cytoplasm;GO:0005886//plasma membrane;GO:0005911//cell-cell junction;GO:0009504//cell plate;GO:0009506//plasmodesma;GO:0009524//phragmoplast;GO:0012505//endomembrane system;GO:0016020//membrane;GO:0016021//integral component of membrane;GO:0030054//cell junction;GO:0031201//SNARE complex;GO:0031224//intrinsic co…	GO:0000149//SNARE binding;GO:0003674//molecular_function;GO:0005484//SNAP receptor activity;GO:0005488//binding;GO:0005515//protein binding	GO:0006810//transport;GO:0006886//intracellular protein transport;GO:0006887//exocytosis;GO:0006906//vesicle fusion;GO:0006996//organelle organization;GO:0007049//cell cycle;GO:0008104//protein localization;GO:0008150//biological_process;GO:0009987//cellular process;GO:0015031//protein transport;GO:0015833//peptide transport;GO:0016043//cellular component organization;GO:0016050//vesicle organiza…
Unigene0086357	14	10	37	58	183	112	2.61	2.58	3.54	7.50	19.20	11.70	2.91	12.8	2.13705275197908	0.000110297430388937	0.0114446714674997	--	NP_001142673.2 uncharacterized protein LOC100274968 [Zea mays]	-	-	-	-	-	-	-
Unigene0062791	32	5	78	0	2	0	12.23	2.65	15.31	0.00	0.43	0.00	10.0633333333333	0.143333333333333	-6.13359028681153	0.000111009206042683	0.0115014114694564	--	-	-	-	-	-	-	-	-
Unigene0016839	14	4	5	157	101	107	1.48	0.59	0.27	11.54	6.02	6.35	0.78	7.97	3.35303369512822	0.000111626605947123	0.0115482195541261	BPM1	EES16156.1 hypothetical protein SORBI_3008G127600 [Sorghum bicolor]	-	-	-	-	-	GO:0005515//protein binding	-
Unigene0023122	25	13	75	114	148	154	2.54	1.83	3.92	8.06	8.48	8.79	2.76333333333333	8.44333333333333	1.61140307021675	0.000111923602035791	0.0115617909966691	--	AQK94550.1 hypothetical protein ZEAMMB73_Zm00001d010651 [Zea mays]	-	-	-	-	-	-	-
Unigene0086395	83	58	231	38	41	38	8.13	7.88	11.62	2.59	2.26	2.09	9.21	2.31333333333333	-1.99322799423423	0.000112188429124151	0.0115720041212556	--	-	-	-	-	-	-	-	-
Unigene0020177	90	52	242	285	489	422	5.43	4.35	7.50	11.94	16.62	14.28	5.76	14.28	1.30985526258679	0.000113369884548491	0.011665703388142	--	KXG19257.1 hypothetical protein SORBI_3010G030500 [Sorghum bicolor]	-	-	-	-	-	-	-
Unigene0053978	26	64	272	10	20	20	6.10	20.81	32.76	1.63	2.64	2.63	19.89	2.3	-3.11233750988937	0.000113431432095575	0.011665703388142	--	-	-	-	-	-	-	-	-
Unigene0014973	19	46	191	11	9	11	1.74	5.84	8.99	0.70	0.46	0.57	5.52333333333333	0.576666666666667	-3.25972965958473	0.000115611632805058	0.0118724122713271	At5g07610	XP_002459607.1 putative F-box protein At3g10240 [Sorghum bicolor]	-	-	-	-	-	GO:0005515//protein binding	-
Unigene0009021	34	16	10	324	257	372	2.67	1.74	0.40	17.70	11.39	16.41	1.60333333333333	15.1666666666667	3.24175774620339	0.000116016225273977	0.0118891517036849	--	XP_002445195.1 F-box/LRR-repeat protein At2g29910 [Sorghum bicolor]	-	-	-	-	-	GO:0005515//protein binding	-
Unigene0012181	0	0	0	9	26	31	0.00	0.00	0.00	0.96	2.24	2.66	0.001	1.95333333333333	10.9317224485885	0.0001161156538293	0.0118891517036849	--	XP_002437796.2 probable leucine-rich repeat receptor-like protein kinase At1g35710 [Sorghum bicolor]	-	-	-	-	-	GO:0005515//protein binding;GO:0008168//methyltransferase activity	GO:0032259//methylation
Unigene0021609	27	8	41	91	233	151	1.75	0.72	1.37	4.11	8.53	5.50	1.28	6.04666666666667	2.23999623980737	0.000117148849546485	0.0119773533448347	PXN	XP_002439245.1 peroxisomal nicotinamide adenine dinucleotide carrier [Sorghum bicolor]	Cellular Processes	Transport and catabolism	ko04146//Peroxisome	K13354	-	-	-
Unigene0010460	0	0	0	6	22	63	0.00	0.00	0.00	0.84	2.50	7.12	0.001	3.48666666666667	11.7676327304131	0.00011858475395573	0.0120967738541351	Calr	GBG72992.1 hypothetical protein CBR_g12711 [Chara braunii]	Genetic Information Processing;Cellular Processes	Folding, sorting and degradation;Transport and catabolism	ko04141//Protein processing in endoplasmic reticulum;ko04145//Phagosome	K08057;K08057	GO:0005783//endoplasmic reticulum	GO:0005509//calcium ion binding;GO:0051082//unfolded protein binding	GO:0006457//protein folding
Unigene0006034	0	0	0	4	82	25	0.00	0.00	0.00	0.40	6.61	2.01	0.001	3.00666666666667	11.5539492174216	0.000118663855498916	0.0120967738541351	--	-	-	-	-	-	-	-	-
Unigene0091463	2	24	49	0	0	0	0.41	6.80	5.15	0.00	0.00	0.00	4.12	0.001	-12.0084286220706	0.000119110065023836	0.0121245352028935	--	-	-	-	-	-	-	-	-
Unigene0095626	1	1	0	12	45	84	0.19	0.27	0.00	1.61	4.91	9.12	0.153333333333333	5.21333333333333	5.08746284125034	0.000119379009451609	0.0121341976254254	--	-	-	-	-	-	-	-	GO:0045444//fat cell differentiation
Unigene0032711	64	30	41	310	450	448	5.52	3.59	1.82	18.59	21.88	21.69	3.64333333333333	20.72	2.50769310273581	0.000121537465229089	0.0123349083215759	--	-	-	-	-	-	-	-	-
Unigene0021402	12	1	14	107	158	53	0.88	0.10	0.53	5.47	6.55	2.19	0.503333333333333	4.73666666666667	3.2342860999177	0.000121707447872365	0.0123349083215759	--	-	-	-	-	-	-	-	-
Unigene0000012	4	34	585	0	0	5	0.35	4.13	26.34	0.00	0.00	0.25	10.2733333333333	0.0833333333333333	-6.94579495674006	0.00012303706018341	0.0124515647786194	ERF1-2	XP_021308648.1 zinc finger BED domain-containing protein RICESLEEPER 2 [Sorghum bicolor]	Genetic Information Processing	Translation	ko03015//mRNA surveillance pathway	K03265	GO:0005575//cellular_component;GO:0005622//intracellular;GO:0005623//cell;GO:0005737//cytoplasm;GO:0044424//intracellular part;GO:0044464//cell part	GO:0003674//molecular_function;GO:0003676//nucleic acid binding;GO:0003723//RNA binding;GO:0003747//translation release factor activity;GO:0005488//binding;GO:0008079//translation termination factor activity;GO:0008135//translation factor activity, RNA binding;GO:0097159//organic cyclic compound binding;GO:1901363//heterocyclic compound binding	GO:0006412//translation;GO:0006415//translational termination;GO:0006518//peptide metabolic process;GO:0006807//nitrogen compound metabolic process;GO:0008150//biological_process;GO:0008152//metabolic process;GO:0009058//biosynthetic process;GO:0009059//macromolecule biosynthetic process;GO:0009987//cellular process;GO:0010467//gene expression;GO:0016043//cellular component organization;GO:001953…
Unigene0032661	55	41	81	178	470	583	2.48	2.56	1.87	5.57	11.93	14.74	2.30333333333333	10.7466666666667	2.22209412813972	0.000125780022203824	0.0127107092583018	AVT6A	XP_021314559.1 sodium-coupled neutral amino acid transporter 1-like [Sorghum bicolor]	-	-	-	-	GO:0005887//integral component of plasma membrane	GO:0015173//aromatic amino acid transmembrane transporter activity	GO:0003333//amino acid transmembrane transport;GO:0015801//aromatic amino acid transport
Unigene0086002	804	563	1156	2718	4718	5487	63.50	61.64	46.89	149.14	209.95	243.10	57.3433333333333	200.73	1.80755857494777	0.000127866534630318	0.0128950971104824	NAC071	XP_002450434.1 NAC domain-containing protein 71 [Sorghum bicolor]	-	-	-	-	GO:0005575//cellular_component;GO:0005622//intracellular;GO:0005623//cell;GO:0005634//nucleus;GO:0043226//organelle;GO:0043227//membrane-bounded organelle;GO:0043229//intracellular organelle;GO:0043231//intracellular membrane-bounded organelle;GO:0044424//intracellular part;GO:0044464//cell part	GO:0003674//molecular_function;GO:0003676//nucleic acid binding;GO:0003677//DNA binding;GO:0003700//transcription factor activity, sequence-specific DNA binding;GO:0005488//binding;GO:0097159//organic cyclic compound binding;GO:1901363//heterocyclic compound binding	GO:0006139//nucleobase-containing compound metabolic process;GO:0006351//transcription, DNA-templated;GO:0006355//regulation of transcription, DNA-templated;GO:0006725//cellular aromatic compound metabolic process;GO:0006807//nitrogen compound metabolic process;GO:0006950//response to stress;GO:0008150//biological_process;GO:0008152//metabolic process;GO:0009058//biosynthetic process;GO:0009059//…
Unigene0057718	74	91	134	25	9	15	4.80	8.19	4.47	1.13	0.33	0.55	5.82	0.67	-3.11878615245051	0.00012797451813409	0.0128950971104824	At3g13620	XP_002465208.1 probable polyamine transporter At3g13620 [Sorghum bicolor]	-	-	-	-	GO:0005887//integral component of plasma membrane;GO:0016020//membrane;GO:0016021//integral component of membrane	GO:0005275//amine transmembrane transporter activity;GO:0015171//amino acid transmembrane transporter activity;GO:0022857//transmembrane transporter activity	GO:0006865//amino acid transport;GO:0015837//amine transport;GO:0055085//transmembrane transport
Unigene0049155	106	44	180	6	5	29	9.67	5.56	8.43	0.38	0.26	1.48	7.88666666666667	0.706666666666667	-3.48031390377659	0.000131067921842948	0.0131746896819123	LIMYB	XP_008662997.1 L10-interacting MYB domain-containing protein [Zea mays]	-	-	-	-	-	-	GO:0006355//regulation of transcription, DNA-templated
Unigene0083675	22	28	190	6	7	14	1.74	3.07	7.73	0.33	0.31	0.62	4.18	0.42	-3.31504170930212	0.00013112716038388	0.0131746896819123	CBP3	XP_002453162.1 serine carboxypeptidase 3 [Sorghum bicolor]	-	-	-	-	GO:0005575//cellular_component;GO:0005576//extracellular region;GO:0005622//intracellular;GO:0005623//cell;GO:0005737//cytoplasm;GO:0005773//vacuole;GO:0043226//organelle;GO:0043227//membrane-bounded organelle;GO:0043229//intracellular organelle;GO:0043231//intracellular membrane-bounded organelle;GO:0044424//intracellular part;GO:0044444//cytoplasmic part;GO:0044464//cell part	GO:0003674//molecular_function;GO:0003824//catalytic activity;GO:0004180//carboxypeptidase activity;GO:0004185//serine-type carboxypeptidase activity;GO:0008233//peptidase activity;GO:0008236//serine-type peptidase activity;GO:0008238//exopeptidase activity;GO:0016787//hydrolase activity;GO:0017171//serine hydrolase activity;GO:0070008//serine-type exopeptidase activity;GO:0070011//peptidase acti…	GO:0006508//proteolysis;GO:0006807//nitrogen compound metabolic process;GO:0008150//biological_process;GO:0008152//metabolic process;GO:0009056//catabolic process;GO:0009057//macromolecule catabolic process;GO:0009987//cellular process;GO:0019538//protein metabolic process;GO:0030163//protein catabolic process;GO:0043170//macromolecule metabolic process;GO:0044237//cellular metabolic process;GO:0…
Unigene0052374	97	108	595	623	1273	975	4.30	6.64	13.55	19.19	31.81	24.25	8.16333333333333	25.0833333333333	1.61949880797045	0.000132073308118819	0.0132506584582864	GW2	PWZ06371.1 hypothetical protein Zm00014a_028625 [Zea mays]	-	-	-	-	-	-	-
Unigene0097479	18	15	147	4	0	3	1.18	1.37	4.97	0.18	0.00	0.11	2.50666666666667	0.0966666666666667	-4.69660785655007	0.000132374789868355	0.0132576122806514	--	-	-	-	-	-	-	-	-
Unigene0081688	0	0	0	3	38	66	0.00	0.00	0.00	0.41	4.20	7.25	0.001	3.95333333333333	11.9488538887122	0.0001325228854924	0.0132576122806514	MIOX5	XP_022034867.1 inositol oxygenase 2-like [Helianthus annuus]	Metabolism;Metabolism;Metabolism	Global and overview maps;Carbohydrate metabolism;Carbohydrate metabolism	ko01100//Metabolic pathways;ko00053//Ascorbate and aldarate metabolism;ko00562//Inositol phosphate metabolism	K00469;K00469;K00469	GO:0005575//cellular_component;GO:0005622//intracellular;GO:0005623//cell;GO:0005737//cytoplasm;GO:0044424//intracellular part;GO:0044464//cell part	GO:0003674//molecular_function;GO:0003824//catalytic activity;GO:0005488//binding;GO:0005506//iron ion binding;GO:0016491//oxidoreductase activity;GO:0016701//oxidoreductase activity, acting on single donors with incorporation of molecular oxygen;GO:0043167//ion binding;GO:0043169//cation binding;GO:0046872//metal ion binding;GO:0046914//transition metal ion binding;GO:0050113//inositol oxygenase…	GO:0005975//carbohydrate metabolic process;GO:0005996//monosaccharide metabolic process;GO:0006020//inositol metabolic process;GO:0006066//alcohol metabolic process;GO:0006082//organic acid metabolic process;GO:0006732//coenzyme metabolic process;GO:0006766//vitamin metabolic process;GO:0006767//water-soluble vitamin metabolic process;GO:0008150//biological_process;GO:0008152//metabolic process;G…
Unigene0054901	1	3	2	15	175	41	0.24	0.98	0.24	2.45	23.20	5.41	0.486666666666667	10.3533333333333	4.41101755550728	0.000135243241323813	0.0135103735401531	--	-	-	-	-	-	-	-	-
Unigene0093309	24	6	86	146	199	205	2.29	0.79	4.22	9.68	10.70	10.98	2.43333333333333	10.4533333333333	2.10295719034783	0.000136881376846952	0.0136470849921595	HCT4	XP_002437977.1 hydroxycinnamoyltransferase 4 [Sorghum bicolor]	Metabolism;Metabolism;Metabolism;Metabolism;Metabolism	Global and overview maps;Global and overview maps;Biosynthesis of other secondary metabolites;Biosynthesis of other secondary metabolites;Biosynthesis of other secondary metabolites	ko01100//Metabolic pathways;ko01110//Biosynthesis of secondary metabolites;ko00940//Phenylpropanoid biosynthesis;ko00941//Flavonoid biosynthesis;ko00945//Stilbenoid, diarylheptanoid and gingerol biosynthesis	K13065;K13065;K13065;K13065;K13065	-	GO:0016747//transferase activity, transferring acyl groups other than amino-acyl groups	-
Unigene0002945	0	0	0	14	37	13	0.00	0.00	0.00	2.15	4.60	1.61	0.001	2.78666666666667	11.4443247262471	0.000137003205233359	0.0136470849921595	ARDA	ALU11282.1 actin, partial [Valonia macrophysa]	-	-	-	-	-	-	-
Unigene0079554	40	39	65	198	369	259	2.99	4.04	2.50	10.29	15.56	10.87	3.17666666666667	12.24	1.94601793950386	0.000137726275581888	0.0136995402906902	BGLU20	RLN00113.1 hypothetical protein C2845_PM06G24030 [Panicum miliaceum]	Metabolism;Metabolism;Metabolism;Metabolism;Metabolism	Global and overview maps;Global and overview maps;Carbohydrate metabolism;Biosynthesis of other secondary metabolites;Metabolism of other amino acids	ko01100//Metabolic pathways;ko01110//Biosynthesis of secondary metabolites;ko00500//Starch and sucrose metabolism;ko00940//Phenylpropanoid biosynthesis;ko00460//Cyanoamino acid metabolism	K01188;K01188;K01188;K01188;K01188	GO:0009341//beta-galactosidase complex	GO:0004553//hydrolase activity, hydrolyzing O-glycosyl compounds;GO:0004565//beta-galactosidase activity	GO:0005975//carbohydrate metabolic process;GO:0006012//galactose metabolic process
Unigene0023482	1091	501	2942	138	266	542	96.26	61.27	133.33	8.46	13.22	26.83	96.9533333333333	16.17	-2.58397082138537	0.000139080338214264	0.0138145211153906	BADH2	NP_001157807.1 uncharacterized protein LOC100302679 [Zea mays]	Metabolism;Metabolism	Global and overview maps;Amino acid metabolism	ko01100//Metabolic pathways;ko00260//Glycine, serine and threonine metabolism	K00130;K00130	GO:0005575//cellular_component;GO:0005622//intracellular;GO:0005623//cell;GO:0005737//cytoplasm;GO:0005777//peroxisome;GO:0042579//microbody;GO:0043226//organelle;GO:0043227//membrane-bounded organelle;GO:0043229//intracellular organelle;GO:0043231//intracellular membrane-bounded organelle;GO:0044424//intracellular part;GO:0044444//cytoplasmic part;GO:0044464//cell part	GO:0003674//molecular_function;GO:0003824//catalytic activity;GO:0003842//1-pyrroline-5-carboxylate dehydrogenase activity;GO:0004029//aldehyde dehydrogenase (NAD) activity;GO:0004350//glutamate-5-semialdehyde dehydrogenase activity;GO:0004491//methylmalonate-semialdehyde dehydrogenase (acylating) activity;GO:0004777//succinate-semialdehyde dehydrogenase (NAD+) activity;GO:0008802//betaine-aldehy…	GO:0001505//regulation of neurotransmitter levels;GO:0006527//arginine catabolic process;GO:0006561//proline biosynthetic process;GO:0006562//proline catabolic process;GO:0006574//valine catabolic process;GO:0006575//cellular modified amino acid metabolic process;GO:0006577//amino-acid betaine metabolic process;GO:0006578//amino-acid betaine biosynthetic process;GO:0006807//nitrogen compound meta…
Unigene0014951	2	8	127	0	0	0	0.23	1.25	7.36	0.00	0.00	0.00	2.94666666666667	0.001	-11.5248681535576	0.000140097180989725	0.013895727220557	At5g64700	AQK95617.1 WAT1-related protein [Zea mays]	-	-	-	-	GO:0016020//membrane;GO:0016021//integral component of membrane	-	-
Unigene0005073	1	0	0	15	37	22	0.07	0.00	0.00	0.77	1.54	0.91	0.0233333333333333	1.07333333333333	5.52356195605701	0.000141151359336755	0.0139804005452177	3BETAHSD/D1	XP_021307015.1 3beta-hydroxysteroid-dehydrogenase/decarboxylase-like isoform X1 [Sorghum bicolor]	Metabolism;Metabolism;Metabolism	Global and overview maps;Global and overview maps;Lipid metabolism	ko01100//Metabolic pathways;ko01110//Biosynthesis of secondary metabolites;ko00100//Steroid biosynthesis	K23558;K23558;K23558	-	GO:0003824//catalytic activity;GO:0003854//3-beta-hydroxy-delta5-steroid dehydrogenase activity;GO:0003978//UDP-glucose 4-epimerase activity;GO:0008460//dTDP-glucose 4,6-dehydratase activity;GO:0008712//ADP-glyceromanno-heptose 6-epimerase activity;GO:0008831//dTDP-4-dehydrorhamnose reductase activity;GO:0016616//oxidoreductase activity, acting on the CH-OH group of donors, NAD or NADP as accepto…	GO:0005975//carbohydrate metabolic process;GO:0006012//galactose metabolic process;GO:0006694//steroid biosynthetic process;GO:0009243//O antigen biosynthetic process;GO:0009244//lipopolysaccharide core region biosynthetic process;GO:0019305//dTDP-rhamnose biosynthetic process;GO:0055114//oxidation-reduction process
Unigene0074877	0	1	0	9	36	53	0.00	0.03	0.00	0.15	0.50	0.73	0.01	0.46	5.52356195605701	0.000141781627694549	0.0140229068594121	Pol	AAM94327.1 putative reverse transcriptase [Sorghum bicolor]	-	-	-	-	-	GO:0003964//RNA-directed DNA polymerase activity	GO:0000373//Group II intron splicing
Unigene0021587	16	158	2	0	0	2	2.03	27.80	0.13	0.00	0.00	0.14	9.98666666666667	0.0466666666666667	-7.74146698640115	0.000142883543908622	0.014111874999519	ARB_02701	-	-	-	-	-	-	-	-
Unigene0099453	20	11	30	92	143	97	2.10	1.60	1.62	6.72	8.47	5.72	1.77333333333333	6.97	1.97469491108839	0.000143184938667633	0.0141216398916785	--	AWA44885.1 putative polyprotein [Saccharum spontaneum]	-	-	-	-	-	-	-
Unigene0002123	5	19	49	73	284	447	0.22	1.17	1.12	2.26	7.13	11.17	0.836666666666667	6.85333333333333	3.03408099524311	0.000144254332435803	0.0142070142543554	--	TKW15871.1 hypothetical protein SEVIR_5G210900v2 [Setaria viridis]	-	-	-	-	-	GO:0003700//transcription factor activity, sequence-specific DNA binding	GO:0006355//regulation of transcription, DNA-templated
Unigene0089612	3	3	1	39	92	39	1.22	1.69	0.21	11.04	21.12	8.91	1.04	13.69	3.71846701311681	0.000146912088349847	0.014448358387106	--	-	-	-	-	-	-	-	-
Unigene0061257	196	207	504	955	1293	1060	13.97	20.45	18.45	47.29	51.93	42.39	17.6233333333333	47.2033333333333	1.42140191523495	0.000147445702441306	0.0144804139997569	XTH30	XP_002464870.1 probable xyloglucan endotransglucosylase/hydrolase protein 27 [Sorghum bicolor]	-	-	-	-	GO:0005618//cell wall;GO:0048046//apoplast	GO:0004553//hydrolase activity, hydrolyzing O-glycosyl compounds;GO:0016762//xyloglucan:xyloglucosyl transferase activity	GO:0005975//carbohydrate metabolic process;GO:0006073//cellular glucan metabolic process
Unigene0050333	78	51	77	389	464	504	4.00	3.63	2.03	13.87	13.42	14.51	3.22	13.9333333333333	2.11340784813247	0.000149224437536924	0.0146204170999391	RPK2	XP_002459231.1 LRR receptor-like serine/threonine-protein kinase RPK2 [Sorghum bicolor]	-	-	-	-	-	GO:0004672//protein kinase activity;GO:0005515//protein binding;GO:0005524//ATP binding	GO:0006468//protein phosphorylation
Unigene0091596	28	42	827	5	9	26	2.59	5.38	39.24	0.32	0.47	1.35	15.7366666666667	0.713333333333333	-4.46340978120285	0.000149290628946142	0.0146204170999391	--	-	-	-	-	-	-	-	-
Unigene0080416	180	130	223	747	1143	1032	17.46	17.48	11.11	50.33	62.46	56.14	15.35	56.31	1.87515249529449	0.000149854658552695	0.0146550710120088	--	XP_002456246.2 uncharacterized protein LOC8069789 [Sorghum bicolor]	-	-	-	-	-	-	-
Unigene0021169	17	8	6	144	120	186	2.70	1.76	0.49	15.91	10.75	16.59	1.65	14.4166666666667	3.12719970244448	0.000150204511820639	0.0146687117650273	--	PAN04488.2 hypothetical protein PAHAL_1G069900 [Panicum hallii]	-	-	-	-	-	-	-
Unigene0015490	132	45	286	611	854	484	7.39	3.49	8.23	23.77	26.95	15.21	6.37	21.9766666666667	1.78660730304439	0.000150880903974876	0.0147141589823219	ABCG25	XP_002450415.2 ABC transporter G family member 25 [Sorghum bicolor]	-	-	-	-	GO:0005575//cellular_component;GO:0005623//cell;GO:0005886//plasma membrane;GO:0005887//integral component of plasma membrane;GO:0009380//excinuclease repair complex;GO:0009898//cytoplasmic side of plasma membrane;GO:0016020//membrane;GO:0016021//integral component of membrane;GO:0031224//intrinsic component of membrane;GO:0043190//ATP-binding cassette (ABC) transporter complex;GO:0044425//membra…	GO:0000166//nucleotide binding;GO:0003674//molecular_function;GO:0003824//catalytic activity;GO:0005215//transporter activity;GO:0005260//channel-conductance-controlling ATPase activity;GO:0005319//lipid transporter activity;GO:0005488//binding;GO:0005524//ATP binding;GO:0008144//drug binding;GO:0008565//protein transporter activity;GO:0009381//excinuclease ABC activity;GO:0015220//choline transm…	GO:0000910//cytokinesis;GO:0001101//response to acid chemical;GO:0006289//nucleotide-excision repair;GO:0006810//transport;GO:0006811//ion transport;GO:0006817//phosphate ion transport;GO:0006820//anion transport;GO:0006824//cobalt ion transport;GO:0006855//drug transmembrane transport;GO:0006869//lipid transport;GO:0007601//visual perception;GO:0008150//biological_process;GO:0008272//sulfate tra…
Unigene0076341	75	69	409	42	44	44	5.57	7.10	15.60	2.17	1.84	1.83	9.42333333333333	1.94666666666667	-2.27523160895116	0.000151323507469901	0.0147367116324878	At3g02650	XP_002456784.1 pentatricopeptide repeat-containing protein At3g02650, mitochondrial [Sorghum bicolor]	-	-	-	-	GO:0005575//cellular_component;GO:0005622//intracellular;GO:0005623//cell;GO:0005737//cytoplasm;GO:0005739//mitochondrion;GO:0043226//organelle;GO:0043227//membrane-bounded organelle;GO:0043229//intracellular organelle;GO:0043231//intracellular membrane-bounded organelle;GO:0044424//intracellular part;GO:0044444//cytoplasmic part;GO:0044464//cell part	GO:0003674//molecular_function;GO:0003676//nucleic acid binding;GO:0003723//RNA binding;GO:0003824//catalytic activity;GO:0004518//nuclease activity;GO:0004519//endonuclease activity;GO:0005488//binding;GO:0005515//protein binding;GO:0016787//hydrolase activity;GO:0016788//hydrolase activity, acting on ester bonds;GO:0097159//organic cyclic compound binding;GO:1901363//heterocyclic compound bindi…	GO:0006139//nucleobase-containing compound metabolic process;GO:0006725//cellular aromatic compound metabolic process;GO:0006807//nitrogen compound metabolic process;GO:0008150//biological_process;GO:0008152//metabolic process;GO:0009451//RNA modification;GO:0009987//cellular process;GO:0016070//RNA metabolic process;GO:0034641//cellular nitrogen compound metabolic process;GO:0043170//macromolecu…
Unigene0094875	3	68	787	7	0	1	0.08	2.52	10.80	0.13	0.00	0.01	4.46666666666667	0.0466666666666667	-6.58066236328753	0.000151652013253558	0.0147481054116375	Pol	AAM94327.1 putative reverse transcriptase [Sorghum bicolor]	-	-	-	-	-	GO:0003964//RNA-directed DNA polymerase activity;GO:0008853//exodeoxyribonuclease III activity	GO:0000373//Group II intron splicing;GO:0006281//DNA repair
Unigene0040072	57	32	80	224	270	323	4.22	3.28	3.04	11.52	11.26	13.41	3.51333333333333	12.0633333333333	1.77971624073532	0.000155030871651194	0.0150557000257583	--	XP_002464954.1 QWRF motif-containing protein 7 [Sorghum bicolor]	-	-	-	-	-	-	-
Unigene0091703	7	17	18	0	0	0	1.22	4.09	1.61	0.00	0.00	0.00	2.30666666666667	0.001	-11.1715938218029	0.000155287557532584	0.0150596534236885	--	-	-	-	-	-	-	-	-
Unigene0006686	0	0	0	7	31	30	0.00	0.00	0.00	0.75	2.68	2.58	0.001	2.00333333333333	10.9681867748774	0.000156381048389993	0.0151446357529686	--	-	-	-	-	-	-	-	-
Unigene0010014	0	0	0	3	37	61	0.00	0.00	0.00	0.33	3.32	5.45	0.001	3.03333333333333	11.5666883292523	0.00015791374320823	0.0152718578175082	mvpA	BAK00750.1 predicted protein [Hordeum vulgare subsp. vulgare] [Hordeum vulgare]	-	-	-	-	GO:0015627//type II protein secretion system complex	-	GO:0015628//protein secretion by the type II secretion system
Unigene0098956	619	442	2347	281	537	368	44.00	43.55	85.69	13.88	21.51	14.67	57.7466666666667	16.6866666666667	-1.79104188137923	0.000158299747055479	0.0152879844358511	CYP71E1	XP_002463548.1 4-hydroxyphenylacetaldehyde oxime monooxygenase-like [Sorghum bicolor]	Metabolism;Metabolism;Metabolism	Global and overview maps;Global and overview maps;Metabolism of other amino acids	ko01100//Metabolic pathways;ko01110//Biosynthesis of secondary metabolites;ko00460//Cyanoamino acid metabolism	K13029;K13029;K13029	-	GO:0005506//iron ion binding;GO:0016705//oxidoreductase activity, acting on paired donors, with incorporation or reduction of molecular oxygen;GO:0020037//heme binding	GO:0055114//oxidation-reduction process
Unigene0094635	13	6	9	78	76	146	0.85	0.54	0.30	3.53	2.79	5.33	0.563333333333333	3.88333333333333	2.78523480325946	0.00015884860228264	0.0153197722544453	SBT1.5	XP_008669034.1 subtilisin-like protease SBT1.7 [Zea mays]	-	-	-	-	-	GO:0008236//serine-type peptidase activity	GO:0006508//proteolysis;GO:0009306//protein secretion
Unigene0004221	2	17	23	145	312	117	0.08	0.96	0.48	4.11	7.17	2.68	0.506666666666667	4.65333333333333	3.19915571276607	0.000160340137922175	0.015442261239002	--	-	-	-	-	-	-	-	-
Unigene0006582	0	24	288	0	0	0	0.00	0.74	3.31	0.00	0.00	0.00	1.35	0.001	-10.3987436919382	0.00016189421783913	0.0155614321177895	Pol	RLN23448.1 hypothetical protein C2845_PM07G29970 [Panicum miliaceum]	-	-	-	-	-	GO:0003964//RNA-directed DNA polymerase activity	GO:0000373//Group II intron splicing
Unigene0087262	8	16	34	0	0	1	0.70	1.95	1.53	0.00	0.00	0.05	1.39333333333333	0.0166666666666667	-6.38543103719351	0.000162162050672903	0.0155614321177895	CYP736A117	XP_002454898.2 cytochrome P450 71A1 [Sorghum bicolor]	Metabolism	Amino acid metabolism	ko00380//Tryptophan metabolism	K07410	-	GO:0005506//iron ion binding;GO:0016705//oxidoreductase activity, acting on paired donors, with incorporation or reduction of molecular oxygen;GO:0020037//heme binding	GO:0055114//oxidation-reduction process
Unigene0029616	35	31	31	159	461	343	1.67	2.05	0.76	5.26	12.38	9.17	1.49333333333333	8.93666666666667	2.58120058192496	0.000162247033467659	0.0155614321177895	--	XP_002438747.1 formin-like protein 4 [Sorghum bicolor]	-	-	-	-	-	-	-
Unigene0042789	162	126	338	880	880	687	6.26	6.75	6.71	23.64	19.17	14.90	6.57333333333333	19.2366666666667	1.54916177929331	0.000163449159281559	0.0156551963988799	RPPL1	AWA44707.1 hypothetical protein SS29K18_000002 [Saccharum spontaneum]	-	-	-	-	-	GO:0043531//ADP binding	-
Unigene0003543	18	33	55	169	202	868	4.85	12.33	7.61	31.64	30.67	131.22	8.26333333333333	64.51	2.96472704614491	0.000163734167807474	0.0156609822398897	MT4B	RCV18738.1 hypothetical protein SETIT_3G326700v2 [Setaria italica]	-	-	-	-	-	GO:0046872//metal ion binding	-
Unigene0090199	2	3	0	78	57	51	0.41	0.84	0.00	11.01	6.53	5.81	0.416666666666667	7.78333333333333	4.22342254993494	0.000165941760292541	0.0158503932351758	--	-	-	-	-	-	-	-	-
Unigene0059478	0	1	7	41	33	36	0.00	0.34	0.88	6.96	4.54	4.93	0.406666666666667	5.47666666666667	3.75137942738719	0.000167537366269883	0.0159694475891845	--	-	-	-	-	-	-	-	-
Unigene0064344	15	88	17	1	4	0	1.76	14.30	1.02	0.08	0.26	0.00	5.69333333333333	0.113333333333333	-5.65062941837015	0.000167646220102155	0.0159694475891845	cpc-1	XP_023879571.1 cross-pathway control protein A-like [Quercus suber]	-	-	-	-	-	GO:0003677//DNA binding;GO:0003700//transcription factor activity, sequence-specific DNA binding	GO:0006355//regulation of transcription, DNA-templated
Unigene0002141	18	10	47	78	129	97	3.39	2.61	4.55	10.21	13.70	10.26	3.51666666666667	11.39	1.69548724883472	0.000169005704131924	0.016076984635349	--	-	-	-	-	-	-	-	-
Unigene0027253	11	144	1	1	0	1	2.03	36.90	0.09	0.13	0.00	0.10	13.0066666666667	0.0766666666666667	-7.40643610655202	0.000169490107927703	0.0161010984272246	cpc-2	XP_023919888.1 guanine nucleotide-binding protein subunit beta-like protein [Quercus suber]	-	-	-	-	-	GO:0005515//protein binding	-
Unigene0065720	29	57	203	12	10	1	2.01	5.47	7.22	0.58	0.39	0.04	4.9	0.336666666666667	-3.86338895697193	0.000171286491430739	0.0162496115299083	--	XP_020400993.1 uncharacterized protein LOC103644478 [Zea mays]	-	-	-	-	-	GO:0005515//protein binding	-
Unigene0027885	1719	261	5840	304	242	60	133.36	28.07	232.71	16.39	10.58	2.61	131.38	9.86	-3.73601421383236	0.000171637160090145	0.0162607552972359	CYP71Z16	TKV99830.1 hypothetical protein SEVIR_8G069700v2 [Setaria viridis]	-	-	-	-	-	GO:0005506//iron ion binding;GO:0016705//oxidoreductase activity, acting on paired donors, with incorporation or reduction of molecular oxygen;GO:0020037//heme binding	GO:0055114//oxidation-reduction process
Unigene0057864	9	12	18	0	0	0	0.45	0.83	0.46	0.00	0.00	0.00	0.58	0.001	-9.17990909001493	0.000172743796379689	0.0163244928315589	ORF	CAH66146.1 OSIGBa0114M03.4 [Oryza sativa]	-	-	-	-	-	-	GO:0015074//DNA integration
Unigene0033116	23	40	16	1	3	0	3.51	8.47	1.25	0.11	0.26	0.00	4.41	0.123333333333333	-5.16014398064973	0.00017293075978998	0.0163244928315589	FUM2	XP_023910141.1 cytochrome P450 monooxygenase FUM2-like [Quercus suber]	-	-	-	-	-	GO:0005506//iron ion binding;GO:0016705//oxidoreductase activity, acting on paired donors, with incorporation or reduction of molecular oxygen;GO:0020037//heme binding	GO:0055114//oxidation-reduction process
Unigene0048274	159	112	428	452	1171	976	7.14	6.97	9.87	14.10	29.64	24.59	7.99333333333333	22.7766666666667	1.51068746806042	0.000173012279177978	0.0163244928315589	--	XP_008675027.1 uncharacterized protein LOC103651188 [Zea mays]	-	-	-	-	-	-	-
Unigene0046326	43	17	28	327	238	241	6.73	3.69	2.25	35.57	21.00	21.17	4.22333333333333	25.9133333333333	2.61724058319839	0.000174133836796956	0.0164081137461867	--	XP_002458699.1 uncharacterized protein LOC8057731 [Sorghum bicolor]	-	-	-	-	GO:0001533//cornified envelope	-	GO:0030216//keratinocyte differentiation
Unigene0010143	153	160	544	79	85	120	9.40	13.63	17.17	3.37	2.94	4.14	13.4	3.48333333333333	-1.94369255909805	0.000174595735225042	0.016429435122499	COG4	XP_002468432.1 conserved oligomeric Golgi complex subunit 4 [Sorghum bicolor]	-	-	-	-	GO:0000139//Golgi membrane;GO:0005575//cellular_component;GO:0005622//intracellular;GO:0005623//cell;GO:0005737//cytoplasm;GO:0005739//mitochondrion;GO:0005783//endoplasmic reticulum;GO:0005789//endoplasmic reticulum membrane;GO:0005794//Golgi apparatus;GO:0005802//trans-Golgi network;GO:0005829//cytosol;GO:0012505//endomembrane system;GO:0016020//membrane;GO:0017119//Golgi transport complex;GO:0…	GO:0003674//molecular_function;GO:0003676//nucleic acid binding;GO:0003723//RNA binding;GO:0003824//catalytic activity;GO:0004518//nuclease activity;GO:0004519//endonuclease activity;GO:0005488//binding;GO:0005515//protein binding;GO:0016787//hydrolase activity;GO:0016788//hydrolase activity, acting on ester bonds;GO:0042802//identical protein binding;GO:0097159//organic cyclic compound binding;G…	GO:0000003//reproduction;GO:0000301//retrograde transport, vesicle recycling within Golgi;GO:0003006//developmental process involved in reproduction;GO:0006139//nucleobase-containing compound metabolic process;GO:0006725//cellular aromatic compound metabolic process;GO:0006807//nitrogen compound metabolic process;GO:0006810//transport;GO:0006886//intracellular protein transport;GO:0006888//ER to …
Unigene0075207	58	117	208	11	27	39	2.87	8.03	5.29	0.38	0.75	1.08	5.39666666666667	0.736666666666667	-2.87298471091113	0.000177459133931828	0.0166763753245263	YDJ1	XP_002441136.1 dnaJ homolog subfamily B member 13 [Sorghum bicolor]	-	-	-	-	-	GO:0005515//protein binding	GO:0006457//protein folding;GO:0009408//response to heat
Unigene0071834	0	0	0	7	21	43	0.00	0.00	0.00	0.32	0.77	1.58	0.001	0.89	9.79766152585376	0.00017850590699596	0.016752166733532	--	XP_021320636.1 uncharacterized protein LOC8068540 [Sorghum bicolor]	-	-	-	-	GO:0005575//cellular_component;GO:0005622//intracellular;GO:0005623//cell;GO:0005634//nucleus;GO:0005737//cytoplasm;GO:0005886//plasma membrane;GO:0016020//membrane;GO:0043226//organelle;GO:0043227//membrane-bounded organelle;GO:0043229//intracellular organelle;GO:0043231//intracellular membrane-bounded organelle;GO:0044424//intracellular part;GO:0044464//cell part;GO:0071944//cell periphery	GO:0000166//nucleotide binding;GO:0003674//molecular_function;GO:0003677//DNA binding;GO:0003824//catalytic activity;GO:0004672//protein kinase activity;GO:0004674//protein serine/threonine kinase activity;GO:0004803//transposase activity;GO:0005488//binding;GO:0005524//ATP binding;GO:0008144//drug binding;GO:0008270//zinc ion binding;GO:0016301//kinase activity;GO:0016740//transferase activity;G…	GO:0006313//transposition, DNA-mediated;GO:0006464//cellular protein modification process;GO:0006468//protein phosphorylation;GO:0006793//phosphorus metabolic process;GO:0006796//phosphate-containing compound metabolic process;GO:0006807//nitrogen compound metabolic process;GO:0007154//cell communication;GO:0007165//signal transduction;GO:0008150//biological_process;GO:0008152//metabolic process;…
Unigene0052657	73	20	48	5	8	8	18.12	6.88	6.12	0.86	1.12	1.11	10.3733333333333	1.03	-3.33216331708181	0.000184918835689088	0.0173306728157645	--	XP_021313487.1 proteinase inhibitor PSI-1.2 [Sorghum bicolor]	-	-	-	-	-	GO:0004867//serine-type endopeptidase inhibitor activity	-
Unigene0017664	42	30	226	245	470	333	1.89	1.87	5.21	7.65	11.89	8.39	2.99	9.31	1.63863568336069	0.000187576765199934	0.0175561780991422	lipA	XP_021318364.1 uncharacterized protein LOC8075917 isoform X2 [Sorghum bicolor]	-	-	-	-	-	-	GO:0006629//lipid metabolic process
Unigene0062804	93	66	664	42	35	52	6.74	6.64	24.74	2.12	1.43	2.12	12.7066666666667	1.89	-2.74912747896772	0.000188875711105381	0.0176540557425683	ADK2	AQK72755.1 Adenosine kinase 2 [Zea mays]	Metabolism;Metabolism	Global and overview maps;Nucleotide metabolism	ko01100//Metabolic pathways;ko00230//Purine metabolism	K00856;K00856	-	GO:0004747//ribokinase activity	GO:0019303//D-ribose catabolic process
Unigene0026450	23	18	40	115	132	146	2.11	2.29	1.89	7.34	6.84	7.53	2.09666666666667	7.23666666666667	1.78722780373585	0.000189633650643404	0.0177011716091878	--	RLM85131.1 uncharacterized protein C2845_PM04G32520 [Panicum miliaceum]	-	-	-	-	-	-	-
Unigene0016136	0	0	1	16	24	20	0.00	0.00	0.07	1.56	1.90	1.58	0.0233333333333333	1.68	6.16992500144231	0.000190413882827724	0.0177502396013523	PATROL1	XP_021302992.1 uncharacterized protein LOC8071279 [Sorghum bicolor]	-	-	-	-	-	-	-
Unigene0015087	179	132	535	33	126	60	9.15	9.36	14.05	1.17	3.63	1.72	10.8533333333333	2.17333333333333	-2.32015683003517	0.000192366824946143	0.01788890240206	--	-	-	-	-	-	-	-	-
Unigene0092774	0	0	0	13	33	13	0.00	0.00	0.00	2.37	4.88	1.91	0.001	3.05333333333333	11.5761693822631	0.000192414479141019	0.01788890240206	--	-	-	-	-	-	-	-	-
Unigene0030795	32	14	75	3	10	5	1.35	0.82	1.62	0.09	0.24	0.12	1.26333333333333	0.15	-3.07420094184141	0.000193164621311014	0.0179347306455051	--	XP_021319929.1 uncharacterized protein LOC8055217 [Sorghum bicolor]	-	-	-	-	-	GO:0005515//protein binding;GO:0043531//ADP binding	GO:0007165//signal transduction
Unigene0083280	26	22	99	5	0	5	2.19	2.57	4.29	0.29	0.00	0.24	3.01666666666667	0.176666666666667	-4.09385352740737	0.000194050055029428	0.0179702414034151	UXT2	AQK84132.1 Nucleotide/sugar transporter family protein [Zea mays]	-	-	-	-	-	-	-
Unigene0002108	43	54	68	272	387	435	2.71	4.71	2.20	11.89	13.72	15.36	3.20666666666667	13.6566666666667	2.09045909371026	0.000194062525481465	0.0179702414034151	LHT1	AQK78449.1 Lysine histidine transporter 2 [Zea mays]	-	-	-	-	-	-	-
Unigene0063378	3	3	18	53	149	30	0.67	0.92	2.05	8.17	18.64	3.74	1.21333333333333	10.1833333333333	3.0691620245074	0.000194461335649762	0.0179832891408311	--	ONM34735.1 VAP27-2 [Zea mays]	-	-	-	-	GO:0016020//membrane	-	GO:0006886//intracellular protein transport
Unigene0004624	17	14	8	162	194	151	2.14	2.44	0.52	14.14	13.73	10.64	1.7	12.8366666666667	2.91666397093813	0.000195491738154705	0.0180546330040414	--	-	-	-	-	-	-	-	-
Unigene0009612	2	0	3	11	54	52	0.47	0.00	0.36	1.80	7.17	6.87	0.276666666666667	5.28	4.25431718873268	0.000196003318293886	0.01807793568518	--	-	-	-	-	-	-	-	-
Unigene0057317	95	44	154	22	35	29	4.76	3.06	3.96	0.77	0.99	0.82	3.92666666666667	0.86	-2.19089656840721	0.000196595524004712	0.0181019439203774	--	-	-	-	-	-	-	-	-
Unigene0019365	9	7	7	59	113	72	0.94	1.01	0.37	4.27	6.63	4.20	0.773333333333333	5.03333333333333	2.70235183908487	0.000196782834609426	0.0181019439203774	--	AQK41971.1 PTI1-like tyrosine-protein kinase 3, partial [Zea mays]	-	-	-	-	-	-	-
Unigene0031301	1	3	1	38	70	27	0.12	0.51	0.06	3.23	4.83	1.85	0.23	3.30333333333333	3.84421679040832	0.000198153356098483	0.0181942824655868	--	XP_021318234.1 uncharacterized protein LOC110436181 isoform X1 [Sorghum bicolor]	-	-	-	-	-	-	-
Unigene0034241	248	140	171	49	37	38	32.78	25.65	11.61	4.50	2.76	2.82	23.3466666666667	3.36	-2.79668344493364	0.000198308494060434	0.0181942824655868	PERK5	XP_002465598.2 proline-rich receptor-like protein kinase PERK5 [Sorghum bicolor]	-	-	-	-	-	GO:0004672//protein kinase activity;GO:0005524//ATP binding	GO:0006468//protein phosphorylation
Unigene0075080	658	321	517	2421	3683	5364	17.17	11.61	6.93	43.88	54.14	78.50	11.9033333333333	58.84	2.30543161338992	0.000198982808316094	0.0182321593406894	CBP	XP_002444593.1 probable calcium-binding protein CML48 [Sorghum bicolor]	Organismal Systems	Environmental adaptation	ko04626//Plant-pathogen interaction	K13448	-	GO:0005509//calcium ion binding	-
Unigene0040143	117	75	3	4	0	1	21.29	18.92	0.28	0.51	0.00	0.10	13.4966666666667	0.203333333333333	-6.05261259011358	0.000201216626504303	0.0184126416442153	--	-	-	-	-	-	-	-	-
Unigene0007527	14	3	43	0	0	0	2.17	0.64	3.42	0.00	0.00	0.00	2.07666666666667	0.001	-11.0200539471902	0.000202102965050407	0.0184695092359564	At4g12500	XP_002454521.1 14 kDa proline-rich protein DC2.15 [Sorghum bicolor]	-	-	-	-	-	-	-
Unigene0009339	46	54	158	20	25	10	4.87	7.92	8.59	1.47	1.49	0.59	7.12666666666667	1.18333333333333	-2.59037092332845	0.000202462188804011	0.01847811976561	P85	KXG33273.1 hypothetical protein SORBI_3003G280600 [Sorghum bicolor]	-	-	-	-	-	-	-
Unigene0079253	136	99	75	555	1969	1396	9.19	9.28	2.60	26.07	75.01	52.95	7.02333333333333	51.3433333333333	2.8699491487699	0.000203298899433466	0.0185138329740214	SIRP1	AQK58437.1 Putative RING zinc finger domain superfamily protein [Zea mays]	-	-	-	-	-	GO:0008270//zinc ion binding;GO:0046872//metal ion binding	-
Unigene0000451	9	1	21	35	111	139	0.88	0.14	1.06	2.38	6.12	7.63	0.693333333333333	5.37666666666667	2.95509100501455	0.000203384523550085	0.0185138329740214	--	XP_025800677.1 protein ALP1-like [Panicum hallii]	-	-	-	-	-	GO:0003677//DNA binding;GO:0004803//transposase activity;GO:0016788//hydrolase activity, acting on ester bonds	GO:0006313//transposition, DNA-mediated
Unigene0077371	2	0	0	31	51	24	0.85	0.00	0.00	9.11	12.16	5.70	0.283333333333333	8.99	4.9877488700979	0.000205130910577851	0.0186484591040057	--	-	-	-	-	-	-	-	-
Unigene0003394	23	20	226	7	8	12	1.85	2.23	9.33	0.39	0.36	0.54	4.47	0.43	-3.37786626648122	0.000205891961245298	0.0186932743147294	CCR1	XP_021304670.1 cinnamoyl-CoA reductase 1-like isoform X1 [Sorghum bicolor]	-	-	-	-	-	GO:0003824//catalytic activity;GO:0003854//3-beta-hydroxy-delta5-steroid dehydrogenase activity;GO:0003978//UDP-glucose 4-epimerase activity;GO:0004043//L-aminoadipate-semialdehyde dehydrogenase activity;GO:0008712//ADP-glyceromanno-heptose 6-epimerase activity;GO:0016616//oxidoreductase activity, acting on the CH-OH group of donors, NAD or NADP as acceptor;GO:0016757//transferase activity, trans…	GO:0005975//carbohydrate metabolic process;GO:0006012//galactose metabolic process;GO:0006694//steroid biosynthetic process;GO:0009243//O antigen biosynthetic process;GO:0009244//lipopolysaccharide core region biosynthetic process;GO:0019878//lysine biosynthetic process via aminoadipic acid;GO:0055114//oxidation-reduction process
Unigene0082223	6	10	29	0	0	0	0.34	0.78	0.84	0.00	0.00	0.00	0.653333333333333	0.001	-9.35167543828141	0.000206778518781948	0.0187493531308552	--	-	-	-	-	-	-	GO:0016491//oxidoreductase activity	GO:0055114//oxidation-reduction process
Unigene0019557	15	10	22	63	138	91	1.89	1.75	1.42	5.52	9.80	6.43	1.68666666666667	7.25	2.10380611092914	0.000208247182459258	0.0188579994006742	SCAMP4	OEL25123.1 Secretory carrier-associated membrane protein 4 [Dichanthelium oligosanthes]	-	-	-	-	GO:0005575//cellular_component;GO:0005622//intracellular;GO:0005623//cell;GO:0005737//cytoplasm;GO:0005886//plasma membrane;GO:0012505//endomembrane system;GO:0012506//vesicle membrane;GO:0016020//membrane;GO:0016021//integral component of membrane;GO:0030133//transport vesicle;GO:0030658//transport vesicle membrane;GO:0030659//cytoplasmic vesicle membrane;GO:0031090//organelle membrane;GO:003122…	-	GO:0006810//transport;GO:0008104//protein localization;GO:0008150//biological_process;GO:0015031//protein transport;GO:0015833//peptide transport;GO:0033036//macromolecule localization;GO:0042886//amide transport;GO:0045184//establishment of protein localization;GO:0051179//localization;GO:0051234//establishment of localization;GO:0071702//organic substance transport;GO:0071705//nitrogen compound…
Unigene0054240	90	92	345	55	61	55	6.53	9.25	12.85	2.77	2.49	2.24	9.54333333333333	2.5	-1.93256516961611	0.000208634804347739	0.0188685961576643	PFK5	XP_002464639.1 ATP-dependent 6-phosphofructokinase 5, chloroplastic [Sorghum bicolor]	Metabolism;Metabolism;Metabolism;Metabolism;Metabolism;Genetic Information Processing;Metabolism;Metabolism;Metabolism	Global and overview maps;Global and overview maps;Global and overview maps;Global and overview maps;Carbohydrate metabolism;Folding, sorting and degradation;Carbohydrate metabolism;Carbohydrate metabolism;Carbohydrate metabolism	ko01100//Metabolic pathways;ko01110//Biosynthesis of secondary metabolites;ko01200//Carbon metabolism;ko01230//Biosynthesis of amino acids;ko00010//Glycolysis / Gluconeogenesis;ko03018//RNA degradation;ko00030//Pentose phosphate pathway;ko00051//Fructose and mannose metabolism;ko00052//Galactose metabolism	K00850;K00850;K00850;K00850;K00850;K00850;K00850;K00850;K00850	-	GO:0003872//6-phosphofructokinase activity;GO:0016773//phosphotransferase activity, alcohol group as acceptor;GO:0047334//diphosphate-fructose-6-phosphate 1-phosphotransferase activity	GO:0006096//glycolytic process
Unigene0093692	1	4	4	41	79	27	0.11	0.61	0.23	3.15	4.92	1.68	0.316666666666667	3.25	3.35940280030602	0.000209179817481897	0.0188933812349452	SCPL26	XP_021316478.1 P-(S)-hydroxymandelonitrile lyase-like [Sorghum bicolor]	Metabolism;Metabolism;Metabolism	Global and overview maps;Global and overview maps;Metabolism of other amino acids	ko01100//Metabolic pathways;ko01110//Biosynthesis of secondary metabolites;ko00460//Cyanoamino acid metabolism	K08249;K08249;K08249	-	GO:0004185//serine-type carboxypeptidase activity	GO:0006508//proteolysis
Unigene0033707	29	15	22	207	153	193	2.85	2.05	1.11	14.15	8.48	10.65	2.00333333333333	11.0933333333333	2.46921853742991	0.000209581757931503	0.0189051963998031	--	-	-	-	-	-	-	-	-
Unigene0002301	2	0	0	11	67	68	0.08	0.00	0.00	0.30	1.50	1.51	0.0266666666666667	1.10333333333333	5.37068740680721	0.00021113653639548	0.0190150103463469	--	-	-	-	-	-	-	-	-
Unigene0029612	61	30	45	235	533	352	3.08	2.10	1.17	8.25	15.17	9.97	2.11666666666667	11.13	2.39458759640359	0.000211344553384851	0.0190150103463469	--	NP_001144640.1 uncharacterized protein LOC100277660 [Zea mays]	-	-	-	-	-	-	-
Unigene0068049	0	0	2	31	14	37	0.00	0.00	0.17	3.50	1.28	3.38	0.0566666666666667	2.72	5.58496250072116	0.000212371177823126	0.01908275449388	--	-	-	-	-	-	-	-	GO:0006952//defense response
Unigene0049335	0	0	0	5	46	25	0.00	0.00	0.00	0.84	6.26	3.39	0.001	3.49666666666667	11.7717645567435	0.000215384328903911	0.0193285952198351	--	-	-	-	-	-	-	-	GO:0006355//regulation of transcription, DNA-templated
Unigene0000005	8	75	3	0	0	1	1.87	24.31	0.36	0.00	0.00	0.13	8.84666666666667	0.0433333333333333	-7.6735129372291	0.000217540191668468	0.0194969697746259	crp-46	XP_023870716.1 60S ribosomal protein L16-like [Quercus suber]	Genetic Information Processing	Translation	ko03010//Ribosome	K02872	GO:0000315//organellar large ribosomal subunit;GO:0005840//ribosome;GO:0022625//cytosolic large ribosomal subunit	GO:0003735//structural constituent of ribosome	GO:0006412//translation
Unigene0096031	10	10	15	149	100	63	1.93	2.67	1.48	19.95	10.86	6.81	2.02666666666667	12.54	2.62935662007961	0.000219010222326862	0.019584858002512	LRK10	XP_008663026.1 rust resistance kinase Lr10 [Zea mays]	-	-	-	-	-	GO:0004672//protein kinase activity;GO:0005524//ATP binding;GO:0030247//polysaccharide binding	GO:0006468//protein phosphorylation
Unigene0058761	25	24	189	3	3	14	2.24	2.98	8.69	0.19	0.15	0.70	4.63666666666667	0.346666666666667	-3.74146698640115	0.000219082567146044	0.019584858002512	Pdcd2	OQU91410.1 hypothetical protein SORBI_3001G174800 [Sorghum bicolor]	-	-	-	-	GO:0005737//cytoplasm	-	-
Unigene0077775	0	1	0	40	28	12	0.00	0.23	0.00	4.69	2.66	1.14	0.0766666666666667	2.83	5.20605878749603	0.000220162691159052	0.0196562152741849	--	-	-	-	-	-	GO:0005575//cellular_component	GO:0003674//molecular_function	GO:0008150//biological_process
Unigene0057258	44	32	118	239	314	176	2.39	2.41	3.29	9.02	9.61	5.36	2.69666666666667	7.99666666666667	1.56822154986346	0.000220886975576996	0.0196956611675611	--	-	-	-	-	-	-	-	-
Unigene0090814	130	4	3	164	4456	8539	9.88	0.42	0.12	8.66	190.83	364.09	3.47333333333333	187.86	5.75719323230248	0.000222374325669056	0.0198029591063244	--	KZN08865.1 hypothetical protein DCAR_001521 [Daucus carota subsp. sativus] [Daucus carota]	-	-	-	-	-	-	-
Unigene0038896	12	2	2	108	102	117	1.62	0.37	0.14	10.13	7.76	8.86	0.71	8.91666666666667	3.65061355595003	0.000224044920171018	0.0199261308059284	--	-	-	-	-	-	-	-	-
Unigene0095161	0	0	0	21	16	15	0.00	0.00	0.00	3.24	2.00	1.87	0.001	2.37	11.2106713437856	0.000224497503856882	0.0199261308059284	--	-	-	-	-	-	-	-	-
Unigene0015525	83	46	8	818	1435	1148	4.22	3.24	0.21	28.92	41.14	32.77	2.55666666666667	34.2766666666667	3.74489083511095	0.00022461477187729	0.0199261308059284	--	XP_002448966.1 uncharacterized protein LOC8085643 [Sorghum bicolor]	-	-	-	-	-	-	-
Unigene0072631	0	0	0	10	20	25	0.00	0.00	0.00	1.17	1.90	2.36	0.001	1.81	10.8217739819706	0.000225125093485508	0.0199460260718647	--	-	-	-	-	-	-	-	-
Unigene0002940	89	80	356	51	40	54	20.90	26.05	42.95	8.32	5.29	7.12	29.9666666666667	6.91	-2.1166009992924	0.000225933519867484	0.0199890595106943	CYP19-3	XP_020396127.1 peptidyl-prolyl cis-trans isomerase CYP19-3 isoform X1 [Zea mays]	-	-	-	-	GO:0005575//cellular_component;GO:0005622//intracellular;GO:0005623//cell;GO:0005737//cytoplasm;GO:0005739//mitochondrion;GO:0005794//Golgi apparatus;GO:0005829//cytosol;GO:0012505//endomembrane system;GO:0043226//organelle;GO:0043227//membrane-bounded organelle;GO:0043229//intracellular organelle;GO:0043231//intracellular membrane-bounded organelle;GO:0044424//intracellular part;GO:0044444//cyto…	GO:0003674//molecular_function;GO:0003755//peptidyl-prolyl cis-trans isomerase activity;GO:0003824//catalytic activity;GO:0005488//binding;GO:0008144//drug binding;GO:0016018//cyclosporin A binding;GO:0016853//isomerase activity;GO:0016859//cis-trans isomerase activity;GO:0033218//amide binding;GO:0042277//peptide binding	GO:0000413//protein peptidyl-prolyl isomerization;GO:0006457//protein folding;GO:0006464//cellular protein modification process;GO:0006807//nitrogen compound metabolic process;GO:0007154//cell communication;GO:0007165//signal transduction;GO:0008150//biological_process;GO:0008152//metabolic process;GO:0009987//cellular process;GO:0010035//response to inorganic substance;GO:0010038//response to me…
Unigene0055821	11	169	1	0	2	0	1.93	41.13	0.09	0.00	0.20	0.00	14.3833333333333	0.0666666666666667	-7.75321674917895	0.000226184143442201	0.0199890595106943	--	-	-	-	-	-	-	-	-
Unigene0097883	49	27	69	190	346	199	8.73	6.67	6.32	23.52	34.74	19.89	7.24	26.05	1.84722177008267	0.000228311958835621	0.0201347888133775	--	-	-	-	-	-	-	-	-
Unigene0003083	128	80	376	33	81	70	5.03	4.36	7.59	0.90	1.79	1.54	5.66	1.41	-2.00510689043309	0.000228410652125137	0.0201347888133775	PATL4	XP_002437434.1 patellin-4 [Sorghum bicolor]	-	-	-	-	-	-	-
Unigene0082452	2	0	7	20	66	35	0.23	0.00	0.42	1.62	4.33	2.29	0.216666666666667	2.74666666666667	3.66413271415476	0.000229979720203642	0.0202475074878278	CRLK2	XP_008658698.1 nodulation receptor kinase isoform X1 [Zea mays]	-	-	-	-	-	GO:0004672//protein kinase activity;GO:0005524//ATP binding	GO:0006468//protein phosphorylation
Unigene0067592	0	26	221	0	0	0	0.00	4.29	13.53	0.00	0.00	0.00	5.94	0.001	-12.5362472156881	0.000230625735063801	0.0202645364762755	--	-	-	-	-	-	-	-	-
Unigene0029833	11	9	98	2	2	0	0.35	0.39	1.59	0.04	0.04	0.00	0.776666666666667	0.0266666666666667	-4.86418614465428	0.000230754387938313	0.0202645364762755	GIP	AQA29583.1 reverse transcriptase [Zea mays]	Genetic Information Processing	Transcription	ko03020//RNA polymerase	K03006	-	GO:0003676//nucleic acid binding;GO:0008270//zinc ion binding	GO:0015074//DNA integration
Unigene0007278	0	0	0	24	10	22	0.00	0.00	0.00	3.29	1.11	2.44	0.001	2.28	11.1548181090521	0.000231357705971011	0.020291962417543	--	-	-	-	-	-	-	-	-
Unigene0031304	6	72	1	0	0	0	1.20	19.99	0.10	0.00	0.00	0.00	7.09666666666667	0.001	-12.7929258286185	0.00023484947337719	0.0205723418085988	axe1	XP_023878732.1 acetylxylan esterase 2-like [Quercus suber]	-	-	-	-	-	GO:0016787//hydrolase activity	-
Unigene0012480	0	0	1	8	38	26	0.00	0.00	0.12	1.27	4.90	3.34	0.04	3.17	6.30833903013941	0.000237292627325267	0.020740699716014	--	-	-	-	-	-	-	-	-
Unigene0049609	110	105	473	47	100	64	13.80	18.27	30.49	4.10	7.07	4.51	20.8533333333333	5.22666666666667	-1.99631495319214	0.000237366314441532	0.020740699716014	IAA15	XP_002440705.1 auxin-responsive protein IAA15 [Sorghum bicolor]	Environmental Information Processing	Signal transduction	ko04075//Plant hormone signal transduction	K14484	GO:0005575//cellular_component;GO:0005622//intracellular;GO:0005623//cell;GO:0005634//nucleus;GO:0043226//organelle;GO:0043227//membrane-bounded organelle;GO:0043229//intracellular organelle;GO:0043231//intracellular membrane-bounded organelle;GO:0044424//intracellular part;GO:0044464//cell part	-	GO:0006139//nucleobase-containing compound metabolic process;GO:0006351//transcription, DNA-templated;GO:0006355//regulation of transcription, DNA-templated;GO:0006725//cellular aromatic compound metabolic process;GO:0006807//nitrogen compound metabolic process;GO:0007154//cell communication;GO:0007165//signal transduction;GO:0008150//biological_process;GO:0008152//metabolic process;GO:0009058//b…
Unigene0020452	2	0	4	25	28	32	0.35	0.00	0.36	3.00	2.73	3.10	0.236666666666667	2.94333333333333	3.63652250814378	0.000239153979974171	0.0208707493312128	--	-	-	-	-	-	-	-	-
Unigene0004191	3	8	141	0	0	1	0.76	2.82	18.42	0.00	0.00	0.14	7.33333333333333	0.0466666666666667	-7.29593288635442	0.000239560100257945	0.0208800583384825	--	PVH62825.1 LOW QUALITY PROTEIN: hypothetical protein PAHAL_3G409500 [Panicum hallii]	-	-	-	-	-	-	-
Unigene0019110	55	28	61	258	280	258	5.43	3.83	3.09	17.70	15.57	14.29	4.11666666666667	15.8533333333333	1.94523767327361	0.000240663946745851	0.0209500819958735	--	NP_001130479.1 4/1 protein [Zea mays]	-	-	-	-	-	-	-
Unigene0091890	0	0	1	8	24	42	0.00	0.00	0.18	1.94	4.72	8.23	0.06	4.96333333333333	6.37020303713979	0.000242130902636919	0.0210515007220288	fpaB-1	XP_004345768.1 SCF ubiquitin ligase complex [Capsaspora owczarzaki ATCC 30864]	Genetic Information Processing;Genetic Information Processing	Folding, sorting and degradation;Folding, sorting and degradation	ko04141//Protein processing in endoplasmic reticulum;ko04120//Ubiquitin mediated proteolysis	K03094;K03094	-	-	GO:0006511//ubiquitin-dependent protein catabolic process
Unigene0023528	118	231	585	82	85	73	8.62	23.39	21.95	4.16	3.50	2.99	17.9866666666667	3.55	-2.34103691783507	0.000243419974992093	0.0211372204436471	--	-	-	-	-	-	-	-	-
Unigene0020981	0	0	0	24	19	11	0.00	0.00	0.00	4.99	3.21	1.85	0.001	3.35	11.7099453802325	0.000245700998655049	0.0213087552664419	HSFA1A	XP_017229013.1 PREDICTED: uncharacterized protein LOC108204199 [Daucus carota subsp. sativus] [Daucus carota]	-	-	-	-	GO:0005575//cellular_component;GO:0005622//intracellular;GO:0005623//cell;GO:0005634//nucleus;GO:0005737//cytoplasm;GO:0043226//organelle;GO:0043227//membrane-bounded organelle;GO:0043229//intracellular organelle;GO:0043231//intracellular membrane-bounded organelle;GO:0044424//intracellular part;GO:0044464//cell part	GO:0003674//molecular_function;GO:0003676//nucleic acid binding;GO:0003677//DNA binding;GO:0003700//transcription factor activity, sequence-specific DNA binding;GO:0005488//binding;GO:0043565//sequence-specific DNA binding;GO:0097159//organic cyclic compound binding;GO:1901363//heterocyclic compound binding	GO:0006139//nucleobase-containing compound metabolic process;GO:0006351//transcription, DNA-templated;GO:0006355//regulation of transcription, DNA-templated;GO:0006725//cellular aromatic compound metabolic process;GO:0006807//nitrogen compound metabolic process;GO:0008150//biological_process;GO:0008152//metabolic process;GO:0009058//biosynthetic process;GO:0009059//macromolecule biosynthetic proc…
Unigene0087516	0	0	0	9	17	33	0.00	0.00	0.00	2.26	3.46	6.69	0.001	4.13666666666667	12.0142529942966	0.000247210882431784	0.0214130688325509	MBF1A	NP_001234341.2 multiprotein bridging factor 1a [Solanum lycopersicum]	-	-	-	-	-	-	-
Unigene0099259	90	96	84	818	779	717	3.67	5.42	1.76	23.16	17.88	16.39	3.61666666666667	19.1433333333333	2.40410951905418	0.000248807887328752	0.0215099397416554	LNG2	XP_002463157.2 protein LONGIFOLIA 1 [Sorghum bicolor]	-	-	-	-	-	-	-
Unigene0089130	18	31	2	0	0	0	6.09	14.54	0.35	0.00	0.00	0.00	6.99333333333333	0.001	-12.7717645567435	0.000248946210582778	0.0215099397416554	--	-	-	-	-	-	-	-	-
Unigene0086682	0	0	0	21	9	27	0.00	0.00	0.00	2.26	0.79	2.35	0.001	1.8	10.813781191217	0.000250470588554518	0.0216148678202097	--	OQU83963.1 hypothetical protein SORBI_3005G206800 [Sorghum bicolor]	-	-	-	-	-	-	-
Unigene0027659	5	3	102	0	0	0	0.95	0.79	9.92	0.00	0.00	0.00	3.88666666666667	0.001	-11.9243176673667	0.000251867570200168	0.0217085561618261	MAIL3	XP_015638561.2 protein MAIN-LIKE 1-like [Oryza sativa Japonica Group]	-	-	-	-	-	-	-
Unigene0031192	238	127	334	75	37	52	33.06	24.45	23.83	7.24	2.90	4.05	27.1133333333333	4.73	-2.51909040140158	0.000252328811466545	0.021721460945604	--	XP_002467243.1 chitinase 2 [Sorghum bicolor]	-	-	-	-	-	-	GO:0005975//carbohydrate metabolic process
Unigene0083428	8	12	78	2	1	0	0.88	1.83	4.41	0.15	0.06	0.00	2.37333333333333	0.07	-5.08341600818764	0.000254603932432465	0.0218792539579893	ATXR6	XP_002451426.1 histone-lysine N-methyltransferase ATXR6 [Sorghum bicolor]	-	-	-	-	-	GO:0005515//protein binding	-
Unigene0061750	13	6	12	79	91	69	3.04	1.94	1.44	12.83	11.99	9.05	2.14	11.29	2.39936278437185	0.000254789384664515	0.0218792539579893	--	-	-	-	-	-	-	-	-
Unigene0062904	19	21	68	112	176	122	1.42	2.18	2.62	5.83	7.43	5.13	2.07333333333333	6.13	1.56393499428134	0.000256073341561028	0.0219624624358762	CBP60B	XP_002457419.1 protein SAR DEFICIENT 1 [Sorghum bicolor]	-	-	-	-	-	GO:0005516//calmodulin binding	-
Unigene0012212	20	39	59	6	4	8	0.86	2.31	1.30	0.18	0.10	0.19	1.49	0.156666666666667	-3.24954216950568	0.000258167842751556	0.0221148984513274	XA21	XP_002452447.1 receptor kinase-like protein Xa21 [Sorghum bicolor]	-	-	-	-	-	GO:0004672//protein kinase activity;GO:0005515//protein binding;GO:0005524//ATP binding	GO:0006468//protein phosphorylation
Unigene0043316	858	560	190	103	69	83	78.26	70.81	8.90	6.53	3.55	4.25	52.6566666666667	4.77666666666667	-3.46254008824229	0.000258893100184712	0.0221498136069689	MGL	XP_002464368.1 methionine gamma-lyase [Sorghum bicolor]	Metabolism;Metabolism;Metabolism	Global and overview maps;Amino acid metabolism;Metabolism of other amino acids	ko01100//Metabolic pathways;ko00270//Cysteine and methionine metabolism;ko00450//Selenocompound metabolism	K01761;K01761;K01761	GO:0005575//cellular_component;GO:0005622//intracellular;GO:0005623//cell;GO:0005737//cytoplasm;GO:0005829//cytosol;GO:0044424//intracellular part;GO:0044444//cytoplasmic part;GO:0044464//cell part	GO:0003674//molecular_function;GO:0003824//catalytic activity;GO:0003961//O-acetylhomoserine aminocarboxypropyltransferase activity;GO:0003962//cystathionine gamma-synthase activity;GO:0004121//cystathionine beta-lyase activity;GO:0004123//cystathionine gamma-lyase activity;GO:0004124//cysteine synthase activity;GO:0005488//binding;GO:0008144//drug binding;GO:0008710//8-amino-7-oxononanoate synth…	GO:0000096//sulfur amino acid metabolic process;GO:0000097//sulfur amino acid biosynthetic process;GO:0000098//sulfur amino acid catabolic process;GO:0001101//response to acid chemical;GO:0006082//organic acid metabolic process;GO:0006520//cellular amino acid metabolic process;GO:0006534//cysteine metabolic process;GO:0006555//methionine metabolic process;GO:0006790//sulfur compound metabolic pro…
Unigene0021774	30	18	124	4	15	6	1.63	1.35	3.46	0.15	0.46	0.18	2.14666666666667	0.263333333333333	-3.02713612993752	0.000260318010952112	0.0222444292495942	--	-	-	-	-	-	-	-	-
Unigene0070818	3	0	4	24	73	24	0.30	0.00	0.21	1.68	4.14	1.36	0.17	2.39333333333333	3.81541469185155	0.000262029284374655	0.0223632532936058	--	-	-	-	-	-	-	-	-
Unigene0070716	2	59	5	0	0	0	0.40	16.47	0.52	0.00	0.00	0.00	5.79666666666667	0.001	-12.5010078114728	0.000263694965594935	0.0224779004413247	psoE	XP_023871621.1 putative sterigmatocystin biosynthesis protein stcT [Quercus suber]	-	-	-	-	-	GO:0003746//translation elongation factor activity;GO:0005515//protein binding;GO:0016034//maleylacetoacetate isomerase activity	GO:0006414//translational elongation;GO:0006559//L-phenylalanine catabolic process;GO:0006572//tyrosine catabolic process;GO:0006749//glutathione metabolic process
Unigene0079885	39	22	660	11	0	5	1.09	0.85	9.50	0.21	0.00	0.08	3.81333333333333	0.0966666666666667	-5.30189034165082	0.00026468079433483	0.0225343863582162	pol	KAE8790105.1 RNA-directed DNA polymerase [Hordeum vulgare]	-	-	-	-	-	-	-
Unigene0010643	5	4	2	70	48	63	0.63	0.70	0.13	6.14	3.42	4.46	0.486666666666667	4.67333333333333	3.2634460751306	0.000265406667783367	0.022568629428291	--	-	-	-	-	-	-	-	-
Unigene0008746	1086	320	282	6497	8105	8757	88.12	35.99	11.75	366.28	370.58	398.63	45.2866666666667	378.496666666667	3.06312233620486	0.000268072431468262	0.0227675450687198	At4g16820	OEL28990.1 Phospholipase A1-Ibeta2, chloroplastic [Dichanthelium oligosanthes]	-	-	-	-	-	GO:0004806//triglyceride lipase activity	GO:0006629//lipid metabolic process
Unigene0079231	15	9	26	72	79	103	3.48	2.89	3.10	11.61	10.33	13.41	3.15666666666667	11.7833333333333	1.90027388422837	0.0002685012260593	0.0227762207915607	--	-	-	-	-	-	-	-	-
Unigene0060905	15	17	125	6	4	6	1.07	1.67	4.56	0.30	0.16	0.24	2.43333333333333	0.233333333333333	-3.38246963682241	0.000269014285860706	0.0227920147320721	--	RCV19729.1 hypothetical protein SETIT_3G408500v2 [Setaria italica]	-	-	-	-	-	-	-
Unigene0078702	41	29	102	8	20	16	4.62	4.53	5.90	0.63	1.27	1.01	5.01666666666667	0.97	-2.37067242873878	0.000272133070203855	0.0230282702902602	--	-	-	-	-	-	GO:0005737//cytoplasm;GO:0016021//integral component of membrane	GO:0004814//arginine-tRNA ligase activity;GO:0005524//ATP binding;GO:0042626//ATPase activity, coupled to transmembrane movement of substances	GO:0006420//arginyl-tRNA aminoacylation;GO:0055085//transmembrane transport
Unigene0040535	24	16	0	813	587	490	1.80	1.66	0.00	42.39	24.82	20.63	1.15333333333333	29.28	4.66603411136848	0.000277006530459585	0.0234122561889526	At3g02645	XP_002445120.1 putative UPF0481 protein At3g02645 [Sorghum bicolor]	-	-	-	-	-	-	-
Unigene0044355	8	3	5	65	47	68	0.86	0.45	0.28	4.85	2.84	4.10	0.53	3.93	2.89046504769541	0.00027806202624776	0.023454704106082	--	PHT96179.1 hypothetical protein T459_04061 [Capsicum annuum]	-	-	-	-	-	-	-
Unigene0031754	66	53	288	19	49	37	3.61	4.02	8.10	0.72	1.51	1.14	5.24333333333333	1.12333333333333	-2.22269817423383	0.000278181509518842	0.023454704106082	APUM4	XP_021319623.1 pumilio homolog 3 [Sorghum bicolor]	-	-	-	-	-	GO:0003723//RNA binding	-
Unigene0004931	4	0	0	58	67	50	0.58	0.00	0.00	5.88	5.51	4.09	0.193333333333333	5.16	4.73820876101684	0.000279361629951752	0.0235257581319755	--	-	-	-	-	-	-	-	-
Unigene0093527	44	8	6	248	541	430	4.95	1.25	0.35	19.39	34.30	27.15	2.18333333333333	26.9466666666667	3.62550250995493	0.000279898390413401	0.0235425271010201	EL5.1	AGT16663.1 hypothetical protein SHCRBa_107_F16_F_100 [Saccharum hybrid cultivar R570]	-	-	-	-	GO:0000109//nucleotide-excision repair complex;GO:0005680//anaphase-promoting complex	GO:0008270//zinc ion binding;GO:0046872//metal ion binding;GO:0061630//ubiquitin protein ligase activity;GO:0097602//cullin family protein binding	GO:0006289//nucleotide-excision repair;GO:0031145//anaphase-promoting complex-dependent proteasomal ubiquitin-dependent protein catabolic process
Unigene0054890	0	0	0	4	25	49	0.00	0.00	0.00	0.82	4.14	8.07	0.001	4.34333333333333	12.0845869627343	0.000280579569138242	0.0235713881890016	14-3-3epsilon	XP_014154546.1 14-3-3 family protein epsilon [Sphaeroforma arctica JP610]	-	-	-	-	-	-	-
Unigene0025620	8	2	15	36	65	61	1.36	0.47	1.31	4.26	6.24	5.83	1.04666666666667	5.44333333333333	2.37868832667006	0.000282455730236105	0.0237004490468148	At3g02290	PWZ26468.1 E3 ubiquitin-protein ligase [Zea mays]	-	-	-	-	-	GO:0008270//zinc ion binding	-
Unigene0015286	17	29	80	5	3	9	1.29	3.04	3.11	0.26	0.13	0.38	2.48	0.256666666666667	-3.27237227041313	0.000283978059465446	0.0237995458298156	--	-	-	-	-	-	-	-	-
Unigene0086660	0	0	0	17	24	11	0.00	0.00	0.00	2.46	2.81	1.28	0.001	2.18333333333333	11.092316690591	0.000285780768491774	0.0239204678596931	--	-	-	-	-	-	-	-	-
Unigene0005942	1	0	3	32	36	15	0.15	0.00	0.23	3.30	3.01	1.25	0.126666666666667	2.52	4.31431491077748	0.000286107018629303	0.0239204678596931	AGC1-5	XP_021314229.1 serine/threonine-protein kinase RHS3 isoform X1 [Sorghum bicolor]	-	-	-	-	-	GO:0004672//protein kinase activity;GO:0005524//ATP binding	GO:0006468//protein phosphorylation
Unigene0089414	265	265	2051	150	203	201	12.21	16.93	48.55	4.80	5.27	5.20	25.8966666666667	5.09	-2.34702884951156	0.000290340353468943	0.0242453319361467	--	-	-	-	-	-	-	-	-
Unigene0086820	6	2	1	53	64	62	1.20	0.56	0.10	7.38	7.23	6.97	0.62	7.19333333333333	3.53632033837998	0.000290737916689354	0.0242494897786068	--	-	-	-	-	-	-	-	-
Unigene0068591	76	42	131	230	360	347	9.79	7.50	8.66	20.57	26.12	25.06	8.65	23.9166666666667	1.46724429320517	0.000293511093275374	0.0244475013633165	CYCP4-1	XP_002451450.2 cyclin-P1-1 [Sorghum bicolor]	-	-	-	-	-	GO:0019901//protein kinase binding	GO:0000079//regulation of cyclin-dependent protein serine/threonine kinase activity
Unigene0006556	4	8	0	164	127	180	0.58	1.61	0.00	16.54	10.39	14.66	0.73	13.8633333333333	4.24723391004518	0.000293813190432239	0.0244475013633165	--	OQU85448.1 hypothetical protein SORBI_3004G245850 [Sorghum bicolor]	-	-	-	-	-	-	-
Unigene0063149	60	16	89	285	252	284	2.72	1.01	2.08	8.99	6.45	7.23	1.93666666666667	7.55666666666667	1.96417432233626	0.000294289474916932	0.024457945777125	ABCC3	XP_021311287.1 ABC transporter C family member 3 [Sorghum bicolor]	Environmental Information Processing	Membrane transport	ko02010//ABC transporters	K05665	GO:0005575//cellular_component;GO:0005887//integral component of plasma membrane;GO:0009380//excinuclease repair complex;GO:0009898//cytoplasmic side of plasma membrane;GO:0016021//integral component of membrane;GO:0043190//ATP-binding cassette (ABC) transporter complex;GO:0055051//ATP-binding cassette (ABC) transporter complex, integrated substrate binding;GO:0055052//ATP-binding cassette (ABC) …	GO:0005260//channel-conductance-controlling ATPase activity;GO:0005319//lipid transporter activity;GO:0005524//ATP binding;GO:0008565//protein transporter activity;GO:0009381//excinuclease ABC activity;GO:0015220//choline transmembrane transporter activity;GO:0015221//lipopolysaccharide transmembrane transporter activity;GO:0015412//molybdate transmembrane-transporting ATPase activity;GO:0015413/…	GO:0000910//cytokinesis;GO:0006289//nucleotide-excision repair;GO:0006810//transport;GO:0006817//phosphate ion transport;GO:0006824//cobalt ion transport;GO:0006855//drug transmembrane transport;GO:0006869//lipid transport;GO:0007601//visual perception;GO:0008150//biological_process;GO:0008272//sulfate transport;GO:0015675//nickel cation transport;GO:0015689//molybdate ion transport;GO:0015706//n…
Unigene0043910	1	0	1	11	49	21	0.22	0.00	0.11	1.66	6.00	2.56	0.11	3.40666666666667	4.95278536157917	0.000294839782652743	0.0244745099581077	--	-	-	-	-	-	-	-	-
Unigene0029475	8	58	1	0	0	0	1.75	17.54	0.11	0.00	0.00	0.00	6.46666666666667	0.001	-12.6588065312407	0.000295641795787837	0.0245008163871861	lxr1	XP_023921237.1 probable NADP-dependent mannitol dehydrogenase [Quercus suber]	Metabolism;Metabolism	Global and overview maps;Carbohydrate metabolism	ko01100//Metabolic pathways;ko00051//Fructose and mannose metabolism	K17742;K17742	-	GO:0004316//3-oxoacyl-[acyl-carrier-protein] reductase (NADPH) activity;GO:0004757//sepiapterin reductase activity;GO:0008667//2,3-dihydro-2,3-dihydroxybenzoate dehydrogenase activity;GO:0008678//2-deoxy-D-gluconate 3-dehydrogenase activity;GO:0016491//oxidoreductase activity;GO:0050662//coenzyme binding;GO:0051287//NAD binding	GO:0000272//polysaccharide catabolic process;GO:0006633//fatty acid biosynthetic process;GO:0006729//tetrahydrobiopterin biosynthetic process;GO:0055114//oxidation-reduction process
Unigene0032917	56	36	146	181	322	243	5.23	4.66	7.01	11.75	16.95	12.74	5.63333333333333	13.8133333333333	1.294000756517	0.000295859445244531	0.0245008163871861	SPL19	XP_002450775.1 putative squamosa promoter-binding-like protein 19 isoform X1 [Sorghum bicolor]	-	-	-	-	GO:0005575//cellular_component;GO:0005622//intracellular;GO:0005623//cell;GO:0005634//nucleus;GO:0043226//organelle;GO:0043227//membrane-bounded organelle;GO:0043229//intracellular organelle;GO:0043231//intracellular membrane-bounded organelle;GO:0044424//intracellular part;GO:0044464//cell part	GO:0003674//molecular_function;GO:0003676//nucleic acid binding;GO:0003677//DNA binding;GO:0005488//binding;GO:0043167//ion binding;GO:0043169//cation binding;GO:0046872//metal ion binding;GO:0097159//organic cyclic compound binding;GO:1901363//heterocyclic compound binding	GO:0006139//nucleobase-containing compound metabolic process;GO:0006351//transcription, DNA-templated;GO:0006355//regulation of transcription, DNA-templated;GO:0006725//cellular aromatic compound metabolic process;GO:0006807//nitrogen compound metabolic process;GO:0008150//biological_process;GO:0008152//metabolic process;GO:0009058//biosynthetic process;GO:0009059//macromolecule biosynthetic proc…
Unigene0024276	1514	609	2496	518	563	416	225.79	125.90	191.20	53.67	47.31	34.80	180.963333333333	45.26	-1.99938891932051	0.000296325253166146	0.0245102814386347	TLP	NP_001147526.2 protein P21 precursor [Zea mays]	-	-	-	-	-	-	GO:0001906//cell killing;GO:0006950//response to stress;GO:0006952//defense response;GO:0008150//biological_process;GO:0009605//response to external stimulus;GO:0009607//response to biotic stimulus;GO:0009620//response to fungus;GO:0031640//killing of cells of other organism;GO:0035821//modification of morphology or physiology of other organism;GO:0043207//response to external biotic stimulus;GO:…
Unigene0028873	3	9	55	0	0	0	0.13	0.56	1.26	0.00	0.00	0.00	0.65	0.001	-9.34429590791582	0.000297429278900087	0.024572451136428	--	XP_002441709.1 structure-specific endonuclease subunit slx1 [Sorghum bicolor]	-	-	-	-	-	-	-
Unigene0060574	0	2	1	33	43	20	0.00	0.61	0.11	5.04	5.32	2.47	0.24	4.27666666666667	4.15538045364737	0.000301509868246137	0.0248800947846942	--	-	-	-	-	-	-	-	-
Unigene0080660	0	0	0	10	27	16	0.00	0.00	0.00	2.36	5.17	3.05	0.001	3.52666666666667	11.7840895062802	0.000303115378822536	0.0249703562677112	--	-	-	-	-	-	-	-	-
Unigene0099947	33	44	491	13	29	19	3.93	7.27	30.05	1.08	1.95	1.27	13.75	1.43333333333333	-3.26198555443108	0.000303467120323162	0.0249703562677112	--	-	-	-	-	-	-	-	-
Unigene0059334	372	721	160	54	11	77	67.70	181.90	14.96	6.83	1.13	7.86	88.1866666666667	5.27333333333333	-4.06377344571832	0.000303678036298461	0.0249703562677112	RNS1	NP_001131005.1 uncharacterized protein LOC100192110 precursor [Zea mays]	-	-	-	-	GO:0005575//cellular_component;GO:0005576//extracellular region;GO:0005615//extracellular space;GO:0005618//cell wall;GO:0005623//cell;GO:0005886//plasma membrane;GO:0016020//membrane;GO:0030312//external encapsulating structure;GO:0044421//extracellular region part;GO:0044464//cell part;GO:0071944//cell periphery	GO:0003674//molecular_function;GO:0003676//nucleic acid binding;GO:0003723//RNA binding;GO:0003824//catalytic activity;GO:0004518//nuclease activity;GO:0004519//endonuclease activity;GO:0004521//endoribonuclease activity;GO:0004540//ribonuclease activity;GO:0005488//binding;GO:0016787//hydrolase activity;GO:0016788//hydrolase activity, acting on ester bonds;GO:0016892//endoribonuclease activity, …	GO:0006139//nucleobase-containing compound metabolic process;GO:0006725//cellular aromatic compound metabolic process;GO:0006807//nitrogen compound metabolic process;GO:0006950//response to stress;GO:0007154//cell communication;GO:0008150//biological_process;GO:0008152//metabolic process;GO:0009058//biosynthetic process;GO:0009267//cellular response to starvation;GO:0009605//response to external …
Unigene0028832	0	1	0	45	10	26	0.00	0.26	0.00	5.89	1.06	2.75	0.0866666666666667	3.23333333333333	5.2214012189334	0.000305872030703823	0.0251211365805844	--	VAH40214.1 unnamed protein product [Triticum turgidum subsp. durum] [Triticum turgidum]	-	-	-	-	-	GO:0004672//protein kinase activity;GO:0005524//ATP binding	GO:0006468//protein phosphorylation
Unigene0037742	44	70	258	3	20	28	2.38	5.25	7.17	0.11	0.61	0.85	4.93333333333333	0.523333333333333	-3.23676071162469	0.000306970295751582	0.0251792874579299	--	KXG30361.1 hypothetical protein SORBI_3004G171800 [Sorghum bicolor]	-	-	-	-	-	-	-
Unigene0099174	76	72	113	19	29	29	12.54	16.47	9.58	2.18	2.70	2.68	12.8633333333333	2.52	-2.35176890432018	0.000307302283540305	0.0251792874579299	--	-	-	-	-	-	-	GO:0003700//transcription factor activity, sequence-specific DNA binding;GO:0043565//sequence-specific DNA binding	GO:0006355//regulation of transcription, DNA-templated
Unigene0009109	0	0	0	19	12	19	0.00	0.00	0.00	3.17	1.63	2.56	0.001	2.45333333333333	11.2605275502232	0.000308481066978067	0.0252462063829186	--	-	-	-	-	-	-	-	-
Unigene0040753	23	48	187	2	14	15	11.08	32.04	46.25	0.67	3.80	4.05	29.79	2.84	-3.39086528874485	0.000312158368531601	0.0255119238688593	--	-	-	-	-	-	-	-	-
Unigene0001269	7	0	2	33	149	70	0.86	0.00	0.13	2.82	10.32	4.83	0.33	5.99	4.18201807343033	0.000312459599931244	0.0255119238688593	--	XP_008797251.1 trafficking protein particle complex subunit 5 isoform X1 [Phoenix dactylifera]	-	-	-	-	GO:0000139//Golgi membrane;GO:0000407//pre-autophagosomal structure;GO:0005575//cellular_component;GO:0005622//intracellular;GO:0005623//cell;GO:0005737//cytoplasm;GO:0005768//endosome;GO:0005783//endoplasmic reticulum;GO:0005793//endoplasmic reticulum-Golgi intermediate compartment;GO:0005794//Golgi apparatus;GO:0005829//cytosol;GO:0012505//endomembrane system;GO:0016020//membrane;GO:0030008//TR…	GO:0003674//molecular_function;GO:0005085//guanyl-nucleotide exchange factor activity;GO:0005088//Ras guanyl-nucleotide exchange factor activity;GO:0005488//binding;GO:0005515//protein binding;GO:0017016//Ras GTPase binding;GO:0017112//Rab guanyl-nucleotide exchange factor activity;GO:0017137//Rab GTPase binding;GO:0019899//enzyme binding;GO:0031267//small GTPase binding;GO:0051020//GTPase bindin…	GO:0006810//transport;GO:0006886//intracellular protein transport;GO:0006888//ER to Golgi vesicle-mediated transport;GO:0006900//membrane budding;GO:0006901//vesicle coating;GO:0006903//vesicle targeting;GO:0006914//autophagy;GO:0006996//organelle organization;GO:0008104//protein localization;GO:0008150//biological_process;GO:0008152//metabolic process;GO:0009056//catabolic process;GO:0009987//ce…
Unigene0040800	272	183	1035	146	175	201	8.53	7.95	16.66	3.18	3.09	3.53	11.0466666666667	3.26666666666667	-1.75771994821888	0.00031493446924248	0.0256839189138476	AKHSDH1	NP_001105325.1 bifunctional aspartokinase/homoserine dehydrogenase 1, chloroplastic precursor [Zea mays]	Metabolism;Metabolism;Metabolism;Metabolism;Metabolism;Metabolism;Metabolism	Global and overview maps;Global and overview maps;Global and overview maps;Amino acid metabolism;Amino acid metabolism;Amino acid metabolism;Biosynthesis of other secondary metabolites	ko01100//Metabolic pathways;ko01110//Biosynthesis of secondary metabolites;ko01230//Biosynthesis of amino acids;ko00270//Cysteine and methionine metabolism;ko00260//Glycine, serine and threonine metabolism;ko00300//Lysine biosynthesis;ko00261//Monobactam biosynthesis	K12524;K12524;K12524;K12524;K12524;K12524;K12524	GO:0005575//cellular_component;GO:0005622//intracellular;GO:0005623//cell;GO:0005737//cytoplasm;GO:0009507//chloroplast;GO:0009536//plastid;GO:0043226//organelle;GO:0043227//membrane-bounded organelle;GO:0043229//intracellular organelle;GO:0043231//intracellular membrane-bounded organelle;GO:0044424//intracellular part;GO:0044444//cytoplasmic part;GO:0044464//cell part	GO:0000166//nucleotide binding;GO:0003674//molecular_function;GO:0003824//catalytic activity;GO:0004072//aspartate kinase activity;GO:0004349//glutamate 5-kinase activity;GO:0004412//homoserine dehydrogenase activity;GO:0005488//binding;GO:0005524//ATP binding;GO:0008144//drug binding;GO:0016301//kinase activity;GO:0016491//oxidoreductase activity;GO:0016614//oxidoreductase activity, acting on CH…	GO:0000096//sulfur amino acid metabolic process;GO:0000097//sulfur amino acid biosynthetic process;GO:0006082//organic acid metabolic process;GO:0006520//cellular amino acid metabolic process;GO:0006553//lysine metabolic process;GO:0006555//methionine metabolic process;GO:0006561//proline biosynthetic process;GO:0006566//threonine metabolic process;GO:0006790//sulfur compound metabolic process;GO…
Unigene0101192	0	0	0	14	21	14	0.00	0.00	0.00	2.38	2.89	1.92	0.001	2.39666666666667	11.2268135546055	0.000315709134028859	0.0257055489105579	--	-	-	-	-	-	-	-	-
Unigene0080076	92	28	124	221	578	648	6.19	2.61	4.29	10.33	21.91	24.46	4.36333333333333	18.9	2.11488363788435	0.000315937004020597	0.0257055489105579	SUS4	ONL97887.1 sucrose synthase2 [Zea mays]	Metabolism;Metabolism;Metabolism	Global and overview maps;Global and overview maps;Carbohydrate metabolism	ko01100//Metabolic pathways;ko01110//Biosynthesis of secondary metabolites;ko00500//Starch and sucrose metabolism	K00695;K00695;K00695	-	GO:0016157//sucrose synthase activity	GO:0005985//sucrose metabolic process
Unigene0095628	7	1	7	48	66	36	1.99	0.39	1.02	9.49	10.58	5.74	1.13333333333333	8.60333333333333	2.92432348995627	0.000317179646412859	0.0257765762063821	--	-	-	-	-	-	-	-	-
Unigene0089279	0	0	0	17	11	23	0.00	0.00	0.00	1.08	0.57	1.18	0.001	0.943333333333333	9.88162383699809	0.000318417350362686	0.0258470372597083	DTX16	ACG28390.1 transparent testa 12 protein [Zea mays]	-	-	-	-	GO:0016020//membrane	GO:0015238//drug transmembrane transporter activity;GO:0015297//antiporter activity;GO:0042910//xenobiotic transporter activity	GO:0006855//drug transmembrane transport;GO:0042493//response to drug;GO:0055085//transmembrane transport
Unigene0022969	0	1	4	18	45	24	0.00	0.08	0.12	0.74	1.50	0.80	0.0666666666666667	1.01333333333333	3.92599941855622	0.000322424384455613	0.0261418691620011	HAK13	OQU76858.1 hypothetical protein SORBI_3010G224400 [Sorghum bicolor]	-	-	-	-	GO:0005575//cellular_component;GO:0016020//membrane;GO:0016021//integral component of membrane;GO:0031224//intrinsic component of membrane;GO:0044425//membrane part	GO:0003674//molecular_function;GO:0005215//transporter activity;GO:0008324//cation transmembrane transporter activity;GO:0015075//ion transmembrane transporter activity;GO:0015077//monovalent inorganic cation transmembrane transporter activity;GO:0015079//potassium ion transmembrane transporter activity;GO:0015318//inorganic solute uptake transmembrane transporter activity;GO:0022857//transmembra…	GO:0006810//transport;GO:0006811//ion transport;GO:0006812//cation transport;GO:0006813//potassium ion transport;GO:0008150//biological_process;GO:0009987//cellular process;GO:0015672//monovalent inorganic cation transport;GO:0030001//metal ion transport;GO:0034220//ion transmembrane transport;GO:0051179//localization;GO:0051234//establishment of localization;GO:0055085//transmembrane transport;G…
Unigene0043120	10	44	2	657	1030	619	1.15	7.02	0.12	52.52	66.78	39.96	2.76333333333333	53.0866666666667	4.26386805078622	0.000324152926106389	0.026251492719566	TPS21	KAF0911898.1 hypothetical protein E2562_012725 [Oryza meyeriana var. granulata] [Oryza meyeriana]	-	-	-	-	-	GO:0000287//magnesium ion binding;GO:0010333//terpene synthase activity;GO:0016829//lyase activity	-
Unigene0043093	76	35	82	5	23	7	4.82	3.08	2.67	0.22	0.82	0.25	3.52333333333333	0.43	-3.03453240595943	0.000324658981771818	0.0262619738758531	--	XP_021304819.1 uncharacterized protein LOC8066990 [Sorghum bicolor]	-	-	-	-	-	-	-
Unigene0011485	14	157	637	4	28	23	0.83	12.93	19.44	0.17	0.94	0.77	11.0666666666667	0.626666666666667	-4.14237867455665	0.000326766801811709	0.0263897243850651	--	TKV94336.1 hypothetical protein SEVIR_9G287700v2 [Setaria viridis]	-	-	-	-	-	-	-
Unigene0092877	9	118	3	0	2	2	1.05	19.15	0.18	0.00	0.13	0.13	6.79333333333333	0.0866666666666667	-6.29249861802472	0.000326995208075612	0.0263897243850651	citA	KAB8339150.1 hypothetical protein FH972_022086 [Carpinus fangiana]	Metabolism;Metabolism;Metabolism;Metabolism;Metabolism;Metabolism;Metabolism	Global and overview maps;Global and overview maps;Global and overview maps;Global and overview maps;Carbohydrate metabolism;Carbohydrate metabolism;Global and overview maps	ko01100//Metabolic pathways;ko01110//Biosynthesis of secondary metabolites;ko01200//Carbon metabolism;ko01230//Biosynthesis of amino acids;ko00020//Citrate cycle (TCA cycle);ko00630//Glyoxylate and dicarboxylate metabolism;ko01210//2-Oxocarboxylic acid metabolism	K01647;K01647;K01647;K01647;K01647;K01647;K01647	-	GO:0004108//citrate (Si)-synthase activity;GO:0046912//transferase activity, transferring acyl groups, acyl groups converted into alkyl on transfer	GO:0006099//tricarboxylic acid cycle
Unigene0096746	2	0	2	13	60	27	0.46	0.00	0.23	2.06	7.69	3.45	0.23	4.4	4.25779775746765	0.000329645867428382	0.0265728867561228	--	-	-	-	-	-	-	-	-
Unigene0062898	33	54	639	14	36	16	1.21	2.74	12.01	0.36	0.74	0.33	5.32	0.476666666666667	-3.48037359944396	0.000330897688875716	0.0266429954387135	--	OQU90021.1 hypothetical protein SORBI_3002G320001 [Sorghum bicolor]	-	-	-	-	-	-	-
Unigene0020119	10	4	10	54	120	45	1.92	1.06	0.99	7.20	12.98	4.85	1.32333333333333	8.34333333333333	2.65644737854538	0.000333439918045968	0.0267526007361871	--	-	-	-	-	-	-	-	-
Unigene0008337	99	58	205	400	441	364	9.79	7.95	10.41	27.47	24.56	20.18	9.38333333333333	24.07	1.35906372022806	0.000333681852222947	0.0267526007361871	--	XP_021321595.1 uncharacterized protein LOC8067163 [Sorghum bicolor]	-	-	-	-	-	-	GO:0006260//DNA replication;GO:0006357//regulation of transcription from RNA polymerase II promoter
Unigene0093800	14	9	53	65	130	103	0.97	0.86	1.88	3.12	5.06	3.99	1.23666666666667	4.05666666666667	1.71383807609292	0.000333752749251612	0.0267526007361871	--	XP_020184776.1 uncharacterized protein LOC109770481 [Aegilops tauschii subsp. tauschii] [Aegilops tauschii]	-	-	-	-	-	-	-
Unigene0100034	14	13	43	3	3	2	1.17	1.51	1.85	0.17	0.14	0.09	1.51	0.133333333333333	-3.50143914515888	0.000333793635849054	0.0267526007361871	WAV3	OQU90497.1 hypothetical protein SORBI_3002G423000 [Sorghum bicolor]	-	-	-	-	-	-	-
Unigene0013861	0	0	0	26	21	8	0.00	0.00	0.00	1.37	0.89	0.34	0.001	0.866666666666667	9.75933340719466	0.000338285490007591	0.0270814817993677	--	-	-	-	-	-	-	GO:0050519//holo-citrate lyase synthase activity	GO:0051191//prosthetic group biosynthetic process
Unigene0083034	35	30	102	208	227	160	2.05	2.44	3.07	8.48	7.50	5.27	2.52	7.08333333333333	1.49100470169135	0.000339481244687009	0.0271403658336739	CRK25	XP_002449962.2 putative receptor-like protein kinase At4g00960 [Sorghum bicolor]	-	-	-	-	-	GO:0004672//protein kinase activity;GO:0005524//ATP binding	GO:0006468//protein phosphorylation
Unigene0099455	7	2	5	36	80	42	0.43	0.17	0.16	1.53	2.77	1.45	0.253333333333333	1.91666666666667	2.91949063238816	0.000339799497659438	0.0271403658336739	--	XP_015618583.1 uncharacterized protein LOC9266859 [Oryza sativa Japonica Group]	Genetic Information Processing;Genetic Information Processing	Folding, sorting and degradation;Folding, sorting and degradation	ko04141//Protein processing in endoplasmic reticulum;ko03060//Protein export	K09490;K09490	-	-	-
Unigene0015938	3	5	0	26	170	206	0.12	0.28	0.00	0.73	3.85	4.65	0.133333333333333	3.07666666666667	4.52825874275842	0.000340737551946482	0.027181154788667	--	XP_004980120.2 protein LURP-one-related 5 [Setaria italica]	-	-	-	-	-	-	-
Unigene0078983	0	0	0	5	10	78	0.00	0.00	0.00	0.71	1.16	8.97	0.001	3.61333333333333	11.8191146355201	0.000341225352842734	0.027181154788667	TEF1	BAN33724.1 elongation factor 1alpha, partial [Roombia sp. NY0200]	Genetic Information Processing	Translation	ko03013//RNA transport	K03231	-	GO:0003746//translation elongation factor activity;GO:0003924//GTPase activity;GO:0004781//sulfate adenylyltransferase (ATP) activity;GO:0005525//GTP binding	GO:0000103//sulfate assimilation;GO:0001514//selenocysteine incorporation;GO:0006412//translation;GO:0006414//translational elongation;GO:0006950//response to stress
Unigene0015688	500	281	260	2454	3354	3947	75.97	59.18	20.29	259.04	287.14	336.42	51.8133333333333	294.2	2.505401941278	0.000341479629343625	0.027181154788667	RIPK	AQK83002.1 root-specific kinase 1 [Zea mays]	-	-	-	-	-	GO:0004672//protein kinase activity;GO:0005524//ATP binding	GO:0006468//protein phosphorylation
Unigene0093963	53	28	183	19	15	24	4.15	3.04	7.35	1.03	0.66	1.05	4.84666666666667	0.913333333333333	-2.40777947095907	0.000342936116149067	0.027265962949649	--	-	-	-	-	-	-	-	-
Unigene0006896	0	0	0	10	27	15	0.00	0.00	0.00	0.62	1.36	0.75	0.001	0.91	9.82972273508606	0.000345881095949117	0.0274413224817643	--	-	-	-	-	-	-	-	-
Unigene0060581	10	13	73	0	3	0	3.60	6.48	13.49	0.00	0.61	0.00	7.85666666666667	0.203333333333333	-5.27199870568728	0.000345928787022011	0.0274413224817643	--	-	-	-	-	-	-	-	-
Unigene0095042	828	104	4744	118	59	226	101.02	17.59	297.30	10.00	4.06	15.47	138.636666666667	9.84333333333333	-3.81601811149058	0.0003468565360403	0.0274836506193387	--	-	-	-	-	-	-	-	-
Unigene0031665	17	8	1	114	321	286	9.10	5.94	0.27	42.39	96.81	85.87	5.10333333333333	75.0233333333333	3.8778275821443	0.0003479154016505	0.0275362600752395	ERF7	TKW08337.1 hypothetical protein SEVIR_6G022600v2 [Setaria viridis]	-	-	-	-	-	GO:0003700//transcription factor activity, sequence-specific DNA binding	GO:0006355//regulation of transcription, DNA-templated
Unigene0023404	0	0	0	16	12	21	0.00	0.00	0.00	3.61	2.20	3.83	0.001	3.21333333333333	11.6498549303962	0.000349094595468092	0.027598262985033	Os12g0628600	PWZ26003.1 G-type lectin S-receptor-like serine/threonine-protein kinase SD2-5 [Zea mays]	-	-	-	-	GO:0042025//host cell nucleus	GO:0003700//transcription factor activity, sequence-specific DNA binding	GO:0006355//regulation of transcription, DNA-templated
Unigene0018243	14	31	109	0	6	0	1.99	6.11	7.96	0.00	0.48	0.00	5.35333333333333	0.16	-5.06429367679616	0.000349755526531818	0.0276191997214163	--	-	-	-	-	-	-	-	-
Unigene0053368	4	0	16	49	66	47	0.16	0.00	0.33	1.35	1.47	1.05	0.163333333333333	1.29	2.98147991202921	0.000350298142854219	0.0276307566797952	--	AAU04624.1 CENP-C [Sorghum propinquum]	-	-	-	-	-	-	-
Unigene0067637	0	0	1	10	34	18	0.00	0.00	0.04	0.60	1.65	0.87	0.0133333333333333	1.04	6.28540221886225	0.000352327808619148	0.0277507985053625	PSI3	KXG27905.1 hypothetical protein SORBI_3005G061500 [Sorghum bicolor]	-	-	-	-	-	GO:0004672//protein kinase activity;GO:0005524//ATP binding	GO:0006468//protein phosphorylation;GO:0045927//positive regulation of growth
Unigene0074181	8	0	13	77	92	46	0.82	0.00	0.69	5.49	5.32	2.65	0.503333333333333	4.48666666666667	3.15605795528524	0.000352780042411708	0.0277507985053625	--	-	-	-	-	-	-	-	-
Unigene0069671	68	37	168	158	825	562	6.41	4.84	8.14	10.35	43.83	29.73	6.46333333333333	27.97	2.11352995109056	0.000353013972496795	0.0277507985053625	IRO3	XP_021307582.1 transcription factor bHLH47-like [Sorghum bicolor]	-	-	-	-	-	GO:0046983//protein dimerization activity	-
Unigene0027697	0	0	1	6	23	48	0.00	0.00	0.10	0.84	2.62	5.44	0.0333333333333333	2.96666666666667	6.4757334309664	0.00035840178297968	0.0281395843489268	--	-	-	-	-	-	-	-	-
Unigene0078838	3	0	0	42	63	29	0.82	0.00	0.00	8.02	9.75	4.47	0.273333333333333	7.41333333333333	4.76138906810542	0.000358766786458753	0.0281395843489268	--	-	-	-	-	-	-	-	-
Unigene0016123	27	20	491	12	15	6	1.92	1.97	17.94	0.59	0.60	0.24	7.27666666666667	0.476666666666667	-3.9322250782124	0.000364024470718603	0.0284895704296513	--	-	-	-	-	-	-	-	-
Unigene0038732	0	0	0	6	30	23	0.00	0.00	0.00	0.35	1.43	1.09	0.001	0.956666666666667	9.90187252084189	0.000364046111358698	0.0284895704296513	--	-	-	-	-	-	-	GO:0003677//DNA binding	GO:0006355//regulation of transcription, DNA-templated
Unigene0005397	36	35	179	10	15	26	3.94	5.30	10.05	0.76	0.92	1.59	6.43	1.09	-2.56049060255102	0.000365763887149978	0.0285919106762261	OFP8	XP_002467594.1 transcription repressor OFP8 [Sorghum bicolor]	-	-	-	-	-	-	-
Unigene0081864	1	1	11	18	78	45	0.07	0.09	0.38	0.83	2.93	1.68	0.18	1.81333333333333	3.33257533908687	0.000366851173489958	0.0286447912935138	--	TVU49411.1 hypothetical protein EJB05_00719, partial [Eragrostis curvula]	-	-	-	-	-	GO:0003676//nucleic acid binding;GO:0004523//RNA-DNA hybrid ribonuclease activity	-
Unigene0087261	1704	820	9694	477	903	1027	145.17	96.84	424.21	28.23	43.35	49.08	222.073333333333	40.22	-2.46505117705414	0.000369367557810264	0.0288090168579352	CYP71C1	NP_001281233.1 3-hydroxyindolin-2-one monooxygenase [Zea mays]	Metabolism;Metabolism	Global and overview maps;Biosynthesis of other secondary metabolites	ko01110//Biosynthesis of secondary metabolites;ko00402//Benzoxazinoid biosynthesis	K13225;K13225	GO:0005575//cellular_component;GO:0016020//membrane;GO:0016021//integral component of membrane;GO:0031224//intrinsic component of membrane;GO:0044425//membrane part	GO:0003674//molecular_function;GO:0003824//catalytic activity;GO:0004497//monooxygenase activity;GO:0005488//binding;GO:0005506//iron ion binding;GO:0016491//oxidoreductase activity;GO:0016705//oxidoreductase activity, acting on paired donors, with incorporation or reduction of molecular oxygen;GO:0016709//oxidoreductase activity, acting on paired donors, with incorporation or reduction of molecu…	GO:0008150//biological_process;GO:0008152//metabolic process;GO:0055114//oxidation-reduction process
Unigene0073153	275	123	309	1104	1227	1116	16.78	10.40	9.68	46.79	42.18	38.19	12.2866666666667	42.3866666666667	1.78651694550726	0.000370368752355392	0.0288144805515081	LYK5	XP_002451701.1 protein LYK5 [Sorghum bicolor]	-	-	-	-	GO:0005575//cellular_component;GO:0005623//cell;GO:0005886//plasma membrane;GO:0016020//membrane;GO:0016021//integral component of membrane;GO:0031224//intrinsic component of membrane;GO:0044425//membrane part;GO:0044464//cell part;GO:0071944//cell periphery	GO:0000166//nucleotide binding;GO:0003674//molecular_function;GO:0003824//catalytic activity;GO:0004672//protein kinase activity;GO:0004674//protein serine/threonine kinase activity;GO:0004675//transmembrane receptor protein serine/threonine kinase activity;GO:0004888//transmembrane signaling receptor activity;GO:0005488//binding;GO:0005515//protein binding;GO:0005524//ATP binding;GO:0008061//chi…	GO:0002376//immune system process;GO:0006464//cellular protein modification process;GO:0006468//protein phosphorylation;GO:0006793//phosphorus metabolic process;GO:0006796//phosphate-containing compound metabolic process;GO:0006807//nitrogen compound metabolic process;GO:0006950//response to stress;GO:0006952//defense response;GO:0006955//immune response;GO:0007154//cell communication;GO:0007165/…
Unigene0013444	3	52	3	0	0	0	0.76	18.30	0.39	0.00	0.00	0.00	6.48333333333333	0.001	-12.6625200340398	0.000370433373532779	0.0288144805515081	RPL20A	XP_023877650.1 60S ribosomal protein L20-A-like [Quercus suber]	Genetic Information Processing	Translation	ko03010//Ribosome	K02882	GO:0005840//ribosome;GO:0016021//integral component of membrane	GO:0003735//structural constituent of ribosome	GO:0006412//translation;GO:0046740//transport of virus in host, cell to cell
Unigene0053857	0	0	0	18	56	4	0.00	0.00	0.00	1.34	3.38	0.24	0.001	1.65333333333333	10.6911619045531	0.000370811747952934	0.0288144805515081	RGA4	RLN36182.1 hypothetical protein C2845_PM03G29910 [Panicum miliaceum]	-	-	-	-	-	GO:0005524//ATP binding;GO:0043531//ADP binding	-
Unigene0041047	21	19	19	225	167	132	2.08	2.60	0.96	15.45	9.30	7.32	1.88	10.69	2.50745728604285	0.000371090573876409	0.0288144805515081	--	KXG19182.1 hypothetical protein SORBI_3010G018300 [Sorghum bicolor]	-	-	-	-	-	-	-
Unigene0067961	36	7	10	190	187	454	1.37	0.37	0.20	5.03	4.02	9.71	0.646666666666667	6.25333333333333	3.27353127032825	0.000372981027666292	0.0289290557253784	FPP7	XP_002446757.1 filament-like plant protein 7 [Sorghum bicolor]	-	-	-	-	-	GO:0005524//ATP binding	GO:0007059//chromosome segregation;GO:0030261//chromosome condensation
Unigene0023270	47	19	24	165	321	446	4.06	2.28	1.07	9.90	15.63	21.62	2.47	15.7166666666667	2.66971232325663	0.000373926468405686	0.0289701608766574	At2g24240	XP_002454164.1 BTB/POZ domain-containing protein At2g24240 [Sorghum bicolor]	-	-	-	-	-	-	GO:0051260//protein homooligomerization
Unigene0027393	12	6	21	72	89	53	2.62	1.81	2.35	10.91	10.94	6.49	2.26	9.44666666666667	2.06348257978168	0.00037508859699698	0.0290201274618645	--	-	-	-	-	-	-	-	-
Unigene0080744	0	0	1	3	100	18	0.00	0.00	0.09	0.39	10.42	1.87	0.03	4.22666666666667	7.1384140286971	0.000375656608244819	0.0290201274618645	--	-	-	-	-	-	-	-	-
Unigene0032066	0	0	2	7	37	48	0.00	0.00	0.16	0.75	3.23	4.17	0.0533333333333333	2.71666666666667	5.67065624911844	0.00037581997329715	0.0290201274618645	--	-	-	-	-	-	-	-	-
Unigene0000973	0	94	670	0	0	4	0.00	5.51	14.55	0.00	0.00	0.09	6.68666666666667	0.03	-7.80018088916987	0.000377054379482881	0.0290832386864849	B0361.2/B0361.1	XP_002466485.1 CWF19-like protein 2 [Sorghum bicolor]	-	-	-	-	-	-	-
Unigene0011672	5	49	2	0	0	0	1.07	14.53	0.22	0.00	0.00	0.00	5.27333333333333	0.001	-12.364499478639	0.000377901851044602	0.029098750150073	--	-	-	-	-	-	-	-	-
Unigene0093818	142	93	459	427	812	684	7.17	6.51	11.91	14.99	23.11	19.38	8.53	19.16	1.16747991441789	0.000378158532332096	0.029098750150073	EXO70A1	XP_002437523.1 exocyst complex component EXO70A1 [Sorghum bicolor]	-	-	-	-	GO:0000145//exocyst	-	GO:0006887//exocytosis
Unigene0100211	5	29	1169	13	4	8	0.55	4.42	66.02	0.99	0.25	0.49	23.6633333333333	0.576666666666667	-5.35877187084709	0.000379339571314109	0.029098750150073	PER54	NP_001136844.1 peroxidase 54 precursor [Zea mays]	Metabolism;Metabolism;Metabolism	Global and overview maps;Global and overview maps;Biosynthesis of other secondary metabolites	ko01100//Metabolic pathways;ko01110//Biosynthesis of secondary metabolites;ko00940//Phenylpropanoid biosynthesis	K00430;K00430;K00430	-	GO:0004601//peroxidase activity;GO:0020037//heme binding	GO:0006979//response to oxidative stress;GO:0055114//oxidation-reduction process
Unigene0023503	0	0	0	7	27	21	0.00	0.00	0.00	2.32	7.26	5.62	0.001	5.06666666666667	12.3068212024972	0.000379393109132777	0.029098750150073	--	-	-	-	-	-	-	-	-
Unigene0022016	1	0	0	18	19	21	0.27	0.00	0.00	3.44	2.94	3.24	0.09	3.20666666666667	5.15500558160658	0.0003797153522057	0.029098750150073	--	-	-	-	-	-	-	-	-
Unigene0096438	1682	873	766	7579	14859	11157	106.59	76.69	24.93	333.68	530.56	396.63	69.4033333333333	420.29	2.59830827075568	0.000379759388431712	0.029098750150073	--	PUZ46135.1 hypothetical protein GQ55_7G024900 [Panicum hallii var. hallii] [Panicum hallii]	-	-	-	-	-	-	-
Unigene0088223	0	0	0	8	22	22	0.00	0.00	0.00	1.61	3.59	3.57	0.001	2.92333333333333	11.5133986266109	0.000382020223669485	0.0292398530801601	Eif1a	KAA6422139.1 Eukaryotic translation initiation factor X-chromosomal [Trebouxia sp. A1-2]	Genetic Information Processing	Translation	ko03013//RNA transport	K03236	-	GO:0003723//RNA binding;GO:0003743//translation initiation factor activity	GO:0006413//translational initiation
Unigene0095081	39	30	165	187	328	214	3.81	4.06	8.27	12.68	18.04	11.72	5.38	14.1466666666667	1.39478407763699	0.000388939161740851	0.0297266180473157	MGD3	XP_002452992.1 probable monogalactosyldiacylglycerol synthase 3, chloroplastic [Sorghum bicolor]	Metabolism;Metabolism	Global and overview maps;Lipid metabolism	ko01100//Metabolic pathways;ko00561//Glycerolipid metabolism	K03715;K03715	GO:0005575//cellular_component;GO:0005622//intracellular;GO:0005623//cell;GO:0005737//cytoplasm;GO:0009507//chloroplast;GO:0009526//plastid envelope;GO:0009527//plastid outer membrane;GO:0009536//plastid;GO:0009707//chloroplast outer membrane;GO:0009941//chloroplast envelope;GO:0016020//membrane;GO:0019867//outer membrane;GO:0031090//organelle membrane;GO:0031967//organelle envelope;GO:0031968//o…	GO:0003674//molecular_function;GO:0003824//catalytic activity;GO:0008194//UDP-glycosyltransferase activity;GO:0008378//galactosyltransferase activity;GO:0016740//transferase activity;GO:0016757//transferase activity, transferring glycosyl groups;GO:0016758//transferase activity, transferring hexosyl groups;GO:0035250//UDP-galactosyltransferase activity;GO:0046509//1,2-diacylglycerol 3-beta-galact…	GO:0006082//organic acid metabolic process;GO:0006629//lipid metabolic process;GO:0006631//fatty acid metabolic process;GO:0006643//membrane lipid metabolic process;GO:0006664//glycolipid metabolic process;GO:0006950//response to stress;GO:0007154//cell communication;GO:0007275//multicellular organism development;GO:0008150//biological_process;GO:0008152//metabolic process;GO:0008610//lipid biosy…
Unigene0034220	63	80	1	0	3	0	6.34	11.16	0.05	0.00	0.17	0.00	5.85	0.0566666666666667	-6.68979247394158	0.0003892324787345	0.0297266180473157	DIP5	KAB8346145.1 hypothetical protein FH972_023191 [Carpinus fangiana]	-	-	-	-	GO:0005887//integral component of plasma membrane;GO:0016020//membrane;GO:0016021//integral component of membrane	GO:0005275//amine transmembrane transporter activity;GO:0015171//amino acid transmembrane transporter activity;GO:0015495//gamma-aminobutyric acid:proton symporter activity;GO:0022857//transmembrane transporter activity	GO:0006810//transport;GO:0006865//amino acid transport;GO:0009450//gamma-aminobutyric acid catabolic process;GO:0015837//amine transport;GO:0055085//transmembrane transport
Unigene0052325	14	136	2	0	3	0	2.43	32.76	0.18	0.00	0.29	0.00	11.79	0.0966666666666667	-6.93032950857335	0.00039027753591736	0.0297738205956736	--	-	-	-	-	-	-	-	-
Unigene0015489	0	0	3	17	30	31	0.00	0.00	0.04	0.31	0.45	0.46	0.0133333333333333	0.406666666666667	4.93073733756289	0.000393265578828188	0.0299689860989419	pol	CAD40278.2 OSJNBb0062H02.17 [Oryza sativa Japonica Group]	-	-	-	-	-	-	GO:0015074//DNA integration
Unigene0004651	20	9	7	0	0	0	5.24	3.27	0.94	0.00	0.00	0.00	3.15	0.001	-11.6211361132746	0.000394163018504556	0.0299932187418257	--	-	-	-	-	-	-	-	-
Unigene0099910	0	38	109	0	0	0	0.00	7.21	7.66	0.00	0.00	0.00	4.95666666666667	0.001	-12.2751545262186	0.000394443861666105	0.0299932187418257	FRS11	XP_002446529.1 protein FAR1-RELATED SEQUENCE 11 [Sorghum bicolor]	-	-	-	-	GO:0005575//cellular_component;GO:0005622//intracellular;GO:0005623//cell;GO:0005634//nucleus;GO:0043226//organelle;GO:0043227//membrane-bounded organelle;GO:0043229//intracellular organelle;GO:0043231//intracellular membrane-bounded organelle;GO:0044424//intracellular part;GO:0044464//cell part	GO:0003674//molecular_function;GO:0005488//binding;GO:0008270//zinc ion binding;GO:0043167//ion binding;GO:0043169//cation binding;GO:0046872//metal ion binding;GO:0046914//transition metal ion binding	GO:0006355//regulation of transcription, DNA-templated;GO:0008150//biological_process;GO:0009889//regulation of biosynthetic process;GO:0010468//regulation of gene expression;GO:0010556//regulation of macromolecule biosynthetic process;GO:0019219//regulation of nucleobase-containing compound metabolic process;GO:0019222//regulation of metabolic process;GO:0031323//regulation of cellular metabolic…
Unigene0003636	24	6	15	194	109	131	2.26	0.78	0.73	12.70	5.79	6.93	1.25666666666667	8.47333333333333	2.75332760173629	0.000395769670106336	0.0300612500622817	--	-	-	-	-	-	-	-	-
Unigene0010146	9	6	23	43	75	62	0.25	0.23	0.33	0.83	1.18	0.97	0.27	0.993333333333333	1.87931851757754	0.000397563582343796	0.0301646501302157	WAK5	XP_012698835.1 putative wall-associated receptor kinase-like 16 isoform X2 [Setaria italica]	-	-	-	-	-	GO:0004672//protein kinase activity;GO:0005509//calcium ion binding;GO:0005524//ATP binding;GO:0030247//polysaccharide binding	GO:0006468//protein phosphorylation
Unigene0064580	189	159	515	612	1155	821	14.12	16.47	19.76	31.77	48.62	34.41	16.7833333333333	38.2666666666667	1.18905895866891	0.000398430710360168	0.030197583230428	--	XP_025824979.1 probable E3 ubiquitin-protein ligase MARCH10 isoform X1 [Panicum hallii]	-	-	-	-	-	GO:0008270//zinc ion binding	-
Unigene0068893	0	27	37	463	460	426	0.00	2.72	1.38	23.40	18.85	17.38	1.36666666666667	19.8766666666667	3.86234252191872	0.000401653380069791	0.0304087805488669	--	-	-	-	-	-	-	-	-
Unigene0033207	0	1	0	18	18	25	0.00	0.39	0.00	3.56	2.89	3.99	0.13	3.48	4.74250377770764	0.000403481934465738	0.0305140871219381	--	-	-	-	-	-	-	-	-
Unigene0007200	1	2	6	39	49	17	0.11	0.32	0.35	3.09	3.14	1.09	0.26	2.44	3.23029761942179	0.000406038267022325	0.0306741454853008	--	-	-	-	-	-	-	-	-
Unigene0024306	42	22	4	331	824	434	6.02	4.37	0.29	32.95	66.53	34.89	3.56	44.79	3.6532275198893	0.000408095249249373	0.0307961748264722	--	KXG24492.1 hypothetical protein SORBI_3007G049700 [Sorghum bicolor]	-	-	-	-	-	-	-
Unigene0069344	3	2	2	18	50	44	1.80	1.66	0.62	7.50	16.90	14.81	1.36	13.07	3.26458058454509	0.000410417127895939	0.0309379086420844	--	-	-	-	-	-	-	-	-
Unigene0004409	307	251	638	148	196	166	17.96	20.36	19.18	6.02	6.46	5.45	19.1666666666667	5.97666666666667	-1.68118646785073	0.000411631930674799	0.030995973285197	Os07g0568300	XP_002460875.1 zinc finger CCCH domain-containing protein 50 [Sorghum bicolor]	-	-	-	-	GO:0005575//cellular_component;GO:0005622//intracellular;GO:0005623//cell;GO:0005737//cytoplasm;GO:0044424//intracellular part;GO:0044464//cell part	GO:0003674//molecular_function;GO:0003676//nucleic acid binding;GO:0003677//DNA binding;GO:0005488//binding;GO:0005515//protein binding;GO:0043167//ion binding;GO:0043169//cation binding;GO:0046872//metal ion binding;GO:0097159//organic cyclic compound binding;GO:1901363//heterocyclic compound binding	-
Unigene0049217	69	0	57	0	0	0	7.64	0.00	3.24	0.00	0.00	0.00	3.62666666666667	0.001	-11.8244284354165	0.000415191350889157	0.0312302723999991	pgk-1	KAB8338989.1 hypothetical protein FH972_021928 [Carpinus fangiana]	Metabolism;Metabolism;Metabolism;Metabolism;Metabolism;Metabolism	Global and overview maps;Global and overview maps;Global and overview maps;Global and overview maps;Carbohydrate metabolism;Energy metabolism	ko01100//Metabolic pathways;ko01110//Biosynthesis of secondary metabolites;ko01200//Carbon metabolism;ko01230//Biosynthesis of amino acids;ko00010//Glycolysis / Gluconeogenesis;ko00710//Carbon fixation in photosynthetic organisms	K00927;K00927;K00927;K00927;K00927;K00927	GO:0005737//cytoplasm	GO:0004616//phosphogluconate dehydrogenase (decarboxylating) activity;GO:0004618//phosphoglycerate kinase activity	GO:0006096//glycolytic process;GO:0006098//pentose-phosphate shunt
Unigene0044649	0	0	0	12	15	20	0.00	0.00	0.00	1.16	1.18	1.56	0.001	1.3	10.3442959079158	0.000416064562717512	0.0312316310832095	rplE	KAF1853746.1 hypothetical protein Lal_00007001 [Lupinus albus]	Genetic Information Processing	Translation	ko03010//Ribosome	K02931	GO:0000315//organellar large ribosomal subunit;GO:0005840//ribosome;GO:0022625//cytosolic large ribosomal subunit	GO:0003735//structural constituent of ribosome	GO:0006412//translation
Unigene0051519	89	82	204	349	477	444	6.58	8.41	7.75	17.93	19.88	18.42	7.58	18.7433333333333	1.30610779264855	0.000416105227115385	0.0312316310832095	--	XP_021305907.1 uncharacterized protein LOC8058410 isoform X1 [Sorghum bicolor]	-	-	-	-	GO:0016021//integral component of membrane	-	-
Unigene0086261	12	26	24	0	3	1	2.46	7.40	2.53	0.00	0.35	0.12	4.13	0.156666666666667	-4.72037162046296	0.000416590766672694	0.0312344526651114	--	-	-	-	-	-	-	-	-
Unigene0020501	53	11	47	260	313	203	3.85	1.11	1.75	13.11	12.80	8.27	2.23666666666667	11.3933333333333	2.34876772547595	0.000421209791914504	0.0315433705003553	fabZ	TVU19530.1 hypothetical protein EJB05_35681, partial [Eragrostis curvula]	Metabolism;Metabolism;Metabolism;Metabolism	Global and overview maps;Global and overview maps;Lipid metabolism;Metabolism of cofactors and vitamins	ko01100//Metabolic pathways;ko01212//Fatty acid metabolism;ko00061//Fatty acid biosynthesis;ko00780//Biotin metabolism	K02372;K02372;K02372;K02372	-	GO:0016836//hydro-lyase activity	GO:0006633//fatty acid biosynthetic process
Unigene0100212	50	28	82	13	11	16	5.18	4.02	4.36	0.93	0.64	0.93	4.52	0.833333333333333	-2.43935717847426	0.00042194509608238	0.0315433705003553	PER3	XP_025803446.1 peroxidase 1-like [Panicum hallii]	Metabolism;Metabolism;Metabolism	Global and overview maps;Global and overview maps;Biosynthesis of other secondary metabolites	ko01100//Metabolic pathways;ko01110//Biosynthesis of secondary metabolites;ko00940//Phenylpropanoid biosynthesis	K00430;K00430;K00430	-	GO:0004601//peroxidase activity;GO:0020037//heme binding	GO:0006979//response to oxidative stress;GO:0055114//oxidation-reduction process
Unigene0091447	82	54	176	302	402	300	4.12	3.76	4.54	10.54	11.38	8.45	4.14	10.1233333333333	1.28998173494697	0.000422068102868739	0.0315433705003553	RPP13L4	XP_021308544.1 putative disease resistance protein RGA4 [Sorghum bicolor]	-	-	-	-	-	GO:0005515//protein binding;GO:0016818//hydrolase activity, acting on acid anhydrides, in phosphorus-containing anhydrides;GO:0043531//ADP binding	GO:0032297//negative regulation of DNA-dependent DNA replication initiation
Unigene0082875	24	117	657	25	15	2	3.39	22.90	47.64	2.45	1.19	0.16	24.6433333333333	1.26666666666667	-4.28208858966855	0.000422680559370679	0.0315553212460371	CRRSP55	XP_002465466.1 cysteine-rich repeat secretory protein 55 [Sorghum bicolor]	-	-	-	-	-	-	-
Unigene0019085	3	1	2	37	39	20	0.56	0.26	0.19	4.79	4.09	2.09	0.336666666666667	3.65666666666667	3.4411363276514	0.000432913698484548	0.0322653112903126	--	-	-	-	-	-	-	-	-
Unigene0009888	28	20	10	206	244	287	4.52	4.48	0.83	23.12	22.21	26.01	3.27666666666667	23.78	2.85944789412623	0.00043311627133623	0.0322653112903126	dnaJ	XP_002438763.1 chaperone protein dnaJ 8, chloroplastic [Sorghum bicolor]	-	-	-	-	-	GO:0005515//protein binding	GO:0006457//protein folding;GO:0009408//response to heat
Unigene0067069	462	416	1080	228	263	330	47.41	59.17	56.92	16.25	15.21	19.00	54.5	16.82	-1.69607852429651	0.000439691712164067	0.0327201960573918	Os06g0561000	XP_021305108.1 probable inositol oxygenase [Sorghum bicolor]	Metabolism;Metabolism;Metabolism	Global and overview maps;Carbohydrate metabolism;Carbohydrate metabolism	ko01100//Metabolic pathways;ko00053//Ascorbate and aldarate metabolism;ko00562//Inositol phosphate metabolism	K00469;K00469;K00469	GO:0005575//cellular_component;GO:0005622//intracellular;GO:0005623//cell;GO:0005737//cytoplasm;GO:0044424//intracellular part;GO:0044464//cell part	GO:0003674//molecular_function;GO:0003824//catalytic activity;GO:0004521//endoribonuclease activity;GO:0005488//binding;GO:0005506//iron ion binding;GO:0016491//oxidoreductase activity;GO:0016701//oxidoreductase activity, acting on single donors with incorporation of molecular oxygen;GO:0043167//ion binding;GO:0043169//cation binding;GO:0046872//metal ion binding;GO:0046914//transition metal ion …	GO:0005975//carbohydrate metabolic process;GO:0005996//monosaccharide metabolic process;GO:0006020//inositol metabolic process;GO:0006066//alcohol metabolic process;GO:0006082//organic acid metabolic process;GO:0006732//coenzyme metabolic process;GO:0006766//vitamin metabolic process;GO:0006767//water-soluble vitamin metabolic process;GO:0008150//biological_process;GO:0008152//metabolic process;G…
Unigene0015666	0	1	1	10	28	32	0.00	0.07	0.02	0.34	0.77	0.87	0.03	0.66	4.4594316186373	0.000448190222739623	0.0333170659394333	--	-	-	-	-	-	-	-	-
Unigene0089944	62	145	79	21	20	12	4.44	14.40	2.91	1.05	0.81	0.48	7.25	0.78	-3.21643496604005	0.000449704292693743	0.0333940158902549	BHLH25	XP_021301707.1 transcription factor NAI1-like [Sorghum bicolor]	-	-	-	-	-	GO:0046983//protein dimerization activity	-
Unigene0013642	3	43	4	0	0	0	0.76	15.08	0.52	0.00	0.00	0.00	5.45333333333333	0.001	-12.412922627108	0.000452844561711375	0.0335914314883093	EFT1	XP_023880799.1 elongation factor 2-like [Quercus suber]	-	-	-	-	GO:0005737//cytoplasm	GO:0003743//translation initiation factor activity;GO:0003746//translation elongation factor activity;GO:0003747//translation release factor activity;GO:0003924//GTPase activity;GO:0004781//sulfate adenylyltransferase (ATP) activity;GO:0005525//GTP binding;GO:0043022//ribosome binding	GO:0000103//sulfate assimilation;GO:0001514//selenocysteine incorporation;GO:0006412//translation;GO:0006413//translational initiation;GO:0006414//translational elongation;GO:0006415//translational termination;GO:0006950//response to stress;GO:0042254//ribosome biogenesis
Unigene0054895	62	64	166	17	39	37	4.76	6.81	6.55	0.91	1.69	1.59	6.04	1.39666666666667	-2.11256080634688	0.000454641926860401	0.0336889184655919	--	XP_021301908.1 uncharacterized protein LOC110429755 isoform X1 [Sorghum bicolor]	-	-	-	-	-	-	-
Unigene0036330	9	49	3	1	0	0	2.46	18.60	0.42	0.19	0.00	0.00	7.16	0.0633333333333333	-6.82085076454183	0.000459799119666584	0.0340348970447044	--	-	-	-	-	-	-	-	-
Unigene0056116	28	17	201	3	7	15	2.95	2.48	10.86	0.22	0.41	0.89	5.43	0.506666666666667	-3.42184337508193	0.000460838887526737	0.0340656773997369	--	-	-	-	-	-	-	-	-
Unigene0001574	0	2	0	31	58	24	0.00	0.29	0.00	2.29	3.47	1.43	0.0966666666666667	2.39666666666667	4.63186696531173	0.00046119205291062	0.0340656773997369	--	-	-	-	-	-	-	-	-
Unigene0064864	48	39	163	10	22	31	1.97	2.22	3.44	0.29	0.51	0.72	2.54333333333333	0.506666666666667	-2.32761173339094	0.00046187158841278	0.0340797694358162	RPPL1	XP_002466888.2 putative disease resistance RPP13-like protein 1 isoform X2 [Sorghum bicolor]	-	-	-	-	-	GO:0043531//ADP binding	-
Unigene0020142	0	1	1	32	14	21	0.00	0.05	0.02	0.81	0.29	0.43	0.0233333333333333	0.51	4.45003292063505	0.000463243068634511	0.0341347617830007	--	-	-	-	-	-	-	-	-
Unigene0008306	77	2	383	9	2	2	4.03	0.14	10.29	0.33	0.06	0.06	4.82	0.15	-5.00599874062144	0.00046359596444042	0.0341347617830007	--	-	-	-	-	-	-	-	-
Unigene0013050	144	151	397	601	845	742	9.83	14.28	13.92	28.49	32.49	28.41	12.6766666666667	29.7966666666667	1.23297550812973	0.000464258739253547	0.0341475035555604	LAC7	XP_002456640.1 laccase-7 [Sorghum bicolor]	-	-	-	-	GO:0005575//cellular_component;GO:0005576//extracellular region;GO:0048046//apoplast	GO:0003674//molecular_function;GO:0003824//catalytic activity;GO:0005375//copper ion transmembrane transporter activity;GO:0005488//binding;GO:0005507//copper ion binding;GO:0016491//oxidoreductase activity;GO:0016679//oxidoreductase activity, acting on diphenols and related substances as donors;GO:0016682//oxidoreductase activity, acting on diphenols and related substances as donors, oxygen as a…	GO:0006725//cellular aromatic compound metabolic process;GO:0006825//copper ion transport;GO:0008150//biological_process;GO:0008152//metabolic process;GO:0009056//catabolic process;GO:0009698//phenylpropanoid metabolic process;GO:0009808//lignin metabolic process;GO:0009987//cellular process;GO:0019439//aromatic compound catabolic process;GO:0019748//secondary metabolic process;GO:0044237//cellul…
Unigene0002473	17	24	95	125	183	176	0.29	0.58	0.84	1.50	1.78	1.71	0.57	1.66333333333333	1.54504349045136	0.000466719762467502	0.0342774295026984	TY3B-G	KAE8790105.1 RNA-directed DNA polymerase [Hordeum vulgare]	-	-	-	-	-	GO:0004190//aspartic-type endopeptidase activity	GO:0006508//proteolysis;GO:0008150//biological_process;GO:0015074//DNA integration
Unigene0015400	141	89	196	32	49	62	20.91	18.29	14.93	3.30	4.09	5.16	18.0433333333333	4.18333333333333	-2.10874102387651	0.000467008347113978	0.0342774295026984	--	OQU82749.1 hypothetical protein SORBI_3005G016800 [Sorghum bicolor]	-	-	-	-	-	-	-
Unigene0079996	41	69	99	1	12	17	4.97	11.59	6.16	0.08	0.82	1.16	7.57333333333333	0.686666666666667	-3.46324659232146	0.000471805523633359	0.0345931183511113	--	-	-	-	-	-	-	-	-
Unigene0056485	38	26	204	13	23	19	1.50	1.42	4.14	0.36	0.51	0.42	2.35333333333333	0.43	-2.45229711784792	0.000473007978694111	0.0346448532966208	TOC159	XP_021302603.1 translocase of chloroplast 159, chloroplastic isoform X1 [Sorghum bicolor]	-	-	-	-	GO:0005737//cytoplasm	GO:0003924//GTPase activity;GO:0005525//GTP binding;GO:0019843//rRNA binding;GO:0043022//ribosome binding	GO:0006400//tRNA modification;GO:0006412//translation;GO:0042254//ribosome biogenesis
Unigene0001494	28	117	6	4	3	0	7.07	40.98	0.78	0.70	0.43	0.00	16.2766666666667	0.376666666666667	-5.43337310022228	0.000477143843169963	0.0348341705846646	rps-5	XP_023882696.1 40S ribosomal protein S5 [Quercus suber]	Genetic Information Processing	Translation	ko03010//Ribosome	K02989	GO:0000314//organellar small ribosomal subunit;GO:0022627//cytosolic small ribosomal subunit	GO:0003735//structural constituent of ribosome	GO:0006412//translation
Unigene0066394	51	43	0	0	0	0	13.01	15.21	0.00	0.00	0.00	0.00	9.40666666666667	0.001	-13.1994678667635	0.000477500879512141	0.0348341705846646	MIR1	BAJ95235.1 predicted protein [Hordeum vulgare subsp. vulgare] [Hordeum vulgare]	-	-	-	-	-	-	-
Unigene0057736	20	41	101	7	14	12	1.94	5.50	5.02	0.47	0.76	0.65	4.15333333333333	0.626666666666667	-2.72849950134636	0.000477805795241352	0.0348341705846646	--	-	-	-	-	-	-	-	-
Unigene0047893	116	226	334	1307	1631	1020	15.58	42.07	23.04	121.93	123.40	76.83	26.8966666666667	107.386666666667	1.99731558247759	0.000478366281205774	0.0348341705846646	IAA17	XP_002461555.1 auxin-responsive protein IAA24 [Sorghum bicolor]	Environmental Information Processing	Signal transduction	ko04075//Plant hormone signal transduction	K14484	-	-	-
Unigene0082815	18	7	0	236	370	290	5.37	2.89	0.00	48.91	62.18	48.52	2.75333333333333	53.2033333333333	4.2722654512846	0.000478497489039572	0.0348341705846646	MYB2	NP_001152038.1 uncharacterized protein LOC100285675 [Zea mays]	-	-	-	-	-	-	-
Unigene0062053	4	1	1	41	30	45	0.67	0.23	0.09	4.76	2.82	4.21	0.33	3.93	3.57399138290015	0.000478590170664707	0.0348341705846646	--	-	-	-	-	-	-	-	-
Unigene0044690	0	0	0	6	28	21	0.00	0.00	0.00	1.55	5.88	4.39	0.001	3.94	11.9439799143437	0.000481502369381768	0.0350095904194493	SUS3	VAI05824.1 unnamed protein product [Triticum turgidum subsp. durum] [Triticum turgidum]	Metabolism;Metabolism;Metabolism	Global and overview maps;Global and overview maps;Carbohydrate metabolism	ko01100//Metabolic pathways;ko01110//Biosynthesis of secondary metabolites;ko00500//Starch and sucrose metabolism	K00695;K00695;K00695	-	GO:0016157//sucrose synthase activity	GO:0005985//sucrose metabolic process
Unigene0028496	0	0	0	9	22	17	0.00	0.00	0.00	1.20	2.37	1.82	0.001	1.79666666666667	10.8111070569187	0.00048366990373596	0.0351305573413552	--	-	-	-	-	-	-	-	-
Unigene0069175	175	158	397	599	902	927	8.96	11.22	10.44	21.32	26.03	26.64	10.2066666666667	24.6633333333333	1.27285601594049	0.000484343917889375	0.0351429060422376	SD18	XP_002458611.1 receptor-like serine/threonine-protein kinase SD1-8 [Sorghum bicolor]	-	-	-	-	-	GO:0004672//protein kinase activity;GO:0004674//protein serine/threonine kinase activity;GO:0005515//protein binding;GO:0005524//ATP binding	GO:0006468//protein phosphorylation;GO:0048544//recognition of pollen
Unigene0052393	220	218	82	41	31	23	24.90	34.21	4.77	3.22	1.98	1.46	21.2933333333333	2.22	-3.26177023033997	0.00048517542686392	0.0351666446615046	--	OEL21196.1 hypothetical protein BAE44_0017785 [Dichanthelium oligosanthes]	-	-	-	-	-	GO:0003700//transcription factor activity, sequence-specific DNA binding;GO:0043565//sequence-specific DNA binding	GO:0006355//regulation of transcription, DNA-templated
Unigene0038172	2	0	0	50	24	24	0.46	0.00	0.00	8.02	3.12	3.11	0.153333333333333	4.75	4.95318424788246	0.00048655057077788	0.0352025795175448	At2g40250	PWZ11194.1 GDSL esterase/lipase [Zea mays]	-	-	-	-	-	GO:0016788//hydrolase activity, acting on ester bonds	-
Unigene0057606	13	21	79	1	1	7	4.30	9.64	13.43	0.23	0.19	1.30	9.12333333333333	0.573333333333333	-3.99211496466286	0.000487871930009298	0.0352025795175448	--	XP_002455361.2 transcription termination factor MTERF2, chloroplastic, partial [Sorghum bicolor]	-	-	-	-	-	-	-
Unigene0064065	116	73	248	292	651	711	7.35	6.41	8.07	12.85	23.24	25.27	7.27666666666667	20.4533333333333	1.49098635251214	0.000488111055269481	0.0352025795175448	Os07g0646100	XP_002463288.1 probable protein phosphatase 2C 65 isoform X1 [Sorghum bicolor]	-	-	-	-	GO:0005575//cellular_component;GO:0005623//cell;GO:0005886//plasma membrane;GO:0016020//membrane;GO:0044464//cell part;GO:0071944//cell periphery	GO:0003674//molecular_function;GO:0003824//catalytic activity;GO:0004721//phosphoprotein phosphatase activity;GO:0005488//binding;GO:0016787//hydrolase activity;GO:0016788//hydrolase activity, acting on ester bonds;GO:0016791//phosphatase activity;GO:0042578//phosphoric ester hydrolase activity;GO:0043167//ion binding;GO:0043169//cation binding;GO:0046872//metal ion binding	GO:0006464//cellular protein modification process;GO:0006470//protein dephosphorylation;GO:0006793//phosphorus metabolic process;GO:0006796//phosphate-containing compound metabolic process;GO:0006807//nitrogen compound metabolic process;GO:0008150//biological_process;GO:0008152//metabolic process;GO:0009987//cellular process;GO:0016311//dephosphorylation;GO:0019538//protein metabolic process;GO:0…
Unigene0025744	1	0	0	9	37	21	0.28	0.00	0.00	1.77	5.89	3.33	0.0933333333333333	3.66333333333333	5.29462074889163	0.000488143508231776	0.0352025795175448	act1	BBE07958.1 actin [Paulinella micropora]	-	-	-	-	-	-	-
Unigene0012289	20	8	39	86	126	80	4.36	2.42	4.37	13.04	15.49	9.79	3.71666666666667	12.7733333333333	1.78105385092851	0.000488195479484078	0.0352025795175448	--	-	-	-	-	-	-	-	-
Unigene0001342	87	44	204	13	29	44	1.97	1.38	2.37	0.20	0.37	0.56	1.90666666666667	0.376666666666667	-2.3396923743632	0.000492439725252471	0.0354719392173598	pol	AAL76001.1 putative gag-pol polyprotein [Zea mays]	-	-	-	-	-	-	GO:0015074//DNA integration
Unigene0084007	48	58	200	17	13	36	2.57	4.31	5.50	0.63	0.39	1.08	4.12666666666667	0.7	-2.55955008154814	0.000493419787168248	0.0355058564702452	--	-	-	-	-	-	-	-	-
Unigene0023350	1	3	8	24	36	44	0.11	0.48	0.47	1.92	2.33	2.84	0.353333333333333	2.36333333333333	2.74172136267632	0.000500784073353775	0.0359815489723616	STP13	XP_021317804.1 hexose carrier protein HEX6 [Sorghum bicolor]	-	-	-	-	GO:0005887//integral component of plasma membrane;GO:0016021//integral component of membrane	GO:0022857//transmembrane transporter activity;GO:0051119//sugar transmembrane transporter activity	GO:0008643//carbohydrate transport;GO:0055085//transmembrane transport
Unigene0101162	31	18	12	303	144	333	3.59	2.89	0.71	24.40	9.41	21.66	2.39666666666667	18.49	2.94764404968605	0.000501062472065212	0.0359815489723616	CEQORH	OEL24942.1 putative quinone-oxidoreductase-like protein, chloroplastic [Dichanthelium oligosanthes]	Metabolism;Metabolism	Global and overview maps;Lipid metabolism	ko01110//Biosynthesis of secondary metabolites;ko00592//alpha-Linolenic acid metabolism	K00224;K00224	-	GO:0004024//alcohol dehydrogenase activity, zinc-dependent;GO:0008270//zinc ion binding;GO:0008743//L-threonine 3-dehydrogenase activity;GO:0016491//oxidoreductase activity;GO:0016655//oxidoreductase activity, acting on NAD(P)H, quinone or similar compound as acceptor;GO:0050607//mycothiol-dependent formaldehyde dehydrogenase activity;GO:0051287//NAD binding;GO:0051903//S-(hydroxymethyl)glutathio…	GO:0006113//fermentation;GO:0006567//threonine catabolic process;GO:0008152//metabolic process;GO:0009404//toxin metabolic process;GO:0010127//mycothiol-dependent detoxification;GO:0019439//aromatic compound catabolic process;GO:0030494//bacteriochlorophyll biosynthetic process;GO:0055114//oxidation-reduction process
Unigene0012469	31	47	135	206	390	240	3.60	7.56	8.05	16.62	25.51	15.63	6.40333333333333	19.2533333333333	1.58821322322164	0.000504000265190455	0.0361552782831276	Os06g0535400	OEL24578.1 E3 ubiquitin-protein ligase [Dichanthelium oligosanthes]	-	-	-	-	GO:0000109//nucleotide-excision repair complex;GO:0005575//cellular_component;GO:0005680//anaphase-promoting complex;GO:0016020//membrane;GO:0016021//integral component of membrane;GO:0031224//intrinsic component of membrane;GO:0044425//membrane part	GO:0003674//molecular_function;GO:0003824//catalytic activity;GO:0004842//ubiquitin-protein transferase activity;GO:0005488//binding;GO:0008270//zinc ion binding;GO:0016740//transferase activity;GO:0019787//ubiquitin-like protein transferase activity;GO:0043167//ion binding;GO:0043169//cation binding;GO:0046872//metal ion binding;GO:0061630//ubiquitin protein ligase activity;GO:0061659//ubiquitin…	GO:0006289//nucleotide-excision repair;GO:0006464//cellular protein modification process;GO:0006508//proteolysis;GO:0006511//ubiquitin-dependent protein catabolic process;GO:0006807//nitrogen compound metabolic process;GO:0008150//biological_process;GO:0008152//metabolic process;GO:0009056//catabolic process;GO:0009057//macromolecule catabolic process;GO:0009987//cellular process;GO:0010498//prot…
Unigene0073124	5	0	1	37	41	75	1.15	0.00	0.12	5.89	5.30	9.65	0.423333333333333	6.94666666666667	4.03645487550634	0.000505407796358517	0.0362189874866256	--	XP_008679782.1 uncharacterized protein LOC103654734 [Zea mays]	-	-	-	-	-	-	-
Unigene0070899	11	47	256	8	6	14	1.12	6.65	13.42	0.57	0.35	0.80	7.06333333333333	0.573333333333333	-3.62290311767007	0.000506936129514465	0.0362912140028589	CEP1	XP_002445702.1 thiol protease SEN102 [Sorghum bicolor]	-	-	-	-	-	GO:0008234//cysteine-type peptidase activity	GO:0006508//proteolysis
Unigene0049676	109	63	258	48	62	42	2.54	2.04	3.09	0.78	0.81	0.55	2.55666666666667	0.713333333333333	-1.84161578110179	0.000508196459960739	0.0363441259078384	VIP2	XP_021306652.1 inositol hexakisphosphate and diphosphoinositol-pentakisphosphate kinase VIP2 isoform X1 [Sorghum bicolor]	Environmental Information Processing	Signal transduction	ko04070//Phosphatidylinositol signaling system	K13024	GO:0005575//cellular_component;GO:0005622//intracellular;GO:0005623//cell;GO:0005634//nucleus;GO:0005654//nucleoplasm;GO:0005737//cytoplasm;GO:0005829//cytosol;GO:0005886//plasma membrane;GO:0016020//membrane;GO:0031974//membrane-enclosed lumen;GO:0031981//nuclear lumen;GO:0043226//organelle;GO:0043227//membrane-bounded organelle;GO:0043229//intracellular organelle;GO:0043231//intracellular membr…	GO:0000166//nucleotide binding;GO:0000827//inositol-1,3,4,5,6-pentakisphosphate kinase activity;GO:0000828//inositol hexakisphosphate kinase activity;GO:0000829//inositol heptakisphosphate kinase activity;GO:0000832//inositol hexakisphosphate 5-kinase activity;GO:0003674//molecular_function;GO:0003824//catalytic activity;GO:0005488//binding;GO:0005524//ATP binding;GO:0008144//drug binding;GO:0016…	GO:0005975//carbohydrate metabolic process;GO:0006020//inositol metabolic process;GO:0006066//alcohol metabolic process;GO:0006793//phosphorus metabolic process;GO:0006796//phosphate-containing compound metabolic process;GO:0008150//biological_process;GO:0008152//metabolic process;GO:0009058//biosynthetic process;GO:0009987//cellular process;GO:0016310//phosphorylation;GO:0019637//organophosphate…
Unigene0036824	224	126	164	908	1207	1501	18.42	14.36	6.93	51.88	55.93	69.24	13.2366666666667	59.0166666666667	2.15658257775381	0.000510249027693741	0.0364207252171574	SYP121	RLN40639.1 hypothetical protein C2845_PM01G24260 [Panicum miliaceum]	Genetic Information Processing	Folding, sorting and degradation	ko04130//SNARE interactions in vesicular transport	K08486	GO:0016020//membrane	-	-
Unigene0097389	161	119	410	81	115	107	10.83	11.10	14.17	3.79	4.36	4.04	12.0333333333333	4.06333333333333	-1.56630071115432	0.000510312192191986	0.0364207252171574	ACR4	XP_021307211.1 ACT domain-containing protein ACR4 isoform X1 [Sorghum bicolor]	-	-	-	-	-	GO:0008773//[protein-PII] uridylyltransferase activity;GO:0008864//formyltetrahydrofolate deformylase activity	GO:0009152//purine ribonucleotide biosynthetic process;GO:0018177//protein uridylylation
Unigene0044551	20	26	119	6	12	13	3.79	6.83	11.59	0.79	1.28	1.38	7.40333333333333	1.15	-2.68654112588145	0.000511410259570302	0.0364526938908993	--	-	-	-	-	-	-	-	-
Unigene0008263	17	9	87	0	4	0	0.76	0.56	1.99	0.00	0.10	0.00	1.10333333333333	0.0333333333333333	-5.04875931191985	0.000511805692393162	0.0364526938908993	SYN2	AWA45215.1 hypothetical protein SS49B12_000005 [Saccharum spontaneum]	-	-	-	-	GO:0000228//nuclear chromosome;GO:0000793//condensed chromosome;GO:0000794//condensed nuclear chromosome;GO:0000798//nuclear cohesin complex;GO:0005575//cellular_component;GO:0005622//intracellular;GO:0005623//cell;GO:0005634//nucleus;GO:0005694//chromosome;GO:0008278//cohesin complex;GO:0031974//membrane-enclosed lumen;GO:0031981//nuclear lumen;GO:0032991//macromolecular complex;GO:0043226//orga…	GO:0003674//molecular_function;GO:0003682//chromatin binding;GO:0005488//binding;GO:0005515//protein binding	GO:0000278//mitotic cell cycle;GO:0000819//sister chromatid segregation;GO:0006139//nucleobase-containing compound metabolic process;GO:0006259//DNA metabolic process;GO:0006281//DNA repair;GO:0006302//double-strand break repair;GO:0006725//cellular aromatic compound metabolic process;GO:0006807//nitrogen compound metabolic process;GO:0006950//response to stress;GO:0006974//cellular response to D…
Unigene0069418	0	0	0	4	10	72	0.00	0.00	0.00	1.00	2.02	14.46	0.001	5.82666666666667	12.5084550636668	0.000512356588533448	0.0364546940870003	--	-	-	-	-	-	-	-	-
Unigene0011539	2	5	17	34	45	134	0.19	0.65	0.82	2.21	2.37	7.03	0.553333333333333	3.87	2.80611282551864	0.000513261646387163	0.0364818634855088	Os11g0242200	PWZ37682.1 putative protein phosphatase 2C 74 [Zea mays]	-	-	-	-	-	GO:0016791//phosphatase activity	-
Unigene0019680	63	405	77	17	7	37	7.19	64.07	4.51	1.35	0.45	2.37	25.2566666666667	1.39	-4.18350745910852	0.000514859747203344	0.0365581878340069	Cht1	XP_025811819.1 chitinase 1-like [Panicum hallii]	Metabolism;Metabolism;Environmental Information Processing	Global and overview maps;Carbohydrate metabolism;Signal transduction	ko01100//Metabolic pathways;ko00520//Amino sugar and nucleotide sugar metabolism;ko04016//MAPK signaling pathway - plant	K20547;K20547;K20547	-	GO:0004568//chitinase activity;GO:0008061//chitin binding	GO:0006032//chitin catabolic process;GO:0016998//cell wall macromolecule catabolic process
Unigene0044678	9	3	6	39	99	51	0.57	0.26	0.19	1.71	3.52	1.81	0.34	2.34666666666667	2.7870062766658	0.000515766466008909	0.036585314488168	--	PUZ52612.1 hypothetical protein GQ55_6G284800 [Panicum hallii var. hallii] [Panicum hallii]	-	-	-	-	-	-	-
Unigene0096720	793	668	3262	425	718	709	59.07	68.98	124.82	22.00	30.14	29.63	84.29	27.2566666666667	-1.6287523431771	0.00051700831477118	0.0365898676711862	At5g10770	XP_002454373.1 aspartyl protease family protein At5g10770 [Sorghum bicolor]	-	-	-	-	-	-	-
Unigene0098799	0	0	0	17	16	12	0.00	0.00	0.00	3.30	2.52	1.88	0.001	2.56666666666667	11.3256802297485	0.000517317160350357	0.0365898676711862	--	XP_002437582.1 uncharacterized protein LOC8065612 [Sorghum bicolor]	-	-	-	-	-	GO:0016787//hydrolase activity	-
Unigene0056835	6	4	23	47	60	48	0.64	0.60	1.27	3.51	3.63	2.89	0.836666666666667	3.34333333333333	1.99856233666141	0.000517404909416442	0.0365898676711862	--	-	-	-	-	-	-	-	-
Unigene0023826	141	162	412	556	989	916	6.43	10.24	9.65	17.62	25.42	23.44	8.77333333333333	22.16	1.3367608930351	0.000518539971757379	0.0366329839419438	--	OQU93117.1 hypothetical protein SORBI_3001G479500 [Sorghum bicolor]	Metabolism;Metabolism;Metabolism	Global and overview maps;Metabolism of terpenoids and polyketides;Metabolism of terpenoids and polyketides	ko01110//Biosynthesis of secondary metabolites;ko00900//Terpenoid backbone biosynthesis;ko00909//Sesquiterpenoid and triterpenoid biosynthesis	K15891;K15891;K15891	-	GO:0003824//catalytic activity;GO:0003854//3-beta-hydroxy-delta5-steroid dehydrogenase activity;GO:0008460//dTDP-glucose 4,6-dehydratase activity;GO:0016616//oxidoreductase activity, acting on the CH-OH group of donors, NAD or NADP as acceptor;GO:0016757//transferase activity, transferring glycosyl groups;GO:0051287//NAD binding	GO:0005975//carbohydrate metabolic process;GO:0006694//steroid biosynthetic process;GO:0009243//O antigen biosynthetic process;GO:0019305//dTDP-rhamnose biosynthetic process;GO:0055114//oxidation-reduction process
Unigene0009389	25	15	57	68	198	184	4.64	3.86	5.44	8.78	20.72	19.17	4.64666666666667	16.2233333333333	1.80380221341008	0.000525874074353919	0.037113509571407	LATE	KXG34421.1 hypothetical protein SORBI_3002G036900 [Sorghum bicolor]	-	-	-	-	-	-	-
Unigene0073169	13	26	2	0	0	0	2.85	7.91	0.23	0.00	0.00	0.00	3.66333333333333	0.001	-11.8389412651154	0.00052644697171648	0.0371163745640513	SPBP8B7.05c	XP_023902994.1 carbonic anhydrase-like [Quercus suber]	Metabolism;Metabolism	Global and overview maps;Energy metabolism	ko01100//Metabolic pathways;ko00910//Nitrogen metabolism	K01673;K01673	-	GO:0004089//carbonate dehydratase activity;GO:0008270//zinc ion binding	-
Unigene0007871	5	58	3	0	1	0	1.51	24.26	0.47	0.00	0.17	0.00	8.74666666666667	0.0566666666666667	-7.27008916336774	0.000528647617328128	0.0372023557397789	crp-63	XP_023909564.1 60S ribosomal protein L32-like [Quercus suber]	Genetic Information Processing	Translation	ko03010//Ribosome	K02912	GO:0005840//ribosome	GO:0003735//structural constituent of ribosome	GO:0006412//translation
Unigene0090257	98	64	237	334	394	394	5.66	5.13	7.04	13.41	12.83	12.77	5.94333333333333	13.0033333333333	1.12953729539956	0.000528942343572336	0.0372023557397789	RPPL1	NP_001146084.1 uncharacterized protein LOC100279616 [Zea mays]	-	-	-	-	-	GO:0005515//protein binding;GO:0043531//ADP binding	-
Unigene0024726	361	151	499	944	1785	1478	19.77	11.46	14.04	35.92	55.08	45.41	15.09	45.47	1.59132219821786	0.000529359670740631	0.0372023557397789	At3g27390	XP_002446686.1 uncharacterized membrane protein At3g27390 [Sorghum bicolor]	-	-	-	-	-	-	-
Unigene0018010	647	277	1085	98	55	253	62.90	37.33	54.18	6.62	3.01	13.80	51.47	7.81	-2.72033732906456	0.000530041644672909	0.0372023557397789	PER52	EES04822.1 hypothetical protein SORBI_3004G105100 [Sorghum bicolor]	Metabolism;Metabolism;Metabolism	Global and overview maps;Global and overview maps;Biosynthesis of other secondary metabolites	ko01100//Metabolic pathways;ko01110//Biosynthesis of secondary metabolites;ko00940//Phenylpropanoid biosynthesis	K00430;K00430;K00430	-	GO:0004601//peroxidase activity;GO:0020037//heme binding	GO:0006979//response to oxidative stress;GO:0055114//oxidation-reduction process
Unigene0097567	124	59	332	338	661	566	4.43	2.92	6.09	8.39	13.30	11.34	4.48	11.01	1.29724383150676	0.000530334178598845	0.0372023557397789	RPK2	XP_025802274.1 LRR receptor-like serine/threonine-protein kinase RPK2 [Panicum hallii]	-	-	-	-	-	GO:0004672//protein kinase activity;GO:0005515//protein binding;GO:0005524//ATP binding	GO:0006468//protein phosphorylation
Unigene0004699	1014	500	687	170	240	257	61.27	41.88	21.32	7.14	8.17	8.71	41.49	8.00666666666667	-2.37349000688717	0.000534696278688294	0.0374706553973642	--	-	-	-	-	-	GO:0032040//small-subunit processome	GO:0051116//cobaltochelatase activity	GO:0009236//cobalamin biosynthetic process
Unigene0097388	163	142	229	633	931	1118	21.38	25.82	15.43	57.69	68.81	82.27	20.8766666666667	69.59	1.73698862918973	0.000537473269505976	0.037610781032749	--	AGT17300.1 hypothetical protein SHCRBa_168_J15_F_300 [Saccharum hybrid cultivar R570]	-	-	-	-	-	-	-
Unigene0027278	63	28	500	21	24	30	3.59	2.21	14.62	0.83	0.77	0.96	6.80666666666667	0.853333333333333	-2.9957671508778	0.000537774619803389	0.037610781032749	HAK8	NP_001146010.1 Potassium transporter 2 [Zea mays]	-	-	-	-	GO:0005575//cellular_component;GO:0005623//cell;GO:0005886//plasma membrane;GO:0016020//membrane;GO:0016021//integral component of membrane;GO:0031224//intrinsic component of membrane;GO:0044425//membrane part;GO:0044464//cell part;GO:0071944//cell periphery	GO:0003674//molecular_function;GO:0005215//transporter activity;GO:0008324//cation transmembrane transporter activity;GO:0015075//ion transmembrane transporter activity;GO:0015077//monovalent inorganic cation transmembrane transporter activity;GO:0015079//potassium ion transmembrane transporter activity;GO:0015318//inorganic solute uptake transmembrane transporter activity;GO:0022857//transmembra…	GO:0006810//transport;GO:0006811//ion transport;GO:0006812//cation transport;GO:0006813//potassium ion transport;GO:0008150//biological_process;GO:0009987//cellular process;GO:0015672//monovalent inorganic cation transport;GO:0030001//metal ion transport;GO:0034220//ion transmembrane transport;GO:0051179//localization;GO:0051234//establishment of localization;GO:0055085//transmembrane transport;G…
Unigene0098689	5	1	12	33	41	45	0.90	0.25	1.11	4.14	4.17	4.56	0.753333333333333	4.29	2.50961737580551	0.000538870397825988	0.0376496544084273	--	-	-	-	-	-	-	-	-
Unigene0035899	8	2	4	68	84	32	2.46	0.85	0.63	14.51	14.54	5.52	1.31333333333333	11.5233333333333	3.13325306880602	0.000539768242140606	0.0376746346226028	--	-	-	-	-	-	-	-	-
Unigene0002451	8	2	116	0	0	1	0.36	0.12	2.69	0.00	0.00	0.03	1.05666666666667	0.01	-6.72337652941826	0.00054552884674477	0.0380058338268771	pol	CAH66146.1 OSIGBa0114M03.4 [Oryza sativa]	-	-	-	-	-	-	GO:0015074//DNA integration
Unigene0031487	228	118	457	679	1541	780	11.44	8.21	11.78	23.67	43.57	21.96	10.4766666666667	29.7333333333333	1.50490143800891	0.000546352221472598	0.0380058338268771	--	XP_004951915.1 uncharacterized protein LOC101783143 isoform X2 [Setaria italica]	-	-	-	-	-	-	-
Unigene0073567	10	115	2	2	0	0	1.49	23.70	0.15	0.21	0.00	0.00	8.44666666666667	0.07	-6.91488338636205	0.000546565665559064	0.0380058338268771	--	XP_023870962.1 RGG repeats nuclear RNA binding protein A-like [Quercus suber]	-	-	-	-	-	-	-
Unigene0098967	233	124	500	556	1213	1074	11.76	8.68	12.96	19.50	34.50	30.41	11.1333333333333	28.1366666666667	1.33756582153882	0.00054669359982156	0.0380058338268771	--	-	-	-	-	-	-	-	-
Unigene0011950	1	8	14	85	83	50	0.14	1.53	0.99	8.12	6.43	3.86	0.886666666666667	6.13666666666667	2.79099147584872	0.00055020074634137	0.0382115514351504	--	OQU83965.1 hypothetical protein SORBI_3005G207000 [Sorghum bicolor]	-	-	-	-	-	-	-
Unigene0076463	99	67	186	16	24	53	8.75	8.21	8.45	0.98	1.20	2.63	8.47	1.60333333333333	-2.40128757628332	0.000552977495331093	0.0383661838750711	--	-	-	-	-	-	-	-	-
Unigene0100747	25	8	50	88	196	104	1.92	0.85	1.98	4.70	8.49	4.49	1.58333333333333	5.89333333333333	1.89611885617312	0.000553733919190511	0.0383804758621431	--	XP_002463113.1 uncharacterized protein LOC8078986 [Sorghum bicolor]	-	-	-	-	-	-	-
Unigene0093462	213	27	359	34	21	34	16.17	2.84	13.99	1.79	0.90	1.45	11	1.38	-2.99476335163385	0.000555139927006439	0.0384295151965287	CSLA1	XP_002453460.1 glucomannan 4-beta-mannosyltransferase 1 [Sorghum bicolor]	-	-	-	-	GO:0000139//Golgi membrane;GO:0005575//cellular_component;GO:0005622//intracellular;GO:0005623//cell;GO:0005737//cytoplasm;GO:0005794//Golgi apparatus;GO:0012505//endomembrane system;GO:0016020//membrane;GO:0016021//integral component of membrane;GO:0031090//organelle membrane;GO:0031224//intrinsic component of membrane;GO:0031984//organelle subcompartment;GO:0043226//organelle;GO:0043227//membra…	GO:0000030//mannosyltransferase activity;GO:0003674//molecular_function;GO:0003824//catalytic activity;GO:0008375//acetylglucosaminyltransferase activity;GO:0016740//transferase activity;GO:0016757//transferase activity, transferring glycosyl groups;GO:0016758//transferase activity, transferring hexosyl groups;GO:0019187//beta-1,4-mannosyltransferase activity;GO:0047259//glucomannan 4-beta-mannos…	GO:0000003//reproduction;GO:0003006//developmental process involved in reproduction;GO:0007275//multicellular organism development;GO:0008150//biological_process;GO:0008152//metabolic process;GO:0009058//biosynthetic process;GO:0009791//post-embryonic development;GO:0009877//nodulation;GO:0009987//cellular process;GO:0010154//fruit development;GO:0010191//mucilage metabolic process;GO:0010192//mu…
Unigene0058212	27	52	11	3	0	0	3.70	9.88	0.77	0.29	0.00	0.00	4.78333333333333	0.0966666666666667	-5.62885402643548	0.000555858547239403	0.0384295151965287	ARB_03699	XP_014148101.1 hypothetical protein SARC_13245 [Sphaeroforma arctica JP610]	-	-	-	-	-	GO:0003674//molecular_function;GO:0008061//chitin binding;GO:0016810//hydrolase activity, acting on carbon-nitrogen (but not peptide) bonds	GO:0005975//carbohydrate metabolic process;GO:0009877//nodulation;GO:0030436//asexual sporulation
Unigene0013227	11	11	7	147	112	78	1.93	2.68	0.63	17.95	11.09	7.69	1.74666666666667	12.2433333333333	2.8093201791942	0.000556094837558763	0.0384295151965287	--	-	-	-	-	-	-	-	-
Unigene0086181	2	3	3	26	67	23	0.41	0.86	0.32	3.72	7.77	2.66	0.53	4.71666666666667	3.15370338243489	0.000556857612813781	0.0384441263626528	--	-	-	-	-	-	-	-	-
Unigene0036228	26	8	14	129	148	142	2.59	1.10	0.72	8.92	8.30	7.93	1.47	8.38333333333333	2.51170783913537	0.000561395019242364	0.0386936001974059	DIR10	NP_001150958.2 dirigent-like protein precursor [Zea mays]	-	-	-	-	-	-	-
Unigene0026630	10	7	20	41	71	79	0.75	0.73	0.77	2.14	3.00	3.33	0.75	2.82333333333333	1.91243696811516	0.000561581049216595	0.0386936001974059	GLOX1	PWZ17603.1 Aldehyde oxidase GLOX1 [Zea mays]	-	-	-	-	-	-	-
Unigene0054553	32	27	53	136	178	187	3.97	4.64	3.38	11.72	12.44	13.02	3.99666666666667	12.3933333333333	1.63269511150525	0.000562142704667133	0.0386940636831489	--	XP_008654570.1 uncharacterized protein LOC103634506 [Zea mays]	-	-	-	-	-	-	-
Unigene0002697	13	7	36	73	74	75	0.61	0.46	0.87	2.40	1.97	1.99	0.646666666666667	2.12	1.71297011309723	0.000563502786974051	0.0387494303058448	--	-	-	-	-	-	-	-	-
Unigene0006627	50	45	191	181	400	319	4.67	5.82	9.16	11.74	21.03	16.70	6.55	16.49	1.33202458701265	0.000564479927544477	0.0387783806776565	PLP3	XP_002464183.1 patatin-like protein 3 [Sorghum bicolor]	-	-	-	-	-	-	GO:0006629//lipid metabolic process
Unigene0017891	851	628	653	3534	6995	5324	41.55	42.51	16.38	119.88	192.45	145.83	33.48	152.72	2.18951757485359	0.000566631384902839	0.0388771567949683	--	XP_002465670.1 uncharacterized protein LOC8081857 [Sorghum bicolor]	-	-	-	-	GO:0016020//membrane	-	GO:0048193//Golgi vesicle transport
Unigene0000844	71	116	723	23	37	80	2.02	4.58	10.58	0.46	0.59	1.28	5.72666666666667	0.776666666666667	-2.88232817648418	0.000567032877186823	0.0388771567949683	RE1	XP_021305431.1 uncharacterized protein LOC110431065 [Sorghum bicolor]	-	-	-	-	-	-	GO:0015074//DNA integration
Unigene0041010	104	71	203	317	543	408	3.87	3.66	3.88	8.20	11.39	8.52	3.80333333333333	9.37	1.30078466209166	0.000568579164598369	0.0389448801464784	--	XP_002456784.1 pentatricopeptide repeat-containing protein At3g02650, mitochondrial [Sorghum bicolor]	-	-	-	-	-	-	-
Unigene0013654	2	7	67	0	0	0	0.21	1.02	3.62	0.00	0.00	0.00	1.61666666666667	0.001	-10.6588065312407	0.000572745169159301	0.0391917322425316	--	KAF0920979.1 hypothetical protein E2562_037894 [Oryza meyeriana var. granulata] [Oryza meyeriana]	-	-	-	-	GO:0000428//DNA-directed RNA polymerase complex;GO:0005575//cellular_component;GO:0005622//intracellular;GO:0005623//cell;GO:0005634//nucleus;GO:0005654//nucleoplasm;GO:0005665//DNA-directed RNA polymerase II, core complex;GO:0005666//DNA-directed RNA polymerase III complex;GO:0005730//nucleolus;GO:0005736//DNA-directed RNA polymerase I complex;GO:0016591//DNA-directed RNA polymerase II, holoenzy…	GO:0001054//RNA polymerase I activity;GO:0001055//RNA polymerase II activity;GO:0001056//RNA polymerase III activity;GO:0003674//molecular_function;GO:0003676//nucleic acid binding;GO:0003677//DNA binding;GO:0003824//catalytic activity;GO:0003899//DNA-directed RNA polymerase activity;GO:0003968//RNA-directed RNA polymerase activity;GO:0005488//binding;GO:0008234//cysteine-type peptidase activity;…	GO:0001172//transcription, RNA-templated;GO:0006139//nucleobase-containing compound metabolic process;GO:0006351//transcription, DNA-templated;GO:0006360//transcription from RNA polymerase I promoter;GO:0006366//transcription from RNA polymerase II promoter;GO:0006383//transcription from RNA polymerase III promoter;GO:0006399//tRNA metabolic process;GO:0006508//proteolysis;GO:0006725//cellular ar…
Unigene0060949	0	0	0	10	19	16	0.00	0.00	0.00	1.23	1.90	1.59	0.001	1.57333333333333	10.619608643528	0.000575221744438164	0.0393226096041023	--	-	-	-	-	-	-	-	-
Unigene0005900	0	30	108	0	0	0	0.00	3.02	4.03	0.00	0.00	0.00	2.35	0.001	-11.1984450414524	0.000576071373960039	0.0393421202384776	--	-	-	-	-	-	-	-	-
Unigene0012761	43	42	207	17	30	32	2.17	2.94	5.37	0.60	0.85	0.91	3.49333333333333	0.786666666666667	-2.15077995217561	0.000577978721148135	0.0394119098043638	--	RLN27582.1 uncharacterized protein C2845_PM05G18820 [Panicum miliaceum]	-	-	-	-	-	-	-
Unigene0015419	12	177	2	3	3	0	1.33	27.09	0.11	0.23	0.19	0.00	9.51	0.14	-6.08594660880296	0.0005782237226059	0.0394119098043638	--	-	-	-	-	-	-	-	-
Unigene0092485	0	0	8	30	48	37	0.00	0.00	0.69	3.50	4.54	3.48	0.23	3.84	4.06140054466414	0.000580516342275156	0.0395088074995981	--	-	-	-	-	-	-	-	-
Unigene0020578	1	0	0	2	60	50	0.12	0.00	0.00	0.17	4.20	3.49	0.04	2.62	6.03342300153745	0.000581438688045972	0.0395088074995981	--	-	-	-	-	-	-	-	-
Unigene0036620	0	0	1	13	37	10	0.00	0.00	0.09	1.50	3.45	0.93	0.03	1.96	6.02974734339405	0.00058236965963146	0.0395088074995981	--	XP_021306574.1 uncharacterized protein LOC110431655 [Sorghum bicolor]	-	-	-	-	-	-	-
Unigene0051924	2	41	5	0	0	0	0.54	15.34	0.69	0.00	0.00	0.00	5.52333333333333	0.001	-12.4313234813877	0.000582536757593284	0.0395088074995981	cot-3	XP_023880799.1 elongation factor 2-like [Quercus suber]	-	-	-	-	-	GO:0003746//translation elongation factor activity;GO:0005525//GTP binding	GO:0006412//translation;GO:0006414//translational elongation;GO:0006950//response to stress
Unigene0082994	183	159	395	681	1110	743	15.07	18.15	16.71	38.97	51.51	34.33	16.6433333333333	41.6033333333333	1.32175471835251	0.000582879488141562	0.0395088074995981	EB1A	XP_002447202.1 microtubule-associated protein RP/EB family member 1A [Sorghum bicolor]	-	-	-	-	GO:0005575//cellular_component;GO:0005622//intracellular;GO:0005623//cell;GO:0005737//cytoplasm;GO:0005856//cytoskeleton;GO:0005874//microtubule;GO:0015630//microtubule cytoskeleton;GO:0030496//midbody;GO:0035371//microtubule plus-end;GO:0043226//organelle;GO:0043228//non-membrane-bounded organelle;GO:0043229//intracellular organelle;GO:0043232//intracellular non-membrane-bounded organelle;GO:004…	GO:0003674//molecular_function;GO:0005488//binding;GO:0005515//protein binding;GO:0008017//microtubule binding;GO:0008022//protein C-terminus binding;GO:0008092//cytoskeletal protein binding;GO:0015631//tubulin binding;GO:0019899//enzyme binding;GO:0019900//kinase binding;GO:0019901//protein kinase binding;GO:0042802//identical protein binding	GO:0000079//regulation of cyclin-dependent protein serine/threonine kinase activity;GO:0001932//regulation of protein phosphorylation;GO:0001934//positive regulation of protein phosphorylation;GO:0006355//regulation of transcription, DNA-templated;GO:0007049//cell cycle;GO:0008104//protein localization;GO:0008150//biological_process;GO:0009889//regulation of biosynthetic process;GO:0009891//posit…
Unigene0087801	632	368	1853	264	484	439	28.96	23.38	43.62	8.41	12.50	11.29	31.9866666666667	10.7333333333333	-1.57537246929146	0.000583045016594288	0.0395088074995981	CIP7	XP_002489097.2 uncharacterized protein LOC8155448 [Sorghum bicolor]	-	-	-	-	-	-	-
Unigene0086952	19	7	3	61	321	232	2.94	1.50	0.24	6.55	27.95	20.11	1.56	18.2033333333333	3.54458472189086	0.000585365437536656	0.0396275351733553	--	OQU81637.1 hypothetical protein SORBI_3006G089300 [Sorghum bicolor]	-	-	-	-	-	-	-
Unigene0060531	26	27	80	3	14	10	5.50	7.92	8.69	0.44	1.67	1.19	7.37	1.1	-2.74416109557041	0.00058985335507601	0.0398926234168187	--	-	-	-	-	-	-	-	-
Unigene0062557	319	58	149	15	17	52	34.95	8.81	8.39	1.14	1.05	3.20	17.3833333333333	1.79666666666667	-3.27431007465462	0.000592921494630148	0.0400612693581114	--	OEL17117.1 hypothetical protein BAE44_0021863 [Dichanthelium oligosanthes]	-	-	-	-	-	GO:0004144//diacylglycerol O-acyltransferase activity	GO:0045017//glycerolipid biosynthetic process
Unigene0040101	0	4	0	34	75	159	0.00	0.59	0.00	2.50	4.47	9.44	0.196666666666667	5.47	4.79771647415187	0.000594706231829893	0.0401429585024538	--	ONL92445.1 hypothetical protein ZEAMMB73_Zm00001d027257 [Zea mays]	-	-	-	-	-	-	-
Unigene0010049	0	0	0	6	29	18	0.00	0.00	0.00	1.55	6.09	3.76	0.001	3.8	11.8917837032183	0.00059626969916177	0.0402095682622359	--	KAF1856648.1 hypothetical protein Lal_00043468 [Lupinus albus]	-	-	-	-	-	-	-
Unigene0060458	14	11	91	3	4	6	0.62	0.67	2.05	0.09	0.10	0.15	1.11333333333333	0.113333333333333	-3.29624145122371	0.000597311138262699	0.0402408802403686	KIN14K	XP_002441403.2 kinesin-like protein KIN-14K [Sorghum bicolor]	-	-	-	-	-	GO:0005515//protein binding;GO:0005524//ATP binding;GO:0008017//microtubule binding	GO:0007018//microtubule-based movement;GO:0007059//chromosome segregation;GO:0030261//chromosome condensation
Unigene0012308	21	46	2	1	0	1	11.82	35.88	0.58	0.39	0.00	0.32	16.0933333333333	0.236666666666667	-6.08746284125033	0.000597941077347668	0.0402444357541489	--	-	-	-	-	-	-	-	-
Unigene0085801	379	185	450	1290	1857	1386	23.57	15.95	14.37	55.74	65.07	48.35	17.9633333333333	56.3866666666667	1.65029897363906	0.000598974665340628	0.0402751258099049	--	XP_008655887.1 uncharacterized protein LOC103635119 isoform X2 [Zea mays]	-	-	-	-	-	-	-
Unigene0099826	433	366	1092	270	288	263	42.80	50.15	55.44	18.54	16.04	14.58	49.4633333333333	16.3866666666667	-1.5938370512129	0.000599738033736369	0.0402876046400477	FRK1	NP_001105210.1 fructokinase-1 [Zea mays]	Metabolism;Metabolism;Metabolism;Metabolism;Metabolism	Global and overview maps;Global and overview maps;Carbohydrate metabolism;Carbohydrate metabolism;Carbohydrate metabolism	ko01100//Metabolic pathways;ko01110//Biosynthesis of secondary metabolites;ko00500//Starch and sucrose metabolism;ko00520//Amino sugar and nucleotide sugar metabolism;ko00051//Fructose and mannose metabolism	K00847;K00847;K00847;K00847;K00847	-	GO:0000166//nucleotide binding;GO:0003674//molecular_function;GO:0003824//catalytic activity;GO:0004396//hexokinase activity;GO:0004747//ribokinase activity;GO:0005488//binding;GO:0005524//ATP binding;GO:0008144//drug binding;GO:0008662//1-phosphofructokinase activity;GO:0008865//fructokinase activity;GO:0016301//kinase activity;GO:0016740//transferase activity;GO:0016772//transferase activity, t…	GO:0000271//polysaccharide biosynthetic process;GO:0005975//carbohydrate metabolic process;GO:0005976//polysaccharide metabolic process;GO:0005982//starch metabolic process;GO:0006073//cellular glucan metabolic process;GO:0006793//phosphorus metabolic process;GO:0006796//phosphate-containing compound metabolic process;GO:0008150//biological_process;GO:0008152//metabolic process;GO:0009058//biosyn…
Unigene0044684	61	40	87	7	27	12	2.71	2.47	1.99	0.22	0.68	0.30	2.39	0.4	-2.57893871309339	0.00060502012165213	0.040603313804196	--	-	-	-	-	-	-	-	-
Unigene0056776	30	9	23	133	129	175	3.28	1.36	1.29	10.10	7.95	10.73	1.97666666666667	9.59333333333333	2.27896258219429	0.000605983730596074	0.0406082630526052	--	-	-	-	-	-	-	-	-
Unigene0034978	110	86	314	322	593	512	6.53	7.08	9.57	13.28	19.83	17.05	7.72666666666667	16.72	1.11365678179557	0.000606258631220773	0.0406082630526052	AHL1	XP_021321547.1 AT-hook motif nuclear-localized protein 1 [Sorghum bicolor]	-	-	-	-	-	-	-
Unigene0074875	518	307	1625	1470	2535	2155	19.89	16.34	32.04	39.21	54.84	46.41	22.7566666666667	46.82	1.04083568329294	0.00060716002071908	0.0406292226044348	MAPKKK3	XP_002447871.1 mitogen-activated protein kinase kinase kinase 3 isoform X1 [Sorghum bicolor]	-	-	-	-	-	GO:0004672//protein kinase activity;GO:0005524//ATP binding	GO:0006468//protein phosphorylation
Unigene0097052	25	21	328	12	7	14	1.96	2.28	13.21	0.65	0.31	0.62	5.81666666666667	0.526666666666667	-3.46523057291991	0.000607783983898042	0.0406292226044348	CDT1A	XP_002437834.1 CDT1-like protein a, chloroplastic [Sorghum bicolor]	-	-	-	-	-	-	-
Unigene0087142	3	4	3	31	43	45	0.23	0.42	0.12	1.63	1.84	1.91	0.256666666666667	1.79333333333333	2.80467582186172	0.000608319590394533	0.0406292226044348	At4g33820	XP_002446197.1 uncharacterized protein LOC8085757 [Sorghum bicolor]	-	-	-	-	-	GO:0004553//hydrolase activity, hydrolyzing O-glycosyl compounds;GO:0016798//hydrolase activity, acting on glycosyl bonds	GO:0005975//carbohydrate metabolic process
Unigene0011693	3	57	1	0	0	0	0.30	7.79	0.05	0.00	0.00	0.00	2.71333333333333	0.001	-11.4058505784325	0.000611303919203347	0.0407894733762784	hex-1	XP_023915316.1 uncharacterized protein LOC112026878 [Quercus suber]	-	-	-	-	-	GO:0003746//translation elongation factor activity	GO:0006414//translational elongation
Unigene0020994	0	9	5	83	161	81	0.00	1.93	0.40	8.91	14.02	7.02	0.776666666666667	9.98333333333333	3.68415414302187	0.00061233173101303	0.0408189932505512	--	-	-	-	-	-	-	-	-
Unigene0071087	0	0	0	20	17	9	0.00	0.00	0.00	4.96	3.42	1.80	0.001	3.39333333333333	11.7284874402419	0.000614435005040503	0.0409031225362769	--	-	-	-	-	-	GO:0005840//ribosome;GO:0022626//cytosolic ribosome	GO:0045182//translation regulator activity	GO:0009386//translational attenuation;GO:0044238//primary metabolic process
Unigene0012162	0	0	0	9	22	15	0.00	0.00	0.00	0.49	0.97	0.66	0.001	0.706666666666667	9.46488604872941	0.000615013326601019	0.0409031225362769	--	AWA44754.1 putative transposase [Saccharum officinarum]	-	-	-	-	-	-	-
Unigene0078297	17	7	74	98	234	103	0.69	0.39	1.54	2.77	5.36	2.35	0.873333333333333	3.49333333333333	2	0.000615353595980876	0.0409031225362769	CBP60C	TVU49840.1 hypothetical protein EJB05_01178, partial [Eragrostis curvula]	-	-	-	-	-	GO:0005516//calmodulin binding	-
Unigene0045962	0	0	2	20	27	15	0.00	0.00	0.13	1.78	1.95	1.08	0.0433333333333333	1.60333333333333	5.20945336562895	0.00061663346987322	0.0409290938248697	--	-	-	-	-	-	-	-	-
Unigene0002104	6	9	27	49	71	74	1.59	3.31	3.68	9.03	10.61	11.01	2.86	10.2166666666667	1.8368375210786	0.000616918276874971	0.0409290938248697	--	-	-	-	-	-	-	-	-
Unigene0011410	0	0	0	53	3	15	0.00	0.00	0.00	10.59	0.49	2.42	0.001	4.5	12.1357092861044	0.000617723362304733	0.0409435500064491	TRX1	KAB8342833.1 hypothetical protein FH972_022431 [Carpinus fangiana]	-	-	-	-	GO:0005737//cytoplasm	GO:0003756//protein disulfide isomerase activity;GO:0015035//protein disulfide oxidoreductase activity;GO:0015036//disulfide oxidoreductase activity;GO:0016491//oxidoreductase activity	GO:0006457//protein folding;GO:0055114//oxidation-reduction process
Unigene0072530	0	0	0	4	38	20	0.00	0.00	0.00	1.02	7.83	4.10	0.001	4.31666666666667	12.0757019767401	0.00062202181879367	0.0411757811886209	--	-	-	-	-	-	-	-	-
[truncated: 91 more rows]
