# Supplementary material for: Transcriptome analysis revealed key genes and pathways related to cadmium tolerance and accumulation in coix (Coix lacryma-jobi L.)
Source: Front Plant Sci. 2026 Feb 27;16:1660959. doi: 10.3389/fpls.2025.1660959 (PMC12985850; doi:10.3389/fpls.2025.1660959)
Supplement: Supplementary file 1 [file DataSheet1.zip › Supplemenatry Tables/Table S20 --Coix-0-J-vs-Coix-30-J.Level2.xls]

GO ID (level1)	GO Term (level1)	GO ID (level2)	GO Term (level2)	number_of_Coix-0-J-vs-Coix-30-J (up)	number_of_Coix-0-J-vs-Coix-30-J (down)	Genes_of_Coix-0-J-vs-Coix-30-J_up	Genes_of_Coix-0-J-vs-Coix-30-J_down
GO:0008150	Biological Process	GO:0044699	single-organism process	305	607	Unigene0000103(CYP71E1),Unigene0000498(GL1-1),Unigene0001188(GA2OX5),Unigene0001693(KIN5A),Unigene0002071(pod),Unigene0002076(FAO2),Unigene0002437(GIP),Unigene0002501(KCS20),Unigene0002678(At5g27470),Unigene0003635(PER30),Unigene0004542(MTP4),Unigene0004943(EEF1A1),Unigene0006345(ICR2),Unigene0007010(DLT),Unigene0007012(PER2),Unigene0007013(GSVIVT00037159001),Unigene0007139(PER52),Unigene0007821(…	Unigene0000003(SAH1),Unigene0000012(ERF1-2),Unigene0000132(AO2),Unigene0000306(atp-1),Unigene0000353(HSP70),Unigene0000499(ANB1),Unigene0000502(PER54),Unigene0000592(ARF),Unigene0000704(ABCC10),Unigene0000974(Os07g0190000),Unigene0001042(CYP81Q32),Unigene0001370(CYP81Q32),Unigene0001402(ABCG36),Unigene0001453(GPDA),Unigene0001492(gapdh),Unigene0001522(OPT2),Unigene0001566(osm1),Unigene0001638(ara…
GO:0008150	Biological Process	GO:0040011	locomotion	4	19	Unigene0044825(--),Unigene0045319(TIO),Unigene0063912(ABCG11),Unigene0075143(TERT)	Unigene0000306(atp-1),Unigene0002537(TEF3),Unigene0008948(atp-1),Unigene0010811(--),Unigene0011341(atp-1),Unigene0016618(ABCB11),Unigene0024291(--),Unigene0029535(atpD),Unigene0045947(--),Unigene0045949(--),Unigene0064647(HSP26.2),Unigene0066623(ARB1),Unigene0067736(atp-2),Unigene0071598(vma-2),Unigene0071751(atp-2),Unigene0078566(--),Unigene0081703(vma-1),Unigene0088873(--),Unigene0095986(SSB1)
GO:0008150	Biological Process	GO:0001906	cell killing	0	2	--	Unigene0012158(Zlp),Unigene0024276(TLP)
GO:0008150	Biological Process	GO:0071840	cellular component organization or biogenesis	114	110	Unigene0001693(KIN5A),Unigene0002076(FAO2),Unigene0004322(MIZ1),Unigene0004943(EEF1A1),Unigene0005565(PME13),Unigene0006345(ICR2),Unigene0009162(XTH),Unigene0010974(LACS1),Unigene0011085(HTR2),Unigene0011428(MYB86),Unigene0013215(Sb03g046810),Unigene0014307(LACS2),Unigene0014532(EXPB16),Unigene0015199(GR1),Unigene0018008(PER19),Unigene0018212(Tat),Unigene0019146(Os03g0268400),Unigene0020591(ICR4)…	Unigene0000012(ERF1-2),Unigene0000353(HSP70),Unigene0000499(ANB1),Unigene0000592(ARF),Unigene0000974(Os07g0190000),Unigene0001402(ABCG36),Unigene0001731(ARB_05732-2),Unigene0002185(TEF3),Unigene0002537(TEF3),Unigene0002578(ABCB11),Unigene0005224(--),Unigene0005554(FT1),Unigene0006331(--),Unigene0006332(--),Unigene0006870(SPCC550.08),Unigene0008129(--),Unigene0008295(--),Unigene0008352(--),Unigene…
GO:0008150	Biological Process	GO:0008152	metabolic process	354	827	Unigene0000028(RE1),Unigene0000103(CYP71E1),Unigene0000200(TPS26),Unigene0000498(GL1-1),Unigene0001188(GA2OX5),Unigene0001867(HMGB6),Unigene0002071(pod),Unigene0002076(FAO2),Unigene0002437(GIP),Unigene0002473(TY3B-G),Unigene0002501(KCS20),Unigene0002544(XTH25),Unigene0002678(At5g27470),Unigene0002786(Pol),Unigene0003635(PER30),Unigene0004873(At3g03770),Unigene0004943(EEF1A1),Unigene0006813(SRF8),…	Unigene0000003(SAH1),Unigene0000012(ERF1-2),Unigene0000132(AO2),Unigene0000276(rpl-3),Unigene0000306(atp-1),Unigene0000353(HSP70),Unigene0000366(rpl-3),Unigene0000499(ANB1),Unigene0000502(PER54),Unigene0000592(ARF),Unigene0000704(ABCC10),Unigene0000844(RE1),Unigene0000878(--),Unigene0000974(Os07g0190000),Unigene0001042(CYP81Q32),Unigene0001083(RE1),Unigene0001141(--),Unigene0001370(CYP81Q32),Unig…
GO:0008150	Biological Process	GO:0051704	multi-organism process	23	54	Unigene0000498(GL1-1),Unigene0007988(At5g35370),Unigene0009203(PDLP7),Unigene0014307(LACS2),Unigene0014532(EXPB16),Unigene0015199(GR1),Unigene0021521(LYK3),Unigene0021990(--),Unigene0024364(SPAC3H5.08c),Unigene0025777(AGO7),Unigene0045319(TIO),Unigene0047914(CSLC1),Unigene0054701(PME32),Unigene0054703(PME44),Unigene0055034(--),Unigene0064868(ROPGEF14),Unigene0078311(pol),Unigene0093462(CSLA1),Uni…	Unigene0000306(atp-1),Unigene0002537(TEF3),Unigene0004291(RPS5),Unigene0005224(--),Unigene0005424(At2g19130),Unigene0006432(--),Unigene0007689(CHS6),Unigene0007986(ALD1),Unigene0008948(atp-1),Unigene0010811(--),Unigene0011341(atp-1),Unigene0011944(tef-1),Unigene0012104(--),Unigene0012158(Zlp),Unigene0017214(At5g03700),Unigene0018918(At1g78830),Unigene0024276(TLP),Unigene0025384(CHS8),Unigene00295…
GO:0008150	Biological Process	GO:0000003	reproduction	26	36	Unigene0000498(GL1-1),Unigene0004542(MTP4),Unigene0007988(At5g35370),Unigene0014532(EXPB16),Unigene0015199(GR1),Unigene0023102(At3g03980),Unigene0028666(SGO1),Unigene0030487(NCAPD2),Unigene0037481(LYP4),Unigene0044001(--),Unigene0045319(TIO),Unigene0049641(ncapg),Unigene0053143(ALE2),Unigene0055034(--),Unigene0063912(ABCG11),Unigene0064868(ROPGEF14),Unigene0065829(PS1),Unigene0068883(HOX21),Unige…	Unigene0000003(SAH1),Unigene0000353(HSP70),Unigene0001402(ABCG36),Unigene0005224(--),Unigene0005424(At2g19130),Unigene0011834(--),Unigene0011944(tef-1),Unigene0017214(At5g03700),Unigene0017236(SPO11),Unigene0018918(At1g78830),Unigene0027168(SSB1),Unigene0027449(hsps-1),Unigene0027716(MCM5),Unigene0032244(NOM1),Unigene0032660(TIFY10A),Unigene0034404(B120),Unigene0035931(NNT),Unigene0043838(--),Uni…
GO:0008150	Biological Process	GO:0098754	detoxification	6	10	Unigene0002437(GIP),Unigene0013215(Sb03g046810),Unigene0018008(PER19),Unigene0090317(PER40),Unigene0092423(PRXIIE-2),Unigene0099749(CAD5)	Unigene0004463(adh-1),Unigene0023706(Sb03g046810),Unigene0037399(CAD1),Unigene0052144(Os01g0794400),Unigene0060447(adhP),Unigene0065735(lad1),Unigene0084951(ADH2),Unigene0090770(--),Unigene0098055(FDH1),Unigene0098344(At5g42250)
GO:0008150	Biological Process	GO:0022414	reproductive process	20	29	Unigene0000498(GL1-1),Unigene0004542(MTP4),Unigene0007988(At5g35370),Unigene0014532(EXPB16),Unigene0015199(GR1),Unigene0028666(SGO1),Unigene0030487(NCAPD2),Unigene0044001(--),Unigene0045319(TIO),Unigene0049641(ncapg),Unigene0053143(ALE2),Unigene0055034(--),Unigene0063912(ABCG11),Unigene0064868(ROPGEF14),Unigene0065829(PS1),Unigene0068883(HOX21),Unigene0078224(SMC4),Unigene0086909(SGO1),Unigene009…	Unigene0000353(HSP70),Unigene0005224(--),Unigene0005424(At2g19130),Unigene0011944(tef-1),Unigene0017214(At5g03700),Unigene0017236(SPO11),Unigene0018918(At1g78830),Unigene0027168(SSB1),Unigene0027449(hsps-1),Unigene0027716(MCM5),Unigene0032244(NOM1),Unigene0032660(TIFY10A),Unigene0034404(B120),Unigene0043838(--),Unigene0049744(SD18),Unigene0049746(B120),Unigene0054776(--),Unigene0055336(SD18),Unig…
GO:0008150	Biological Process	GO:0051179	localization	80	181	Unigene0002193(--),Unigene0002317(--),Unigene0002437(GIP),Unigene0004542(MTP4),Unigene0007821(IGHMBP2),Unigene0011860(PUP1),Unigene0014336(Mtnd5),Unigene0014367(SBT1.4),Unigene0015785(TPX2),Unigene0021990(--),Unigene0024364(SPAC3H5.08c),Unigene0027278(HAK8),Unigene0028668(--),Unigene0030453(--),Unigene0030487(NCAPD2),Unigene0030513(TOR1L2),Unigene0033471(SWEET11),Unigene0035743(CYP93G1),Unigene00…	Unigene0000306(atp-1),Unigene0000704(ABCC10),Unigene0001402(ABCG36),Unigene0001522(OPT2),Unigene0001638(araE),Unigene0002185(TEF3),Unigene0002537(TEF3),Unigene0002578(ABCB11),Unigene0002845(ecdD),Unigene0003059(ARB_02626),Unigene0003085(nop-1),Unigene0003541(syb1),Unigene0005170(AAP7),Unigene0005934(FDD123),Unigene0006156(mdrA),Unigene0006757(EXO70H1),Unigene0007035(YET3),Unigene0007483(--),Unige…
GO:0008150	Biological Process	GO:0022610	biological adhesion	2	2	Unigene0055034(--),Unigene0063912(ABCG11)	Unigene0045947(--),Unigene0078566(--)
GO:0008150	Biological Process	GO:0048519	negative regulation of biological process	23	21	Unigene0008994(--),Unigene0021521(LYK3),Unigene0025777(AGO7),Unigene0026784(Os03g0162200),Unigene0030487(NCAPD2),Unigene0040635(SIRP1),Unigene0045319(TIO),Unigene0049641(ncapg),Unigene0054701(PME32),Unigene0054703(PME44),Unigene0054710(PME35),Unigene0054918(Os10g0323600),Unigene0057479(--),Unigene0063912(ABCG11),Unigene0065829(PS1),Unigene0075143(TERT),Unigene0079137(HIS2A),Unigene0079138(OsI_017…	Unigene0004291(RPS5),Unigene0007587(--),Unigene0008373(BPG2),Unigene0012158(Zlp),Unigene0015500(PHB1),Unigene0027716(MCM5),Unigene0030165(PHB2),Unigene0032660(TIFY10A),Unigene0034650(paa1),Unigene0045593(MIMI_R614),Unigene0047523(TIFY11C),Unigene0051847(TIFY10B),Unigene0060030(Os01g0656200),Unigene0064102(SSD1),Unigene0066623(ARB1),Unigene0072615(--),Unigene0078566(--),Unigene0090071(TIFY11B),Uni…
GO:0008150	Biological Process	GO:0023052	signaling	28	34	Unigene0007010(DLT),Unigene0008994(--),Unigene0012123(IAA14),Unigene0014557(NCRK),Unigene0016707(IDM1),Unigene0021521(LYK3),Unigene0026369(ROPGAP1),Unigene0040635(SIRP1),Unigene0040874(GAST1),Unigene0047528(ROPGAP2),Unigene0047894(IAA31),Unigene0050294(At5g57670),Unigene0053143(ALE2),Unigene0055034(--),Unigene0058280(--),Unigene0062558(At4g15545),Unigene0062948(CDKB1-1),Unigene0063443(SCPL24),Uni…	Unigene0000592(ARF),Unigene0002537(TEF3),Unigene0002578(ABCB11),Unigene0004291(RPS5),Unigene0004397(At4g20820),Unigene0004400(At1g30700),Unigene0007986(ALD1),Unigene0012024(--),Unigene0012380(--),Unigene0016618(ABCB11),Unigene0017961(SAR1),Unigene0021714(GDI1),Unigene0030996(--),Unigene0032660(TIFY10A),Unigene0033276(MPK12),Unigene0035050(CTG1),Unigene0037269(--),Unigene0045197(gng-1),Unigene0047…
GO:0008150	Biological Process	GO:0050896	response to stimulus	111	163	Unigene0000672(CAL1),Unigene0001920(MLO1),Unigene0002071(pod),Unigene0002437(GIP),Unigene0003635(PER30),Unigene0004322(MIZ1),Unigene0004943(EEF1A1),Unigene0006138(MLP423),Unigene0007010(DLT),Unigene0007012(PER2),Unigene0007013(GSVIVT00037159001),Unigene0007139(PER52),Unigene0007821(IGHMBP2),Unigene0008370(GSVIVT00037159001),Unigene0008994(--),Unigene0010352(PER3),Unigene0010354(PER16),Unigene0010…	Unigene0000352(HSP70),Unigene0000353(HSP70),Unigene0000502(PER54),Unigene0000592(ARF),Unigene0000704(ABCC10),Unigene0001402(ABCG36),Unigene0001846(cot-3),Unigene0002158(HSP70),Unigene0002185(TEF3),Unigene0002537(TEF3),Unigene0002578(ABCB11),Unigene0002845(ecdD),Unigene0003632(HRPN),Unigene0003633(HRPN),Unigene0004291(RPS5),Unigene0004397(At4g20820),Unigene0004400(At1g30700),Unigene0004463(adh-1),…
GO:0008150	Biological Process	GO:0002376	immune system process	7	6	Unigene0021521(LYK3),Unigene0025777(AGO7),Unigene0037481(LYP4),Unigene0044644(KIN12G),Unigene0072502(H2-K1),Unigene0091380(Azgp1),Unigene0095407(KIN14A)	Unigene0004291(RPS5),Unigene0007986(ALD1),Unigene0034192(Cd74),Unigene0054031(ISPG),Unigene0062038(XYL4),Unigene0099675(ILL6)
GO:0008150	Biological Process	GO:0050789	regulation of biological process	95	135	Unigene0001867(HMGB6),Unigene0002076(FAO2),Unigene0004943(EEF1A1),Unigene0007010(DLT),Unigene0007262(--),Unigene0008994(--),Unigene0011428(MYB86),Unigene0011837(TRI1),Unigene0012123(IAA14),Unigene0013326(ROC8),Unigene0014557(NCRK),Unigene0016707(IDM1),Unigene0016865(At3g21340),Unigene0020789(BZIP06),Unigene0021521(LYK3),Unigene0021697(Os10g0537100),Unigene0022102(HOX9),Unigene0025777(AGO7),Unigen…	Unigene0000012(ERF1-2),Unigene0000353(HSP70),Unigene0000499(ANB1),Unigene0000592(ARF),Unigene0002352(GSTU6),Unigene0002537(TEF3),Unigene0002578(ABCB11),Unigene0002668(WRKY24),Unigene0002677(ERF109),Unigene0004291(RPS5),Unigene0004397(At4g20820),Unigene0004400(At1g30700),Unigene0006353(PCL1),Unigene0007587(--),Unigene0007723(BHLH41),Unigene0007986(ALD1),Unigene0008295(--),Unigene0008373(BPG2),Unig…
GO:0008150	Biological Process	GO:0065007	biological regulation	103	148	Unigene0000672(CAL1),Unigene0001188(GA2OX5),Unigene0001867(HMGB6),Unigene0002076(FAO2),Unigene0004943(EEF1A1),Unigene0007010(DLT),Unigene0007262(--),Unigene0008994(--),Unigene0011428(MYB86),Unigene0011837(TRI1),Unigene0011860(PUP1),Unigene0012123(IAA14),Unigene0013326(ROC8),Unigene0014557(NCRK),Unigene0016707(IDM1),Unigene0016865(At3g21340),Unigene0020789(BZIP06),Unigene0021521(LYK3),Unigene00216…	Unigene0000012(ERF1-2),Unigene0000353(HSP70),Unigene0000499(ANB1),Unigene0000592(ARF),Unigene0002352(GSTU6),Unigene0002537(TEF3),Unigene0002578(ABCB11),Unigene0002668(WRKY24),Unigene0002677(ERF109),Unigene0004291(RPS5),Unigene0004397(At4g20820),Unigene0004400(At1g30700),Unigene0005407(AO2),Unigene0006353(PCL1),Unigene0007587(--),Unigene0007723(BHLH41),Unigene0007986(ALD1),Unigene0008295(--),Unige…
GO:0008150	Biological Process	GO:0032501	multicellular organismal process	42	34	Unigene0000498(GL1-1),Unigene0004542(MTP4),Unigene0007988(At5g35370),Unigene0014307(LACS2),Unigene0015199(GR1),Unigene0022102(HOX9),Unigene0025777(AGO7),Unigene0028083(ARP1),Unigene0028668(--),Unigene0040360(Fga),Unigene0040635(SIRP1),Unigene0041365(4CL2),Unigene0041495(PAT19),Unigene0044001(--),Unigene0045319(TIO),Unigene0051186(RNR2B),Unigene0053143(ALE2),Unigene0054802(Os01g0952100),Unigene005…	Unigene0001402(ABCG36),Unigene0002185(TEF3),Unigene0002537(TEF3),Unigene0002578(ABCB11),Unigene0005424(At2g19130),Unigene0007986(ALD1),Unigene0009808(Map1a),Unigene0011944(tef-1),Unigene0016618(ABCB11),Unigene0017214(At5g03700),Unigene0018918(At1g78830),Unigene0025320(--),Unigene0027716(MCM5),Unigene0030908(ABCC4),Unigene0032244(NOM1),Unigene0032660(TIFY10A),Unigene0034404(B120),Unigene0045947(--…
GO:0008150	Biological Process	GO:0007610	behavior	0	1	--	Unigene0088873(--)
GO:0008150	Biological Process	GO:0040007	growth	6	2	Unigene0055034(--),Unigene0059432(FSM),Unigene0064868(ROPGEF14),Unigene0067637(PSI3),Unigene0075143(TERT),Unigene0082570(ILI5)	Unigene0000012(ERF1-2),Unigene0012158(Zlp)
GO:0008150	Biological Process	GO:0032502	developmental process	44	27	Unigene0000498(GL1-1),Unigene0004542(MTP4),Unigene0008994(--),Unigene0011428(MYB86),Unigene0014307(LACS2),Unigene0014532(EXPB16),Unigene0014557(NCRK),Unigene0022102(HOX9),Unigene0023102(At3g03980),Unigene0025777(AGO7),Unigene0028083(ARP1),Unigene0028668(--),Unigene0037481(LYP4),Unigene0040635(SIRP1),Unigene0041365(4CL2),Unigene0044001(--),Unigene0045319(TIO),Unigene0051186(RNR2B),Unigene0053143(A…	Unigene0000003(SAH1),Unigene0000353(HSP70),Unigene0001402(ABCG36),Unigene0007986(ALD1),Unigene0009808(Map1a),Unigene0011834(--),Unigene0018316(JAMYB),Unigene0027168(SSB1),Unigene0027449(hsps-1),Unigene0027716(MCM5),Unigene0032244(NOM1),Unigene0032660(TIFY10A),Unigene0035931(NNT),Unigene0045947(--),Unigene0047564(ARB_03699),Unigene0054776(--),Unigene0060030(Os01g0656200),Unigene0069733(hsc71),Unig…
GO:0008150	Biological Process	GO:0048518	positive regulation of biological process	17	12	Unigene0007010(DLT),Unigene0007262(--),Unigene0008994(--),Unigene0011837(TRI1),Unigene0020789(BZIP06),Unigene0021521(LYK3),Unigene0052506(EB1C),Unigene0059432(FSM),Unigene0062948(CDKB1-1),Unigene0063912(ABCG11),Unigene0064868(ROPGEF14),Unigene0067637(PSI3),Unigene0068436(BZIP02),Unigene0075143(TERT),Unigene0088720(At1g18250),Unigene0089204(BRCA1),Unigene0089828(Apoa1)	Unigene0000499(ANB1),Unigene0012158(Zlp),Unigene0012380(--),Unigene0027716(MCM5),Unigene0032244(NOM1),Unigene0060030(Os01g0656200),Unigene0062038(XYL4),Unigene0062143(TBC1D15),Unigene0072615(--),Unigene0078173(MAP3KE2),Unigene0084586(NAC002),Unigene0092322(RPL26A)
GO:0008150	Biological Process	GO:0009987	cellular process	362	766	Unigene0000028(RE1),Unigene0000200(TPS26),Unigene0000498(GL1-1),Unigene0001188(GA2OX5),Unigene0001693(KIN5A),Unigene0001867(HMGB6),Unigene0002076(FAO2),Unigene0002437(GIP),Unigene0002473(TY3B-G),Unigene0002501(KCS20),Unigene0002544(XTH25),Unigene0002678(At5g27470),Unigene0002786(Pol),Unigene0004322(MIZ1),Unigene0004542(MTP4),Unigene0004873(At3g03770),Unigene0004943(EEF1A1),Unigene0005565(PME13),U…	Unigene0000003(SAH1),Unigene0000012(ERF1-2),Unigene0000132(AO2),Unigene0000276(rpl-3),Unigene0000306(atp-1),Unigene0000352(HSP70),Unigene0000353(HSP70),Unigene0000366(rpl-3),Unigene0000499(ANB1),Unigene0000592(ARF),Unigene0000704(ABCC10),Unigene0000844(RE1),Unigene0000878(--),Unigene0000974(Os07g0190000),Unigene0001083(RE1),Unigene0001141(--),Unigene0001402(ABCG36),Unigene0001453(GPDA),Unigene000…
GO:0003674	Molecular Function	GO:0003824	catalytic activity	341	727	Unigene0000103(CYP71E1),Unigene0000200(TPS26),Unigene0000498(GL1-1),Unigene0001188(GA2OX5),Unigene0002071(pod),Unigene0002076(FAO2),Unigene0002473(TY3B-G),Unigene0002501(KCS20),Unigene0002544(XTH25),Unigene0002678(At5g27470),Unigene0002691(AN1),Unigene0002786(Pol),Unigene0003635(PER30),Unigene0004873(At3g03770),Unigene0004943(EEF1A1),Unigene0005565(PME13),Unigene0006813(SRF8),Unigene0007012(PER2)…	Unigene0000003(SAH1),Unigene0000132(AO2),Unigene0000194(SB20O07.14),Unigene0000306(atp-1),Unigene0000352(HSP70),Unigene0000353(HSP70),Unigene0000502(PER54),Unigene0000592(ARF),Unigene0000704(ABCC10),Unigene0000878(--),Unigene0000974(Os07g0190000),Unigene0001042(CYP81Q32),Unigene0001370(CYP81Q32),Unigene0001402(ABCG36),Unigene0001453(GPDA),Unigene0001492(gapdh),Unigene0001518(gh5-1),Unigene0001566…
GO:0003674	Molecular Function	GO:0009055	electron carrier activity	12	27	Unigene0014336(Mtnd5),Unigene0022997(--),Unigene0031918(PETE),Unigene0036030(qoxB),Unigene0039145(PETJ),Unigene0064839(UCC1),Unigene0076019(At4g27520),Unigene0083061(FDX5),Unigene0084778(GRXC15),Unigene0089759(ARPN),Unigene0090369(--),Unigene0090376(At4g27520)	Unigene0000132(AO2),Unigene0001864(AO1),Unigene0005407(AO2),Unigene0010228(--),Unigene0011142(Os03g0784700),Unigene0012588(SDH2),Unigene0028701(Os02g0134400),Unigene0043942(cox-6),Unigene0045640(nuo78),Unigene0057325(AO2),Unigene0062084(GRXC4),Unigene0064794(fes-1),Unigene0065132(NIA1),Unigene0067039(cya-4),Unigene0067544(cyt-1),Unigene0070932(AO1),Unigene0073628(nuo-51),Unigene0075796(ALTA7),Uni…
GO:0003674	Molecular Function	GO:0098772	molecular function regulator	26	18	Unigene0005565(PME13),Unigene0019146(Os03g0268400),Unigene0026311(GDI1),Unigene0034396(C3),Unigene0041495(PAT19),Unigene0042958(Pzp),Unigene0049208(--),Unigene0052923(--),Unigene0053000(Mug1),Unigene0054701(PME32),Unigene0054703(PME44),Unigene0054710(PME35),Unigene0056596(ROPGEF7),Unigene0056599(ROPGEF7),Unigene0064868(ROPGEF14),Unigene0065829(PS1),Unigene0078311(pol),Unigene0081279(--),Unigene00…	Unigene0007587(--),Unigene0012024(--),Unigene0012158(Zlp),Unigene0021714(GDI1),Unigene0037743(--),Unigene0039920(hhp1),Unigene0045895(--),Unigene0052657(--),Unigene0052921(--),Unigene0062143(TBC1D15),Unigene0063482(GST4),Unigene0066141(--),Unigene0068507(--),Unigene0072615(--),Unigene0082739(MPG1),Unigene0083790(--),Unigene0090164(--),Unigene0092722(--)
GO:0003674	Molecular Function	GO:0016209	antioxidant activity	18	17	Unigene0002071(pod),Unigene0003635(PER30),Unigene0007012(PER2),Unigene0007013(GSVIVT00037159001),Unigene0007139(PER52),Unigene0008370(GSVIVT00037159001),Unigene0010352(PER3),Unigene0010354(PER16),Unigene0013215(Sb03g046810),Unigene0014851(Gpx1),Unigene0018008(PER19),Unigene0018018(PER43),Unigene0024443(PER73),Unigene0041419(Cat),Unigene0063297(PER21),Unigene0074665(P4hb),Unigene0090317(PER40),Uni…	Unigene0000502(PER54),Unigene0003059(ARB_02626),Unigene0003632(HRPN),Unigene0003633(HRPN),Unigene0009243(katG),Unigene0012647(PER29),Unigene0021478(HYR1),Unigene0023636(SOD2),Unigene0023706(Sb03g046810),Unigene0035161(--),Unigene0052144(Os01g0794400),Unigene0065608(LPD1),Unigene0074077(GSVIVT00037159001),Unigene0081089(FMO1),Unigene0092489(aif1),Unigene0100280(At4g37250),Unigene0100636(PRX1)
GO:0003674	Molecular Function	GO:0005488	binding	343	654	Unigene0000103(CYP71E1),Unigene0000200(TPS26),Unigene0000204(--),Unigene0000498(GL1-1),Unigene0000570(COL5),Unigene0000672(CAL1),Unigene0001188(GA2OX5),Unigene0001420(RGA5),Unigene0001693(KIN5A),Unigene0001867(HMGB6),Unigene0002071(pod),Unigene0002076(FAO2),Unigene0002310(HTR2),Unigene0002437(GIP),Unigene0002691(AN1),Unigene0003468(--),Unigene0003635(PER30),Unigene0004057(RPM1),Unigene0004775(ILI…	Unigene0000003(SAH1),Unigene0000012(ERF1-2),Unigene0000101(--),Unigene0000132(AO2),Unigene0000306(atp-1),Unigene0000352(HSP70),Unigene0000353(HSP70),Unigene0000449(UGT75B1),Unigene0000499(ANB1),Unigene0000502(PER54),Unigene0000512(--),Unigene0000592(ARF),Unigene0000704(ABCC10),Unigene0000797(--),Unigene0000878(--),Unigene0000974(Os07g0190000),Unigene0001042(CYP81Q32),Unigene0001370(CYP81Q32),Unig…
GO:0003674	Molecular Function	GO:0001071	nucleic acid binding transcription factor activity	15	37	Unigene0001867(HMGB6),Unigene0007010(DLT),Unigene0011428(MYB86),Unigene0020789(BZIP06),Unigene0022102(HOX9),Unigene0028815(POSF21),Unigene0034064(RPA2C),Unigene0050109(NET3A),Unigene0057479(--),Unigene0061330(ATL65),Unigene0068436(BZIP02),Unigene0068883(HOX21),Unigene0076226(SMOS1),Unigene0079676(MADS34),Unigene0086656(HMGB7)	Unigene0002668(WRKY24),Unigene0002677(ERF109),Unigene0007723(BHLH41),Unigene0008295(--),Unigene0011896(WRKY72A),Unigene0012668(adv-1),Unigene0014664(HSFB2B),Unigene0014666(HSFB2B),Unigene0018316(JAMYB),Unigene0026622(WRKY28),Unigene0037601(FCR1),Unigene0038075(--),Unigene0038215(rps-25),Unigene0043838(--),Unigene0045389(MBZ1),Unigene0049366(WRKY71),Unigene0049920(BZIP24),Unigene0050252(--),Unigen…
GO:0003674	Molecular Function	GO:0016530	metallochaperone activity	0	2	--	Unigene0001402(ABCG36),Unigene0002537(TEF3)
GO:0003674	Molecular Function	GO:0005215	transporter activity	42	123	Unigene0002437(GIP),Unigene0004542(MTP4),Unigene0011860(PUP1),Unigene0014336(Mtnd5),Unigene0015785(TPX2),Unigene0021990(--),Unigene0024364(SPAC3H5.08c),Unigene0027278(HAK8),Unigene0028668(--),Unigene0032556(HHP4),Unigene0033471(SWEET11),Unigene0035743(CYP93G1),Unigene0036030(qoxB),Unigene0039145(PETJ),Unigene0039331(NAT2),Unigene0040031(At4g08290),Unigene0040449(OPT7),Unigene0046620(--),Unigene00…	Unigene0000306(atp-1),Unigene0000704(ABCC10),Unigene0001402(ABCG36),Unigene0001522(OPT2),Unigene0001638(araE),Unigene0002185(TEF3),Unigene0002537(TEF3),Unigene0002578(ABCB11),Unigene0002845(ecdD),Unigene0003085(nop-1),Unigene0005170(AAP7),Unigene0005934(FDD123),Unigene0006156(mdrA),Unigene0007035(YET3),Unigene0008948(atp-1),Unigene0011150(ZIP8),Unigene0011304(SLC15A1),Unigene0011341(atp-1),Unigen…
GO:0003674	Molecular Function	GO:0004871	signal transducer activity	8	6	Unigene0014557(NCRK),Unigene0021521(LYK3),Unigene0049405(--),Unigene0050294(At5g57670),Unigene0053143(ALE2),Unigene0055034(--),Unigene0089134(Apoh),Unigene0101216(PDK)	Unigene0004397(At4g20820),Unigene0004400(At1g30700),Unigene0033276(MPK12),Unigene0037269(--),Unigene0084741(mpr1),Unigene0097573(FBA1)
GO:0003674	Molecular Function	GO:0060089	molecular transducer activity	8	4	Unigene0014557(NCRK),Unigene0021521(LYK3),Unigene0049405(--),Unigene0050294(At5g57670),Unigene0053143(ALE2),Unigene0055034(--),Unigene0089134(Apoh),Unigene0101216(PDK)	Unigene0004397(At4g20820),Unigene0004400(At1g30700),Unigene0037269(--),Unigene0066474(ABCG43)
GO:0003674	Molecular Function	GO:0000988	transcription factor activity, protein binding	2	7	Unigene0011428(MYB86),Unigene0050109(NET3A)	Unigene0000101(--),Unigene0017603(ROX3),Unigene0018316(JAMYB),Unigene0032660(TIFY10A),Unigene0047523(TIFY11C),Unigene0051847(TIFY10B),Unigene0090071(TIFY11B)
GO:0003674	Molecular Function	GO:0045182	translation regulator activity	0	1	--	Unigene0071087(--)
GO:0003674	Molecular Function	GO:0045735	nutrient reservoir activity	1	0	Unigene0054802(Os01g0952100)	--
GO:0003674	Molecular Function	GO:0005198	structural molecule activity	8	80	Unigene0002501(KCS20),Unigene0021521(LYK3),Unigene0064173(Apoe),Unigene0082701(Vim),Unigene0088374(Fgg),Unigene0089828(Apoa1),Unigene0091415(Apoa4),Unigene0091495(--)	Unigene0000276(rpl-3),Unigene0000366(rpl-3),Unigene0001984(rpl401),Unigene0002149(RPS11A),Unigene0002228(rps-5),Unigene0002457(rps-14),Unigene0003401(rpl2101),Unigene0006359(RPL3),Unigene0008274(rpsa),Unigene0008560(RPL26A),Unigene0008864(crp-6),Unigene0008998(rpl-7),Unigene0011053(crp-46),Unigene0011834(--),Unigene0012972(rpl10a),Unigene0013445(RPL20A),Unigene0013647(rpl22),Unigene0015304(RPS0),…
GO:0005575	Cellular Component	GO:0005576	extracellular region	58	24	Unigene0000672(CAL1),Unigene0002544(XTH25),Unigene0009161(XTH22),Unigene0009162(XTH),Unigene0010872(At3g48460),Unigene0013215(Sb03g046810),Unigene0013313(XTH32),Unigene0014532(EXPB16),Unigene0018008(PER19),Unigene0022834(At5g56590),Unigene0028804(XTH8),Unigene0031775(Os03g0165400),Unigene0034395(Igfbp2),Unigene0034396(C3),Unigene0036458(At1g71691),Unigene0038169(At5g03810),Unigene0040360(Fga),Uni…	Unigene0001518(gh5-1),Unigene0006432(--),Unigene0007483(--),Unigene0011834(--),Unigene0013880(cbh-1),Unigene0021489(Cht8),Unigene0021565(--),Unigene0023706(Sb03g046810),Unigene0025828(apoeb),Unigene0026603(APOB),Unigene0033777(axeA),Unigene0043049(faeC),Unigene0045236(Chia),Unigene0052921(--),Unigene0062143(TBC1D15),Unigene0064479(XYL6),Unigene0066345(eglD),Unigene0068507(--),Unigene0069511(FAEB)…
GO:0005575	Cellular Component	GO:0099512	supramolecular fiber	17	3	Unigene0014935(KIN7H),Unigene0023082(KIN14N),Unigene0042908(NEK4),Unigene0044644(KIN12G),Unigene0045319(TIO),Unigene0046111(KIN12A),Unigene0050101(FIM2),Unigene0052506(EB1C),Unigene0056505(KIN13B),Unigene0059973(AIR9),Unigene0068583(KIN7K),Unigene0068970(MAP70.4),Unigene0077202(KIN7D),Unigene0082701(Vim),Unigene0092250(KIN4C),Unigene0092316(KIN5B),Unigene0095407(KIN14A)	Unigene0057516(EPSIN1),Unigene0082700(des),Unigene0093815(KIN14Q)
GO:0005575	Cellular Component	GO:0044421	extracellular region part	11	3	Unigene0000672(CAL1),Unigene0034396(C3),Unigene0040360(Fga),Unigene0042958(Pzp),Unigene0053000(Mug1),Unigene0063443(SCPL24),Unigene0064851(EXL3),Unigene0086034(Alb),Unigene0088366(Gc),Unigene0088374(Fgg),Unigene0091241(Fgb)	Unigene0021489(Cht8),Unigene0075903(BANGLUC),Unigene0078566(--)
GO:0005575	Cellular Component	GO:0055044	symplast	11	4	Unigene0009203(PDLP7),Unigene0013215(Sb03g046810),Unigene0014307(LACS2),Unigene0014532(EXPB16),Unigene0018008(PER19),Unigene0040874(GAST1),Unigene0054802(Os01g0952100),Unigene0059973(AIR9),Unigene0064851(EXL3),Unigene0086915(KN),Unigene0092250(KIN4C)	Unigene0023706(Sb03g046810),Unigene0031765(HB),Unigene0093267(--),Unigene0099279(MST4)
GO:0005575	Cellular Component	GO:0044425	membrane part	95	147	Unigene0000498(GL1-1),Unigene0001920(MLO1),Unigene0004322(MIZ1),Unigene0004542(MTP4),Unigene0006161(OFP8),Unigene0007988(At5g35370),Unigene0009203(PDLP7),Unigene0010354(PER16),Unigene0011860(PUP1),Unigene0013253(At1g60630),Unigene0014557(NCRK),Unigene0015785(TPX2),Unigene0020141(B3GALT3),Unigene0021521(LYK3),Unigene0022834(At5g56590),Unigene0023798(CURT1B),Unigene0024522(At4g30420),Unigene0027278…	Unigene0000306(atp-1),Unigene0000704(ABCC10),Unigene0001402(ABCG36),Unigene0001638(araE),Unigene0001864(AO1),Unigene0002185(TEF3),Unigene0002537(TEF3),Unigene0002578(ABCB11),Unigene0002845(ecdD),Unigene0003532(cox-13),Unigene0003541(syb1),Unigene0005170(AAP7),Unigene0006156(mdrA),Unigene0007035(YET3),Unigene0007483(--),Unigene0008948(atp-1),Unigene0009077(sdh3),Unigene0011142(Os03g0784700),Unigen…
GO:0005575	Cellular Component	GO:0030054	cell junction	11	4	Unigene0009203(PDLP7),Unigene0013215(Sb03g046810),Unigene0014307(LACS2),Unigene0014532(EXPB16),Unigene0018008(PER19),Unigene0040874(GAST1),Unigene0054802(Os01g0952100),Unigene0059973(AIR9),Unigene0064851(EXL3),Unigene0086915(KN),Unigene0092250(KIN4C)	Unigene0023706(Sb03g046810),Unigene0031765(HB),Unigene0093267(--),Unigene0099279(MST4)
GO:0005575	Cellular Component	GO:0016020	membrane	130	198	Unigene0000498(GL1-1),Unigene0001920(MLO1),Unigene0002437(GIP),Unigene0002501(KCS20),Unigene0004322(MIZ1),Unigene0004542(MTP4),Unigene0006138(MLP423),Unigene0006161(OFP8),Unigene0007221(BC10),Unigene0007988(At5g35370),Unigene0009203(PDLP7),Unigene0010354(PER16),Unigene0011860(PUP1),Unigene0013253(At1g60630),Unigene0014336(Mtnd5),Unigene0014532(EXPB16),Unigene0014557(NCRK),Unigene0015785(TPX2),Uni…	Unigene0000306(atp-1),Unigene0000704(ABCC10),Unigene0001402(ABCG36),Unigene0001638(araE),Unigene0001864(AO1),Unigene0002185(TEF3),Unigene0002537(TEF3),Unigene0002578(ABCB11),Unigene0002845(ecdD),Unigene0003085(nop-1),Unigene0003532(cox-13),Unigene0003541(syb1),Unigene0004291(RPS5),Unigene0005170(AAP7),Unigene0005224(--),Unigene0005554(FT1),Unigene0005934(FDD123),Unigene0006156(mdrA),Unigene000703…
GO:0005575	Cellular Component	GO:0009295	nucleoid	3	0	Unigene0023798(CURT1B),Unigene0068637(--),Unigene0075143(TERT)	--
GO:0005575	Cellular Component	GO:0044215	other organism	1	3	Unigene0061330(ATL65)	Unigene0044865(--),Unigene0064647(HSP26.2),Unigene0075176(BGLU13)
GO:0005575	Cellular Component	GO:0044217	other organism part	1	3	Unigene0061330(ATL65)	Unigene0044865(--),Unigene0064647(HSP26.2),Unigene0075176(BGLU13)
GO:0005575	Cellular Component	GO:0039679	viral occlusion body	0	1	--	Unigene0078566(--)
GO:0005575	Cellular Component	GO:0044423	virion part	3	5	Unigene0064173(Apoe),Unigene0089828(Apoa1),Unigene0091415(Apoa4)	Unigene0011834(--),Unigene0025828(apoeb),Unigene0058347(ALDH2C4),Unigene0064647(HSP26.2),Unigene0088873(--)
GO:0005575	Cellular Component	GO:0019012	virion	4	5	Unigene0022790(--),Unigene0064173(Apoe),Unigene0089828(Apoa1),Unigene0091415(Apoa4)	Unigene0011834(--),Unigene0025828(apoeb),Unigene0058347(ALDH2C4),Unigene0064647(HSP26.2),Unigene0088873(--)
GO:0005575	Cellular Component	GO:0044456	synapse part	0	1	--	Unigene0092322(RPL26A)
GO:0005575	Cellular Component	GO:0045202	synapse	0	1	--	Unigene0092322(RPL26A)
GO:0005575	Cellular Component	GO:0032991	macromolecular complex	90	204	Unigene0002501(KCS20),Unigene0007821(IGHMBP2),Unigene0011085(HTR2),Unigene0011837(TRI1),Unigene0014055(SEN1),Unigene0014336(Mtnd5),Unigene0014935(KIN7H),Unigene0015083(BGLU25),Unigene0015857(--),Unigene0020591(ICR4),Unigene0023798(CURT1B),Unigene0026784(Os03g0162200),Unigene0028668(--),Unigene0029879(PNSL2),Unigene0030487(NCAPD2),Unigene0030513(TOR1L2),Unigene0031775(Os03g0165400),Unigene0032143(…	Unigene0000276(rpl-3),Unigene0000306(atp-1),Unigene0000366(rpl-3),Unigene0000704(ABCC10),Unigene0000974(Os07g0190000),Unigene0001402(ABCG36),Unigene0001566(osm1),Unigene0001984(rpl401),Unigene0002149(RPS11A),Unigene0002185(TEF3),Unigene0002228(rps-5),Unigene0002457(rps-14),Unigene0002537(TEF3),Unigene0002578(ABCB11),Unigene0002771(acoA),Unigene0003401(rpl2101),Unigene0003532(cox-13),Unigene000502…
GO:0005575	Cellular Component	GO:0044464	cell part	233	355	Unigene0000498(GL1-1),Unigene0001867(HMGB6),Unigene0002501(KCS20),Unigene0002544(XTH25),Unigene0002678(At5g27470),Unigene0004322(MIZ1),Unigene0004542(MTP4),Unigene0004943(EEF1A1),Unigene0006161(OFP8),Unigene0007010(DLT),Unigene0007262(--),Unigene0007821(IGHMBP2),Unigene0007988(At5g35370),Unigene0008994(--),Unigene0009161(XTH22),Unigene0009162(XTH),Unigene0009742(At5g22580),Unigene0010249(BX1),Uni…	Unigene0000012(ERF1-2),Unigene0000276(rpl-3),Unigene0000306(atp-1),Unigene0000366(rpl-3),Unigene0000499(ANB1),Unigene0000592(ARF),Unigene0000704(ABCC10),Unigene0000974(Os07g0190000),Unigene0001402(ABCG36),Unigene0001566(osm1),Unigene0001638(araE),Unigene0001984(rpl401),Unigene0002149(RPS11A),Unigene0002185(TEF3),Unigene0002228(rps-5),Unigene0002457(rps-14),Unigene0002537(TEF3),Unigene0002578(ABCB…
GO:0005575	Cellular Component	GO:0005623	cell	233	355	Unigene0000498(GL1-1),Unigene0001867(HMGB6),Unigene0002501(KCS20),Unigene0002544(XTH25),Unigene0002678(At5g27470),Unigene0004322(MIZ1),Unigene0004542(MTP4),Unigene0004943(EEF1A1),Unigene0006161(OFP8),Unigene0007010(DLT),Unigene0007262(--),Unigene0007821(IGHMBP2),Unigene0007988(At5g35370),Unigene0008994(--),Unigene0009161(XTH22),Unigene0009162(XTH),Unigene0009742(At5g22580),Unigene0010249(BX1),Uni…	Unigene0000012(ERF1-2),Unigene0000276(rpl-3),Unigene0000306(atp-1),Unigene0000366(rpl-3),Unigene0000499(ANB1),Unigene0000592(ARF),Unigene0000704(ABCC10),Unigene0000974(Os07g0190000),Unigene0001402(ABCG36),Unigene0001566(osm1),Unigene0001638(araE),Unigene0001984(rpl401),Unigene0002149(RPS11A),Unigene0002185(TEF3),Unigene0002228(rps-5),Unigene0002457(rps-14),Unigene0002537(TEF3),Unigene0002578(ABCB…
GO:0005575	Cellular Component	GO:0044422	organelle part	79	120	Unigene0000498(GL1-1),Unigene0004322(MIZ1),Unigene0004542(MTP4),Unigene0011085(HTR2),Unigene0011837(TRI1),Unigene0011860(PUP1),Unigene0014557(NCRK),Unigene0014935(KIN7H),Unigene0015857(--),Unigene0015970(PNSL4),Unigene0016865(At3g21340),Unigene0020141(B3GALT3),Unigene0023082(KIN14N),Unigene0023798(CURT1B),Unigene0026784(Os03g0162200),Unigene0028666(SGO1),Unigene0028668(--),Unigene0030453(--),Unig…	Unigene0000276(rpl-3),Unigene0000306(atp-1),Unigene0000366(rpl-3),Unigene0001984(rpl401),Unigene0002149(RPS11A),Unigene0002228(rps-5),Unigene0002457(rps-14),Unigene0003059(ARB_02626),Unigene0006359(RPL3),Unigene0006934(H4.1),Unigene0007689(CHS6),Unigene0007779(ATL6),Unigene0007784(ATL6),Unigene0008274(rpsa),Unigene0008560(RPL26A),Unigene0008948(atp-1),Unigene0008998(rpl-7),Unigene0009061(mug145),…
GO:0005575	Cellular Component	GO:0031974	membrane-enclosed lumen	16	18	Unigene0011837(TRI1),Unigene0026784(Os03g0162200),Unigene0028666(SGO1),Unigene0028668(--),Unigene0030487(NCAPD2),Unigene0049641(ncapg),Unigene0052506(EB1C),Unigene0057479(--),Unigene0063912(ABCG11),Unigene0065829(PS1),Unigene0074665(P4hb),Unigene0075143(TERT),Unigene0078224(SMC4),Unigene0078823(rno),Unigene0079137(HIS2A),Unigene0079138(OsI_017523)	Unigene0003059(ARB_02626),Unigene0006934(H4.1),Unigene0011822(DBP2),Unigene0013654(--),Unigene0017236(SPO11),Unigene0017603(ROX3),Unigene0027716(MCM5),Unigene0028709(--),Unigene0028981(sbp1),Unigene0032244(NOM1),Unigene0034192(Cd74),Unigene0046874(idh2),Unigene0051418(icdA),Unigene0062079(fadB),Unigene0072615(--),Unigene0088873(--),Unigene0092322(RPL26A),Unigene0092440(rplQ)
GO:0005575	Cellular Component	GO:0043226	organelle	138	196	Unigene0000498(GL1-1),Unigene0001867(HMGB6),Unigene0002501(KCS20),Unigene0004322(MIZ1),Unigene0004542(MTP4),Unigene0007010(DLT),Unigene0007262(--),Unigene0008994(--),Unigene0009742(At5g22580),Unigene0010249(BX1),Unigene0010688(GH3.12),Unigene0010974(LACS1),Unigene0011085(HTR2),Unigene0011428(MYB86),Unigene0011837(TRI1),Unigene0011860(PUP1),Unigene0012123(IAA14),Unigene0014307(LACS2),Unigene001455…	Unigene0000276(rpl-3),Unigene0000306(atp-1),Unigene0000366(rpl-3),Unigene0001984(rpl401),Unigene0002149(RPS11A),Unigene0002228(rps-5),Unigene0002457(rps-14),Unigene0002537(TEF3),Unigene0003059(ARB_02626),Unigene0003401(rpl2101),Unigene0003532(cox-13),Unigene0004397(At4g20820),Unigene0004400(At1g30700),Unigene0006359(RPL3),Unigene0006934(H4.1),Unigene0007587(--),Unigene0007689(CHS6),Unigene0007779…
