# Supplementary material for: Transcriptome analysis revealed key genes and pathways related to cadmium tolerance and accumulation in coix (Coix lacryma-jobi L.)
Source: Front Plant Sci. 2026 Feb 27;16:1660959. doi: 10.3389/fpls.2025.1660959 (PMC12985850; doi:10.3389/fpls.2025.1660959)
Supplement: Supplementary file 1 [file DataSheet1.zip › Supplemenatry Tables/Table S21 --Coix-0-J-vs-Coix-30-J.filter.annot.xls]

id	Coix-0-J-1_count	Coix-0-J-2_count	Coix-0-J-3_count	Coix-30-J-1_count	Coix-30-J-2_count	Coix-30-J-3_count	Coix-0-J-1_fpkm	Coix-0-J-2_fpkm	Coix-0-J-3_fpkm	Coix-30-J-1_fpkm	Coix-30-J-2_fpkm	Coix-30-J-3_fpkm	Coix-0-J_mean	Coix-30-J_mean	log2(fc)	PValue	FDR	Symbol	Description	KEGG_A_class	KEGG_B_class	Pathway	K_ID	GO Component	GO Function	GO Process
Unigene0094875	2806	2514	1711	3	4	2	25.01	23.52	18.08	0.03	0.04	0.02	22.2033333333333	0.03	-9.53159806513212	9.01332429316663e-68	6.41721649700585e-63	Pol	AAM94327.1 putative reverse transcriptase [Sorghum bicolor]	-	-	-	-	-	GO:0003964//RNA-directed DNA polymerase activity;GO:0008853//exodeoxyribonuclease III activity	GO:0000373//Group II intron splicing;GO:0006281//DNA repair
Unigene0026629	2896	2492	1379	2	12	8	54.01	48.79	30.50	0.04	0.25	0.19	44.4333333333333	0.16	-8.11742665925518	3.72719174818612e-62	1.32682435447804e-57	--	XP_021321225.1 uncharacterized protein LOC110437198 [Sorghum bicolor]	-	-	-	-	-	-	-
Unigene0022712	4782	4887	2343	69	44	43	82.52	88.52	47.94	1.42	0.85	0.96	72.9933333333333	1.07666666666667	-6.08312113569371	8.12382020570183e-62	1.92797209061784e-57	--	XP_020162220.1 uncharacterized protein LOC109747600 [Aegilops tauschii subsp. tauschii] [Aegilops tauschii]	-	-	-	-	-	-	-
Unigene0012212	1714	2167	991	15	21	21	24.48	32.48	16.78	0.26	0.34	0.39	24.58	0.33	-6.21887508101421	2.55575783532087e-61	4.54905726503351e-57	XA21	XP_002452447.1 receptor kinase-like protein Xa21 [Sorghum bicolor]	-	-	-	-	-	GO:0004672//protein kinase activity;GO:0005515//protein binding;GO:0005524//ATP binding	GO:0006468//protein phosphorylation
Unigene0017726	2452	2372	1493	1	3	4	40.14	40.75	28.98	0.02	0.06	0.08	36.6233333333333	0.0533333333333333	-9.42350989177284	2.60141729190057e-60	3.7042621386289e-56	--	KXG22779.2 hypothetical protein SORBI_3008G006500 [Sorghum bicolor]	-	-	-	-	-	-	-
Unigene0011485	983	1006	566	9	12	7	19.48	20.93	13.30	0.21	0.27	0.18	17.9033333333333	0.22	-6.34658088679708	3.04952636646415e-56	3.61861881188581e-52	--	TKV94336.1 hypothetical protein SEVIR_9G287700v2 [Setaria viridis]	-	-	-	-	-	-	-
Unigene0031765	1086	1096	573	15	16	14	56.49	59.84	35.34	0.93	0.94	0.94	50.5566666666667	0.936666666666667	-5.75422181115359	4.16541187611082e-54	4.23664041919231e-50	HB	XP_021310484.1 non-symbiotic hemoglobin isoform X1 [Sorghum bicolor]	-	-	-	-	GO:0005575//cellular_component;GO:0005618//cell wall;GO:0005622//intracellular;GO:0005623//cell;GO:0005737//cytoplasm;GO:0005829//cytosol;GO:0005886//plasma membrane;GO:0005911//cell-cell junction;GO:0009506//plasmodesma;GO:0016020//membrane;GO:0030054//cell junction;GO:0030312//external encapsulating structure;GO:0044424//intracellular part;GO:0044444//cytoplasmic part;GO:0044464//cell part;GO:0…	GO:0003674//molecular_function;GO:0005488//binding;GO:0008144//drug binding;GO:0019825//oxygen binding;GO:0020037//heme binding;GO:0036094//small molecule binding;GO:0043167//ion binding;GO:0043169//cation binding;GO:0046872//metal ion binding;GO:0046906//tetrapyrrole binding;GO:0048037//cofactor binding;GO:0097159//organic cyclic compound binding;GO:1901363//heterocyclic compound binding	GO:0001666//response to hypoxia;GO:0006950//response to stress;GO:0008150//biological_process;GO:0009628//response to abiotic stimulus;GO:0036293//response to decreased oxygen levels;GO:0050896//response to stimulus;GO:0070482//response to oxygen levels
Unigene0035561	1120	1089	606	2	4	2	10.64	10.86	6.82	0.02	0.04	0.02	9.44	0.0266666666666667	-8.467605550083	2.48500360713889e-43	2.21156002271835e-39	pol	XP_021308555.1 uncharacterized protein LOC110432444 [Sorghum bicolor]	-	-	-	-	-	-	GO:0015074//DNA integration
Unigene0085588	2389	2714	834	6	1	3	68.08	81.18	28.18	0.20	0.03	0.11	59.1466666666667	0.113333333333333	-9.02758080891138	1.44913844694541e-40	1.14638122230192e-36	CYP71C4	XP_002443696.1 indole-2-monooxygenase [Sorghum bicolor]	Metabolism	Global and overview maps	ko01100//Metabolic pathways	K00512	-	GO:0005506//iron ion binding;GO:0016705//oxidoreductase activity, acting on paired donors, with incorporation or reduction of molecular oxygen;GO:0020037//heme binding	GO:0055114//oxidation-reduction process
Unigene0079885	1331	1228	597	0	2	4	12.44	12.04	6.61	0.00	0.02	0.05	10.3633333333333	0.0233333333333333	-8.79487997928346	5.24335051955899e-36	3.73310826941042e-32	pol	KAE8790105.1 RNA-directed DNA polymerase [Hordeum vulgare]	-	-	-	-	-	-	-
Unigene0086034	0	7	10	505	569	619	0.00	0.19	0.31	15.79	16.82	20.97	0.166666666666667	17.86	6.74362267606765	9.02703251595994e-35	5.84270576398909e-31	Alb	-	-	-	-	-	GO:0005615//extracellular space	-	-
Unigene0095836	924	684	449	1	3	2	19.53	15.17	11.25	0.03	0.07	0.05	15.3166666666667	0.05	-8.25895855056788	5.05132530344197e-34	2.99699339690965e-30	CBP60D	XP_006664921.1 PREDICTED: calmodulin-binding protein 60 A-like isoform X2 [Oryza brachyantha]	-	-	-	-	-	GO:0005516//calmodulin binding	-
Unigene0089955	1429	1413	445	5	14	9	37.74	39.17	13.94	0.16	0.42	0.31	30.2833333333333	0.296666666666667	-6.67353736815508	1.01324589269917e-33	5.54923598634638e-30	SAMT	QFS21958.1 jasmonate o-methyltransferase [Saccharum hybrid cultivar]	-	-	-	-	-	GO:0008168//methyltransferase activity	-
Unigene0095968	862	810	351	2	4	2	12.57	12.40	6.07	0.03	0.07	0.04	10.3466666666667	0.0466666666666667	-7.79255792012953	5.05280243275268e-33	2.56960267717637e-29	--	-	-	-	-	-	-	-	-
Unigene0003512	484	968	766	1	2	3	11.82	24.81	22.18	0.03	0.05	0.09	19.6033333333333	0.0566666666666667	-8.43438293391159	6.56155640570146e-33	3.11442087611151e-29	AOX1	KAB8337036.1 hypothetical protein FH972_021340 [Carpinus fangiana]	Metabolism;Metabolism	Global and overview maps;Amino acid metabolism	ko01100//Metabolic pathways;ko00260//Glycine, serine and threonine metabolism	K00108;K00108	-	GO:0008812//choline dehydrogenase activity;GO:0016491//oxidoreductase activity;GO:0016614//oxidoreductase activity, acting on CH-OH group of donors;GO:0016701//oxidoreductase activity, acting on single donors with incorporation of molecular oxygen;GO:0050660//flavin adenine dinucleotide binding	GO:0006744//ubiquinone biosynthetic process;GO:0019285//glycine betaine biosynthetic process from choline;GO:0055114//oxidation-reduction process
Unigene0084769	1918	2502	734	9	27	8	52.08	71.30	23.63	0.29	0.83	0.28	49.0033333333333	0.466666666666667	-6.71434365684788	1.35849782359206e-32	6.04506059664275e-29	TPS23	TKW09059.1 hypothetical protein SEVIR_6G066700v2 [Setaria viridis]	-	-	-	-	-	GO:0000287//magnesium ion binding;GO:0010333//terpene synthase activity;GO:0016829//lyase activity	-
Unigene0011790	524	534	258	14	12	12	6.95	7.44	4.06	0.22	0.18	0.21	6.15	0.203333333333333	-4.91866776338487	3.59377175292465e-32	1.50509274995868e-28	--	-	-	-	-	-	-	-	-
Unigene0008196	1470	1705	720	9	0	2	25.02	30.46	14.53	0.18	0.00	0.04	23.3366666666667	0.0733333333333333	-8.31391367265398	8.08686042065356e-32	3.19866778538484e-28	--	EES08987.2 hypothetical protein SORBI_3005G218300 [Sorghum bicolor]	-	-	-	-	-	-	-
Unigene0045340	980	1120	466	1	2	2	14.67	17.60	8.27	0.02	0.03	0.04	13.5133333333333	0.03	-8.81520537202458	1.48904675957057e-31	5.57977169163924e-28	--	XP_021313387.1 uncharacterized protein LOC8054384 [Sorghum bicolor]	-	-	-	-	-	GO:0003677//DNA binding;GO:0004803//transposase activity;GO:0008270//zinc ion binding	GO:0006313//transposition, DNA-mediated
Unigene0027885	3204	3943	1090	17	3	3	82.91	107.09	33.44	0.52	0.09	0.10	74.48	0.236666666666667	-8.29785273877527	1.76069165166232e-31	6.26779817617011e-28	CYP71Z16	TKV99830.1 hypothetical protein SEVIR_8G069700v2 [Setaria viridis]	-	-	-	-	-	GO:0005506//iron ion binding;GO:0016705//oxidoreductase activity, acting on paired donors, with incorporation or reduction of molecular oxygen;GO:0020037//heme binding	GO:0055114//oxidation-reduction process
Unigene0003000	565	597	274	1	7	5	16.06	17.82	9.24	0.03	0.22	0.18	14.3733333333333	0.143333333333333	-6.64787670805041	1.6490595625702e-30	5.59086160363383e-27	--	XP_023157800.1 uncharacterized protein LOC109945318 [Zea mays]	-	-	-	-	-	GO:0003677//DNA binding;GO:0004803//transposase activity;GO:0008270//zinc ion binding	GO:0006313//transposition, DNA-mediated
Unigene0030756	18560	20672	8140	35	226	161	1168.22	1365.72	607.53	2.62	16.01	13.07	1047.15666666667	10.5666666666667	-6.63081315229913	4.73145243600358e-29	1.53120554130067e-25	RASTL-4	XP_002442584.1 thaumatin-like pathogenesis-related protein 4 [Sorghum bicolor]	-	-	-	-	-	-	-
Unigene0027888	3517	3194	1353	60	134	55	101.12	96.39	46.13	2.05	4.34	2.04	81.2133333333333	2.81	-4.85307456814159	1.43622693993791e-28	4.32005935272228e-25	CYP71Z18	TKV99830.1 hypothetical protein SEVIR_8G069700v2 [Setaria viridis]	-	-	-	-	-	GO:0005506//iron ion binding;GO:0016705//oxidoreductase activity, acting on paired donors, with incorporation or reduction of molecular oxygen;GO:0020037//heme binding	GO:0055114//oxidation-reduction process
Unigene0076952	677	745	367	0	4	1	12.05	13.92	7.75	0.00	0.08	0.02	11.24	0.0333333333333333	-8.39746072605472	1.45626114113424e-28	4.32005935272228e-25	--	XP_021313430.1 protein ALP1-like [Sorghum bicolor]	-	-	-	-	-	GO:0016788//hydrolase activity, acting on ester bonds	-
Unigene0000973	886	920	434	0	2	2	12.50	13.62	7.26	0.00	0.03	0.04	11.1266666666667	0.0233333333333333	-8.897413317305	3.59048477074151e-28	1.02252697688993e-24	B0361.2/B0361.1	XP_002466485.1 CWF19-like protein 2 [Sorghum bicolor]	-	-	-	-	-	-	-
Unigene0064176	839	482	459	2	1	1	9.79	5.90	6.35	0.03	0.01	0.02	7.34666666666667	0.02	-8.52094600785	2.24195359282684e-27	6.13924499801896e-24	ABCG51	TKV94322.1 hypothetical protein SEVIR_9G286500v2 [Setaria viridis]	-	-	-	-	GO:0016020//membrane	GO:0008270//zinc ion binding	-
Unigene0059914	1433	1039	619	1	1	1	20.73	15.78	10.62	0.02	0.02	0.02	15.71	0.02	-9.6174674652942	2.48061798901934e-27	6.54120588756333e-24	RGA5	XP_002450028.2 putative disease resistance RPP13-like protein 3 isoform X1 [Sorghum bicolor]	-	-	-	-	-	GO:0043531//ADP binding	-
Unigene0044475	6061	7707	3023	35	173	77	212.99	284.27	125.96	1.46	6.84	3.49	207.74	3.93	-5.72410590881046	1.34589920504774e-26	3.42228520363515e-23	VEP1	PWZ54549.1 3-oxo-Delta(4,5)-steroid 5-beta-reductase [Zea mays]	-	-	-	-	-	GO:0003824//catalytic activity	-
Unigene0000974	3745	3196	1332	139	125	69	35.54	31.83	14.99	1.57	1.34	0.84	27.4533333333333	1.25	-4.45698132924901	6.11507775658152e-26	1.50129376219081e-22	Os07g0190000	XP_002459484.1 probable 1-deoxy-D-xylulose-5-phosphate synthase 2, chloroplastic [Sorghum bicolor]	Metabolism;Metabolism;Metabolism;Metabolism	Global and overview maps;Global and overview maps;Metabolism of terpenoids and polyketides;Metabolism of cofactors and vitamins	ko01100//Metabolic pathways;ko01110//Biosynthesis of secondary metabolites;ko00900//Terpenoid backbone biosynthesis;ko00730//Thiamine metabolism	K01662;K01662;K01662;K01662	GO:0005737//cytoplasm;GO:0045250//cytosolic pyruvate dehydrogenase complex	GO:0003824//catalytic activity;GO:0004739//pyruvate dehydrogenase (acetyl-transferring) activity;GO:0004802//transketolase activity;GO:0008661//1-deoxy-D-xylulose-5-phosphate synthase activity;GO:0016624//oxidoreductase activity, acting on the aldehyde or oxo group of donors, disulfide as acceptor;GO:0030515//snoRNA binding;GO:0030976//thiamine pyrophosphate binding	GO:0001522//pseudouridine synthesis;GO:0006086//acetyl-CoA biosynthetic process from pyruvate;GO:0006098//pentose-phosphate shunt;GO:0008615//pyridoxine biosynthetic process;GO:0009228//thiamine biosynthetic process;GO:0009240//isopentenyl diphosphate biosynthetic process;GO:0016114//terpenoid biosynthetic process;GO:0042254//ribosome biogenesis
Unigene0034241	297	358	189	5	3	1	13.10	16.57	9.88	0.26	0.15	0.06	13.1833333333333	0.156666666666667	-6.39487312768251	9.34419840832234e-26	2.21759631359109e-22	PERK5	XP_002465598.2 proline-rich receptor-like protein kinase PERK5 [Sorghum bicolor]	-	-	-	-	-	GO:0004672//protein kinase activity;GO:0005524//ATP binding	GO:0006468//protein phosphorylation
Unigene0084632	8854	12296	5710	425	820	730	551.87	804.44	422.02	31.54	57.53	58.69	592.776666666667	49.2533333333333	-3.58919538957225	3.71836022194936e-25	8.53987395877834e-22	PRMS	ABA34060.1 pathogenesis-related protein 1 [Zea mays subsp. parviglumis] [Zea mays]	Organismal Systems;Environmental Information Processing;Environmental Information Processing	Environmental adaptation;Signal transduction;Signal transduction	ko04626//Plant-pathogen interaction;ko04016//MAPK signaling pathway - plant;ko04075//Plant hormone signal transduction	K13449;K13449;K13449	-	-	-
Unigene0086662	2790	3265	2370	121	314	243	128.66	158.04	129.60	6.64	16.30	14.45	138.766666666667	12.4633333333333	-3.47689918216942	3.94568540760077e-25	8.77878012390475e-22	BANGLUC	KXG34094.1 hypothetical protein SORBI_3003G422200 [Sorghum bicolor]	-	-	-	-	GO:0005575//cellular_component;GO:0005622//intracellular;GO:0005623//cell;GO:0005634//nucleus;GO:0005737//cytoplasm;GO:0032991//macromolecular complex;GO:0043226//organelle;GO:0043227//membrane-bounded organelle;GO:0043229//intracellular organelle;GO:0043231//intracellular membrane-bounded organelle;GO:0044424//intracellular part;GO:0044464//cell part;GO:0097196//Shu complex;GO:1990391//DNA repai…	GO:0003697//single-stranded DNA binding;GO:0004553//hydrolase activity, hydrolyzing O-glycosyl compounds;GO:0005524//ATP binding	GO:0000018//regulation of DNA recombination;GO:0000725//recombinational repair;GO:0005975//carbohydrate metabolic process;GO:0006139//nucleobase-containing compound metabolic process;GO:0006259//DNA metabolic process;GO:0006281//DNA repair;GO:0006310//DNA recombination;GO:0006725//cellular aromatic compound metabolic process;GO:0006807//nitrogen compound metabolic process;GO:0006950//response to …
Unigene0000012	357	354	169	4	7	9	10.44	10.87	5.86	0.14	0.23	0.34	9.05666666666667	0.236666666666667	-5.25805173071729	4.32984223716941e-25	9.34156902302275e-22	ERF1-2	XP_021308648.1 zinc finger BED domain-containing protein RICESLEEPER 2 [Sorghum bicolor]	Genetic Information Processing	Translation	ko03015//mRNA surveillance pathway	K03265	GO:0005575//cellular_component;GO:0005622//intracellular;GO:0005623//cell;GO:0005737//cytoplasm;GO:0044424//intracellular part;GO:0044464//cell part	GO:0003674//molecular_function;GO:0003676//nucleic acid binding;GO:0003723//RNA binding;GO:0003747//translation release factor activity;GO:0005488//binding;GO:0008079//translation termination factor activity;GO:0008135//translation factor activity, RNA binding;GO:0097159//organic cyclic compound binding;GO:1901363//heterocyclic compound binding	GO:0006412//translation;GO:0006415//translational termination;GO:0006518//peptide metabolic process;GO:0006807//nitrogen compound metabolic process;GO:0008150//biological_process;GO:0008152//metabolic process;GO:0009058//biosynthetic process;GO:0009059//macromolecule biosynthetic process;GO:0009987//cellular process;GO:0010467//gene expression;GO:0016043//cellular component organization;GO:001953…
Unigene0078126	405	399	195	6	1	2	8.28	8.57	4.73	0.15	0.02	0.05	7.19333333333333	0.0733333333333333	-6.61604753085072	1.487029737226e-24	3.11388400591999e-21	Os01g0518400	TVU26821.1 hypothetical protein EJB05_29386, partial [Eragrostis curvula]	-	-	-	-	-	GO:0003677//DNA binding;GO:0046983//protein dimerization activity	-
Unigene0082071	405	463	201	1	3	2	15.79	18.95	9.29	0.05	0.13	0.10	14.6766666666667	0.0933333333333333	-7.29691620687929	2.06846596761469e-24	4.20767347132179e-21	--	-	-	-	-	-	-	-	-
Unigene0001272	718	361	265	1	2	2	16.77	8.85	7.34	0.03	0.05	0.06	10.9866666666667	0.0466666666666667	-7.87914560512562	7.32634141777234e-24	1.44892647200316e-20	--	-	-	-	-	-	-	-	-
Unigene0098417	499	546	205	5	7	13	44.31	50.89	21.58	0.53	0.70	1.49	38.9266666666667	0.906666666666667	-5.42404275454214	1.72434640714102e-23	3.31806192295187e-20	CYP81Q32	PWZ57544.1 Cytochrome P450 81E8 [Zea mays]	-	-	-	-	-	GO:0005506//iron ion binding;GO:0016705//oxidoreductase activity, acting on paired donors, with incorporation or reduction of molecular oxygen;GO:0020037//heme binding	GO:0055114//oxidation-reduction process
Unigene0042048	618	740	290	15	3	5	26.50	33.30	14.74	0.77	0.14	0.28	24.8466666666667	0.396666666666667	-5.96898134042091	1.58108075016726e-22	2.96232121499101e-19	Cht2	NP_001150560.1 uncharacterized protein LOC100284192 precursor [Zea mays]	Metabolism;Metabolism;Environmental Information Processing	Global and overview maps;Carbohydrate metabolism;Signal transduction	ko01100//Metabolic pathways;ko00520//Amino sugar and nucleotide sugar metabolism;ko04016//MAPK signaling pathway - plant	K20547;K20547;K20547	-	GO:0003674//molecular_function;GO:0003824//catalytic activity;GO:0004553//hydrolase activity, hydrolyzing O-glycosyl compounds;GO:0004568//chitinase activity;GO:0005488//binding;GO:0008061//chitin binding;GO:0008144//drug binding;GO:0016787//hydrolase activity;GO:0016798//hydrolase activity, acting on glycosyl bonds;GO:0097367//carbohydrate derivative binding	GO:0000272//polysaccharide catabolic process;GO:0005975//carbohydrate metabolic process;GO:0005976//polysaccharide metabolic process;GO:0006022//aminoglycan metabolic process;GO:0006026//aminoglycan catabolic process;GO:0006030//chitin metabolic process;GO:0006032//chitin catabolic process;GO:0006040//amino sugar metabolic process;GO:0006807//nitrogen compound metabolic process;GO:0006950//respon…
Unigene0006332	821	1035	220	10	16	11	16.87	22.32	5.36	0.24	0.37	0.29	14.85	0.3	-5.62935662007961	6.14653262310611e-22	1.12208893119817e-18	--	XP_002442965.2 uncharacterized protein LOC8084747 [Sorghum bicolor]	-	-	-	-	-	GO:0031071//cysteine desulfurase activity	GO:0016226//iron-sulfur cluster assembly
Unigene0025320	831	939	488	31	16	5	73.79	87.52	51.38	3.28	1.60	0.57	70.8966666666667	1.81666666666667	-5.28635216389574	1.71808712135807e-21	3.05806621948327e-18	--	KXG20267.1 hypothetical protein SORBI_3010G178000 [Sorghum bicolor]	-	-	-	-	GO:0016021//integral component of membrane	-	GO:0007606//sensory perception of chemical stimulus
Unigene0089483	212	267	130	3	7	7	8.27	10.94	6.02	0.14	0.31	0.35	8.41	0.266666666666667	-4.97899639608894	2.34974602434166e-21	4.08036262670862e-18	--	XP_008669739.1 uncharacterized protein LOC103646893 isoform X1 [Zea mays]	-	-	-	-	-	-	-
Unigene0024472	1073	1174	579	120	103	84	25.32	29.08	16.20	3.37	2.74	2.56	23.5333333333333	2.89	-3.02556428493671	5.06666210941707e-21	8.58883671914683e-18	SKP5	RWW26385.1 hypothetical protein GW17_00009242 [Ensete ventricosum]	Genetic Information Processing;Genetic Information Processing	Folding, sorting and degradation;Folding, sorting and degradation	ko04141//Protein processing in endoplasmic reticulum;ko04120//Ubiquitin mediated proteolysis	K03094;K03094	-	-	GO:0006511//ubiquitin-dependent protein catabolic process
Unigene0049802	649	406	167	5	13	7	22.79	14.96	6.95	0.21	0.51	0.32	14.9	0.346666666666667	-5.42561939792959	4.91421969345686e-20	8.13669068639647e-17	--	XP_002452337.1 uncharacterized protein LOC8055401 [Sorghum bicolor]	-	-	-	-	GO:0005765//lysosomal membrane	-	-
Unigene0022338	377	330	185	0	4	0	11.49	10.56	6.69	0.00	0.14	0.00	9.58	0.0466666666666667	-7.68148942439973	9.50173737044494e-20	1.53748908082629e-16	--	-	-	-	-	-	-	-	-
Unigene0035990	1385	1478	726	161	117	105	40.00	44.80	24.86	5.54	3.80	3.91	36.5533333333333	4.41666666666667	-3.04897311395887	2.4898913738749e-19	3.93939546990603e-16	--	-	-	-	-	-	-	-	-
Unigene0007723	373	361	120	7	8	8	8.37	8.50	3.19	0.19	0.20	0.23	6.68666666666667	0.206666666666667	-5.0159095802253	3.24167958260106e-19	5.01734480961843e-16	BHLH41	XP_002457184.2 putative transcription factor bHLH041 [Sorghum bicolor]	-	-	-	-	-	GO:0003700//transcription factor activity, sequence-specific DNA binding;GO:0046983//protein dimerization activity	GO:0006355//regulation of transcription, DNA-templated
Unigene0096418	514	439	203	2	1	0	10.21	9.15	4.78	0.05	0.02	0.00	8.04666666666667	0.0233333333333333	-8.42985503869742	3.82662538931118e-19	5.79668612431463e-16	--	-	-	-	-	-	-	-	-
Unigene0040168	531	302	177	6	18	11	10.97	6.55	4.34	0.15	0.42	0.29	7.28666666666667	0.286666666666667	-4.66781293096981	2.17389723563564e-18	3.2244783642823e-15	SIT2	OEL12678.1 L-type lectin-domain containing receptor kinase IV.2 [Dichanthelium oligosanthes]	-	-	-	-	-	GO:0004672//protein kinase activity;GO:0005524//ATP binding;GO:0030246//carbohydrate binding	GO:0006468//protein phosphorylation
Unigene0094055	308	275	99	4	6	5	9.14	8.57	3.48	0.14	0.20	0.19	7.06333333333333	0.176666666666667	-5.32124741780897	2.93716808093166e-18	4.26770522159371e-15	--	XP_021317096.1 uncharacterized protein LOC8062665 [Sorghum bicolor]	-	-	-	-	-	-	-
Unigene0070934	580	598	204	18	27	27	32.37	35.03	13.50	1.20	1.70	1.94	26.9666666666667	1.61333333333333	-4.06306075004275	3.47323998833143e-18	4.94568534898465e-15	AO2	XP_002463760.1 indole-3-acetaldehyde oxidase [Sorghum bicolor]	Metabolism;Metabolism	Global and overview maps;Amino acid metabolism	ko01100//Metabolic pathways;ko00380//Tryptophan metabolism	K11817;K11817	-	GO:0004854//xanthine dehydrogenase activity;GO:0016491//oxidoreductase activity;GO:0043546//molybdopterin cofactor binding	GO:0009115//xanthine catabolic process;GO:0046415//urate metabolic process;GO:0055114//oxidation-reduction process
Unigene0080240	585	529	259	19	41	38	19.25	18.27	10.11	0.74	1.52	1.61	15.8766666666667	1.29	-3.62146507721961	3.88463591365098e-18	5.42302790478841e-15	MO2	XP_002468485.1 uncharacterized protein LOC8080538 isoform X1 [Sorghum bicolor]	-	-	-	-	GO:0009331//glycerol-3-phosphate dehydrogenase complex	GO:0003824//catalytic activity;GO:0004368//glycerol-3-phosphate dehydrogenase activity;GO:0015036//disulfide oxidoreductase activity;GO:0016166//phytoene dehydrogenase activity;GO:0016491//oxidoreductase activity;GO:0016647//oxidoreductase activity, acting on the CH-NH group of donors, oxygen as acceptor;GO:0016701//oxidoreductase activity, acting on single donors with incorporation of molecular …	GO:0006071//glycerol metabolic process;GO:0006744//ubiquinone biosynthetic process;GO:0006790//sulfur compound metabolic process;GO:0009228//thiamine biosynthetic process;GO:0015995//chlorophyll biosynthetic process;GO:0016117//carotenoid biosynthetic process;GO:0030494//bacteriochlorophyll biosynthetic process;GO:0055114//oxidation-reduction process
Unigene0067592	323	311	138	0	3	1	12.84	12.98	6.50	0.00	0.13	0.05	10.7733333333333	0.06	-7.48828648130948	4.41609922873062e-18	6.04640416899873e-15	--	-	-	-	-	-	-	-	-
Unigene0072284	688	648	278	0	1	1	7.41	7.32	3.55	0.00	0.01	0.01	6.09333333333333	0.00666666666666667	-9.83605035505807	9.85053040151606e-18	1.32326077923913e-14	--	KAF2915500.1 hypothetical protein DAI22_09g039700 [Oryza sativa Japonica Group]	-	-	-	-	-	GO:0005515//protein binding	-
Unigene0015534	317	196	145	0	3	1	10.67	6.93	5.79	0.00	0.11	0.04	7.79666666666667	0.05	-7.28478555074391	1.19798408511491e-17	1.57949764644308e-14	--	-	-	-	-	-	-	-	-
Unigene0005899	625	628	266	1	0	1	13.87	14.63	7.00	0.03	0.00	0.03	11.8333333333333	0.02	-9.20864080855825	1.63761407743621e-17	2.11987653584047e-14	--	-	-	-	-	-	-	-	-
Unigene0045563	255	409	130	6	13	7	11.07	18.64	6.69	0.31	0.64	0.39	12.1333333333333	0.446666666666667	-4.76363354462828	2.21101852221273e-17	2.8110336736782e-14	NHL6	XP_002448773.1 NDR1/HIN1-like protein 6 [Sorghum bicolor]	-	-	-	-	-	-	-
Unigene0063033	555	527	171	12	25	16	14.73	14.68	5.38	0.38	0.75	0.55	11.5966666666667	0.56	-4.37213954084113	2.25432318943795e-17	2.81580786172656e-14	PFK3	XP_002439415.1 ATP-dependent 6-phosphofructokinase 6 [Sorghum bicolor]	Metabolism;Metabolism;Metabolism;Metabolism;Metabolism;Genetic Information Processing;Metabolism;Metabolism;Metabolism	Global and overview maps;Global and overview maps;Global and overview maps;Global and overview maps;Carbohydrate metabolism;Folding, sorting and degradation;Carbohydrate metabolism;Carbohydrate metabolism;Carbohydrate metabolism	ko01100//Metabolic pathways;ko01110//Biosynthesis of secondary metabolites;ko01200//Carbon metabolism;ko01230//Biosynthesis of amino acids;ko00010//Glycolysis / Gluconeogenesis;ko03018//RNA degradation;ko00030//Pentose phosphate pathway;ko00051//Fructose and mannose metabolism;ko00052//Galactose metabolism	K00850;K00850;K00850;K00850;K00850;K00850;K00850;K00850;K00850	-	GO:0003872//6-phosphofructokinase activity;GO:0016301//kinase activity;GO:0016773//phosphotransferase activity, alcohol group as acceptor;GO:0047334//diphosphate-fructose-6-phosphate 1-phosphotransferase activity	GO:0006096//glycolytic process
Unigene0096152	372	338	208	35	55	34	5.96	5.68	3.95	0.67	0.99	0.70	5.19666666666667	0.786666666666667	-2.72376216333594	3.93217140881754e-17	4.82687599644108e-14	--	OQU83340.1 hypothetical protein SORBI_3005G110412 [Sorghum bicolor]	-	-	-	-	-	-	-
Unigene0077927	538	563	244	0	0	2	11.11	12.20	5.97	0.00	0.00	0.05	9.76	0.0166666666666667	-9.19377174339668	6.99897882933294e-17	8.44586941884775e-14	--	KXG38960.1 hypothetical protein SORBI_3001G305400 [Sorghum bicolor]	-	-	-	-	-	-	-
Unigene0008268	223	443	96	3	3	3	2.97	6.20	1.52	0.05	0.04	0.05	3.56333333333333	0.0466666666666667	-6.25469121566289	2.2403114716875e-16	2.65839093082892e-13	--	XP_025801448.1 uncharacterized protein LOC112880939 [Panicum hallii]	-	-	-	-	-	-	-
Unigene0000352	238	235	137	6	9	18	20.09	20.82	13.71	0.60	0.86	1.96	18.2066666666667	1.14	-3.99736108387939	2.42885573176746e-16	2.83487281204341e-13	HSP70	XP_025795037.1 heat shock cognate 70 kDa protein-like [Panicum hallii]	Genetic Information Processing;Cellular Processes;Genetic Information Processing	Folding, sorting and degradation;Transport and catabolism;Transcription	ko04141//Protein processing in endoplasmic reticulum;ko04144//Endocytosis;ko03040//Spliceosome	K03283;K03283;K03283	-	GO:0005515//protein binding;GO:0005524//ATP binding;GO:0016887//ATPase activity;GO:0051082//unfolded protein binding	GO:0006457//protein folding;GO:0006950//response to stress
Unigene0098830	565	442	283	0	1	0	11.16	9.16	6.63	0.00	0.02	0.00	8.98333333333333	0.00666666666666667	-10.3960695576399	2.66829825263053e-16	3.06411017246025e-13	--	TVU30399.1 hypothetical protein EJB05_22018 [Eragrostis curvula]	Metabolism;Metabolism;Metabolism	Global and overview maps;Lipid metabolism;Glycan biosynthesis and metabolism	ko01100//Metabolic pathways;ko00600//Sphingolipid metabolism;ko00511//Other glycan degradation	K17108;K17108;K17108	-	-	-
Unigene0021276	9356	10061	4482	179	675	523	620.93	700.85	352.71	14.15	50.42	44.77	558.163333333333	36.4466666666667	-3.93682857457956	2.78022290362142e-16	3.14196079474816e-13	--	NP_001147373.1 pathogenesis-related protein 10 [Zea mays]	-	-	-	-	-	-	GO:0006952//defense response
Unigene0001744	313	1692	195	0	3	2	8.05	45.66	5.94	0.00	0.09	0.07	19.8833333333333	0.0533333333333333	-8.54230642258259	3.05464712083491e-16	3.33799766017564e-13	ARB_07487	ACF88011.1 unknown [Zea mays]	-	-	-	-	-	GO:0004553//hydrolase activity, hydrolyzing O-glycosyl compounds	GO:0005975//carbohydrate metabolic process
Unigene0095634	549	517	213	14	39	18	18.12	17.91	8.34	0.55	1.45	0.77	14.79	0.923333333333333	-4.00162667177104	3.06106718356873e-16	3.33799766017564e-13	--	XP_004961428.1 uncharacterized protein LOC101757930 [Setaria italica]	-	-	-	-	-	-	-
Unigene0066196	181	223	97	6	12	7	12.50	16.16	7.94	0.49	0.93	0.62	12.2	0.68	-4.16520259119991	3.09434169377351e-16	3.33799766017564e-13	--	-	-	-	-	-	-	-	-
Unigene0071247	474	450	251	49	72	56	45.74	45.57	28.72	5.63	7.82	6.97	40.01	6.80666666666667	-2.55534026318896	3.35997473339764e-16	3.57044956856287e-13	--	-	-	-	-	-	-	-	-
Unigene0061950	1216	946	103	0	2	1	31.26	25.53	3.14	0.00	0.06	0.03	19.9766666666667	0.03	-9.37913765712812	4.65418665300789e-16	4.87300186962063e-13	--	-	-	-	-	-	-	GO:2001070//starch binding	-
Unigene0059072	2223	2108	794	18	94	69	49.24	49.01	20.86	0.47	2.34	1.97	39.7033333333333	1.59333333333333	-4.63914011277054	5.3116282161982e-16	5.47968058493686e-13	TPS11	NP_001307938.1 (S)-beta-macrocarpene synthase [Zea mays]	Metabolism	Metabolism of terpenoids and polyketides	ko00909//Sesquiterpenoid and triterpenoid biosynthesis	K15797	-	GO:0000287//magnesium ion binding;GO:0010333//terpene synthase activity;GO:0016829//lyase activity	-
Unigene0082801	361	282	137	0	0	0	7.65	6.27	3.44	0.00	0.00	0.00	5.78666666666667	0.001	-12.4985168266107	5.3875534214304e-16	5.47968058493686e-13	--	BAD87859.1 unknown protein [Oryza sativa Japonica Group]	-	-	-	-	-	-	-
Unigene0057325	341	297	94	8	6	8	15.90	14.53	5.20	0.44	0.31	0.48	11.8766666666667	0.41	-4.85636226279406	5.72045021880581e-16	5.73632245391996e-13	AO2	XP_002463760.1 indole-3-acetaldehyde oxidase [Sorghum bicolor]	Metabolism;Metabolism	Global and overview maps;Amino acid metabolism	ko01100//Metabolic pathways;ko00380//Tryptophan metabolism	K11817;K11817	GO:0005575//cellular_component;GO:0005622//intracellular;GO:0005623//cell;GO:0005737//cytoplasm;GO:0044424//intracellular part;GO:0044464//cell part	GO:0000166//nucleotide binding;GO:0003674//molecular_function;GO:0003824//catalytic activity;GO:0004031//aldehyde oxidase activity;GO:0004854//xanthine dehydrogenase activity;GO:0005488//binding;GO:0005506//iron ion binding;GO:0009055//electron carrier activity;GO:0016491//oxidoreductase activity;GO:0016614//oxidoreductase activity, acting on CH-OH group of donors;GO:0016623//oxidoreductase activ…	GO:0006066//alcohol metabolic process;GO:0006082//organic acid metabolic process;GO:0006091//generation of precursor metabolites and energy;GO:0006629//lipid metabolic process;GO:0006714//sesquiterpenoid metabolic process;GO:0006720//isoprenoid metabolic process;GO:0006721//terpenoid metabolic process;GO:0008150//biological_process;GO:0008152//metabolic process;GO:0008299//isoprenoid biosynthetic…
Unigene0009153	315	758	154	0	2	1	8.51	21.50	4.93	0.00	0.06	0.03	11.6466666666667	0.03	-8.60073889147445	6.09838750848772e-16	6.03037354780278e-13	SPM1	KAB8754751.1 hypothetical protein FH972_026542 [Carpinus fangiana]	-	-	-	-	-	GO:0008236//serine-type peptidase activity	GO:0006508//proteolysis;GO:0009306//protein secretion
Unigene0077710	367	251	140	0	0	0	14.64	10.51	6.62	0.00	0.00	0.00	10.59	0.001	-13.3704149688797	6.47646381326751e-16	6.31650402894804e-13	--	-	-	-	-	-	-	-	-
Unigene0047170	265	267	130	0	0	0	7.24	7.65	4.21	0.00	0.00	0.00	6.36666666666667	0.001	-12.6363225170893	1.09102003734438e-15	1.04969396755146e-12	--	-	-	-	-	-	-	-	-
Unigene0094312	1094	1108	427	28	54	76	38.82	41.26	17.96	1.18	2.16	3.48	32.68	2.27333333333333	-3.84552683984267	1.20339416512375e-15	1.14237405832421e-12	SRG1	PWZ56692.1 Protein SRG1 [Zea mays]	-	-	-	-	-	GO:0016491//oxidoreductase activity	GO:0055114//oxidation-reduction process
Unigene0000776	255	239	114	13	20	16	5.08	5.00	2.69	0.31	0.45	0.41	4.25666666666667	0.39	-3.44817809011932	1.44030577474636e-15	1.34928224006074e-12	--	AWA44654.1 UPI0001A85F44 related cluster [Saccharum officinarum]	-	-	-	-	-	-	-
Unigene0073548	534	675	93	3	0	3	12.20	16.18	2.52	0.08	0.00	0.09	10.3	0.0566666666666667	-7.5059282815414	1.52035794711288e-15	1.4057782436441e-12	LAC9	NP_001105915.2 putative laccase precursor [Zea mays]	-	-	-	-	-	GO:0005375//copper ion transmembrane transporter activity;GO:0005507//copper ion binding;GO:0016491//oxidoreductase activity	GO:0006825//copper ion transport;GO:0055114//oxidation-reduction process
Unigene0096417	451	443	179	0	0	2	14.21	14.65	6.69	0.00	0.00	0.08	11.85	0.0266666666666667	-8.79563384450678	2.2492189270376e-15	2.0530466660038e-12	--	-	-	-	-	-	-	-	-
Unigene0099412	553	1031	207	23	20	26	26.98	52.80	11.98	1.34	1.10	1.64	30.5866666666667	1.36	-4.49122433404433	2.92914482973781e-15	2.63982689168156e-12	CYP71Z18	XP_002466860.2 ent-cassadiene C2-hydroxylase [Sorghum bicolor]	-	-	-	-	-	GO:0005506//iron ion binding;GO:0016705//oxidoreductase activity, acting on paired donors, with incorporation or reduction of molecular oxygen;GO:0020037//heme binding	GO:0055114//oxidation-reduction process
Unigene0017236	479	540	204	0	1	0	10.75	12.72	5.43	0.00	0.03	0.00	9.63333333333333	0.01	-9.91189127666688	2.98862053120153e-15	2.65976019949944e-12	SPO11	TVU31527.1 hypothetical protein EJB05_23214 [Eragrostis curvula]	-	-	-	-	GO:0000228//nuclear chromosome;GO:0005575//cellular_component;GO:0005622//intracellular;GO:0005623//cell;GO:0005634//nucleus;GO:0005694//chromosome;GO:0031974//membrane-enclosed lumen;GO:0031981//nuclear lumen;GO:0043226//organelle;GO:0043227//membrane-bounded organelle;GO:0043228//non-membrane-bounded organelle;GO:0043229//intracellular organelle;GO:0043231//intracellular membrane-bounded organe…	GO:0000166//nucleotide binding;GO:0003674//molecular_function;GO:0003676//nucleic acid binding;GO:0003677//DNA binding;GO:0003824//catalytic activity;GO:0003916//DNA topoisomerase activity;GO:0003918//DNA topoisomerase type II (ATP-hydrolyzing) activity;GO:0004518//nuclease activity;GO:0004519//endonuclease activity;GO:0004520//endodeoxyribonuclease activity;GO:0004536//deoxyribonuclease activity…	GO:0000003//reproduction;GO:0000280//nuclear division;GO:0000706//meiotic DNA double-strand break processing;GO:0000724//double-strand break repair via homologous recombination;GO:0000725//recombinational repair;GO:0000729//DNA double-strand break processing;GO:0000737//DNA catabolic process, endonucleolytic;GO:0006139//nucleobase-containing compound metabolic process;GO:0006259//DNA metabolic pr…
Unigene0100280	384	400	171	1	1	0	10.03	10.97	5.30	0.03	0.03	0.00	8.76666666666667	0.02	-8.77588458345851	3.5138347946352e-15	3.08857402313138e-12	At4g37250	OEL27127.1 hypothetical protein BAE44_0011854, partial [Dichanthelium oligosanthes]	-	-	-	-	GO:0009523//photosystem II;GO:0016020//membrane	GO:0004601//peroxidase activity;GO:0004672//protein kinase activity;GO:0005524//ATP binding	GO:0006468//protein phosphorylation;GO:0006979//response to oxidative stress;GO:0015979//photosynthesis
Unigene0026231	210	233	120	0	0	0	5.20	6.05	3.52	0.00	0.00	0.00	4.92333333333333	0.001	-12.265419704931	3.58822503490356e-15	3.11549826597596e-12	--	-	-	-	-	-	-	-	-
Unigene0099140	2155	2227	1399	408	542	529	72.83	79.00	56.06	16.42	20.62	23.06	69.2966666666667	20.0333333333333	-1.79038346677735	4.17283675565476e-15	3.579439258944e-12	--	OQU84074.1 hypothetical protein SORBI_3005G225400 [Sorghum bicolor]	-	-	-	-	-	-	-
Unigene0007018	792	579	185	28	12	13	25.06	19.23	6.94	1.06	0.43	0.53	17.0766666666667	0.673333333333333	-4.66456169370277	6.02695719278548e-15	5.10834846731843e-12	Os03g0232800	NP_001340550.1 uncharacterized protein LOC100274532 precursor [Zea mays]	-	-	-	-	-	GO:0003824//catalytic activity;GO:0008374//O-acyltransferase activity;GO:0016787//hydrolase activity	GO:0006629//lipid metabolic process;GO:0009102//biotin biosynthetic process
Unigene0019512	2246	1987	864	98	195	197	99.72	92.60	45.49	5.18	9.74	11.28	79.27	8.73333333333333	-3.18217066535318	1.15646753730272e-14	9.68670814745194e-12	--	PUZ47119.1 hypothetical protein GQ55_7G137800 [Panicum hallii var. hallii] [Panicum hallii]	-	-	-	-	-	-	-
Unigene0014711	237	183	106	0	0	0	17.18	13.92	9.11	0.00	0.00	0.00	13.4033333333333	0.001	-13.7103042149666	1.22156327437375e-14	1.01129814471614e-11	--	-	-	-	-	-	-	GO:0005507//copper ion binding;GO:0008131//primary amine oxidase activity;GO:0048038//quinone binding	GO:0009308//amine metabolic process;GO:0055114//oxidation-reduction process
Unigene0011693	424	482	144	0	1	1	13.93	16.63	5.61	0.00	0.04	0.04	12.0566666666667	0.0266666666666667	-8.82057788265578	1.26105721773177e-14	1.03199414633159e-11	hex-1	XP_023915316.1 uncharacterized protein LOC112026878 [Quercus suber]	-	-	-	-	-	GO:0003746//translation elongation factor activity	GO:0006414//translational elongation
Unigene0073008	972	949	670	242	291	279	74.55	76.40	60.93	22.10	25.12	27.60	70.6266666666667	24.94	-1.50175154274656	1.28740193437202e-14	1.04158131274414e-11	--	OQU84071.1 hypothetical protein SORBI_3005G225100 [Sorghum bicolor]	-	-	-	-	-	-	-
Unigene0084326	182	166	108	0	0	0	4.10	3.93	2.89	0.00	0.00	0.00	3.64	0.001	-11.8297227350861	1.48221453413462e-14	1.18572166502003e-11	--	-	-	-	-	-	-	-	-
Unigene0026998	2103	2764	1131	196	356	245	100.89	139.18	64.34	11.20	19.22	15.16	101.47	15.1933333333333	-2.73954292305939	1.66818486035562e-14	1.31966397225266e-11	--	AGT16158.1 chitinase [Saccharum hybrid cultivar R570]	-	-	-	-	-	-	GO:0005975//carbohydrate metabolic process
Unigene0085178	291	249	91	1	1	1	6.33	5.68	2.35	0.03	0.02	0.03	4.78666666666667	0.0266666666666667	-7.48784003382305	1.77062950220514e-14	1.38531328207142e-11	NPF2.13	XP_002448692.2 protein NRT1/ PTR FAMILY 2.12 [Sorghum bicolor]	-	-	-	-	GO:0016020//membrane	GO:0015333//peptide:proton symporter activity;GO:0022857//transmembrane transporter activity	GO:0015833//peptide transport;GO:0055085//transmembrane transport
Unigene0018792	250	229	169	0	2	0	8.34	8.02	6.68	0.00	0.08	0.00	7.68	0.0266666666666667	-8.16992500144231	1.80932024422954e-14	1.40019753726533e-11	--	-	-	-	-	-	-	-	-
Unigene0032872	350	351	117	9	21	11	38.40	40.42	15.22	1.18	2.59	1.56	31.3466666666667	1.77666666666667	-4.14106710089384	1.88837032323355e-14	1.4456591602501e-11	--	KXG24460.1 hypothetical protein SORBI_3007G045000 [Sorghum bicolor]	-	-	-	-	-	-	-
Unigene0084193	792	1023	391	68	101	92	64.21	87.05	37.59	6.56	9.22	9.62	62.95	8.46666666666667	-2.89434038166801	2.11870792764179e-14	1.60474093962035e-11	--	ACN31631.1 unknown [Zea mays]	-	-	-	-	-	-	-
Unigene0018859	1356	1253	516	28	106	60	85.56	82.98	38.61	2.10	7.53	4.88	69.05	4.83666666666667	-3.83555639579982	2.42648758334663e-14	1.81851196285821e-11	CYTB5-E	ACG25851.1 cytochrome b5 [Zea mays]	-	-	-	-	GO:0005575//cellular_component;GO:0005622//intracellular;GO:0005623//cell;GO:0005737//cytoplasm;GO:0005783//endoplasmic reticulum;GO:0005789//endoplasmic reticulum membrane;GO:0012505//endomembrane system;GO:0016020//membrane;GO:0016021//integral component of membrane;GO:0031224//intrinsic component of membrane;GO:0031984//organelle subcompartment;GO:0042175//nuclear outer membrane-endoplasmic re…	GO:0003674//molecular_function;GO:0005488//binding;GO:0020037//heme binding;GO:0043167//ion binding;GO:0043169//cation binding;GO:0046872//metal ion binding;GO:0046906//tetrapyrrole binding;GO:0048037//cofactor binding;GO:0097159//organic cyclic compound binding;GO:1901363//heterocyclic compound binding	GO:0008150//biological_process;GO:0008152//metabolic process;GO:0055114//oxidation-reduction process
Unigene0093959	333	319	176	0	0	1	12.26	12.32	7.68	0.00	0.00	0.05	10.7533333333333	0.0166666666666667	-9.33360262826827	2.49687822900616e-14	1.85177332573491e-11	--	-	-	-	-	-	-	-	-
Unigene0096740	267	308	132	19	26	11	4.91	5.94	2.88	0.42	0.54	0.26	4.57666666666667	0.406666666666667	-3.49237857258421	2.74206994479064e-14	2.01265107071401e-11	--	XP_021318457.1 protein ALP1-like isoform X1 [Sorghum bicolor]	-	-	-	-	-	GO:0003677//DNA binding;GO:0004803//transposase activity;GO:0016788//hydrolase activity, acting on ester bonds	GO:0006313//transposition, DNA-mediated
Unigene0084493	144	175	107	0	0	0	1.50	1.91	1.32	0.00	0.00	0.00	1.57666666666667	0.001	-10.6226619675056	2.86664839140495e-14	2.0826200563557e-11	arcA	XP_005651571.1 hypothetical protein COCSUDRAFT_83586 [Coccomyxa subellipsoidea C-169]	Metabolism;Metabolism;Metabolism	Global and overview maps;Global and overview maps;Amino acid metabolism	ko01100//Metabolic pathways;ko01110//Biosynthesis of secondary metabolites;ko00220//Arginine biosynthesis	K01478;K01478;K01478	GO:0005887//integral component of plasma membrane;GO:0016020//membrane	GO:0003991//acetylglutamate kinase activity;GO:0004070//aspartate carbamoyltransferase activity;GO:0004349//glutamate 5-kinase activity;GO:0004585//ornithine carbamoyltransferase activity;GO:0005275//amine transmembrane transporter activity;GO:0008804//carbamate kinase activity;GO:0015495//gamma-aminobutyric acid:proton symporter activity;GO:0016597//amino acid binding;GO:0016743//carboxyl- or ca…	GO:0006520//cellular amino acid metabolic process;GO:0006527//arginine catabolic process;GO:0006561//proline biosynthetic process;GO:0006592//ornithine biosynthetic process;GO:0006810//transport;GO:0006865//amino acid transport;GO:0009220//pyrimidine ribonucleotide biosynthetic process;GO:0009445//putrescine metabolic process;GO:0009450//gamma-aminobutyric acid catabolic process;GO:0015837//amine…
Unigene0079682	305	276	141	1	0	1	24.08	22.87	13.20	0.09	0.00	0.10	20.05	0.0633333333333333	-8.30642150861985	3.74860344836389e-14	2.69585171427439e-11	--	-	-	-	-	-	-	-	-
Unigene0034850	1093	669	579	32	110	71	18.42	11.83	11.57	0.64	2.09	1.54	13.94	1.42333333333333	-3.29188508696909	3.87011918832319e-14	2.75540875851046e-11	TPS1	XP_002447080.1 acyclic sesquiterpene synthase [Sorghum bicolor]	Metabolism;Metabolism	Metabolism of terpenoids and polyketides;Metabolism of terpenoids and polyketides	ko00900//Terpenoid backbone biosynthesis;ko00909//Sesquiterpenoid and triterpenoid biosynthesis	K15793;K15793	-	GO:0000287//magnesium ion binding;GO:0010333//terpene synthase activity;GO:0016829//lyase activity	-
Unigene0033906	257	340	177	1	0	0	36.08	50.09	29.46	0.17	0.00	0.00	38.5433333333333	0.0566666666666667	-9.40976528939177	4.75671399220478e-14	3.35310659507924e-11	--	-	-	-	-	-	-	-	-
Unigene0013499	1048	695	274	52	48	53	50.28	35.00	15.59	2.97	2.59	3.28	33.6233333333333	2.94666666666667	-3.51230698284092	5.01911055521968e-14	3.50338837450957e-11	DDB_G0268948	XP_002455523.1 putative methyltransferase DDB_G0268948 [Sorghum bicolor]	-	-	-	-	-	GO:0008168//methyltransferase activity;GO:0008170//N-methyltransferase activity;GO:0008171//O-methyltransferase activity;GO:0008689//3-demethylubiquinone-9 3-O-methyltransferase activity	GO:0006744//ubiquinone biosynthetic process;GO:0009102//biotin biosynthetic process;GO:0044272//sulfur compound biosynthetic process
Unigene0000009	216	411	89	0	0	0	7.20	14.37	3.52	0.00	0.00	0.00	8.36333333333333	0.001	-13.0298623495754	5.4069751916178e-14	3.72747088010883e-11	--	-	-	-	-	-	-	-	-
Unigene0059899	214	401	89	0	0	0	27.41	53.91	13.52	0.00	0.00	0.00	31.6133333333333	0.001	-14.9482455416482	5.44484980450466e-14	3.72747088010883e-11	--	-	-	-	-	-	GO:0005840//ribosome	GO:0003735//structural constituent of ribosome	GO:0006412//translation
Unigene0100965	153	151	133	33	33	28	3.74	3.87	3.85	0.96	0.91	0.88	3.82	0.916666666666667	-2.05910352034488	6.60626305268129e-14	4.47948676725476e-11	--	-	-	-	-	-	-	-	-
Unigene0094731	198	191	84	0	0	0	12.83	12.99	6.45	0.00	0.00	0.00	10.7566666666667	0.001	-13.3929434566532	7.71035381310261e-14	5.1788118908629e-11	--	-	-	-	-	-	-	-	-
Unigene0054660	210	215	87	0	2	1	5.79	6.22	2.84	0.00	0.06	0.04	4.95	0.0333333333333333	-7.21431912080077	8.21755798789815e-14	5.46790164546154e-11	--	XP_025791867.1 zinc finger MYM-type protein 1-like [Panicum hallii]	-	-	-	-	-	-	-
Unigene0014853	308	364	130	0	2	0	13.31	16.51	6.66	0.00	0.10	0.00	12.16	0.0333333333333333	-8.51096191927738	1.04345608890304e-13	6.87879103348424e-11	ccg-6	ACF85846.1 unknown [Zea mays]	-	-	-	-	-	-	-
Unigene0024135	166	178	84	0	0	0	6.14	6.91	3.68	0.00	0.00	0.00	5.57666666666667	0.001	-12.4451873242046	1.09438327855752e-13	7.14833085169356e-11	--	-	-	-	-	-	-	-	-
Unigene0091429	122	120	100	0	0	0	3.98	4.11	3.87	0.00	0.00	0.00	3.98666666666667	0.001	-11.9609672683643	1.18850300395817e-13	7.69232127214054e-11	mt-co1	AEF98135.1 cytochrome c oxidase subunit I, partial [Lingulodinium polyedra]	Metabolism;Metabolism	Global and overview maps;Energy metabolism	ko01100//Metabolic pathways;ko00190//Oxidative phosphorylation	K02256;K02256	GO:0016021//integral component of membrane	GO:0004129//cytochrome-c oxidase activity;GO:0008827//cytochrome o ubiquinol oxidase activity;GO:0020037//heme binding	GO:0009060//aerobic respiration;GO:0015990//electron transport coupled proton transport;GO:0055114//oxidation-reduction process
Unigene0022989	278	235	133	2	0	0	5.23	4.64	2.96	0.04	0.00	0.00	4.27666666666667	0.0133333333333333	-8.32530545508969	1.1992747745096e-13	7.69232127214054e-11	--	XP_023157761.1 uncharacterized protein LOC111591133 isoform X1 [Zea mays]	-	-	-	-	-	GO:0003674//molecular_function;GO:0003824//catalytic activity;GO:0005488//binding;GO:0016491//oxidoreductase activity;GO:0043167//ion binding;GO:0043169//cation binding;GO:0046872//metal ion binding;GO:0051213//dioxygenase activity	GO:0008150//biological_process;GO:0008152//metabolic process;GO:0055114//oxidation-reduction process
Unigene0097479	272	266	125	1	1	0	5.97	6.12	3.25	0.03	0.02	0.00	5.11333333333333	0.0166666666666667	-8.26115467261557	1.34277678627088e-13	8.53586418322572e-11	--	-	-	-	-	-	-	-	-
Unigene0038073	158	650	108	0	0	0	4.95	21.35	4.01	0.00	0.00	0.00	10.1033333333333	0.001	-13.3025437309505	1.42893023667654e-13	9.0031456690849e-11	CLAH10	XP_023882895.1 aldehyde dehydrogenase [Quercus suber]	Metabolism;Metabolism;Metabolism;Metabolism;Metabolism;Metabolism;Metabolism;Metabolism;Metabolism;Metabolism;Metabolism;Metabolism;Metabolism;Metabolism	Global and overview maps;Global and overview maps;Carbohydrate metabolism;Carbohydrate metabolism;Amino acid metabolism;Lipid metabolism;Lipid metabolism;Amino acid metabolism;Amino acid metabolism;Amino acid metabolism;Metabolism of other amino acids;Carbohydrate metabolism;Amino acid metabolism;Metabolism of terpenoids and polyketides	ko01100//Metabolic pathways;ko01110//Biosynthesis of secondary metabolites;ko00010//Glycolysis / Gluconeogenesis;ko00620//Pyruvate metabolism;ko00380//Tryptophan metabolism;ko00071//Fatty acid degradation;ko00561//Glycerolipid metabolism;ko00280//Valine, leucine and isoleucine degradation;ko00330//Arginine and proline metabolism;ko00310//Lysine degradation;ko00410//beta-Alanine metabolism;ko00053…	K00128;K00128;K00128;K00128;K00128;K00128;K00128;K00128;K00128;K00128;K00128;K00128;K00128;K00128	-	GO:0003842//1-pyrroline-5-carboxylate dehydrogenase activity;GO:0004491//methylmalonate-semialdehyde dehydrogenase (acylating) activity;GO:0004777//succinate-semialdehyde dehydrogenase (NAD+) activity;GO:0008802//betaine-aldehyde dehydrogenase activity;GO:0009013//succinate-semialdehyde dehydrogenase [NAD(P)+] activity;GO:0016491//oxidoreductase activity;GO:0016620//oxidoreductase activity, actin…	GO:0006527//arginine catabolic process;GO:0006562//proline catabolic process;GO:0006574//valine catabolic process;GO:0006578//amino-acid betaine biosynthetic process;GO:0009450//gamma-aminobutyric acid catabolic process;GO:0010124//phenylacetate catabolic process;GO:0055114//oxidation-reduction process
Unigene0038689	180	149	80	0	0	0	2.53	2.19	1.33	0.00	0.00	0.00	2.01666666666667	0.001	-10.9777569263282	1.8374946503958e-13	1.14757988266868e-10	--	-	-	-	-	-	-	-	-
Unigene0025673	309	279	137	0	1	0	8.13	7.70	4.27	0.00	0.03	0.00	6.7	0.01	-9.38801728534514	1.95502119971284e-13	1.19813657583047e-10	--	-	-	-	-	-	-	GO:0008234//cysteine-type peptidase activity	GO:0006508//proteolysis
Unigene0008306	408	254	54	3	3	2	7.12	4.65	1.12	0.06	0.06	0.05	4.29666666666667	0.0566666666666667	-6.24457370711131	1.96893098546519e-13	1.19813657583047e-10	--	-	-	-	-	-	-	-	-
Unigene0086913	1	0	2	79	114	100	0.02	0.00	0.04	1.56	2.12	2.13	0.02	1.93666666666667	6.59743185268338	2.02829981276024e-13	1.22380391329738e-10	Mat1a	XP_004364568.1 methionine adenosyltransferase [Capsaspora owczarzaki ATCC 30864]	Metabolism;Metabolism;Metabolism;Metabolism	Global and overview maps;Global and overview maps;Global and overview maps;Amino acid metabolism	ko01100//Metabolic pathways;ko01110//Biosynthesis of secondary metabolites;ko01230//Biosynthesis of amino acids;ko00270//Cysteine and methionine metabolism	K00789;K00789;K00789;K00789	-	GO:0004478//methionine adenosyltransferase activity	GO:0006556//S-adenosylmethionine biosynthetic process
Unigene0075402	342	283	123	7	24	11	5.71	4.96	2.43	0.14	0.45	0.24	4.36666666666667	0.276666666666667	-3.98031166507789	3.17236539344181e-13	1.89800755392333e-10	TPS7	OQU91400.1 hypothetical protein SORBI_3001G173000 [Sorghum bicolor]	Metabolism	Metabolism of terpenoids and polyketides	ko00909//Sesquiterpenoid and triterpenoid biosynthesis	K15803	-	GO:0000287//magnesium ion binding;GO:0010333//terpene synthase activity;GO:0016829//lyase activity	-
Unigene0095214	219	158	71	1	7	3	8.73	6.61	3.36	0.05	0.31	0.15	6.23333333333333	0.17	-5.1963972128035	3.23686570660735e-13	1.92045939761103e-10	CXE15	PWZ29933.1 putative carboxylesterase 15 [Zea mays]	-	-	-	-	-	GO:0008236//serine-type peptidase activity;GO:0016787//hydrolase activity	GO:0006508//proteolysis
Unigene0000003	96	176	103	0	0	0	2.82	5.43	3.59	0.00	0.00	0.00	3.94666666666667	0.001	-11.9464189597952	3.55079264306121e-13	2.08930399841346e-10	SAH1	ACF87996.1 unknown [Zea mays]	Metabolism;Metabolism	Global and overview maps;Amino acid metabolism	ko01100//Metabolic pathways;ko00270//Cysteine and methionine metabolism	K01251;K01251	-	GO:0003824//catalytic activity;GO:0004013//adenosylhomocysteinase activity;GO:0016491//oxidoreductase activity;GO:0051287//NAD binding	GO:0006520//cellular amino acid metabolic process;GO:0006730//one-carbon metabolic process;GO:0030436//asexual sporulation;GO:0055114//oxidation-reduction process
Unigene0010336	3	0	1	131	158	60	0.12	0.00	0.05	6.24	7.11	3.10	0.0566666666666667	5.48333333333333	6.59640902737226	3.64394723746073e-13	2.12654189725813e-10	Serpina1a	PNR45114.1 hypothetical protein PHYPA_014885 [Physcomitrella patens]	-	-	-	-	-	-	-
Unigene0024446	129	153	78	0	0	0	3.01	3.74	2.16	0.00	0.00	0.00	2.97	0.001	-11.5362472156881	3.79095301275839e-13	2.19434537926308e-10	--	XP_021314001.1 tankyrase-2 [Sorghum bicolor]	-	-	-	-	-	-	-
Unigene0002850	244	580	63	0	0	0	10.26	25.59	3.14	0.00	0.00	0.00	12.9966666666667	0.001	-13.6658540335638	3.83138067164502e-13	2.19986136837992e-10	FDH	XP_023898312.1 formate dehydrogenase-like [Quercus suber]	Metabolism;Metabolism;Metabolism	Global and overview maps;Global and overview maps;Carbohydrate metabolism	ko01100//Metabolic pathways;ko01200//Carbon metabolism;ko00630//Glyoxylate and dicarboxylate metabolism	K00122;K00122;K00122	-	GO:0004617//phosphoglycerate dehydrogenase activity;GO:0016616//oxidoreductase activity, acting on the CH-OH group of donors, NAD or NADP as acceptor;GO:0050661//NADP binding;GO:0051287//NAD binding	GO:0006564//L-serine biosynthetic process;GO:0055114//oxidation-reduction process
Unigene0070510	190	203	148	1	0	0	28.05	31.46	25.91	0.18	0.00	0.00	28.4733333333333	0.06	-8.89043318119983	4.54376987335545e-13	2.5880222693863e-10	--	-	-	-	-	-	-	-	-
Unigene0065504	20585	25601	7157	69	809	386	1477.14	1928.24	608.97	5.90	65.34	35.73	1338.11666666667	35.6566666666667	-5.2298882556612	5.08030359642876e-13	2.87065377107094e-10	CjBAp12	XP_002438913.1 EG45-like domain containing protein [Sorghum bicolor]	-	-	-	-	-	-	GO:0042742//defense response to bacterium;GO:0050832//defense response to fungus
Unigene0001846	171	372	71	0	0	0	6.68	15.26	3.29	0.00	0.00	0.00	8.41	0.001	-13.0378900851425	5.55402416548916e-13	3.11362093315222e-10	cot-3	XP_023880799.1 elongation factor 2-like [Quercus suber]	-	-	-	-	-	GO:0003746//translation elongation factor activity;GO:0005525//GTP binding	GO:0006412//translation;GO:0006414//translational elongation;GO:0006950//response to stress
Unigene0039917	364	489	105	5	9	16	13.36	18.84	4.57	0.22	0.37	0.76	12.2566666666667	0.45	-4.76749786415247	5.93549820213658e-13	3.30148176169936e-10	BETV6	XP_008655809.1 isoflavone reductase homolog IRL-like [Zea mays]	-	-	-	-	-	GO:0003824//catalytic activity;GO:0003854//3-beta-hydroxy-delta5-steroid dehydrogenase activity;GO:0003978//UDP-glucose 4-epimerase activity;GO:0008460//dTDP-glucose 4,6-dehydratase activity;GO:0016491//oxidoreductase activity;GO:0016616//oxidoreductase activity, acting on the CH-OH group of donors, NAD or NADP as acceptor;GO:0016620//oxidoreductase activity, acting on the aldehyde or oxo group o…	GO:0005975//carbohydrate metabolic process;GO:0006012//galactose metabolic process;GO:0006694//steroid biosynthetic process;GO:0009243//O antigen biosynthetic process;GO:0019305//dTDP-rhamnose biosynthetic process;GO:0055114//oxidation-reduction process
Unigene0009292	241	241	125	0	0	1	8.90	9.34	5.47	0.00	0.00	0.05	7.90333333333333	0.0166666666666667	-8.88935185259464	6.20923128260202e-13	3.42137027533444e-10	--	-	-	-	-	-	-	-	-
Unigene0081335	162	199	67	0	0	0	1.50	1.93	0.73	0.00	0.00	0.00	1.38666666666667	0.001	-10.4374053123073	6.24714715217604e-13	3.42137027533444e-10	TY3B-G	XP_023157287.1 protein binding protein isoform X1 [Zea mays]	-	-	-	-	-	GO:0004190//aspartic-type endopeptidase activity	GO:0006508//proteolysis;GO:0015074//DNA integration
Unigene0095731	295259	297651	154882	53086	58715	61330	11681.62	12360.62	7266.04	2500.79	2614.60	3129.81	10436.0933333333	2748.4	-1.92491785854615	6.42485253185099e-13	3.49183378404729e-10	BURP13	XP_002443499.1 BURP domain-containing protein 13 [Sorghum bicolor]	-	-	-	-	-	-	-
Unigene0060581	139	89	88	0	0	0	16.68	11.21	12.52	0.00	0.00	0.00	13.47	0.001	-13.7174622303497	7.12998596793757e-13	3.84570917393372e-10	--	-	-	-	-	-	-	-	-
Unigene0024595	225	174	63	0	0	0	23.01	18.68	7.64	0.00	0.00	0.00	16.4433333333333	0.001	-14.0052151661607	7.23186775686219e-13	3.87133299763397e-10	GL1-10	NP_001152241.1 uncharacterized protein LOC100285879 [Zea mays]	Metabolism;Metabolism;Metabolism	Global and overview maps;Global and overview maps;Lipid metabolism	ko01100//Metabolic pathways;ko01110//Biosynthesis of secondary metabolites;ko00100//Steroid biosynthesis	K14423;K14423;K14423	-	GO:0005506//iron ion binding;GO:0016491//oxidoreductase activity	GO:0008610//lipid biosynthetic process;GO:0055114//oxidation-reduction process
Unigene0089956	137	139	70	0	0	0	2.97	3.16	1.80	0.00	0.00	0.00	2.64333333333333	0.001	-11.3681426498702	7.47864761089309e-13	3.97356174591608e-10	SAMT	XP_002436471.1 caffeine synthase 1 isoform X2 [Sorghum bicolor]	-	-	-	-	-	GO:0008168//methyltransferase activity	-
Unigene0065774	7057	4020	3877	604	1183	958	211.81	126.65	137.98	21.59	39.96	37.09	158.813333333333	32.88	-2.27204983634844	8.17903397896512e-13	4.31350134963244e-10	RFS2	AAQ07251.2 alkaline alpha galactosidase 1 [Zea mays]	Metabolism;Metabolism	Global and overview maps;Carbohydrate metabolism	ko01100//Metabolic pathways;ko00052//Galactose metabolism	K06617;K06617	-	-	-
Unigene0025898	122	126	64	7	3	2	3.31	3.58	2.06	0.23	0.09	0.07	2.98333333333333	0.13	-4.52034165328937	9.6687925533651e-13	5.06168399574952e-10	--	-	-	-	-	-	-	-	-
Unigene0000499	160	256	64	0	0	0	9.52	15.99	4.52	0.00	0.00	0.00	10.01	0.001	-13.2891543537234	9.95714922279257e-13	5.17459235923476e-10	ANB1	AFK46296.1 unknown [Lotus japonicus]	-	-	-	-	GO:0005737//cytoplasm	GO:0003723//RNA binding;GO:0003746//translation elongation factor activity;GO:0043022//ribosome binding	GO:0006414//translational elongation;GO:0045901//positive regulation of translational elongation;GO:0045905//positive regulation of translational termination
Unigene0083362	169	168	119	32	25	21	2.88	3.01	2.41	0.65	0.48	0.46	2.76666666666667	0.53	-2.38408457094993	1.0582693456543e-12	5.45982627554706e-10	--	-	-	-	-	-	-	-	-
Unigene0066334	234	253	114	1	0	0	5.40	6.13	3.12	0.03	0.00	0.00	4.88333333333333	0.01	-8.93172244858845	1.16504956281048e-12	5.96748444053366e-10	--	AQK85809.1 GDSL esterase/lipase [Zea mays]	-	-	-	-	-	-	-
Unigene0078878	255	126	72	3	0	2	10.87	5.64	3.64	0.15	0.00	0.11	6.71666666666667	0.0866666666666667	-6.27612440527424	1.20222725964205e-12	6.11392672890964e-10	SALR	XP_002454578.1 salutaridine reductase [Sorghum bicolor]	Metabolism;Metabolism	Global and overview maps;Metabolism of terpenoids and polyketides	ko01110//Biosynthesis of secondary metabolites;ko00902//Monoterpenoid biosynthesis	K15095;K15095	-	GO:0003824//catalytic activity;GO:0004316//3-oxoacyl-[acyl-carrier-protein] reductase (NADPH) activity;GO:0004757//sepiapterin reductase activity;GO:0008667//2,3-dihydro-2,3-dihydroxybenzoate dehydrogenase activity;GO:0008678//2-deoxy-D-gluconate 3-dehydrogenase activity;GO:0016491//oxidoreductase activity;GO:0016630//protochlorophyllide reductase activity;GO:0050662//coenzyme binding;GO:0051287/…	GO:0000272//polysaccharide catabolic process;GO:0006633//fatty acid biosynthetic process;GO:0006729//tetrahydrobiopterin biosynthetic process;GO:0015995//chlorophyll biosynthetic process;GO:0055114//oxidation-reduction process
Unigene0011834	97	143	76	0	0	0	5.85	9.06	5.44	0.00	0.00	0.00	6.78333333333333	0.001	-12.7277786733198	1.39636989632869e-12	7.05087570985202e-10	--	-	-	-	-	-	GO:0005576//extracellular region;GO:0016021//integral component of membrane;GO:0019028//viral capsid;GO:0019031//viral envelope	GO:0003674//molecular_function;GO:0003824//catalytic activity;GO:0005198//structural molecule activity;GO:0008289//lipid binding	GO:0006869//lipid transport;GO:0030436//asexual sporulation;GO:0042157//lipoprotein metabolic process;GO:0044238//primary metabolic process;GO:0071793//bacillithiol biosynthetic process
Unigene0053417	166	133	63	0	0	0	1.81	1.52	0.81	0.00	0.00	0.00	1.38	0.001	-10.4304525516655	1.4438773908224e-12	7.239418210872e-10	At3g14460	KXG34888.1 hypothetical protein SORBI_3002G104400 [Sorghum bicolor]	-	-	-	-	-	GO:0003677//DNA binding;GO:0003700//transcription factor activity, sequence-specific DNA binding;GO:0005515//protein binding;GO:0043531//ADP binding;GO:0043565//sequence-specific DNA binding	GO:0006355//regulation of transcription, DNA-templated
Unigene0056295	227	238	112	0	0	1	12.01	13.22	7.03	0.00	0.00	0.07	10.7533333333333	0.0233333333333333	-8.84817580109804	1.45491024946162e-12	7.24372342873559e-10	--	-	-	-	-	-	-	-	-
Unigene0005953	153	183	136	1	0	0	4.08	5.12	4.30	0.03	0.00	0.00	4.5	0.01	-8.81378119121704	1.76652207279633e-12	8.73410222339447e-10	--	XP_023909545.1 uncharacterized protein LOC112021212 [Quercus suber]	-	-	-	-	-	-	-
Unigene0099631	514	234	150	12	23	22	19.12	9.14	6.62	0.53	0.96	1.06	11.6266666666667	0.85	-3.77383088791807	1.80460913289017e-12	8.86087975409528e-10	At2g38640	PWZ31601.1 Protein LURP-one-related 8 [Zea mays]	-	-	-	-	-	-	-
Unigene0013753	138	134	62	0	0	0	4.80	4.90	2.56	0.00	0.00	0.00	4.08666666666667	0.001	-11.996708857857	1.87143377262124e-12	9.12605961022701e-10	--	XP_021304675.1 uncharacterized protein LOC110430865 isoform X1 [Sorghum bicolor]	-	-	-	-	-	-	-
Unigene0006582	424	394	193	11	1	0	3.17	3.09	1.71	0.10	0.01	0.00	2.65666666666667	0.0366666666666667	-6.17900429535317	2.08414942164035e-12	1.00260261062519e-09	Pol	RLN23448.1 hypothetical protein C2845_PM07G29970 [Panicum miliaceum]	-	-	-	-	-	GO:0003964//RNA-directed DNA polymerase activity	GO:0000373//Group II intron splicing
Unigene0055890	205	319	66	0	1	2	7.42	12.12	2.83	0.00	0.04	0.09	7.45666666666667	0.0433333333333333	-7.42690982291803	2.21025879311273e-12	1.05613285431709e-09	cpc-1	XP_023879571.1 cross-pathway control protein A-like [Quercus suber]	-	-	-	-	-	GO:0003700//transcription factor activity, sequence-specific DNA binding	GO:0006355//regulation of transcription, DNA-templated
Unigene0099910	111	148	65	0	0	0	5.07	7.09	3.52	0.00	0.00	0.00	5.22666666666667	0.001	-12.3516754382814	2.24704060108619e-12	1.06655033117022e-09	FRS11	XP_002446529.1 protein FAR1-RELATED SEQUENCE 11 [Sorghum bicolor]	-	-	-	-	GO:0005575//cellular_component;GO:0005622//intracellular;GO:0005623//cell;GO:0005634//nucleus;GO:0043226//organelle;GO:0043227//membrane-bounded organelle;GO:0043229//intracellular organelle;GO:0043231//intracellular membrane-bounded organelle;GO:0044424//intracellular part;GO:0044464//cell part	GO:0003674//molecular_function;GO:0005488//binding;GO:0008270//zinc ion binding;GO:0043167//ion binding;GO:0043169//cation binding;GO:0046872//metal ion binding;GO:0046914//transition metal ion binding	GO:0006355//regulation of transcription, DNA-templated;GO:0008150//biological_process;GO:0009889//regulation of biosynthetic process;GO:0010468//regulation of gene expression;GO:0010556//regulation of macromolecule biosynthetic process;GO:0019219//regulation of nucleobase-containing compound metabolic process;GO:0019222//regulation of metabolic process;GO:0031323//regulation of cellular metabolic…
Unigene0038731	214	134	124	25	15	17	4.68	3.07	3.21	0.65	0.37	0.48	3.65333333333333	0.5	-2.86921339246464	2.26368482173758e-12	1.06733488909438e-09	RE2	AAL66754.1 putative copia-like retrotransposon Hopscotch polyprotein [Zea mays]	-	-	-	-	-	-	-
Unigene0094804	137	142	59	0	0	0	1.80	1.96	0.92	0.00	0.00	0.00	1.56	0.001	-10.6073303137496	2.56229677704804e-12	1.20018318181243e-09	At2g38610	XP_002456539.1 KH domain-containing protein SPIN1 [Sorghum bicolor]	-	-	-	-	-	GO:0003723//RNA binding	-
Unigene0006128	3290	2996	1362	467	520	390	80.69	77.13	39.61	13.64	14.35	12.34	65.81	13.4433333333333	-2.29141591684438	2.7075755247822e-12	1.25994284077071e-09	FPS	XP_002456217.1 farnesyl pyrophosphate synthase [Sorghum bicolor]	Metabolism;Metabolism;Metabolism	Global and overview maps;Global and overview maps;Metabolism of terpenoids and polyketides	ko01100//Metabolic pathways;ko01110//Biosynthesis of secondary metabolites;ko00900//Terpenoid backbone biosynthesis	K00787;K00787;K00787	-	GO:0050347//trans-octaprenyltranstransferase activity	GO:0008299//isoprenoid biosynthetic process;GO:0010236//plastoquinone biosynthetic process
Unigene0039920	121	208	62	0	0	0	2.37	4.27	1.44	0.00	0.00	0.00	2.69333333333333	0.001	-11.395177076918	2.94957766213093e-12	1.3636433818879e-09	hhp1	XP_023929049.1 casein kinase I-like [Quercus suber]	Genetic Information Processing	Translation	ko03008//Ribosome biogenesis in eukaryotes	K14758	-	GO:0004672//protein kinase activity;GO:0005524//ATP binding;GO:0070917//inositol phosphoceramide synthase regulator activity	GO:0006468//protein phosphorylation;GO:0006673//inositolphosphoceramide metabolic process
Unigene0092197	777	851	242	33	69	49	9.29	10.68	3.43	0.47	0.93	0.76	7.8	0.72	-3.4374053123073	3.18960967551875e-12	1.46510090366392e-09	HAK5	XP_021312226.1 potassium transporter 5 [Sorghum bicolor]	-	-	-	-	GO:0016020//membrane	GO:0015079//potassium ion transmembrane transporter activity	GO:0006813//potassium ion transport;GO:0071805//potassium ion transmembrane transport
Unigene0091927	119	110	61	0	0	0	2.49	2.42	1.52	0.00	0.00	0.00	2.14333333333333	0.001	-11.0656405214942	3.42470861436927e-12	1.56300627703365e-09	--	-	-	-	-	-	-	-	-
Unigene0035564	293	249	92	0	0	1	3.64	3.25	1.36	0.00	0.00	0.02	2.75	0.00666666666666667	-8.68825030913318	3.50521108632015e-12	1.58763449550556e-09	pol	XP_021308555.1 uncharacterized protein LOC110432444 [Sorghum bicolor]	-	-	-	-	-	GO:0004190//aspartic-type endopeptidase activity	GO:0006508//proteolysis
Unigene0009243	285	881	79	1	1	0	6.13	19.88	2.01	0.03	0.02	0.00	9.34	0.0166666666666667	-9.13031314554345	3.52326994522071e-12	1.58763449550556e-09	katG	XP_023886055.1 catalase-peroxidase-like [Quercus suber]	Metabolism;Metabolism;Metabolism;Metabolism;Metabolism	Global and overview maps;Global and overview maps;Biosynthesis of other secondary metabolites;Amino acid metabolism;Amino acid metabolism	ko01100//Metabolic pathways;ko01110//Biosynthesis of secondary metabolites;ko00940//Phenylpropanoid biosynthesis;ko00380//Tryptophan metabolism;ko00360//Phenylalanine metabolism	K03782;K03782;K03782;K03782;K03782	-	GO:0004096//catalase activity;GO:0004601//peroxidase activity;GO:0020037//heme binding	GO:0006979//response to oxidative stress;GO:0055114//oxidation-reduction process
Unigene0091591	351	232	171	25	48	21	18.07	12.54	10.44	1.53	2.78	1.39	13.6833333333333	1.9	-2.84834839761306	3.60161177439501e-12	1.61272926730567e-09	GSTU8	EER88908.1 hypothetical protein SORBI_3010G252800 [Sorghum bicolor]	Metabolism;Metabolism	Global and overview maps;Metabolism of other amino acids	ko01100//Metabolic pathways;ko00480//Glutathione metabolism	K00799;K00799	-	GO:0005515//protein binding;GO:0016034//maleylacetoacetate isomerase activity	GO:0006559//L-phenylalanine catabolic process;GO:0006572//tyrosine catabolic process;GO:0006749//glutathione metabolic process
Unigene0030793	581	424	251	76	75	54	26.20	20.07	13.42	4.08	3.81	3.14	19.8966666666667	3.67666666666667	-2.43605646285842	3.63112675298256e-12	1.61578332145062e-09	--	KXG29094.1 hypothetical protein SORBI_3005G210300 [Sorghum bicolor]	-	-	-	-	-	-	-
Unigene0094790	876	209	67	1	2	0	39.44	9.88	3.58	0.05	0.10	0.00	17.6333333333333	0.05	-8.46216141139287	3.81917479621152e-12	1.68890551531597e-09	axhA	-	-	-	-	-	-	GO:0046556//alpha-L-arabinofuranosidase activity	GO:0046373//L-arabinose metabolic process
Unigene0070932	1840	1533	615	192	119	114	21.21	18.55	8.41	2.64	1.54	1.69	16.0566666666667	1.95666666666667	-3.03670251547693	3.99492828722798e-12	1.75572166213438e-09	AO1	XP_002463760.1 indole-3-acetaldehyde oxidase [Sorghum bicolor]	Metabolism;Metabolism	Global and overview maps;Amino acid metabolism	ko01100//Metabolic pathways;ko00380//Tryptophan metabolism	K11817;K11817	GO:0005575//cellular_component;GO:0005622//intracellular;GO:0005623//cell;GO:0005737//cytoplasm;GO:0044424//intracellular part;GO:0044464//cell part	GO:0000166//nucleotide binding;GO:0003674//molecular_function;GO:0003824//catalytic activity;GO:0004031//aldehyde oxidase activity;GO:0004854//xanthine dehydrogenase activity;GO:0005488//binding;GO:0005506//iron ion binding;GO:0009055//electron carrier activity;GO:0016491//oxidoreductase activity;GO:0016614//oxidoreductase activity, acting on CH-OH group of donors;GO:0016623//oxidoreductase activ…	GO:0006066//alcohol metabolic process;GO:0006082//organic acid metabolic process;GO:0006091//generation of precursor metabolites and energy;GO:0006629//lipid metabolic process;GO:0006714//sesquiterpenoid metabolic process;GO:0006720//isoprenoid metabolic process;GO:0006721//terpenoid metabolic process;GO:0008150//biological_process;GO:0008152//metabolic process;GO:0008299//isoprenoid biosynthetic…
Unigene0002056	126	108	59	0	0	0	1.02	0.92	0.57	0.00	0.00	0.00	0.836666666666667	0.001	-9.70850914811698	4.23195392125468e-12	1.84848112473356e-09	--	-	-	-	-	-	-	-	-
Unigene0035991	112	103	59	6	9	4	10.93	10.55	6.83	0.70	0.99	0.50	9.43666666666667	0.73	-3.69230897430457	4.54605754016097e-12	1.97357108955391e-09	--	-	-	-	-	-	-	-	-
Unigene0090121	235	272	91	0	1	0	6.66	8.09	3.06	0.00	0.03	0.00	5.93666666666667	0.01	-9.21350930038046	4.73489245677178e-12	2.04309174693806e-09	CYP73A12	XP_002452044.1 cytochrome P450 CYP73A100 [Sorghum bicolor]	Metabolism;Metabolism;Metabolism;Metabolism;Metabolism;Metabolism	Global and overview maps;Global and overview maps;Biosynthesis of other secondary metabolites;Metabolism of cofactors and vitamins;Biosynthesis of other secondary metabolites;Biosynthesis of other secondary metabolites	ko01100//Metabolic pathways;ko01110//Biosynthesis of secondary metabolites;ko00940//Phenylpropanoid biosynthesis;ko00130//Ubiquinone and other terpenoid-quinone biosynthesis;ko00941//Flavonoid biosynthesis;ko00945//Stilbenoid, diarylheptanoid and gingerol biosynthesis	K00487;K00487;K00487;K00487;K00487;K00487	-	GO:0005506//iron ion binding;GO:0016705//oxidoreductase activity, acting on paired donors, with incorporation or reduction of molecular oxygen;GO:0020037//heme binding	GO:0055114//oxidation-reduction process
Unigene0086699	4	6	5	82	57	120	0.09	0.14	0.13	2.20	1.44	3.49	0.12	2.37666666666667	4.30783326500158	4.98189785398271e-12	2.13672398500004e-09	Tf	PRW05922.1 melanotransferrin isoform X1 [Chlorella sorokiniana]	-	-	-	-	GO:0030288//outer membrane-bounded periplasmic space;GO:0031362//anchored component of external side of plasma membrane;GO:0055052//ATP-binding cassette (ABC) transporter complex, substrate-binding subunit-containing	GO:0043168//anion binding;GO:0043225//anion transmembrane-transporting ATPase activity	-
Unigene0099279	2252	1936	1043	194	385	313	38.64	34.87	21.22	3.96	7.44	6.93	31.5766666666667	6.11	-2.36961459860368	5.11758056255067e-12	2.18177475037078e-09	MST4	XP_002465636.1 sugar transport protein 13 [Sorghum bicolor]	-	-	-	-	GO:0005575//cellular_component;GO:0005623//cell;GO:0005886//plasma membrane;GO:0005887//integral component of plasma membrane;GO:0005911//cell-cell junction;GO:0009506//plasmodesma;GO:0016020//membrane;GO:0016021//integral component of membrane;GO:0030054//cell junction;GO:0031224//intrinsic component of membrane;GO:0044425//membrane part;GO:0044464//cell part;GO:0055044//symplast;GO:0071944//cel…	GO:0003674//molecular_function;GO:0005215//transporter activity;GO:0005351//sugar:proton symporter activity;GO:0005355//glucose transmembrane transporter activity;GO:0005356//hydrogen:glucose symporter activity;GO:0005358//high-affinity hydrogen:glucose symporter activity;GO:0005402//cation:sugar symporter activity;GO:0008028//monocarboxylic acid transmembrane transporter activity;GO:0008324//cat…	GO:0001101//response to acid chemical;GO:0006810//transport;GO:0006811//ion transport;GO:0006812//cation transport;GO:0006855//drug transmembrane transport;GO:0006950//response to stress;GO:0006970//response to osmotic stress;GO:0008150//biological_process;GO:0008643//carbohydrate transport;GO:0008645//hexose transport;GO:0009414//response to water deprivation;GO:0009415//response to water;GO:000…
Unigene0010596	152	96	60	0	0	0	3.08	2.04	1.44	0.00	0.00	0.00	2.18666666666667	0.001	-11.0945175987843	5.45895261209043e-12	2.31345862573216e-09	WAKL4	XP_002450344.1 wall-associated receptor kinase 2 isoform X1 [Sorghum bicolor]	-	-	-	-	-	GO:0004672//protein kinase activity;GO:0005509//calcium ion binding;GO:0005524//ATP binding;GO:0030247//polysaccharide binding	GO:0006468//protein phosphorylation
Unigene0068751	73	89	157	0	0	0	2.92	3.74	7.45	0.00	0.00	0.00	4.70333333333333	0.001	-12.1994678667635	5.52149251702335e-12	2.32611658422788e-09	cel61a	ACF78974.1 unknown [Zea mays]	-	-	-	-	-	-	-
Unigene0047071	2993	3367	1711	345	714	420	220.96	260.91	149.78	30.33	59.33	39.99	210.55	43.2166666666667	-2.28450317003695	5.67101507416665e-12	2.37505447197319e-09	--	XP_021307689.1 (S)-beta-bisabolene synthase [Sorghum bicolor]	Metabolism	Metabolism of terpenoids and polyketides	ko00909//Sesquiterpenoid and triterpenoid biosynthesis	K15803	-	GO:0010333//terpene synthase activity;GO:0016829//lyase activity	-
Unigene0095732	5324	5930	2605	728	1035	935	248.20	290.17	144.00	40.41	54.31	56.22	227.456666666667	50.3133333333333	-2.17657904148187	6.07464708222284e-12	2.52220697264458e-09	--	XP_002443499.1 BURP domain-containing protein 13 [Sorghum bicolor]	-	-	-	-	-	-	-
Unigene0091463	112	86	62	0	0	0	7.64	6.16	5.02	0.00	0.00	0.00	6.27333333333333	0.001	-12.6150165068947	6.09322863737049e-12	2.52220697264458e-09	--	-	-	-	-	-	-	-	-
Unigene0006942	366	459	214	38	67	56	24.23	31.89	16.80	3.00	4.99	4.78	24.3066666666667	4.25666666666667	-2.51355603633641	6.16936245201257e-12	2.53896010691294e-09	Cenpv	RLN36514.1 hypothetical protein C2845_PM03G33920 [Panicum miliaceum]	-	-	-	-	-	GO:0016846//carbon-sulfur lyase activity	-
Unigene0005407	476	400	171	9	36	25	32.09	28.30	13.67	0.72	2.73	2.17	24.6866666666667	1.87333333333333	-3.72005251395071	6.26939359587769e-12	2.56529894164198e-09	AO2	XP_002463760.1 indole-3-acetaldehyde oxidase [Sorghum bicolor]	Metabolism;Metabolism	Global and overview maps;Amino acid metabolism	ko01100//Metabolic pathways;ko00380//Tryptophan metabolism	K11817;K11817	GO:0005575//cellular_component;GO:0005622//intracellular;GO:0005623//cell;GO:0005737//cytoplasm;GO:0044424//intracellular part;GO:0044464//cell part	GO:0000166//nucleotide binding;GO:0003674//molecular_function;GO:0003824//catalytic activity;GO:0004031//aldehyde oxidase activity;GO:0004854//xanthine dehydrogenase activity;GO:0005488//binding;GO:0005506//iron ion binding;GO:0009055//electron carrier activity;GO:0016491//oxidoreductase activity;GO:0016614//oxidoreductase activity, acting on CH-OH group of donors;GO:0016623//oxidoreductase activ…	GO:0006066//alcohol metabolic process;GO:0006082//organic acid metabolic process;GO:0006091//generation of precursor metabolites and energy;GO:0006629//lipid metabolic process;GO:0006714//sesquiterpenoid metabolic process;GO:0006720//isoprenoid metabolic process;GO:0006721//terpenoid metabolic process;GO:0008150//biological_process;GO:0008152//metabolic process;GO:0008299//isoprenoid biosynthetic…
Unigene0098344	7456	6772	3488	1294	1194	754	232.37	221.52	128.90	48.02	41.88	30.31	194.263333333333	40.07	-2.27741920703982	6.69545569622126e-12	2.72397919545066e-09	At5g42250	XP_002465729.2 alcohol dehydrogenase-like 7 [Sorghum bicolor]	Metabolism;Metabolism;Metabolism;Metabolism;Metabolism;Metabolism	Global and overview maps;Global and overview maps;Global and overview maps;Carbohydrate metabolism;Lipid metabolism;Amino acid metabolism	ko01100//Metabolic pathways;ko01110//Biosynthesis of secondary metabolites;ko01200//Carbon metabolism;ko00010//Glycolysis / Gluconeogenesis;ko00071//Fatty acid degradation;ko00350//Tyrosine metabolism	K00121;K00121;K00121;K00121;K00121;K00121	-	GO:0004024//alcohol dehydrogenase activity, zinc-dependent;GO:0008270//zinc ion binding;GO:0008743//L-threonine 3-dehydrogenase activity;GO:0016491//oxidoreductase activity;GO:0016655//oxidoreductase activity, acting on NAD(P)H, quinone or similar compound as acceptor;GO:0018467//formaldehyde dehydrogenase activity;GO:0050607//mycothiol-dependent formaldehyde dehydrogenase activity;GO:0051287//NA…	GO:0006113//fermentation;GO:0006567//threonine catabolic process;GO:0008152//metabolic process;GO:0009404//toxin metabolic process;GO:0010127//mycothiol-dependent detoxification;GO:0019439//aromatic compound catabolic process;GO:0046292//formaldehyde metabolic process;GO:0055114//oxidation-reduction process
Unigene0004947	141	143	63	1	2	0	7.58	8.07	4.02	0.06	0.12	0.00	6.55666666666667	0.06	-6.77185624083622	6.74698716333514e-12	2.72934798334075e-09	--	XP_002458116.2 uncharacterized protein LOC8082506 [Sorghum bicolor]	-	-	-	-	-	-	-
Unigene0073102	196	145	86	12	20	14	4.02	3.12	2.09	0.29	0.46	0.37	3.07666666666667	0.373333333333333	-3.04283191558817	7.04319080565395e-12	2.83307376152624e-09	SIT2	XP_002461413.2 L-type lectin-domain containing receptor kinase IV.1 [Sorghum bicolor]	-	-	-	-	-	GO:0004672//protein kinase activity;GO:0005524//ATP binding;GO:0030246//carbohydrate binding	GO:0006468//protein phosphorylation
Unigene0004222	206	225	90	0	1	0	3.47	3.98	1.80	0.00	0.02	0.00	3.08333333333333	0.00666666666666667	-8.85330955540367	7.53699233678966e-12	3.01466990675513e-09	--	XP_025792627.1 calcium uptake protein, mitochondrial-like [Panicum hallii]	-	-	-	-	-	-	-
Unigene0048976	839	792	455	98	190	119	21.93	21.73	14.10	3.05	5.59	4.01	19.2533333333333	4.21666666666667	-2.19093335730549	7.6508683336301e-12	3.04312219413107e-09	CYP92C6	XP_020401615.1 flavonoid 3'-monooxygenase [Zea mays]	Metabolism;Metabolism;Metabolism	Global and overview maps;Global and overview maps;Metabolism of terpenoids and polyketides	ko01100//Metabolic pathways;ko01110//Biosynthesis of secondary metabolites;ko00905//Brassinosteroid biosynthesis	K20623;K20623;K20623	-	GO:0005506//iron ion binding;GO:0016705//oxidoreductase activity, acting on paired donors, with incorporation or reduction of molecular oxygen;GO:0020037//heme binding	GO:0055114//oxidation-reduction process
Unigene0070046	89	98	52	1	2	4	4.15	4.80	2.87	0.06	0.10	0.24	3.94	0.133333333333333	-4.88508622529017	9.70656611889779e-12	3.83932437759537e-09	--	-	-	-	-	-	-	-	-
Unigene0073826	111	102	54	0	0	0	3.19	3.08	1.84	0.00	0.00	0.00	2.70333333333333	0.001	-11.4005236983835	9.98236833402828e-12	3.92660043247410e-09	--	-	-	-	-	-	-	-	-
Unigene0006741	516	414	278	102	94	71	4.89	4.12	3.13	1.15	1.00	0.87	4.04666666666667	1.00666666666667	-2.0071479669306	1.17249966388643e-11	4.58672849284188e-09	LRK10L-2.7	NP_001347924.1 uncharacterized protein LOC100279755 precursor [Zea mays]	-	-	-	-	-	GO:0004672//protein kinase activity;GO:0005524//ATP binding;GO:0030247//polysaccharide binding	GO:0006468//protein phosphorylation
Unigene0001864	554	555	270	92	76	79	13.20	13.88	7.63	2.61	2.04	2.43	11.57	2.36	-2.29353009974565	1.39806836242672e-11	5.4392499016227e-09	AO1	ONM10084.1 aldehyde oxidase3 [Zea mays]	Metabolism;Metabolism	Global and overview maps;Amino acid metabolism	ko01100//Metabolic pathways;ko00380//Tryptophan metabolism	K11817;K11817	GO:0016021//integral component of membrane	GO:0004854//xanthine dehydrogenase activity;GO:0009055//electron carrier activity;GO:0016410//N-acyltransferase activity;GO:0016491//oxidoreductase activity;GO:0043546//molybdopterin cofactor binding;GO:0046872//metal ion binding;GO:0051536//iron-sulfur cluster binding	GO:0006497//protein lipidation;GO:0009115//xanthine catabolic process;GO:0042158//lipoprotein biosynthetic process;GO:0046415//urate metabolic process;GO:0055114//oxidation-reduction process
Unigene0039017	141	172	47	1	2	1	3.43	4.39	1.36	0.03	0.05	0.03	3.06	0.0366666666666667	-6.38291872477651	1.49586831711142e-11	5.78811611811858e-09	--	-	-	-	-	-	-	-	-
Unigene0081031	94	72	60	0	0	0	2.99	2.40	2.26	0.00	0.00	0.00	2.55	0.001	-11.3162815317462	1.59049525127618e-11	6.1209994813573e-09	acta1b	XP_030526856.1 actin, clone 403 [Rhodamnia argentea]	-	-	-	-	-	-	-
Unigene0057919	102	223	53	0	0	0	9.66	22.17	5.95	0.00	0.00	0.00	12.5933333333333	0.001	-13.6203725805546	1.69833871306022e-11	6.50089362116926e-09	crp-63	XP_023909564.1 60S ribosomal protein L32-like [Quercus suber]	Genetic Information Processing	Translation	ko03010//Ribosome	K02912	GO:0005840//ribosome	GO:0003735//structural constituent of ribosome	GO:0006412//translation
Unigene0002491	0	0	0	76	51	85	0.00	0.00	0.00	5.68	3.60	6.88	0.001	5.38666666666667	12.395177076918	1.71369834401171e-11	6.52460860955090e-09	--	KAF1854518.1 hypothetical protein Lal_00013077 [Lupinus albus]	Genetic Information Processing	Translation	ko03010//Ribosome	K02950	-	-	-
Unigene0048581	7724	5972	4884	2079	2603	2328	63.51	51.54	47.62	20.35	24.09	24.69	54.2233333333333	23.0433333333333	-1.23456437942935	1.97014735274785e-11	7.46109473795685e-09	FAB1C	XP_002445523.1 putative 1-phosphatidylinositol-3-phosphate 5-kinase FAB1C [Sorghum bicolor]	Metabolism;Cellular Processes;Environmental Information Processing;Metabolism	Global and overview maps;Transport and catabolism;Signal transduction;Carbohydrate metabolism	ko01100//Metabolic pathways;ko04145//Phagosome;ko04070//Phosphatidylinositol signaling system;ko00562//Inositol phosphate metabolism	K00921;K00921;K00921;K00921	-	GO:0005524//ATP binding;GO:0016307//phosphatidylinositol phosphate kinase activity;GO:0016887//ATPase activity	GO:0046488//phosphatidylinositol metabolic process
Unigene0042544	103	116	53	2	1	5	4.97	5.87	3.03	0.11	0.05	0.31	4.62333333333333	0.156666666666667	-4.88316322064596	2.12384006682378e-11	8.0005841924684e-09	--	EER98362.1 hypothetical protein SORBI_3002G106200 [Sorghum bicolor]	-	-	-	-	-	-	-
Unigene0025892	1991	1344	1297	454	590	371	110.64	78.39	85.46	30.04	36.90	26.59	91.4966666666667	31.1766666666667	-1.5532524984049	2.26716823665994e-11	8.49555668134094e-09	--	-	-	-	-	-	-	-	-
Unigene0036269	103	91	50	0	0	0	6.26	5.81	3.60	0.00	0.00	0.00	5.22333333333333	0.001	-12.3507550586388	2.28104802424644e-11	8.50281550692533e-09	--	XP_025813482.1 uncharacterized protein LOC112890832 [Panicum hallii]	-	-	-	-	-	-	-
Unigene0090298	0	0	0	48	88	57	0.00	0.00	0.00	1.65	2.85	2.12	0.001	2.20666666666667	11.1076530009734	2.64194808921870e-11	9.79681135979709e-09	Bhmt	BAU71139.1 homocysteine S-methyltransferase [Parachlorella kessleri]	-	-	-	-	-	GO:0008705//methionine synthase activity	GO:0009086//methionine biosynthetic process
Unigene0078060	136	254	41	0	0	0	5.69	11.15	2.03	0.00	0.00	0.00	6.29	0.001	-12.6188443017667	2.66807806381789e-11	9.84244320775349e-09	--	-	-	-	-	-	-	-	-
Unigene0064697	164	116	95	1	0	0	14.00	10.40	9.62	0.10	0.00	0.00	11.34	0.0333333333333333	-8.41023933077602	2.75627893659808e-11	1.01154016210811e-08	--	BAH95080.1 Os11g0147700 [Oryza sativa Japonica Group]	-	-	-	-	-	-	-
Unigene0023528	625	602	462	215	251	186	15.23	15.39	13.35	6.24	6.88	5.85	14.6566666666667	6.32333333333333	-1.21279985380118	3.15389687873418e-11	1.15152818500122e-08	--	-	-	-	-	-	-	-	-
Unigene0088295	0	0	0	63	64	48	0.00	0.00	0.00	10.25	9.84	8.46	0.001	9.51666666666667	13.2162406244164	3.3595997377583e-11	1.2203746047407e-08	--	-	-	-	-	-	-	-	-
Unigene0045976	277	241	123	24	40	21	6.14	5.61	3.23	0.63	1.00	0.60	4.99333333333333	0.743333333333333	-2.74792200853845	3.53055404628656e-11	1.27596373824094e-08	--	XP_021316451.1 uncharacterized protein LOC8071804 [Sorghum bicolor]	-	-	-	-	-	-	-
Unigene0079841	0	0	1	99	85	135	0.00	0.00	0.05	5.07	4.11	7.48	0.0166666666666667	5.55333333333333	8.38024459047818	3.77730251917897e-11	1.35824549221204e-08	--	KZN08865.1 hypothetical protein DCAR_001521 [Daucus carota subsp. sativus] [Daucus carota]	-	-	-	-	-	GO:0016787//hydrolase activity;GO:0046872//metal ion binding	-
Unigene0016579	194	170	34	0	0	0	5.81	5.35	1.21	0.00	0.00	0.00	4.12333333333333	0.001	-12.0095953791426	4.53909490252847e-11	1.62396954660965e-08	MPH2	XP_023925565.1 maltose permease MAL31-like [Quercus suber]	-	-	-	-	GO:0005887//integral component of plasma membrane;GO:0016021//integral component of membrane	GO:0008028//monocarboxylic acid transmembrane transporter activity;GO:0022857//transmembrane transporter activity;GO:0042910//xenobiotic transporter activity;GO:0051119//sugar transmembrane transporter activity	GO:0008643//carbohydrate transport;GO:0015718//monocarboxylic acid transport;GO:0042908//xenobiotic transport;GO:0055085//transmembrane transport
Unigene0027449	168	404	31	0	0	0	6.11	15.43	1.34	0.00	0.00	0.00	7.62666666666667	0.001	-12.8968369309446	4.9257189028314e-11	1.75348204362443e-08	hsps-1	AAR17078.1 heat shock protein 70-1 [Nicotiana tabacum]	Genetic Information Processing;Cellular Processes;Genetic Information Processing	Folding, sorting and degradation;Transport and catabolism;Transcription	ko04141//Protein processing in endoplasmic reticulum;ko04144//Endocytosis;ko03040//Spliceosome	K03283;K03283;K03283	-	GO:0004856//xylulokinase activity;GO:0005515//protein binding;GO:0005524//ATP binding;GO:0016773//phosphotransferase activity, alcohol group as acceptor;GO:0016787//hydrolase activity;GO:0016887//ATPase activity;GO:0051082//unfolded protein binding	GO:0005975//carbohydrate metabolic process;GO:0005997//xylulose metabolic process;GO:0006457//protein folding;GO:0006950//response to stress;GO:0008360//regulation of cell shape;GO:0042732//D-xylose metabolic process;GO:0043093//FtsZ-dependent cytokinesis
Unigene0019422	859	198	58	0	1	0	36.10	8.74	2.89	0.00	0.05	0.00	15.91	0.0166666666666667	-9.89875252616484	5.12459851319785e-11	1.81520418081665e-08	XYLC	XP_005792539.1 hypothetical protein EMIHUDRAFT_108619 [Emiliania huxleyi CCMP1516]	-	-	-	-	GO:0009341//beta-galactosidase complex	GO:0004553//hydrolase activity, hydrolyzing O-glycosyl compounds;GO:0004565//beta-galactosidase activity	GO:0005975//carbohydrate metabolic process
Unigene0038878	275	439	51	0	0	1	12.00	20.11	2.64	0.00	0.00	0.06	11.5833333333333	0.02	-9.17783476177707	5.44008578518225e-11	1.91741479033476e-08	--	-	-	-	-	-	-	-	-
Unigene0097873	233	298	189	39	64	57	6.86	9.20	6.60	1.37	2.12	2.16	7.55333333333333	1.88333333333333	-2.00382508851797	5.60424908414966e-11	1.96554542878918e-08	--	-	-	-	-	-	-	-	-
Unigene0021109	2426	2051	1316	180	490	305	81.94	72.71	52.70	7.24	18.63	13.29	69.1166666666667	13.0533333333333	-2.40461537718963	5.63527140824294e-11	1.96673734535624e-08	--	ACG39284.1 pathogen-related protein [Zea mays]	-	-	-	-	-	-	GO:0030638//polyketide metabolic process
Unigene0001984	78	164	50	0	0	0	3.50	7.73	2.66	0.00	0.00	0.00	4.63	0.001	-12.1767964781476	5.69121639116784e-11	1.97657333366818e-08	rpl401	XP_023882529.1 60S ribosomal protein L4-B-like [Quercus suber]	Genetic Information Processing	Translation	ko03010//Ribosome	K02930	GO:0005840//ribosome;GO:0022625//cytosolic large ribosomal subunit	GO:0003735//structural constituent of ribosome	GO:0006412//translation
Unigene0004530	291	512	55	0	2	0	7.72	14.26	1.73	0.00	0.06	0.00	7.90333333333333	0.02	-8.62631744676085	5.89162492822511e-11	2.03624281560603e-08	tyr1	XP_023890273.1 tyrosinase-like [Quercus suber]	Metabolism;Metabolism;Metabolism;Metabolism;Metabolism	Global and overview maps;Global and overview maps;Amino acid metabolism;Biosynthesis of other secondary metabolites;Biosynthesis of other secondary metabolites	ko01100//Metabolic pathways;ko01110//Biosynthesis of secondary metabolites;ko00350//Tyrosine metabolism;ko00950//Isoquinoline alkaloid biosynthesis;ko00965//Betalain biosynthesis	K00505;K00505;K00505;K00505;K00505	-	GO:0016491//oxidoreductase activity	-
Unigene0014235	127	407	78	0	3	0	3.99	13.41	2.90	0.00	0.11	0.00	6.76666666666667	0.0366666666666667	-7.52783239343524	6.00083806533842e-11	2.06396940936183e-08	eglC	BAJ97248.1 predicted protein [Hordeum vulgare subsp. vulgare] [Hordeum vulgare]	Metabolism;Metabolism	Global and overview maps;Carbohydrate metabolism	ko01100//Metabolic pathways;ko00500//Starch and sucrose metabolism	K01199;K01199	GO:0016020//membrane	GO:0004553//hydrolase activity, hydrolyzing O-glycosyl compounds	GO:0005975//carbohydrate metabolic process
Unigene0068672	0	2	1	70	58	103	0.00	0.12	0.07	4.80	3.76	7.66	0.0633333333333333	5.40666666666667	6.41563059077369	7.01184533970109e-11	2.40010746466682e-08	--	YP_009526534.1 hypothetical protein [Ammopiptanthus mongolicus]	-	-	-	-	-	-	-
Unigene0050516	147	123	39	3	3	3	10.64	9.34	3.35	0.26	0.24	0.28	7.77666666666667	0.26	-4.90256837312195	7.54177598599416e-11	2.56638152659401e-08	--	XP_002463108.1 uncharacterized protein LOC8058379 [Sorghum bicolor]	-	-	-	-	-	-	-
Unigene0096611	1583	1785	1008	345	443	446	31.97	37.84	24.14	8.30	10.07	11.62	31.3166666666667	9.99666666666667	-1.64741163943868	7.59789574605141e-11	2.56638152659401e-08	CYP86B1	XP_002467053.1 uncharacterized protein LOC8067127 [Sorghum bicolor]	-	-	-	-	-	GO:0005506//iron ion binding;GO:0016705//oxidoreductase activity, acting on paired donors, with incorporation or reduction of molecular oxygen;GO:0020037//heme binding	GO:0055114//oxidation-reduction process
Unigene0097133	4916	5456	2743	899	1241	1156	216.76	252.51	143.41	47.20	61.59	65.75	204.226666666667	58.18	-1.81157605524242	7.60574886738677e-11	2.56638152659401e-08	GSTU6	XP_002467609.2 uncharacterized protein LOC8063162 [Sorghum bicolor]	Metabolism;Metabolism	Global and overview maps;Metabolism of other amino acids	ko01100//Metabolic pathways;ko00480//Glutathione metabolism	K00799;K00799	-	GO:0005515//protein binding;GO:0016034//maleylacetoacetate isomerase activity	GO:0006559//L-phenylalanine catabolic process;GO:0006572//tyrosine catabolic process;GO:0006749//glutathione metabolic process
Unigene0071143	81	118	44	0	0	0	1.46	2.24	0.94	0.00	0.00	0.00	1.54666666666667	0.001	-10.5949465892938	8.10188338292231e-11	2.72089524157509e-08	pif1	PWZ46186.1 ATP-dependent DNA helicase PIF1, partial [Zea mays]	-	-	-	-	GO:0009338//exodeoxyribonuclease V complex	GO:0003678//DNA helicase activity;GO:0004386//helicase activity;GO:0005524//ATP binding;GO:0008854//exodeoxyribonuclease V activity	GO:0000723//telomere maintenance;GO:0006281//DNA repair;GO:0006310//DNA recombination
Unigene0048537	145	120	36	0	0	0	8.34	7.24	2.45	0.00	0.00	0.00	6.01	0.001	-12.5531492755985	8.48975278599029e-11	2.82679928201959e-08	--	OEL25763.1 hypothetical protein BAE44_0013217 [Dichanthelium oligosanthes]	-	-	-	-	-	-	-
Unigene0033893	1114	1118	823	414	461	425	83.20	87.64	72.89	36.82	38.75	40.94	81.2433333333333	38.8366666666667	-1.06483005297867	8.49663674525883e-11	2.82679928201959e-08	RPP2B	XP_021302981.1 60S acidic ribosomal protein P2B isoform X3 [Sorghum bicolor]	Genetic Information Processing	Translation	ko03010//Ribosome	K02943	GO:0005575//cellular_component;GO:0005622//intracellular;GO:0005623//cell;GO:0005737//cytoplasm;GO:0005829//cytosol;GO:0005840//ribosome;GO:0015934//large ribosomal subunit;GO:0022625//cytosolic large ribosomal subunit;GO:0022626//cytosolic ribosome;GO:0032991//macromolecular complex;GO:0043226//organelle;GO:0043228//non-membrane-bounded organelle;GO:0043229//intracellular organelle;GO:0043232//i…	GO:0003674//molecular_function;GO:0003735//structural constituent of ribosome;GO:0005198//structural molecule activity;GO:0005488//binding;GO:0044877//macromolecular complex binding	GO:0006412//translation;GO:0006414//translational elongation;GO:0006518//peptide metabolic process;GO:0006807//nitrogen compound metabolic process;GO:0008150//biological_process;GO:0008152//metabolic process;GO:0009058//biosynthetic process;GO:0009059//macromolecule biosynthetic process;GO:0009987//cellular process;GO:0010467//gene expression;GO:0019538//protein metabolic process;GO:0034641//cell…
Unigene0001688	134	290	33	0	0	0	4.91	11.16	1.44	0.00	0.00	0.00	5.83666666666667	0.001	-12.5109289625998	8.56455247578757e-11	2.83614159357511e-08	pep-4	XP_023926175.1 vacuolar protease A-like [Quercus suber]	-	-	-	-	-	-	-
Unigene0024560	3338	3067	1875	380	785	638	181.17	174.72	120.67	24.56	47.95	44.66	158.853333333333	39.0566666666667	-2.02405463224564	9.13895417111079e-11	3.01234314870637e-08	At5g01750	XP_021307769.1 protein LURP-one-related 15-like [Sorghum bicolor]	-	-	-	-	-	-	-
Unigene0003401	126	228	34	0	0	0	10.07	19.13	3.22	0.00	0.00	0.00	10.8066666666667	0.001	-13.3996339696838	9.44049394586964e-11	3.09739561043355e-08	rpl2101	XP_023929168.1 60S ribosomal protein L21-A-like [Quercus suber]	Genetic Information Processing	Translation	ko03010//Ribosome	K02889	GO:0005840//ribosome	GO:0003735//structural constituent of ribosome	GO:0006412//translation
Unigene0077321	80	174	45	0	0	0	7.12	16.25	4.75	0.00	0.00	0.00	9.37333333333333	0.001	-13.1943464732387	9.72729376836549e-11	3.17685382764366e-08	ALTA5	XP_023910869.1 60S acidic ribosomal protein P2 [Quercus suber]	Genetic Information Processing	Translation	ko03010//Ribosome	K02943	-	-	-
Unigene0060920	73	84	45	0	0	0	2.23	2.69	1.63	0.00	0.00	0.00	2.18333333333333	0.001	-11.092316690591	1.00959821046604e-10	3.28220839226259e-08	--	XP_002465653.2 uncharacterized protein LOC8054208 [Sorghum bicolor]	-	-	-	-	-	GO:0043531//ADP binding	-
Unigene0001453	159	419	63	0	1	0	8.70	24.07	4.09	0.00	0.06	0.00	12.2866666666667	0.02	-9.26287785490956	1.1296694058501e-10	3.65586694037771e-08	GPDA	XP_023907196.1 glyceraldehyde-3-phosphate dehydrogenase-like [Quercus suber]	Metabolism;Metabolism;Metabolism;Metabolism;Metabolism;Metabolism	Global and overview maps;Global and overview maps;Global and overview maps;Global and overview maps;Carbohydrate metabolism;Energy metabolism	ko01100//Metabolic pathways;ko01110//Biosynthesis of secondary metabolites;ko01200//Carbon metabolism;ko01230//Biosynthesis of amino acids;ko00010//Glycolysis / Gluconeogenesis;ko00710//Carbon fixation in photosynthetic organisms	K00134;K00134;K00134;K00134;K00134;K00134	-	GO:0004073//aspartate-semialdehyde dehydrogenase activity;GO:0016620//oxidoreductase activity, acting on the aldehyde or oxo group of donors, NAD or NADP as acceptor;GO:0048001//erythrose-4-phosphate dehydrogenase activity	GO:0006094//gluconeogenesis;GO:0006096//glycolytic process;GO:0008615//pyridoxine biosynthetic process;GO:0009086//methionine biosynthetic process;GO:0009088//threonine biosynthetic process;GO:0009089//lysine biosynthetic process via diaminopimelate;GO:0009097//isoleucine biosynthetic process;GO:0019682//glyceraldehyde-3-phosphate metabolic process;GO:0055114//oxidation-reduction process
Unigene0044396	143	434	28	0	0	0	3.59	11.43	0.83	0.00	0.00	0.00	5.28333333333333	0.001	-12.367232719193	1.21700795784457e-10	3.92069301242805e-08	sun1	XP_023902672.1 secreted beta-glucosidase sun1-like [Quercus suber]	-	-	-	-	-	-	-
Unigene0002228	97	189	38	0	0	0	6.64	13.59	3.09	0.00	0.00	0.00	7.77333333333333	0.001	-12.9243176673667	1.22798022959616e-10	3.93822109939449e-08	rps-5	XP_023871930.1 40S ribosomal protein S5-like [Quercus suber]	Genetic Information Processing	Translation	ko03010//Ribosome	K02989	GO:0000314//organellar small ribosomal subunit;GO:0022627//cytosolic small ribosomal subunit	GO:0003735//structural constituent of ribosome	GO:0006412//translation
Unigene0058378	277	348	95	5	7	19	10.53	13.88	4.28	0.23	0.30	0.93	9.56333333333333	0.486666666666667	-4.29650769388865	1.25101021658787e-10	3.99408853768639e-08	SBH1	XP_002456079.1 sphinganine C4-monooxygenase 2 [Sorghum bicolor]	Metabolism;Metabolism	Global and overview maps;Lipid metabolism	ko01100//Metabolic pathways;ko00600//Sphingolipid metabolism	K04713;K04713	-	GO:0005506//iron ion binding;GO:0016491//oxidoreductase activity	GO:0008610//lipid biosynthetic process;GO:0055114//oxidation-reduction process
Unigene0002971	87	237	41	0	0	0	2.77	7.92	1.55	0.00	0.00	0.00	4.08	0.001	-11.9943534368589	1.36939316295138e-10	4.35253058136829e-08	cit-1	KAB8339150.1 hypothetical protein FH972_022086 [Carpinus fangiana]	Metabolism;Metabolism;Metabolism;Metabolism;Metabolism;Metabolism;Metabolism	Global and overview maps;Global and overview maps;Global and overview maps;Global and overview maps;Carbohydrate metabolism;Carbohydrate metabolism;Global and overview maps	ko01100//Metabolic pathways;ko01110//Biosynthesis of secondary metabolites;ko01200//Carbon metabolism;ko01230//Biosynthesis of amino acids;ko00020//Citrate cycle (TCA cycle);ko00630//Glyoxylate and dicarboxylate metabolism;ko01210//2-Oxocarboxylic acid metabolism	K01647;K01647;K01647;K01647;K01647;K01647;K01647	-	GO:0004108//citrate (Si)-synthase activity;GO:0046912//transferase activity, transferring acyl groups, acyl groups converted into alkyl on transfer	GO:0006099//tricarboxylic acid cycle
Unigene0001965	148	300	63	0	1	0	6.17	13.14	3.12	0.00	0.05	0.00	7.47666666666667	0.0166666666666667	-8.80928581019891	1.4330081859125e-10	4.5344837249961e-08	aac	XP_023870940.1 ADP,ATP carrier protein-like isoform X2 [Quercus suber]	-	-	-	-	-	-	-
Unigene0052921	359	475	77	13	17	16	24.96	34.66	6.35	1.08	1.33	1.43	21.99	1.28	-4.10263188885497	1.45639981341996e-10	4.58811050956022e-08	--	XP_021316555.1 Bowman-Birk type trypsin inhibitor-like [Sorghum bicolor]	-	-	-	-	GO:0005576//extracellular region	GO:0004867//serine-type endopeptidase inhibitor activity	-
Unigene0010612	162	141	64	0	0	1	8.64	7.89	4.05	0.00	0.00	0.07	6.86	0.0233333333333333	-8.19967234483637	1.54728272702262e-10	4.85294662184272e-08	CS26	XP_004975070.1 bifunctional L-3-cyanoalanine synthase/cysteine synthase 2, mitochondrial [Setaria italica]	Metabolism;Metabolism;Metabolism;Metabolism;Metabolism;Metabolism;Metabolism	Global and overview maps;Global and overview maps;Global and overview maps;Global and overview maps;Amino acid metabolism;Metabolism of other amino acids;Energy metabolism	ko01100//Metabolic pathways;ko01110//Biosynthesis of secondary metabolites;ko01200//Carbon metabolism;ko01230//Biosynthesis of amino acids;ko00270//Cysteine and methionine metabolism;ko00460//Cyanoamino acid metabolism;ko00920//Sulfur metabolism	K13034;K13034;K13034;K13034;K13034;K13034;K13034	GO:0005575//cellular_component;GO:0005622//intracellular;GO:0005623//cell;GO:0005737//cytoplasm;GO:0009507//chloroplast;GO:0009509//chromoplast;GO:0009532//plastid stroma;GO:0009536//plastid;GO:0009570//chloroplast stroma;GO:0043226//organelle;GO:0043227//membrane-bounded organelle;GO:0043229//intracellular organelle;GO:0043231//intracellular membrane-bounded organelle;GO:0044422//organelle part;…	GO:0003674//molecular_function;GO:0003824//catalytic activity;GO:0004122//cystathionine beta-synthase activity;GO:0004124//cysteine synthase activity;GO:0016740//transferase activity;GO:0016765//transferase activity, transferring alkyl or aryl (other than methyl) groups;GO:0030170//pyridoxal phosphate binding	GO:0000096//sulfur amino acid metabolic process;GO:0000097//sulfur amino acid biosynthetic process;GO:0006082//organic acid metabolic process;GO:0006520//cellular amino acid metabolic process;GO:0006534//cysteine metabolic process;GO:0006535//cysteine biosynthetic process from serine;GO:0006563//L-serine metabolic process;GO:0006790//sulfur compound metabolic process;GO:0006807//nitrogen compound…
Unigene0071381	78	82	41	0	0	0	1.48	1.64	0.92	0.00	0.00	0.00	1.34666666666667	0.001	-10.395177076918	1.55892848534646e-10	4.86802769171981e-08	--	-	-	-	-	-	-	-	-
Unigene0099462	752	865	169	3	19	0	24.10	29.09	6.42	0.11	0.69	0.00	19.87	0.266666666666667	-6.21941056308346	1.6926659226652e-10	5.22920541280553e-08	CYP81Q32	XP_008665446.1 isoflavone 2'-hydroxylase [Zea mays]	-	-	-	-	-	GO:0005506//iron ion binding;GO:0016705//oxidoreductase activity, acting on paired donors, with incorporation or reduction of molecular oxygen;GO:0020037//heme binding	GO:0055114//oxidation-reduction process
Unigene0066474	7300	7291	2855	893	1180	1114	72.01	75.49	33.39	10.49	13.10	14.17	60.2966666666667	12.5866666666667	-2.26018198497275	1.69627640034311e-10	5.22920541280553e-08	ABCG43	ONM57827.1 ABC transporter G family member 34 [Zea mays]	-	-	-	-	GO:0005575//cellular_component;GO:0005623//cell;GO:0005886//plasma membrane;GO:0005887//integral component of plasma membrane;GO:0009380//excinuclease repair complex;GO:0009898//cytoplasmic side of plasma membrane;GO:0016020//membrane;GO:0016021//integral component of membrane;GO:0031224//intrinsic component of membrane;GO:0043190//ATP-binding cassette (ABC) transporter complex;GO:0044425//membra…	GO:0000166//nucleotide binding;GO:0003674//molecular_function;GO:0003824//catalytic activity;GO:0005215//transporter activity;GO:0005319//lipid transporter activity;GO:0005488//binding;GO:0005524//ATP binding;GO:0008144//drug binding;GO:0008565//protein transporter activity;GO:0009381//excinuclease ABC activity;GO:0015220//choline transmembrane transporter activity;GO:0015221//lipopolysaccharide …	GO:0000910//cytokinesis;GO:0006289//nucleotide-excision repair;GO:0006810//transport;GO:0006817//phosphate ion transport;GO:0006824//cobalt ion transport;GO:0006869//lipid transport;GO:0007601//visual perception;GO:0008150//biological_process;GO:0008272//sulfate transport;GO:0015675//nickel cation transport;GO:0015689//molybdate ion transport;GO:0015706//nitrate transport;GO:0015716//organic phos…
Unigene0001698	117	191	32	0	0	0	2.09	3.58	0.68	0.00	0.00	0.00	2.11666666666667	0.001	-11.0475783758257	1.69662549034099e-10	5.22920541280553e-08	--	-	-	-	-	-	-	-	-
Unigene0060642	69	61	46	0	0	0	3.15	2.92	2.49	0.00	0.00	0.00	2.85333333333333	0.001	-11.4784325805674	1.76592277382126e-10	5.41932774688586e-08	--	-	-	-	-	-	-	-	-
Unigene0048398	210	431	19	0	0	0	12.19	26.25	1.31	0.00	0.00	0.00	13.25	0.001	-13.6937047392253	1.78316613095382e-10	5.44875875646005e-08	--	KAF1855699.1 hypothetical protein Lal_00001508 [Lupinus albus]	-	-	-	-	-	-	-
Unigene0000932	97	100	36	0	0	0	5.81	6.28	2.56	0.00	0.00	0.00	4.88333333333333	0.001	-12.2536505434758	1.89971208599714e-10	5.78007698233924e-08	RE1	XP_021308772.1 uncharacterized protein LOC8063854 isoform X1 [Sorghum bicolor]	-	-	-	-	-	-	-
Unigene0022939	147	298	26	0	0	0	6.97	14.84	1.46	0.00	0.00	0.00	7.75666666666667	0.001	-12.9212210895716	1.92922596646752e-10	5.81654216619985e-08	p0	XP_023910904.1 60S acidic ribosomal protein P0-like [Quercus suber]	Genetic Information Processing	Translation	ko03010//Ribosome	K02941	-	GO:0070402//NADPH binding	GO:0042254//ribosome biogenesis;GO:0055114//oxidation-reduction process
Unigene0064950	375	273	227	50	21	15	8.75	6.69	6.28	1.39	0.55	0.45	7.24	0.796666666666667	-3.18394157982361	1.93017252392968e-10	5.81654216619985e-08	--	-	-	-	-	-	-	-	-
Unigene0065329	443	420	220	71	94	61	9.94	9.89	5.85	1.90	2.37	1.77	8.56	2.01333333333333	-2.08802474779723	1.93620587017622e-10	5.81654216619985e-08	AMT2-1	ACG28706.1 ammonium transporter 2 [Zea mays]	-	-	-	-	GO:0016020//membrane	GO:0008519//ammonium transmembrane transporter activity	GO:0015696//ammonium transport
Unigene0020306	226	179	128	20	33	38	10.92	9.08	7.34	1.15	1.80	2.37	9.11333333333333	1.77333333333333	-2.36151509210487	1.99748722815321e-10	5.97542429339598e-08	GSTU6	EER94618.1 hypothetical protein SORBI_3001G319100 [Sorghum bicolor]	Metabolism;Metabolism	Global and overview maps;Metabolism of other amino acids	ko01100//Metabolic pathways;ko00480//Glutathione metabolism	K00799;K00799	-	GO:0005515//protein binding;GO:0016034//maleylacetoacetate isomerase activity	GO:0006559//L-phenylalanine catabolic process;GO:0006572//tyrosine catabolic process;GO:0006749//glutathione metabolic process
Unigene0020621	127	291	65	0	0	1	3.11	7.47	1.88	0.00	0.00	0.03	4.15333333333333	0.01	-8.69812585230284	2.10431472955235e-10	6.26865672803092e-08	--	XP_023917529.1 uncharacterized protein LOC112029070 [Quercus suber]	-	-	-	-	-	GO:0005515//protein binding	GO:0006511//ubiquitin-dependent protein catabolic process
Unigene0016157	116	134	60	7	2	8	7.80	9.46	4.78	0.56	0.15	0.69	7.34666666666667	0.466666666666667	-3.97662549162619	2.32076267328607e-10	6.88463916874784e-08	--	-	-	-	-	-	-	-	-
Unigene0073381	261	268	97	7	21	20	5.39	5.80	2.37	0.17	0.49	0.53	4.52	0.396666666666667	-3.5103236998284	2.38936638127353e-10	7.0587434957482e-08	WOX6	XP_004984518.2 WUSCHEL-related homeobox 6 [Setaria italica]	-	-	-	-	GO:0005575//cellular_component;GO:0005622//intracellular;GO:0005623//cell;GO:0005634//nucleus;GO:0043226//organelle;GO:0043227//membrane-bounded organelle;GO:0043229//intracellular organelle;GO:0043231//intracellular membrane-bounded organelle;GO:0044424//intracellular part;GO:0044464//cell part	GO:0003674//molecular_function;GO:0003676//nucleic acid binding;GO:0003677//DNA binding;GO:0005488//binding;GO:0097159//organic cyclic compound binding;GO:1901363//heterocyclic compound binding	GO:0006139//nucleobase-containing compound metabolic process;GO:0006351//transcription, DNA-templated;GO:0006355//regulation of transcription, DNA-templated;GO:0006725//cellular aromatic compound metabolic process;GO:0006807//nitrogen compound metabolic process;GO:0007275//multicellular organism development;GO:0008150//biological_process;GO:0008152//metabolic process;GO:0009058//biosynthetic proc…
Unigene0001566	85	181	86	0	0	1	2.08	4.64	2.49	0.00	0.00	0.03	3.07	0.01	-8.26209484537018	2.40792424122347e-10	7.08417281828047e-08	osm1	XP_023914650.1 fumarate reductase-like [Quercus suber]	-	-	-	-	GO:0009331//glycerol-3-phosphate dehydrogenase complex	GO:0000104//succinate dehydrogenase activity;GO:0003824//catalytic activity;GO:0004368//glycerol-3-phosphate dehydrogenase activity;GO:0004729//oxygen-dependent protoporphyrinogen oxidase activity;GO:0008734//L-aspartate oxidase activity;GO:0015036//disulfide oxidoreductase activity;GO:0016166//phytoene dehydrogenase activity;GO:0016491//oxidoreductase activity;GO:0016647//oxidoreductase activity…	GO:0006071//glycerol metabolic process;GO:0006099//tricarboxylic acid cycle;GO:0006779//porphyrin-containing compound biosynthetic process;GO:0006790//sulfur compound metabolic process;GO:0009060//aerobic respiration;GO:0009061//anaerobic respiration;GO:0009228//thiamine biosynthetic process;GO:0009236//cobalamin biosynthetic process;GO:0015995//chlorophyll biosynthetic process;GO:0016117//carote…
Unigene0060030	330	239	182	42	72	39	10.97	8.34	7.18	1.66	2.69	1.67	8.83	2.00666666666667	-2.13761245160992	2.57339377007799e-10	7.53983194437213e-08	Os01g0656200	XP_002441544.1 probable protein phosphatase 2C 51 [Sorghum bicolor]	Environmental Information Processing;Environmental Information Processing	Signal transduction;Signal transduction	ko04016//MAPK signaling pathway - plant;ko04075//Plant hormone signal transduction	K14497;K14497	GO:0005575//cellular_component;GO:0005622//intracellular;GO:0005623//cell;GO:0005634//nucleus;GO:0043226//organelle;GO:0043227//membrane-bounded organelle;GO:0043229//intracellular organelle;GO:0043231//intracellular membrane-bounded organelle;GO:0044424//intracellular part;GO:0044464//cell part	GO:0003674//molecular_function;GO:0003824//catalytic activity;GO:0004721//phosphoprotein phosphatase activity;GO:0004722//protein serine/threonine phosphatase activity;GO:0005488//binding;GO:0016787//hydrolase activity;GO:0016788//hydrolase activity, acting on ester bonds;GO:0016791//phosphatase activity;GO:0042578//phosphoric ester hydrolase activity;GO:0043167//ion binding;GO:0043169//cation bi…	GO:0001101//response to acid chemical;GO:0006464//cellular protein modification process;GO:0006470//protein dephosphorylation;GO:0006793//phosphorus metabolic process;GO:0006796//phosphate-containing compound metabolic process;GO:0006807//nitrogen compound metabolic process;GO:0007154//cell communication;GO:0007165//signal transduction;GO:0008150//biological_process;GO:0008152//metabolic process;…
Unigene0097501	73	108	38	0	0	0	1.66	2.57	1.02	0.00	0.00	0.00	1.75	0.001	-10.7731392067197	2.7839798976714e-10	8.12340232682421e-08	GFA1	KAF1854354.1 hypothetical protein Lal_00013519, partial [Lupinus albus]	Metabolism;Metabolism;Metabolism	Global and overview maps;Carbohydrate metabolism;Amino acid metabolism	ko01100//Metabolic pathways;ko00520//Amino sugar and nucleotide sugar metabolism;ko00250//Alanine, aspartate and glutamate metabolism	K00820;K00820;K00820	-	GO:0004044//amidophosphoribosyltransferase activity;GO:0004066//asparagine synthase (glutamine-hydrolyzing) activity;GO:0004360//glutamine-fructose-6-phosphate transaminase (isomerizing) activity;GO:0016835//carbon-oxygen lyase activity;GO:0097367//carbohydrate derivative binding	GO:0006040//amino sugar metabolic process;GO:0006529//asparagine biosynthetic process;GO:0009152//purine ribonucleotide biosynthetic process;GO:0009252//peptidoglycan biosynthetic process;GO:0009254//peptidoglycan turnover;GO:0052699//ergothioneine biosynthetic process;GO:1901135//carbohydrate derivative metabolic process
Unigene0035148	17448	21778	12824	1558	4550	2991	1752.85	2296.41	1527.64	186.37	514.48	387.58	1858.96666666667	362.81	-2.35721477536226	2.85863337665829e-10	8.307188592569e-08	LTP-2	OEL33912.1 hypothetical protein BAE44_0005069 [Dichanthelium oligosanthes]	-	-	-	-	-	GO:0003674//molecular_function;GO:0005488//binding;GO:0008289//lipid binding	GO:0006810//transport;GO:0006869//lipid transport;GO:0008150//biological_process;GO:0010876//lipid localization;GO:0033036//macromolecule localization;GO:0051179//localization;GO:0051234//establishment of localization;GO:0071702//organic substance transport
Unigene0017964	157	163	86	19	20	24	9.58	10.44	6.22	1.38	1.37	1.89	8.74666666666667	1.54666666666667	-2.49957100949051	3.11484393658582e-10	9.01494080297158e-08	--	-	-	-	-	-	-	-	-
Unigene0052305	988	962	493	201	159	114	15.80	16.15	9.35	3.83	2.86	2.35	13.7666666666667	3.01333333333333	-2.19174710389162	3.13306539766359e-10	9.0309658752006e-08	RhGT1	XP_002456310.1 anthocyanidin 5,3-O-glucosyltransferase [Sorghum bicolor]	Metabolism;Metabolism	Global and overview maps;Biosynthesis of other secondary metabolites	ko01110//Biosynthesis of secondary metabolites;ko00941//Flavonoid biosynthesis	K22845;K22845	-	GO:0008194//UDP-glycosyltransferase activity	-
Unigene0092354	0	0	0	43	68	38	0.00	0.00	0.00	1.73	2.58	1.65	0.001	1.98666666666667	10.9561341146284	3.36872075823641e-10	9.67108112194184e-08	knt	-	-	-	-	-	-	GO:0004462//lactoylglutathione lyase activity;GO:0016779//nucleotidyltransferase activity	GO:0005975//carbohydrate metabolic process;GO:0046677//response to antibiotic;GO:0051596//methylglyoxal catabolic process
Unigene0078995	491	72	37	0	0	0	18.93	2.91	1.69	0.00	0.00	0.00	7.84333333333333	0.001	-12.9372511993905	3.39947899074246e-10	9.72018898409202e-08	aglB	THU74751.1 hypothetical protein C4D60_Mb04t36730 [Musa balbisiana]	Metabolism;Metabolism;Metabolism;Metabolism;Metabolism	Global and overview maps;Lipid metabolism;Carbohydrate metabolism;Lipid metabolism;Glycan biosynthesis and metabolism	ko01100//Metabolic pathways;ko00561//Glycerolipid metabolism;ko00052//Galactose metabolism;ko00600//Sphingolipid metabolism;ko00603//Glycosphingolipid biosynthesis - globo and isoglobo series	K07407;K07407;K07407;K07407;K07407	-	GO:0004553//hydrolase activity, hydrolyzing O-glycosyl compounds	GO:0005975//carbohydrate metabolic process
Unigene0088500	115	172	60	0	1	1	7.17	11.25	4.43	0.00	0.07	0.08	7.61666666666667	0.05	-7.25108785433691	3.5052808123657e-10	9.98261911992004e-08	RPL6B	KAB8748963.1 hypothetical protein FH972_026514 [Carpinus fangiana]	Genetic Information Processing	Translation	ko03010//Ribosome	K02934	GO:0005840//ribosome	GO:0003735//structural constituent of ribosome	GO:0006412//translation
Unigene0095837	133	158	57	0	0	1	1.56	1.95	0.80	0.00	0.00	0.02	1.43666666666667	0.00666666666666667	-7.7515440590891	3.64286129255195e-10	1.03330994201522e-07	--	RLN09966.1 hypothetical protein C2845_PM11G07800 [Panicum miliaceum]	-	-	-	-	-	-	-
Unigene0033438	0	0	0	51	43	45	0.00	0.00	0.00	5.58	4.44	5.33	0.001	5.11666666666667	12.3209885344237	3.67325679204376e-10	1.03779707866325e-07	SA1532	TEY60932.1 hypothetical protein Saspl_033211 [Salvia splendens]	-	-	-	-	-	GO:0003904//deoxyribodipyrimidine photo-lyase activity	GO:0006281//DNA repair
Unigene0008129	87	142	33	0	0	0	3.79	6.49	1.70	0.00	0.00	0.00	3.99333333333333	0.001	-11.963377786955	3.69567889131669e-10	1.04000494081057e-07	--	XP_023911530.1 methyltransferase-like protein 27 [Quercus suber]	-	-	-	-	GO:0005737//cytoplasm	GO:0008168//methyltransferase activity;GO:0008170//N-methyltransferase activity;GO:0008171//O-methyltransferase activity;GO:0008276//protein methyltransferase activity;GO:0008649//rRNA methyltransferase activity;GO:0008689//3-demethylubiquinone-9 3-O-methyltransferase activity;GO:0008757//S-adenosylmethionine-dependent methyltransferase activity;GO:0046025//precorrin-6Y C5,15-methyltransferase (d…	GO:0000154//rRNA modification;GO:0006364//rRNA processing;GO:0006412//translation;GO:0006464//cellular protein modification process;GO:0006744//ubiquinone biosynthetic process;GO:0008152//metabolic process;GO:0008299//isoprenoid biosynthetic process;GO:0009102//biotin biosynthetic process;GO:0009234//menaquinone biosynthetic process;GO:0015995//chlorophyll biosynthetic process;GO:0018364//peptidy…
Unigene0042269	71	167	38	0	0	0	2.53	6.24	1.60	0.00	0.00	0.00	3.45666666666667	0.001	-11.7551657729794	3.8419844815713e-10	1.07692035092296e-07	CAM1	XP_023871621.1 putative sterigmatocystin biosynthesis protein stcT [Quercus suber]	-	-	-	-	-	GO:0003746//translation elongation factor activity;GO:0005515//protein binding;GO:0016034//maleylacetoacetate isomerase activity	GO:0006414//translational elongation;GO:0006559//L-phenylalanine catabolic process;GO:0006572//tyrosine catabolic process;GO:0006749//glutathione metabolic process
Unigene0059690	226	334	16	0	0	0	5.76	8.93	0.48	0.00	0.00	0.00	5.05666666666667	0.001	-12.3039709644132	3.91683482504044e-10	1.09359564328786e-07	--	-	-	-	-	-	-	-	-
Unigene0050467	3169	2492	1740	545	883	720	146.67	121.06	95.49	30.03	46.00	42.98	121.073333333333	39.67	-1.60976084068411	3.95126460577575e-10	1.09889916459928e-07	ACT1	AFC88818.1 putative actin 1 [Miscanthus sinensis]	-	-	-	-	GO:0005575//cellular_component;GO:0005622//intracellular;GO:0005623//cell;GO:0005737//cytoplasm;GO:0005856//cytoskeleton;GO:0043226//organelle;GO:0043228//non-membrane-bounded organelle;GO:0043229//intracellular organelle;GO:0043232//intracellular non-membrane-bounded organelle;GO:0044424//intracellular part;GO:0044464//cell part	GO:0000166//nucleotide binding;GO:0003674//molecular_function;GO:0003677//DNA binding;GO:0005488//binding;GO:0005524//ATP binding;GO:0008144//drug binding;GO:0017076//purine nucleotide binding;GO:0030554//adenyl nucleotide binding;GO:0032553//ribonucleotide binding;GO:0032555//purine ribonucleotide binding;GO:0032559//adenyl ribonucleotide binding;GO:0035639//purine ribonucleoside triphosphate bi…	-
Unigene0095901	2999	2271	1645	378	710	616	63.15	50.20	41.08	9.48	16.83	16.73	51.4766666666667	14.3466666666667	-1.84320305876349	4.15753217484124e-10	1.15176582977499e-07	PLT5	XP_002460923.1 polyol transporter 5 [Sorghum bicolor]	-	-	-	-	GO:0005887//integral component of plasma membrane;GO:0016021//integral component of membrane	GO:0008028//monocarboxylic acid transmembrane transporter activity;GO:0015114//phosphate ion transmembrane transporter activity;GO:0015238//drug transmembrane transporter activity;GO:0015295//solute:proton symporter activity;GO:0022857//transmembrane transporter activity;GO:0042910//xenobiotic transporter activity;GO:0051119//sugar transmembrane transporter activity	GO:0006810//transport;GO:0006817//phosphate ion transport;GO:0008643//carbohydrate transport;GO:0015718//monocarboxylic acid transport;GO:0015893//drug transport;GO:0042908//xenobiotic transport;GO:0055085//transmembrane transport
Unigene0010230	106	148	96	11	25	15	5.49	8.04	5.89	0.68	1.46	1.00	6.47333333333333	1.04666666666667	-2.62870673652756	4.24398510144988e-10	1.17115894289894e-07	EIF6-2	PUZ57215.1 hypothetical protein GQ55_5G411300 [Panicum hallii var. hallii] [Panicum hallii]	Genetic Information Processing	Translation	ko03008//Ribosome biogenesis in eukaryotes	K03264	-	GO:0043022//ribosome binding	GO:0042256//mature ribosome assembly
Unigene0029934	261	538	24	1	2	0	4.49	9.71	0.49	0.02	0.04	0.00	4.89666666666667	0.02	-7.93565617983512	4.27951622929169e-10	1.17640431265205e-07	ran1	KAB8338778.1 hypothetical protein FH972_021723 [Carpinus fangiana]	Organismal Systems	Environmental adaptation	ko04626//Plant-pathogen interaction	K13412	-	GO:0004672//protein kinase activity;GO:0005524//ATP binding	GO:0006468//protein phosphorylation
Unigene0043049	3510	345	486	2	0	0	163.93	16.91	26.92	0.11	0.00	0.00	69.2533333333333	0.0366666666666667	-10.8831986800411	4.32438987249663e-10	1.18416763750824e-07	faeC	XP_005770155.1 hypothetical protein EMIHUDRAFT_209663 [Emiliania huxleyi CCMP1516]	-	-	-	-	GO:0005576//extracellular region	GO:0008236//serine-type peptidase activity;GO:0016787//hydrolase activity	GO:0006508//proteolysis
Unigene0012363	253	171	20	0	0	0	4.53	3.21	0.42	0.00	0.00	0.00	2.72	0.001	-11.4093909361377	4.40663825358884e-10	1.20206675762745e-07	--	-	-	-	-	-	-	-	-
Unigene0064057	0	1	0	104	107	50	0.00	0.03	0.00	3.64	3.54	1.89	0.01	3.02333333333333	8.23999623980736	4.4362887316648e-10	1.2055360642303e-07	Serpina3k	XP_020700526.1 serpin-ZXA [Dendrobium catenatum]	-	-	-	-	-	-	-
Unigene0069867	817	634	418	147	207	138	20.69	16.85	12.55	4.43	5.90	4.51	16.6966666666667	4.94666666666667	-1.7550315196371	4.49294493481811e-10	1.21628973583363e-07	MUCI21	NP_001142280.1 glycosyltransferase [Zea mays]	-	-	-	-	-	GO:0016757//transferase activity, transferring glycosyl groups	-
Unigene0018132	3672	2954	2578	859	1349	1168	242.44	204.72	201.83	67.53	100.25	99.47	216.33	89.0833333333333	-1.28000630059982	4.63560869807801e-10	1.25015694120099e-07	--	-	-	-	-	-	-	-	-
Unigene0031690	110	97	65	0	2	0	1.13	1.04	0.79	0.00	0.02	0.00	0.986666666666667	0.00666666666666667	-7.20945336562895	5.01272435129459e-10	1.3467582476948e-07	--	KMZ59143.1 hypothetical protein ZOSMA_6G00730 [Zostera marina]	-	-	-	-	-	-	-
Unigene0008295	146	180	23	0	0	0	2.83	3.66	0.53	0.00	0.00	0.00	2.34	0.001	-11.1922928144708	5.40839129166729e-10	1.44759862704074e-07	--	XP_023912554.1 uncharacterized protein LOC112024146 [Quercus suber]	-	-	-	-	-	GO:0003677//DNA binding;GO:0003700//transcription factor activity, sequence-specific DNA binding;GO:0005524//ATP binding	GO:0006355//regulation of transcription, DNA-templated;GO:0007059//chromosome segregation;GO:0030261//chromosome condensation
Unigene0003059	133	245	51	0	0	1	4.18	8.08	1.90	0.00	0.00	0.04	4.72	0.0133333333333333	-8.467605550083	5.65093397483822e-10	1.50685223298336e-07	ARB_02626	XP_023889339.1 protein disulfide-isomerase-like [Quercus suber]	Genetic Information Processing	Folding, sorting and degradation	ko04141//Protein processing in endoplasmic reticulum	K09580	GO:0005737//cytoplasm;GO:0005788//endoplasmic reticulum lumen	GO:0003756//protein disulfide isomerase activity;GO:0005509//calcium ion binding;GO:0015036//disulfide oxidoreductase activity;GO:0016209//antioxidant activity;GO:0016491//oxidoreductase activity;GO:0016667//oxidoreductase activity, acting on a sulfur group of donors	GO:0006457//protein folding;GO:0006790//sulfur compound metabolic process;GO:0009306//protein secretion;GO:0055114//oxidation-reduction process
Unigene0074270	2498	2320	1463	734	616	554	26.69	26.02	18.54	9.34	7.41	7.64	23.75	8.13	-1.54660025603064	6.52428341233232e-10	1.73324405264113e-07	ARI5	XP_002449969.2 uncharacterized protein LOC8070213 [Sorghum bicolor]	-	-	-	-	-	-	-
Unigene0087295	0	0	0	49	44	38	0.00	0.00	0.00	1.25	1.06	1.05	0.001	1.12	10.129283016945	6.61186267563091e-10	1.7499806205089e-07	Cyp4a14	XP_004348406.1 cytochrome P450 [Capsaspora owczarzaki ATCC 30864]	Metabolism	Metabolism of terpenoids and polyketides	ko00905//Brassinosteroid biosynthesis	K15639	-	GO:0005506//iron ion binding;GO:0016705//oxidoreductase activity, acting on paired donors, with incorporation or reduction of molecular oxygen;GO:0020037//heme binding	GO:0055114//oxidation-reduction process
Unigene0013445	67	91	34	0	0	0	5.56	7.93	3.35	0.00	0.00	0.00	5.61333333333333	0.001	-12.4546420172326	7.09992084358934e-10	1.87219653444826e-07	RPL20A	XP_023877650.1 60S ribosomal protein L20-A-like [Quercus suber]	Genetic Information Processing	Translation	ko03010//Ribosome	K02882	GO:0005840//ribosome	GO:0003735//structural constituent of ribosome	GO:0006412//translation
Unigene0025556	416	461	307	136	152	112	8.37	9.74	7.33	3.26	3.44	2.91	8.48	3.20333333333333	-1.40449033451061	7.4267073154147e-10	1.95114125732687e-07	--	-	-	-	-	-	-	-	-
Unigene0097743	4173	3144	2337	513	911	928	108.86	86.09	72.29	15.93	26.75	31.23	89.08	24.6366666666667	-1.85429448507917	7.58585345281363e-10	1.98463750986406e-07	BGLU31	XP_020399389.1 uncharacterized protein LOC100501315 isoform X1 [Zea mays]	Metabolism;Metabolism;Metabolism;Metabolism;Metabolism	Global and overview maps;Global and overview maps;Carbohydrate metabolism;Biosynthesis of other secondary metabolites;Metabolism of other amino acids	ko01100//Metabolic pathways;ko01110//Biosynthesis of secondary metabolites;ko00500//Starch and sucrose metabolism;ko00940//Phenylpropanoid biosynthesis;ko00460//Cyanoamino acid metabolism	K01188;K01188;K01188;K01188;K01188	GO:0009341//beta-galactosidase complex	GO:0004553//hydrolase activity, hydrolyzing O-glycosyl compounds;GO:0004565//beta-galactosidase activity	GO:0005975//carbohydrate metabolic process;GO:0006012//galactose metabolic process
Unigene0072744	116	329	44	0	1	3	2.10	6.25	0.94	0.00	0.02	0.07	3.09666666666667	0.03	-6.68960978494034	7.6214917644164e-10	1.98463750986406e-07	fox-2	XP_023919709.1 peroxisomal hydratase-dehydrogenase-epimerase-like [Quercus suber]	Metabolism;Metabolism;Metabolism;Metabolism	Global and overview maps;Global and overview maps;Carbohydrate metabolism;Metabolism of other amino acids	ko01100//Metabolic pathways;ko01200//Carbon metabolism;ko00640//Propanoate metabolism;ko00410//beta-Alanine metabolism	K14729;K14729;K14729;K14729	-	GO:0003824//catalytic activity;GO:0004316//3-oxoacyl-[acyl-carrier-protein] reductase (NADPH) activity;GO:0004488//methylenetetrahydrofolate dehydrogenase (NADP+) activity;GO:0008667//2,3-dihydro-2,3-dihydroxybenzoate dehydrogenase activity;GO:0008678//2-deoxy-D-gluconate 3-dehydrogenase activity;GO:0016491//oxidoreductase activity;GO:0050662//coenzyme binding;GO:0051287//NAD binding	GO:0000272//polysaccharide catabolic process;GO:0006633//fatty acid biosynthetic process;GO:0055114//oxidation-reduction process
Unigene0098729	85	99	66	0	0	1	3.55	4.34	3.27	0.00	0.00	0.05	3.72	0.0166666666666667	-7.80219321694182	7.6378313370332e-10	1.98463750986406e-07	--	XP_023871000.1 predicted GPI-anchored protein 58 [Quercus suber]	-	-	-	-	-	-	-
Unigene0013641	94	194	27	0	0	0	5.96	12.91	2.03	0.00	0.00	0.00	6.96666666666667	0.001	-12.7662528211345	7.86374808502592e-10	2.03457278411768e-07	cot-3	BAJ87061.1 predicted protein [Hordeum vulgare subsp. vulgare] [Hordeum vulgare]	-	-	-	-	GO:0005737//cytoplasm	GO:0003743//translation initiation factor activity;GO:0003746//translation elongation factor activity;GO:0003747//translation release factor activity;GO:0003924//GTPase activity;GO:0004781//sulfate adenylyltransferase (ATP) activity;GO:0005525//GTP binding;GO:0043022//ribosome binding	GO:0000103//sulfate assimilation;GO:0001514//selenocysteine incorporation;GO:0006412//translation;GO:0006413//translational initiation;GO:0006414//translational elongation;GO:0006415//translational termination;GO:0006950//response to stress;GO:0042254//ribosome biogenesis
Unigene0099095	256	186	66	3	15	5	9.15	6.98	2.80	0.13	0.60	0.23	6.31	0.32	-4.30149619498255	7.90730021257272e-10	2.03457278411768e-07	SLAH3	XP_002441591.1 S-type anion channel SLAH2 [Sorghum bicolor]	-	-	-	-	GO:0016021//integral component of membrane	-	GO:0055085//transmembrane transport
Unigene0085571	639	610	239	87	56	43	13.19	13.21	5.85	2.14	1.30	1.14	10.75	1.52666666666667	-2.81587965710103	7.91573607315754e-10	2.03457278411768e-07	PPT3	XP_004960814.1 phosphoenolpyruvate/phosphate translocator 3, chloroplastic [Setaria italica]	-	-	-	-	GO:0016020//membrane;GO:0016021//integral component of membrane	-	-
Unigene0027574	41	88	51	0	0	0	1.05	2.36	1.55	0.00	0.00	0.00	1.65333333333333	0.001	-10.6911619045531	8.30007893648529e-10	2.12568604331275e-07	--	-	-	-	-	-	-	-	-
Unigene0100102	104	123	56	0	0	1	7.18	8.91	4.59	0.00	0.00	0.09	6.89333333333333	0.03	-7.84409546887262	8.41353991837683e-10	2.14173520942151e-07	--	-	-	-	-	-	-	-	-
Unigene0000572	107	130	58	0	2	0	1.41	1.80	0.91	0.00	0.03	0.00	1.37333333333333	0.01	-7.10153802646206	8.42290909220924e-10	2.14173520942151e-07	--	XP_021301588.1 uncharacterized protein LOC8068817 isoform X2 [Sorghum bicolor]	-	-	-	-	-	-	-
Unigene0016725	3634	3053	2330	704	1197	1015	84.44	74.46	64.20	19.48	31.30	30.42	74.3666666666667	27.0666666666667	-1.45813888105896	9.1773914374197e-10	2.32527664829171e-07	UGT83A1	OEL31969.1 UDP-glycosyltransferase 83A1 [Dichanthelium oligosanthes]	-	-	-	-	-	GO:0008194//UDP-glycosyltransferase activity	-
Unigene0061961	434	42	48	0	0	0	11.56	1.17	1.52	0.00	0.00	0.00	4.75	0.001	-12.2137117981057	9.38286764367494e-10	2.36890789938555e-07	HGT1	KAB8360753.1 hypothetical protein FH972_024487 [Carpinus fangiana]	-	-	-	-	GO:0005887//integral component of plasma membrane;GO:0016020//membrane;GO:0016021//integral component of membrane	GO:0008028//monocarboxylic acid transmembrane transporter activity;GO:0015238//drug transmembrane transporter activity;GO:0015307//drug:proton antiporter activity;GO:0015486//glycoside-pentoside-hexuronide:cation symporter activity;GO:0022857//transmembrane transporter activity;GO:0042910//xenobiotic transporter activity;GO:0051119//sugar transmembrane transporter activity	GO:0006812//cation transport;GO:0006855//drug transmembrane transport;GO:0008643//carbohydrate transport;GO:0015718//monocarboxylic acid transport;GO:0015893//drug transport;GO:0042493//response to drug;GO:0042908//xenobiotic transport;GO:0055085//transmembrane transport
Unigene0096998	874	382	248	31	76	29	14.86	6.82	5.00	0.63	1.45	0.64	8.89333333333333	0.906666666666667	-3.29408010993424	1.01713827231046e-09	2.55891143369921e-07	UGT73C3	XP_021312574.1 UDP-glycosyltransferase 73C3 [Sorghum bicolor]	Metabolism	Biosynthesis of other secondary metabolites	ko00944//Flavone and flavonol biosynthesis	K22771	-	GO:0008194//UDP-glycosyltransferase activity	-
Unigene0038127	118	201	53	0	2	0	9.60	17.16	5.11	0.00	0.18	0.00	10.6233333333333	0.06	-7.46805830233554	1.27079727451892e-09	3.18580822372969e-07	RPS18	XP_023917991.1 40S ribosomal protein S18-like [Quercus suber]	Genetic Information Processing	Translation	ko03010//Ribosome	K02964	GO:0005840//ribosome;GO:0022627//cytosolic small ribosomal subunit	GO:0003723//RNA binding;GO:0003735//structural constituent of ribosome	GO:0006412//translation
Unigene0041525	147	203	47	0	0	2	9.04	13.11	3.43	0.00	0.00	0.16	8.52666666666667	0.0533333333333333	-7.32080054888164	1.31226119460995e-09	3.27821264114543e-07	RPL13B	XP_023900675.1 60S ribosomal protein L13-A-like [Quercus suber]	Genetic Information Processing	Translation	ko03010//Ribosome	K02873	GO:0005840//ribosome	GO:0003735//structural constituent of ribosome	GO:0006412//translation
Unigene0076774	82	59	32	0	0	0	3.37	2.54	1.56	0.00	0.00	0.00	2.49	0.001	-11.2819300269554	1.34335292892691e-09	3.34415029653178e-07	--	XP_023917704.1 protein ECM13-like [Quercus suber]	-	-	-	-	-	-	-
Unigene0098055	59	161	34	0	0	0	2.53	7.24	1.73	0.00	0.00	0.00	3.83333333333333	0.001	-11.9043837399979	1.38480131372494e-09	3.43532052729179e-07	FDH1	XP_023876615.1 S-(hydroxymethyl)glutathione dehydrogenase-like [Quercus suber]	Metabolism;Metabolism;Metabolism;Metabolism;Metabolism;Metabolism	Global and overview maps;Global and overview maps;Global and overview maps;Carbohydrate metabolism;Lipid metabolism;Amino acid metabolism	ko01100//Metabolic pathways;ko01110//Biosynthesis of secondary metabolites;ko01200//Carbon metabolism;ko00010//Glycolysis / Gluconeogenesis;ko00071//Fatty acid degradation;ko00350//Tyrosine metabolism	K00121;K00121;K00121;K00121;K00121;K00121	GO:0005576//extracellular region	GO:0004024//alcohol dehydrogenase activity, zinc-dependent;GO:0005520//insulin-like growth factor binding;GO:0008270//zinc ion binding;GO:0008743//L-threonine 3-dehydrogenase activity;GO:0016491//oxidoreductase activity;GO:0016616//oxidoreductase activity, acting on the CH-OH group of donors, NAD or NADP as acceptor;GO:0016655//oxidoreductase activity, acting on NAD(P)H, quinone or similar compou…	GO:0006113//fermentation;GO:0006567//threonine catabolic process;GO:0008152//metabolic process;GO:0009404//toxin metabolic process;GO:0010127//mycothiol-dependent detoxification;GO:0019439//aromatic compound catabolic process;GO:0030494//bacteriochlorophyll biosynthetic process;GO:0046292//formaldehyde metabolic process;GO:0055114//oxidation-reduction process
Unigene0042778	404	414	241	104	107	85	13.84	14.88	9.79	4.24	4.12	3.75	12.8366666666667	4.03666666666667	-1.66903425810266	1.43106176092623e-09	3.53775361780085e-07	At5g07610	XP_021317062.1 F-box protein At5g07610 isoform X1 [Sorghum bicolor]	-	-	-	-	-	GO:0005515//protein binding	-
Unigene0008560	99	135	24	0	0	0	8.01	11.47	2.30	0.00	0.00	0.00	7.26	0.001	-12.8257538328831	1.44465597447006e-09	3.55900247108461e-07	RPL26A	XP_023907838.1 60S ribosomal protein L26-like [Quercus suber]	Genetic Information Processing	Translation	ko03010//Ribosome	K02898	GO:0000315//organellar large ribosomal subunit;GO:0015934//large ribosomal subunit;GO:0022625//cytosolic large ribosomal subunit	GO:0003735//structural constituent of ribosome	GO:0006412//translation
Unigene0038150	97	254	22	0	0	0	3.21	8.84	0.86	0.00	0.00	0.00	4.30333333333333	0.001	-12.0712388794734	1.53544604979942e-09	3.7696259450886e-07	emp-7	XP_023875100.1 enolase-like [Quercus suber]	Metabolism;Metabolism;Metabolism;Metabolism;Metabolism;Genetic Information Processing	Global and overview maps;Global and overview maps;Global and overview maps;Global and overview maps;Carbohydrate metabolism;Folding, sorting and degradation	ko01100//Metabolic pathways;ko01110//Biosynthesis of secondary metabolites;ko01200//Carbon metabolism;ko01230//Biosynthesis of amino acids;ko00010//Glycolysis / Gluconeogenesis;ko03018//RNA degradation	K01689;K01689;K01689;K01689;K01689;K01689	-	GO:0004634//phosphopyruvate hydratase activity;GO:0016836//hydro-lyase activity	GO:0006096//glycolytic process;GO:0009234//menaquinone biosynthetic process
Unigene0005604	100	56	32	0	0	0	1.74	1.02	0.66	0.00	0.00	0.00	1.14	0.001	-10.1548181090521	1.5731682208343e-09	3.84896418621099e-07	ANPEP	XP_004364718.1 membrane alanine aminopeptidase [Capsaspora owczarzaki ATCC 30864]	Metabolism;Metabolism	Global and overview maps;Metabolism of other amino acids	ko01100//Metabolic pathways;ko00480//Glutathione metabolism	K11140;K11140	-	GO:0004177//aminopeptidase activity;GO:0008237//metallopeptidase activity;GO:0008270//zinc ion binding	GO:0006508//proteolysis
Unigene0016927	100	202	50	1	0	0	2.37	5.03	1.41	0.03	0.00	0.00	2.93666666666667	0.01	-8.19803570819926	1.58274091503578e-09	3.8591234564316e-07	--	XP_023902611.1 uncharacterized protein LOC112014459 [Quercus suber]	-	-	-	-	-	-	-
Unigene0025718	79	79	28	0	0	0	0.83	0.87	0.35	0.00	0.00	0.00	0.683333333333333	0.001	-9.41644569367165	1.68476226497165e-09	4.0938573030439e-07	RGA1	TVU31830.1 hypothetical protein EJB05_23531, partial [Eragrostis curvula]	-	-	-	-	-	GO:0005515//protein binding;GO:0043531//ADP binding	-
Unigene0004463	97	317	52	0	1	1	3.62	12.41	2.30	0.00	0.04	0.05	6.11	0.03	-7.67006606909757	1.70710951209953e-09	4.13405020180104e-07	adh-1	XP_023883167.1 alcohol dehydrogenase 1-like [Quercus suber]	Metabolism;Metabolism;Metabolism;Metabolism;Metabolism	Global and overview maps;Global and overview maps;Carbohydrate metabolism;Lipid metabolism;Amino acid metabolism	ko01100//Metabolic pathways;ko01110//Biosynthesis of secondary metabolites;ko00010//Glycolysis / Gluconeogenesis;ko00071//Fatty acid degradation;ko00350//Tyrosine metabolism	K13953;K13953;K13953;K13953;K13953	-	GO:0004024//alcohol dehydrogenase activity, zinc-dependent;GO:0008270//zinc ion binding;GO:0008743//L-threonine 3-dehydrogenase activity;GO:0016491//oxidoreductase activity;GO:0016655//oxidoreductase activity, acting on NAD(P)H, quinone or similar compound as acceptor;GO:0018467//formaldehyde dehydrogenase activity;GO:0050607//mycothiol-dependent formaldehyde dehydrogenase activity;GO:0051287//NA…	GO:0006113//fermentation;GO:0006567//threonine catabolic process;GO:0008152//metabolic process;GO:0009404//toxin metabolic process;GO:0010127//mycothiol-dependent detoxification;GO:0019439//aromatic compound catabolic process;GO:0030494//bacteriochlorophyll biosynthetic process;GO:0046292//formaldehyde metabolic process;GO:0055114//oxidation-reduction process
Unigene0083219	91	82	33	2	3	3	4.17	3.94	1.79	0.11	0.15	0.18	3.3	0.146666666666667	-4.49185309632967	1.7286942636642e-09	4.17213035559662e-07	CSE	XP_002456602.1 caffeoylshikimate esterase isoform X1 [Sorghum bicolor]	Metabolism;Metabolism	Global and overview maps;Lipid metabolism	ko01100//Metabolic pathways;ko00561//Glycerolipid metabolism	K01054;K01054	-	GO:0003824//catalytic activity;GO:0008236//serine-type peptidase activity;GO:0016787//hydrolase activity;GO:0047570//3-oxoadipate enol-lactonase activity;GO:0070205//2-succinyl-6-hydroxy-2,4-cyclohexadiene-1-carboxylate synthase activity	GO:0006508//proteolysis;GO:0009102//biotin biosynthetic process;GO:0009234//menaquinone biosynthetic process;GO:0042952//beta-ketoadipate pathway
Unigene0007852	75	130	27	0	0	0	4.60	8.36	1.96	0.00	0.00	0.00	4.97333333333333	0.001	-12.2799974144214	1.75289147511291e-09	4.21623697140587e-07	SUI1	XP_023907782.1 eukaryotic translation initiation factor eIF-1-like [Quercus suber]	Genetic Information Processing	Translation	ko03013//RNA transport	K03113	GO:0005840//ribosome	GO:0003743//translation initiation factor activity	GO:0006413//translational initiation
Unigene0061530	0	1	1	63	59	63	0.00	0.01	0.01	0.71	0.63	0.77	0.00666666666666667	0.703333333333333	6.72109918870718	1.8540911830895e-09	4.44463737247216e-07	Cps1	TFJ87112.1 hypothetical protein NSK_001446 [Nannochloropsis salina CCMP1776]	Metabolism;Metabolism;Metabolism	Global and overview maps;Amino acid metabolism;Nucleotide metabolism	ko01100//Metabolic pathways;ko00250//Alanine, aspartate and glutamate metabolism;ko00240//Pyrimidine metabolism	K11541;K11541;K11541	GO:0005737//cytoplasm;GO:0005951//carbamoyl-phosphate synthase complex;GO:0009317//acetyl-CoA carboxylase complex	GO:0003922//GMP synthase (glutamine-hydrolyzing) activity;GO:0003989//acetyl-CoA carboxylase activity;GO:0004075//biotin carboxylase activity;GO:0004088//carbamoyl-phosphate synthase (glutamine-hydrolyzing) activity;GO:0004637//phosphoribosylamine-glycine ligase activity;GO:0004644//phosphoribosylglycinamide formyltransferase activity;GO:0004736//pyruvate carboxylase activity;GO:0004847//urea car…	GO:0006094//gluconeogenesis;GO:0006177//GMP biosynthetic process;GO:0006189//'de novo' IMP biosynthetic process;GO:0006633//fatty acid biosynthetic process;GO:0008652//cellular amino acid biosynthetic process;GO:0009152//purine ribonucleotide biosynthetic process;GO:0009220//pyrimidine ribonucleotide biosynthetic process;GO:0009252//peptidoglycan biosynthetic process;GO:0019627//urea metabolic pr…
Unigene0009549	84	276	23	0	0	0	1.54	5.32	0.50	0.00	0.00	0.00	2.45333333333333	0.001	-11.2605275502232	1.91471725343733e-09	4.57456792929456e-07	sebA	BAK05473.1 predicted protein [Hordeum vulgare subsp. vulgare] [Hordeum vulgare]	-	-	-	-	-	GO:0003677//DNA binding	-
Unigene0000449	534	457	411	61	134	129	8.08	7.26	7.38	1.10	2.28	2.52	7.57333333333333	1.96666666666667	-1.94517597525548	2.01108898772922e-09	4.7887459083397e-07	UGT75B1	XP_002437220.1 crocetin glucosyltransferase, chloroplastic [Sorghum bicolor]	-	-	-	-	-	GO:0003676//nucleic acid binding;GO:0008270//zinc ion binding	-
Unigene0053347	451	405	308	114	164	139	14.23	13.41	11.52	4.28	5.82	5.66	13.0533333333333	5.25333333333333	-1.31311323014732	2.05011075662481e-09	4.86539118464721e-07	RBP45	XP_002459197.2 polyadenylate-binding protein RBP45 [Sorghum bicolor]	-	-	-	-	-	GO:0003676//nucleic acid binding	GO:0008380//RNA splicing
Unigene0016813	45	57	37	0	0	0	1.62	2.16	1.58	0.00	0.00	0.00	1.78666666666667	0.001	-10.803054784624	2.20701676789474e-09	5.22036454564126e-07	KRT19	-	-	-	-	-	-	GO:0005524//ATP binding	GO:0007059//chromosome segregation;GO:0030261//chromosome condensation
Unigene0025629	542	417	116	1	14	0	14.05	11.35	3.57	0.03	0.41	0.00	9.65666666666667	0.146666666666667	-6.0409123506331	2.24550267153703e-09	5.2938097253451e-07	TBT2	NP_001169239.1 uncharacterized protein LOC100383097 [Zea mays]	-	-	-	-	-	GO:0016747//transferase activity, transferring acyl groups other than amino-acyl groups	-
Unigene0008626	146	125	87	21	8	14	6.33	5.69	4.48	1.08	0.39	0.78	5.5	0.75	-2.87446911791614	2.27596160467581e-09	5.34790885703311e-07	--	RLM85221.1 uncharacterized protein C2845_PM04G17410 [Panicum miliaceum]	-	-	-	-	-	-	-
Unigene0097602	182	282	12	0	0	0	3.56	5.79	0.28	0.00	0.00	0.00	3.21	0.001	-11.6483575820097	2.30744577886316e-09	5.40405319466185e-07	MCA1587	XP_023921185.1 uncharacterized protein LOC112032653 [Quercus suber]	Metabolism;Metabolism;Metabolism	Global and overview maps;Energy metabolism;Carbohydrate metabolism	ko01100//Metabolic pathways;ko00710//Carbon fixation in photosynthetic organisms;ko00030//Pentose phosphate pathway	K01621;K01621;K01621	-	GO:0016832//aldehyde-lyase activity	GO:0005975//carbohydrate metabolic process
Unigene0090255	79	50	32	0	0	0	2.10	1.40	1.01	0.00	0.00	0.00	1.50333333333333	0.001	-10.5539492174216	2.31881593929114e-09	5.41287666982659e-07	hac1	-	-	-	-	-	-	GO:0003677//DNA binding;GO:0003700//transcription factor activity, sequence-specific DNA binding	GO:0006355//regulation of transcription, DNA-templated
Unigene0088479	0	0	0	44	39	33	0.00	0.00	0.00	7.48	6.26	6.07	0.001	6.60333333333333	12.6889787590557	2.36868812768298e-09	5.51122511851783e-07	--	-	-	-	-	-	-	-	-
Unigene0086708	0	0	0	31	42	45	0.00	0.00	0.00	5.93	7.59	9.32	0.001	7.61333333333333	12.894312529529	2.38733241082751e-09	5.53651158481064e-07	--	-	-	-	-	-	-	-	-
Unigene0100612	147	264	14	0	0	0	5.03	9.48	0.57	0.00	0.00	0.00	5.02666666666667	0.001	-12.2953863074349	2.52165502118866e-09	5.82903482284315e-07	--	-	-	-	-	-	-	-	-
Unigene0042265	75	139	25	0	0	0	3.93	7.65	1.55	0.00	0.00	0.00	4.37666666666667	0.001	-12.0956167950591	2.54428190816697e-09	5.86230546976582e-07	rpl8	XP_023903050.1 60S ribosomal protein L8-like [Quercus suber]	Genetic Information Processing	Translation	ko03010//Ribosome	K02936	GO:0016021//integral component of membrane	-	GO:0006364//rRNA processing;GO:0008033//tRNA processing
Unigene0028873	57	72	30	0	0	0	0.85	1.13	0.53	0.00	0.00	0.00	0.836666666666667	0.001	-9.70850914811698	2.5821655992595e-09	5.93040142485414e-07	--	XP_002441709.1 structure-specific endonuclease subunit slx1 [Sorghum bicolor]	-	-	-	-	-	-	-
Unigene0007203	65	85	65	0	1	0	2.38	3.27	2.83	0.00	0.04	0.00	2.82666666666667	0.0133333333333333	-7.7279204545632	2.6762767516917e-09	6.12678057524739e-07	cht-1	XP_004342896.2 chitinase [Capsaspora owczarzaki ATCC 30864]	Metabolism;Metabolism	Global and overview maps;Carbohydrate metabolism	ko01100//Metabolic pathways;ko00520//Amino sugar and nucleotide sugar metabolism	K01183;K01183	-	-	GO:0005975//carbohydrate metabolic process
Unigene0052657	99	84	54	0	2	0	8.19	7.30	5.30	0.00	0.19	0.00	6.93	0.0633333333333333	-6.77374652941479	2.69049406676645e-09	6.13958673306318e-07	--	XP_021313487.1 proteinase inhibitor PSI-1.2 [Sorghum bicolor]	-	-	-	-	-	GO:0004867//serine-type endopeptidase inhibitor activity	-
Unigene0036478	66	68	37	1	4	3	1.32	1.43	0.88	0.02	0.09	0.08	1.21	0.0633333333333333	-4.25589822455217	2.70578821594764e-09	6.15476049874838e-07	LRK10L-2.8	XP_002457398.2 LEAF RUST 10 DISEASE-RESISTANCE LOCUS RECEPTOR-LIKE PROTEIN KINASE-like 2.4 isoform X1 [Sorghum bicolor]	-	-	-	-	-	GO:0004672//protein kinase activity;GO:0005524//ATP binding;GO:0030247//polysaccharide binding	GO:0006468//protein phosphorylation
Unigene0085124	337	399	210	61	27	20	23.08	28.69	17.06	4.98	2.08	1.77	22.9433333333333	2.94333333333333	-2.96255216696624	2.79191568906082e-09	6.33044653866444e-07	ARPN	ONM08455.1 Chemocyanin [Zea mays]	-	-	-	-	-	GO:0009055//electron carrier activity	-
Unigene0083132	356	384	265	110	143	112	10.87	12.31	9.59	4.00	4.91	4.41	10.9233333333333	4.44	-1.29878159047149	2.81341435705653e-09	6.34480875261985e-07	--	NP_001144991.1 uncharacterized protein LOC100278150 precursor [Zea mays]	-	-	-	-	-	-	-
Unigene0030810	62	153	28	0	0	0	4.85	12.56	2.60	0.00	0.00	0.00	6.67	0.001	-12.7034710460719	2.81607310115296e-09	6.34480875261985e-07	CTHT_0041970.2	KAF1854237.1 hypothetical protein Lal_00013791, partial [Lupinus albus]	Genetic Information Processing	Translation	ko03010//Ribosome	K02974	GO:0005840//ribosome	GO:0003735//structural constituent of ribosome	GO:0006412//translation
Unigene0000306	49	105	33	0	0	0	3.22	7.25	2.57	0.00	0.00	0.00	4.34666666666667	0.001	-12.0856937483973	2.84538952357602e-09	6.39063715804548e-07	atp-1	KAB8356349.1 hypothetical protein FH972_023933 [Carpinus fangiana]	Metabolism;Metabolism	Global and overview maps;Energy metabolism	ko01100//Metabolic pathways;ko00190//Oxidative phosphorylation	K02132;K02132	GO:0000275//mitochondrial proton-transporting ATP synthase complex, catalytic core F(1);GO:0009288//bacterial-type flagellum;GO:0016469//proton-transporting two-sector ATPase complex;GO:0016471//vacuolar proton-transporting V-type ATPase complex;GO:0030257//type III protein secretion system complex;GO:0045261//proton-transporting ATP synthase complex, catalytic core F(1);GO:0045262//plasma membra…	GO:0004386//helicase activity;GO:0005524//ATP binding;GO:0008186//RNA-dependent ATPase activity;GO:0008553//hydrogen-exporting ATPase activity, phosphorylative mechanism;GO:0016887//ATPase activity;GO:0046933//proton-transporting ATP synthase activity, rotational mechanism;GO:0046961//proton-transporting ATPase activity, rotational mechanism	GO:0001539//cilium or flagellum-dependent cell motility;GO:0006353//DNA-templated transcription, termination;GO:0009405//pathogenesis;GO:0015986//ATP synthesis coupled proton transport;GO:0015991//ATP hydrolysis coupled proton transport;GO:0030254//protein secretion by the type III secretion system;GO:0046034//ATP metabolic process;GO:1902600//hydrogen ion transmembrane transport
Unigene0049801	622	264	233	37	73	43	40.65	18.11	18.06	2.88	5.37	3.62	25.6066666666667	3.95666666666667	-2.69416202888916	2.87484272891841e-09	6.43648357769825e-07	--	XP_002452337.1 uncharacterized protein LOC8055401 [Sorghum bicolor]	-	-	-	-	-	-	-
Unigene0093948	123	162	74	3	15	11	1.59	2.20	1.13	0.05	0.22	0.18	1.64	0.15	-3.45066140900957	2.91964720224808e-09	6.49806241231238e-07	RLP41	TKW20815.1 hypothetical protein SEVIR_4G113600v2 [Setaria viridis]	-	-	-	-	-	GO:0005515//protein binding	-
Unigene0003222	114	90	47	1	0	0	3.33	2.76	1.63	0.03	0.00	0.00	2.57333333333333	0.01	-8.00749453654692	2.92060054769156e-09	6.49806241231238e-07	--	-	-	-	-	-	-	-	-
Unigene0040385	29	121	61	0	0	0	1.75	7.66	4.36	0.00	0.00	0.00	4.59	0.001	-12.1642784383012	3.04996620660862e-09	6.76474903463907e-07	CTRB1	XP_005793757.1 hypothetical protein EMIHUDRAFT_62549, partial [Emiliania huxleyi CCMP1516]	-	-	-	-	-	GO:0004252//serine-type endopeptidase activity	GO:0006508//proteolysis
Unigene0100571	69	52	30	0	0	0	3.59	2.84	1.85	0.00	0.00	0.00	2.76	0.001	-11.4304525516655	3.09424384779831e-09	6.83101293221261e-07	--	XP_008656999.1 protein DMP7 [Zea mays]	-	-	-	-	-	-	-
Unigene0100430	59	65	29	0	0	0	2.64	3.05	1.54	0.00	0.00	0.00	2.41	0.001	-11.2348174311173	3.09903110679477e-09	6.83101293221261e-07	--	-	-	-	-	-	-	-	-
Unigene0084952	137	70	54	1	0	0	3.13	1.68	1.46	0.03	0.00	0.00	2.09	0.01	-7.70735913208088	3.11951341052706e-09	6.83384603967062e-07	--	-	-	-	-	-	-	-	-
Unigene0037545	3372	2961	2102	1143	1035	846	119.98	110.58	88.68	48.42	41.45	38.83	106.413333333333	42.9	-1.31062937552721	3.13596231267164e-09	6.84880701764671e-07	RER3	XP_021313698.1 protein RETICULATA-RELATED 3, chloroplastic-like [Sorghum bicolor]	-	-	-	-	-	-	-
Unigene0052644	115	121	42	0	1	0	3.22	3.56	1.40	0.00	0.03	0.00	2.72666666666667	0.01	-8.09099453222059	3.1612075636296e-09	6.87026743060993e-07	--	XP_021318754.1 uncharacterized protein LOC8083452 isoform X2 [Sorghum bicolor]	-	-	-	-	-	-	-
Unigene0001641	157	855	21	0	3	1	2.57	14.69	0.41	0.00	0.06	0.02	5.89	0.0266666666666667	-7.78708632455162	3.16508801949528e-09	6.87026743060993e-07	ksp1	KAB8349673.1 hypothetical protein FH972_023691 [Carpinus fangiana]	-	-	-	-	-	GO:0004672//protein kinase activity;GO:0005524//ATP binding	GO:0006468//protein phosphorylation
Unigene0001931	118	150	18	0	0	0	3.06	4.08	0.55	0.00	0.00	0.00	2.56333333333333	0.001	-11.323805382128	3.328837101773e-09	7.2037451408794e-07	OLE1	XP_023870752.1 acyl-CoA desaturase-like [Quercus suber]	Metabolism;Metabolism;Metabolism	Global and overview maps;Global and overview maps;Lipid metabolism	ko01100//Metabolic pathways;ko01212//Fatty acid metabolism;ko01040//Biosynthesis of unsaturated fatty acids	K00507;K00507;K00507	-	-	GO:0006629//lipid metabolic process
Unigene0089116	0	0	0	52	33	35	0.00	0.00	0.00	1.56	0.93	1.13	0.001	1.20666666666667	10.2368114812494	3.54101863575131e-09	7.63969405483595e-07	Cyp4a10	XP_004348406.1 cytochrome P450 [Capsaspora owczarzaki ATCC 30864]	Metabolism	Metabolism of terpenoids and polyketides	ko00905//Brassinosteroid biosynthesis	K15639	-	GO:0005506//iron ion binding;GO:0016705//oxidoreductase activity, acting on paired donors, with incorporation or reduction of molecular oxygen;GO:0020037//heme binding	GO:0055114//oxidation-reduction process
Unigene0041340	83	245	20	0	0	0	2.34	7.24	0.67	0.00	0.00	0.00	3.41666666666667	0.001	-11.738373788559	3.63521287648317e-09	7.81922208963663e-07	SPBC2D10.11c	XP_004343237.1 nucleosome assembly protein [Capsaspora owczarzaki ATCC 30864]	-	-	-	-	GO:0005634//nucleus	-	GO:0006334//nucleosome assembly
Unigene0020186	67	123	25	0	0	0	3.38	6.52	1.50	0.00	0.00	0.00	3.8	0.001	-11.8917837032183	3.73701506252346e-09	8.01398377730371e-07	ATP3	XP_023897792.1 ATP synthase subunit gamma, mitochondrial-like [Quercus suber]	Metabolism;Metabolism	Global and overview maps;Energy metabolism	ko01100//Metabolic pathways;ko00190//Oxidative phosphorylation	K02136;K02136	GO:0000275//mitochondrial proton-transporting ATP synthase complex, catalytic core F(1);GO:0045261//proton-transporting ATP synthase complex, catalytic core F(1);GO:0045262//plasma membrane proton-transporting ATP synthase complex, catalytic core F(1)	GO:0046933//proton-transporting ATP synthase activity, rotational mechanism	GO:0015986//ATP synthesis coupled proton transport
Unigene0095388	145	67	24	0	0	0	6.40	3.11	1.26	0.00	0.00	0.00	3.59	0.001	-11.8097681287104	3.80224480569482e-09	8.12938208501665e-07	LIP	KOO25738.1 lipase family protein [Chrysochromulina tobinii]	-	-	-	-	-	-	GO:0006629//lipid metabolic process;GO:0016042//lipid catabolic process
Unigene0062692	220	227	10	0	0	0	3.32	3.59	0.18	0.00	0.00	0.00	2.36333333333333	0.001	-11.2066074114057	4.02001956053748e-09	8.56926145663434e-07	--	XP_023918231.1 nuclear receptor corepressor 2-like [Quercus suber]	-	-	-	-	GO:0031237//intrinsic component of periplasmic side of plasma membrane	GO:0005215//transporter activity	GO:0006810//transport;GO:0009405//pathogenesis
Unigene0016722	373	271	114	14	40	14	11.53	8.79	4.18	0.52	1.39	0.56	8.16666666666667	0.823333333333333	-3.31019880230526	4.05520979606845e-09	8.61847080151299e-07	UGT83A1	XP_002466426.2 UDP-glycosyltransferase 83A1 [Sorghum bicolor]	-	-	-	-	-	GO:0008194//UDP-glycosyltransferase activity	-
Unigene0092300	66	66	66	0	1	0	3.07	3.22	3.64	0.00	0.05	0.00	3.31	0.0166666666666667	-7.63372181264101	4.08659796074091e-09	8.65933080389496e-07	oprF	KAF1856324.1 hypothetical protein Lal_00049325 [Lupinus albus]	-	-	-	-	GO:0009279//cell outer membrane;GO:0019867//outer membrane;GO:0033104//type VI protein secretion system complex	GO:0003674//molecular_function;GO:0042834//peptidoglycan binding	GO:0033103//protein secretion by the type VI secretion system
Unigene0000592	61	131	26	0	0	0	3.14	7.08	1.59	0.00	0.00	0.00	3.93666666666667	0.001	-11.9427588435634	4.21222603301725e-09	8.89904619800382e-07	ARF	XP_020191546.1 ADP-ribosylation factor 2-like [Aegilops tauschii subsp. tauschii] [Aegilops tauschii]	Cellular Processes	Transport and catabolism	ko04144//Endocytosis	K07937	GO:0005737//cytoplasm	GO:0003873//6-phosphofructo-2-kinase activity;GO:0003924//GTPase activity;GO:0005524//ATP binding;GO:0005525//GTP binding;GO:0019001//guanyl nucleotide binding;GO:0031683//G-protein beta/gamma-subunit complex binding;GO:0043022//ribosome binding	GO:0006000//fructose metabolic process;GO:0007186//G-protein coupled receptor signaling pathway;GO:0042254//ribosome biogenesis
Unigene0031018	0	0	1	55	53	66	0.00	0.00	0.10	5.58	5.09	7.26	0.0333333333333333	5.97666666666667	7.48623167798102	4.23168887382509e-09	8.91371457839423e-07	--	KAF1853292.1 hypothetical protein Lal_00009654 [Lupinus albus]	-	-	-	-	-	-	-
Unigene0092998	197	157	48	6	9	1	13.60	11.38	3.93	0.49	0.70	0.09	9.63666666666667	0.426666666666667	-4.49735289347705	4.26145424649087e-09	8.9499338639354e-07	--	KXG37890.1 hypothetical protein SORBI_3001G146500 [Sorghum bicolor]	-	-	-	-	-	GO:0000287//magnesium ion binding;GO:0008193//tRNA guanylyltransferase activity	GO:0006400//tRNA modification;GO:0009733//response to auxin
Unigene0034817	168	306	10	0	0	0	2.54	4.86	0.18	0.00	0.00	0.00	2.52666666666667	0.001	-11.3030196323373	4.33884728938556e-09	9.08567383712894e-07	zbtb8a.2	KAF1854605.1 hypothetical protein Lal_00008549 [Lupinus albus]	-	-	-	-	-	GO:0003677//DNA binding;GO:0008270//zinc ion binding	GO:0006351//transcription, DNA-templated
Unigene0024333	63	116	25	0	0	0	3.31	6.40	1.56	0.00	0.00	0.00	3.75666666666667	0.001	-11.8752373943384	4.60248685146235e-09	9.60947965875558e-07	atp-5	XP_023897709.1 ATP synthase subunit 5, mitochondrial-like [Quercus suber]	Metabolism;Metabolism	Global and overview maps;Energy metabolism	ko01100//Metabolic pathways;ko00190//Oxidative phosphorylation	K02137;K02137	GO:0000275//mitochondrial proton-transporting ATP synthase complex, catalytic core F(1);GO:0045261//proton-transporting ATP synthase complex, catalytic core F(1);GO:0045262//plasma membrane proton-transporting ATP synthase complex, catalytic core F(1)	GO:0046933//proton-transporting ATP synthase activity, rotational mechanism	GO:0015986//ATP synthesis coupled proton transport
Unigene0037743	113	199	38	1	1	0	10.53	19.46	4.20	0.11	0.10	0.00	11.3966666666667	0.07	-7.34704128465464	4.62740571867771e-09	9.6302768162202e-07	--	-	-	-	-	-	-	GO:0030234//enzyme regulator activity	GO:0050790//regulation of catalytic activity
Unigene0045389	47	56	31	0	0	0	1.16	1.45	0.90	0.00	0.00	0.00	1.17	0.001	-10.1922928144708	4.6395001867544e-09	9.6302768162202e-07	MBZ1	XP_023917972.1 BZIP-type transcription factor MBZ1-like [Quercus suber]	-	-	-	-	-	GO:0003700//transcription factor activity, sequence-specific DNA binding	GO:0006355//regulation of transcription, DNA-templated
Unigene0064772	115	541	41	0	2	0	4.88	24.10	2.06	0.00	0.10	0.00	10.3466666666667	0.0333333333333333	-8.27798474729977	4.65377671322239e-09	9.63182967009576e-07	FPRO05_10296	XP_023886109.1 transaldolase-like [Quercus suber]	Metabolism;Metabolism;Metabolism;Metabolism;Metabolism	Global and overview maps;Global and overview maps;Global and overview maps;Global and overview maps;Carbohydrate metabolism	ko01100//Metabolic pathways;ko01110//Biosynthesis of secondary metabolites;ko01200//Carbon metabolism;ko01230//Biosynthesis of amino acids;ko00030//Pentose phosphate pathway	K00616;K00616;K00616;K00616;K00616	-	GO:0004801//sedoheptulose-7-phosphate:D-glyceraldehyde-3-phosphate glyceronetransferase activity;GO:0016832//aldehyde-lyase activity	GO:0005975//carbohydrate metabolic process;GO:0006098//pentose-phosphate shunt
Unigene0039276	152	118	36	1	0	0	10.68	8.70	3.00	0.08	0.00	0.00	7.46	0.0266666666666667	-8.12799432097639	4.78694711815539e-09	9.87873257887853e-07	--	-	-	-	-	-	-	-	-
Unigene0099794	395	360	237	101	69	58	53.82	51.49	38.29	16.39	10.58	10.19	47.8666666666667	12.3866666666667	-1.95023334232776	5.01176922328781e-09	1.03128015430758e-06	--	-	-	-	-	-	-	-	-
Unigene0009265	333	253	132	8	33	28	17.37	13.86	8.17	0.50	1.94	1.88	13.1333333333333	1.44	-3.18909241218027	5.03461983641345e-09	1.03299662389951e-06	--	XP_021311714.1 LEAF RUST 10 DISEASE-RESISTANCE LOCUS RECEPTOR-LIKE PROTEIN KINASE-like 1.2 isoform X1 [Sorghum bicolor]	-	-	-	-	-	GO:0030247//polysaccharide binding	-
Unigene0001492	72	65	25	0	0	0	2.82	2.67	1.16	0.00	0.00	0.00	2.21666666666667	0.001	-11.1141761245548	5.06923420733491e-09	1.03710996511386e-06	gapdh	QGJ83663.1 glyceraldehyde phosphate dehydrogenase [Opalinidae sp.]	Metabolism;Metabolism;Metabolism;Metabolism;Metabolism;Metabolism	Global and overview maps;Global and overview maps;Global and overview maps;Global and overview maps;Carbohydrate metabolism;Energy metabolism	ko01100//Metabolic pathways;ko01110//Biosynthesis of secondary metabolites;ko01200//Carbon metabolism;ko01230//Biosynthesis of amino acids;ko00010//Glycolysis / Gluconeogenesis;ko00710//Carbon fixation in photosynthetic organisms	K00134;K00134;K00134;K00134;K00134;K00134	-	GO:0004073//aspartate-semialdehyde dehydrogenase activity;GO:0008839//4-hydroxy-tetrahydrodipicolinate reductase;GO:0016620//oxidoreductase activity, acting on the aldehyde or oxo group of donors, NAD or NADP as acceptor;GO:0048001//erythrose-4-phosphate dehydrogenase activity;GO:0051287//NAD binding	GO:0006094//gluconeogenesis;GO:0006096//glycolytic process;GO:0008615//pyridoxine biosynthetic process;GO:0009086//methionine biosynthetic process;GO:0009088//threonine biosynthetic process;GO:0009089//lysine biosynthetic process via diaminopimelate;GO:0009097//isoleucine biosynthetic process;GO:0019682//glyceraldehyde-3-phosphate metabolic process;GO:0055114//oxidation-reduction process
Unigene0080646	82	269	18	0	0	0	2.27	7.82	0.59	0.00	0.00	0.00	3.56	0.001	-11.7976615258538	5.09996483471975e-09	1.03922050981542e-06	PTR2	AAA53173.1 similar to S. cerevisiae PTR2 gene, GenBank Accession Number L11994 [Arabidopsis thaliana]	-	-	-	-	GO:0016020//membrane	GO:0015333//peptide:proton symporter activity;GO:0022857//transmembrane transporter activity	GO:0015833//peptide transport;GO:0055085//transmembrane transport
Unigene0012660	3927	6574	3129	245	983	542	164.25	288.60	155.18	12.20	46.27	29.24	202.676666666667	29.2366666666667	-2.79332926569325	5.1087430430411e-09	1.03922050981542e-06	CHIA	AAT40042.1 chitinase [Zea mays subsp. parviglumis] [Zea mays]	Metabolism;Metabolism	Global and overview maps;Carbohydrate metabolism	ko01100//Metabolic pathways;ko00520//Amino sugar and nucleotide sugar metabolism	K01183;K01183	-	GO:0003674//molecular_function;GO:0003824//catalytic activity;GO:0004553//hydrolase activity, hydrolyzing O-glycosyl compounds;GO:0004568//chitinase activity;GO:0005488//binding;GO:0008061//chitin binding;GO:0008144//drug binding;GO:0016787//hydrolase activity;GO:0016798//hydrolase activity, acting on glycosyl bonds;GO:0097367//carbohydrate derivative binding	GO:0000272//polysaccharide catabolic process;GO:0005975//carbohydrate metabolic process;GO:0005976//polysaccharide metabolic process;GO:0006022//aminoglycan metabolic process;GO:0006026//aminoglycan catabolic process;GO:0006030//chitin metabolic process;GO:0006032//chitin catabolic process;GO:0006040//amino sugar metabolic process;GO:0006807//nitrogen compound metabolic process;GO:0006950//respon…
Unigene0063211	130	120	43	9	5	3	3.86	3.74	1.51	0.32	0.17	0.11	3.03666666666667	0.2	-3.92441664819353	5.14241672040646e-09	1.04309015168883e-06	CYP89A9	KXG31800.1 hypothetical protein SORBI_3003G058600 [Sorghum bicolor]	Metabolism	Global and overview maps	ko01100//Metabolic pathways	K00512	-	GO:0005506//iron ion binding;GO:0016705//oxidoreductase activity, acting on paired donors, with incorporation or reduction of molecular oxygen;GO:0020037//heme binding	GO:0055114//oxidation-reduction process
Unigene0002578	335	292	212	60	91	90	4.68	4.28	3.51	1.00	1.43	1.62	4.15666666666667	1.35	-1.62246765205768	5.23605872782076e-09	1.05906725353595e-06	ABCB11	XP_021311281.1 ABC transporter B family member 11 [Sorghum bicolor]	Environmental Information Processing	Membrane transport	ko02010//ABC transporters	K05658	GO:0005575//cellular_component;GO:0005737//cytoplasm;GO:0005887//integral component of plasma membrane;GO:0009380//excinuclease repair complex;GO:0009898//cytoplasmic side of plasma membrane;GO:0016021//integral component of membrane;GO:0043190//ATP-binding cassette (ABC) transporter complex;GO:0055051//ATP-binding cassette (ABC) transporter complex, integrated substrate binding;GO:0055052//ATP-b…	GO:0003674//molecular_function;GO:0003676//nucleic acid binding;GO:0003924//GTPase activity;GO:0004020//adenylylsulfate kinase activity;GO:0004140//dephospho-CoA kinase activity;GO:0005260//channel-conductance-controlling ATPase activity;GO:0005319//lipid transporter activity;GO:0005524//ATP binding;GO:0005525//GTP binding;GO:0008565//protein transporter activity;GO:0009381//excinuclease ABC acti…	GO:0000910//cytokinesis;GO:0006289//nucleotide-excision repair;GO:0006790//sulfur compound metabolic process;GO:0006810//transport;GO:0006817//phosphate ion transport;GO:0006824//cobalt ion transport;GO:0006855//drug transmembrane transport;GO:0006869//lipid transport;GO:0007186//G-protein coupled receptor signaling pathway;GO:0007601//visual perception;GO:0008150//biological_process;GO:0008272//…
Unigene0094466	282	306	250	112	95	79	6.31	7.18	6.63	2.98	2.39	2.28	6.70666666666667	2.55	-1.39509865222551	5.38278525396973e-09	1.08488593754103e-06	--	XP_025818743.1 uncharacterized protein LOC112895086 isoform X1 [Panicum hallii]	-	-	-	-	-	-	-
Unigene0012532	95	123	19	0	0	0	2.93	3.98	0.69	0.00	0.00	0.00	2.53333333333333	0.001	-11.3068212024972	5.3941826465936e-09	1.08488593754103e-06	TUB1	KAB8356464.1 hypothetical protein FH972_024047 [Carpinus fangiana]	Cellular Processes	Transport and catabolism	ko04145//Phagosome	K07374	-	GO:0003924//GTPase activity	GO:0000910//cytokinesis
Unigene0081830	105	48	63	0	3	0	4.48	2.15	3.19	0.00	0.14	0.00	3.27333333333333	0.0466666666666667	-6.13222429225709	5.41338720031335e-09	1.08568148873439e-06	CHARK	PAN12000.1 hypothetical protein PAHAL_2G234300 [Panicum hallii]	-	-	-	-	-	GO:0004672//protein kinase activity;GO:0005524//ATP binding	GO:0006468//protein phosphorylation
Unigene0019966	350	572	306	108	106	74	7.93	13.61	8.23	2.92	2.70	2.16	9.92333333333333	2.59333333333333	-1.93601716125185	5.64654222705484e-09	1.12926086218995e-06	CRK6	XP_002462965.1 cysteine-rich receptor-like protein kinase 6 [Sorghum bicolor]	-	-	-	-	-	GO:0004672//protein kinase activity;GO:0005524//ATP binding	GO:0006468//protein phosphorylation
Unigene0007689	96	460	23	1	1	1	0.95	4.78	0.27	0.01	0.01	0.01	2	0.01	-7.64385618977472	5.67710176049063e-09	1.1321921961951e-06	CHS6	XP_023872666.1 chitin synthase 6-like [Quercus suber]	Metabolism;Metabolism	Global and overview maps;Carbohydrate metabolism	ko01100//Metabolic pathways;ko00520//Amino sugar and nucleotide sugar metabolism	K00698;K00698	GO:0016459//myosin complex	GO:0003774//motor activity;GO:0005524//ATP binding;GO:0008375//acetylglucosaminyltransferase activity;GO:0016757//transferase activity, transferring glycosyl groups	GO:0009877//nodulation;GO:0042710//biofilm formation
Unigene0079128	2652	1764	1054	440	373	228	170.27	118.88	80.24	33.64	26.95	18.88	123.13	26.49	-2.21666256115994	5.85308940785858e-09	1.16334434033374e-06	GSTU17	XP_002465036.1 glutathione S-transferase U17 [Sorghum bicolor]	Metabolism;Metabolism	Global and overview maps;Metabolism of other amino acids	ko01100//Metabolic pathways;ko00480//Glutathione metabolism	K00799;K00799	-	GO:0005515//protein binding;GO:0016034//maleylacetoacetate isomerase activity	GO:0006559//L-phenylalanine catabolic process;GO:0006572//tyrosine catabolic process;GO:0006749//glutathione metabolic process
Unigene0036641	1525	1083	1018	469	513	499	44.98	33.53	35.61	16.47	17.03	18.99	38.04	17.4966666666667	-1.12043714937094	5.86598618171852e-09	1.16334434033374e-06	UGT84A13	NP_001147693.2 uncharacterized protein LOC100281303 [Zea mays]	-	-	-	-	-	GO:0008194//UDP-glycosyltransferase activity	-
Unigene0027959	11591	12553	6859	1135	3014	2161	316.90	360.23	222.36	36.95	92.75	76.21	299.83	68.6366666666667	-2.12709334651018	5.97784141683142e-09	1.18223437598374e-06	MT1988	XP_021302918.1 uncharacterized protein LOC8065801 isoform X2 [Sorghum bicolor]	-	-	-	-	-	GO:0003674//molecular_function;GO:0047570//3-oxoadipate enol-lactonase activity;GO:0070205//2-succinyl-6-hydroxy-2,4-cyclohexadiene-1-carboxylate synthase activity	GO:0009234//menaquinone biosynthetic process;GO:0015979//photosynthesis;GO:0030163//protein catabolic process;GO:0042952//beta-ketoadipate pathway
Unigene0091204	0	0	0	31	35	39	0.00	0.00	0.00	1.69	1.81	2.31	0.001	1.93666666666667	10.9193599475707	6.00894543363805e-09	1.18509387268346e-06	Hp	-	-	-	-	-	-	GO:0004252//serine-type endopeptidase activity	GO:0006508//proteolysis
Unigene0039602	33	48	47	0	0	0	0.67	1.02	1.13	0.00	0.00	0.00	0.94	0.001	-9.876516946565	6.10283522927446e-09	1.20028607684711e-06	hsp90ab1	XP_030551190.1 heat shock protein HSP 90-alpha-like [Rhodamnia argentea]	Genetic Information Processing;Organismal Systems	Folding, sorting and degradation;Environmental adaptation	ko04141//Protein processing in endoplasmic reticulum;ko04626//Plant-pathogen interaction	K04079;K04079	-	GO:0005524//ATP binding;GO:0016887//ATPase activity;GO:0051082//unfolded protein binding	GO:0006457//protein folding
Unigene0020846	0	0	0	26	40	57	0.00	0.00	0.00	0.79	1.16	1.89	0.001	1.28	10.3219280948874	6.15491355519335e-09	1.20719388536942e-06	Cyp3a11	XP_009351154.1 PREDICTED: cytochrome P450 6k1-like [Pyrus x bretschneideri]	-	-	-	-	-	GO:0005506//iron ion binding;GO:0016705//oxidoreductase activity, acting on paired donors, with incorporation or reduction of molecular oxygen;GO:0020037//heme binding	GO:0055114//oxidation-reduction process
Unigene0045897	2108	1318	1015	316	502	382	27.15	17.82	15.50	4.85	7.28	6.35	20.1566666666667	6.16	-1.7102548222355	6.34281380790204e-09	1.24062998538792e-06	XA21	RCV04938.1 hypothetical protein SETIT_1G041400v2 [Setaria italica]	-	-	-	-	-	GO:0004672//protein kinase activity;GO:0005515//protein binding;GO:0005524//ATP binding	GO:0006468//protein phosphorylation
Unigene0012563	4327	3794	2264	1090	1265	1110	92.37	85.01	57.31	27.71	30.40	30.57	78.23	29.56	-1.40407569548329	6.38607957990334e-09	1.24567043246679e-06	ISPH	XP_002463933.1 4-hydroxy-3-methylbut-2-enyl diphosphate reductase, chloroplastic [Sorghum bicolor]	Metabolism;Metabolism;Metabolism	Global and overview maps;Global and overview maps;Metabolism of terpenoids and polyketides	ko01100//Metabolic pathways;ko01110//Biosynthesis of secondary metabolites;ko00900//Terpenoid backbone biosynthesis	K03527;K03527;K03527	GO:0005575//cellular_component;GO:0005622//intracellular;GO:0005623//cell;GO:0005737//cytoplasm;GO:0009507//chloroplast;GO:0009532//plastid stroma;GO:0009536//plastid;GO:0009570//chloroplast stroma;GO:0043226//organelle;GO:0043227//membrane-bounded organelle;GO:0043229//intracellular organelle;GO:0043231//intracellular membrane-bounded organelle;GO:0044422//organelle part;GO:0044424//intracellula…	GO:0003674//molecular_function;GO:0003824//catalytic activity;GO:0005488//binding;GO:0016491//oxidoreductase activity;GO:0016725//oxidoreductase activity, acting on CH or CH2 groups;GO:0016726//oxidoreductase activity, acting on CH or CH2 groups, NAD or NADP as acceptor;GO:0043167//ion binding;GO:0043169//cation binding;GO:0046429//4-hydroxy-3-methylbut-2-en-1-yl diphosphate synthase activity;GO:…	GO:0006081//cellular aldehyde metabolic process;GO:0006082//organic acid metabolic process;GO:0006090//pyruvate metabolic process;GO:0006629//lipid metabolic process;GO:0006644//phospholipid metabolic process;GO:0006720//isoprenoid metabolic process;GO:0006793//phosphorus metabolic process;GO:0006796//phosphate-containing compound metabolic process;GO:0008150//biological_process;GO:0008152//metab…
Unigene0033165	53	42	31	0	0	0	2.17	1.80	1.50	0.00	0.00	0.00	1.82333333333333	0.001	-10.8323626169588	6.4359701313466e-09	1.25197203672537e-06	aldob	XP_030531531.1 fructose-bisphosphate aldolase-like [Rhodamnia argentea]	Metabolism;Metabolism;Metabolism;Metabolism;Metabolism;Metabolism;Metabolism;Metabolism	Global and overview maps;Global and overview maps;Global and overview maps;Global and overview maps;Carbohydrate metabolism;Energy metabolism;Carbohydrate metabolism;Carbohydrate metabolism	ko01100//Metabolic pathways;ko01110//Biosynthesis of secondary metabolites;ko01200//Carbon metabolism;ko01230//Biosynthesis of amino acids;ko00010//Glycolysis / Gluconeogenesis;ko00710//Carbon fixation in photosynthetic organisms;ko00030//Pentose phosphate pathway;ko00051//Fructose and mannose metabolism	K01623;K01623;K01623;K01623;K01623;K01623;K01623;K01623	-	GO:0004332//fructose-bisphosphate aldolase activity	GO:0006096//glycolytic process
Unigene0013880	1118	124	162	0	0	0	32.25	3.75	5.54	0.00	0.00	0.00	13.8466666666667	0.001	-13.7572510950109	6.59711758337259e-09	1.27982283537705e-06	cbh-1	OLQ08924.1 putative 1,4-beta-D-glucan cellobiohydrolase B [Symbiodinium microadriaticum]	-	-	-	-	GO:0005576//extracellular region	GO:0004553//hydrolase activity, hydrolyzing O-glycosyl compounds;GO:0030248//cellulose binding	GO:0005975//carbohydrate metabolic process
Unigene0091703	54	72	26	0	0	0	3.13	4.38	1.79	0.00	0.00	0.00	3.1	0.001	-11.5980525001616	6.74182834064347e-09	1.30434226187172e-06	--	-	-	-	-	-	-	-	-
Unigene0047052	91	108	19	0	0	0	9.20	11.46	2.28	0.00	0.00	0.00	7.64666666666667	0.001	-12.900615270182	6.89132858767963e-09	1.32965290367758e-06	RpS20	XP_023889335.1 40S ribosomal protein S20-like [Quercus suber]	Genetic Information Processing	Translation	ko03010//Ribosome	K02969	GO:0000314//organellar small ribosomal subunit;GO:0022627//cytosolic small ribosomal subunit	GO:0003735//structural constituent of ribosome	GO:0006412//translation
Unigene0005529	124	365	10	0	0	0	1.78	5.50	0.17	0.00	0.00	0.00	2.48333333333333	0.001	-11.2780622095157	6.91113705803036e-09	1.32987087870429e-06	kgd1	XP_023881060.1 2-oxoglutarate dehydrogenase, mitochondrial-like [Quercus suber]	Metabolism;Metabolism;Metabolism;Metabolism	Global and overview maps;Global and overview maps;Global and overview maps;Carbohydrate metabolism	ko01100//Metabolic pathways;ko01110//Biosynthesis of secondary metabolites;ko01200//Carbon metabolism;ko00020//Citrate cycle (TCA cycle)	K00164;K00164;K00164;K00164	GO:0045250//cytosolic pyruvate dehydrogenase complex;GO:0045252//oxoglutarate dehydrogenase complex	GO:0004591//oxoglutarate dehydrogenase (succinyl-transferring) activity;GO:0004739//pyruvate dehydrogenase (acetyl-transferring) activity;GO:0016624//oxidoreductase activity, acting on the aldehyde or oxo group of donors, disulfide as acceptor	GO:0006086//acetyl-CoA biosynthetic process from pyruvate;GO:0006099//tricarboxylic acid cycle;GO:0006554//lysine catabolic process;GO:0006568//tryptophan metabolic process
Unigene0004154	47	86	28	0	0	0	2.01	3.86	1.42	0.00	0.00	0.00	2.43	0.001	-11.2467405984931	7.18353668018165e-09	1.37856135045524e-06	MDH1	XP_023925628.1 malate dehydrogenase, mitochondrial-like [Quercus suber]	Metabolism;Metabolism;Metabolism;Metabolism;Metabolism;Metabolism;Metabolism;Metabolism	Global and overview maps;Global and overview maps;Global and overview maps;Carbohydrate metabolism;Carbohydrate metabolism;Carbohydrate metabolism;Energy metabolism;Amino acid metabolism	ko01100//Metabolic pathways;ko01110//Biosynthesis of secondary metabolites;ko01200//Carbon metabolism;ko00620//Pyruvate metabolism;ko00020//Citrate cycle (TCA cycle);ko00630//Glyoxylate and dicarboxylate metabolism;ko00710//Carbon fixation in photosynthetic organisms;ko00270//Cysteine and methionine metabolism	K00026;K00026;K00026;K00026;K00026;K00026;K00026;K00026	GO:0005737//cytoplasm	GO:0003854//3-beta-hydroxy-delta5-steroid dehydrogenase activity;GO:0004459//L-lactate dehydrogenase activity;GO:0016491//oxidoreductase activity;GO:0016616//oxidoreductase activity, acting on the CH-OH group of donors, NAD or NADP as acceptor;GO:0030060//L-malate dehydrogenase activity	GO:0006099//tricarboxylic acid cycle;GO:0006694//steroid biosynthetic process;GO:0055114//oxidation-reduction process
Unigene0055948	151	301	26	0	1	1	6.60	13.81	1.35	0.00	0.05	0.06	7.25333333333333	0.0366666666666667	-7.62803122261304	7.24996660316711e-09	1.38756954904755e-06	xanA	XP_023882681.1 uncharacterized protein LOC111995023 [Quercus suber]	-	-	-	-	-	GO:0008234//cysteine-type peptidase activity	GO:0006508//proteolysis
Unigene0094390	116	180	14	0	0	0	4.18	6.80	0.60	0.00	0.00	0.00	3.86	0.001	-11.9143851321554	7.50882884918184e-09	1.43326028840536e-06	sti35	KAB8349466.1 hypothetical protein FH972_023493 [Carpinus fangiana]	Metabolism;Metabolism	Global and overview maps;Metabolism of cofactors and vitamins	ko01100//Metabolic pathways;ko00730//Thiamine metabolism	K03146;K03146	-	GO:0000104//succinate dehydrogenase activity;GO:0003824//catalytic activity;GO:0004729//oxygen-dependent protoporphyrinogen oxidase activity;GO:0015036//disulfide oxidoreductase activity;GO:0016491//oxidoreductase activity;GO:0016701//oxidoreductase activity, acting on single donors with incorporation of molecular oxygen;GO:0050662//coenzyme binding	GO:0006099//tricarboxylic acid cycle;GO:0006744//ubiquinone biosynthetic process;GO:0006779//porphyrin-containing compound biosynthetic process;GO:0006790//sulfur compound metabolic process;GO:0009060//aerobic respiration;GO:0009061//anaerobic respiration;GO:0009228//thiamine biosynthetic process;GO:0055114//oxidation-reduction process
Unigene0016587	30	58	47	0	0	0	1.08	2.19	2.00	0.00	0.00	0.00	1.75666666666667	0.001	-10.7786247458034	7.54565531727679e-09	1.4359389593741e-06	--	-	-	-	-	-	-	-	-
Unigene0069342	495	275	89	10	31	13	11.44	6.67	2.44	0.28	0.81	0.39	6.85	0.493333333333333	-3.7954693129401	7.56319942926368e-09	1.4359389593741e-06	CYP71A9	AWA44852.1 hypothetical protein SS52A01_000012 [Saccharum spontaneum]	-	-	-	-	-	GO:0005506//iron ion binding;GO:0016705//oxidoreductase activity, acting on paired donors, with incorporation or reduction of molecular oxygen;GO:0020037//heme binding	GO:0055114//oxidation-reduction process
Unigene0052548	152	113	48	1	6	8	9.76	7.62	3.65	0.08	0.43	0.66	7.01	0.39	-4.16786841514838	7.78449455454122e-09	1.46849171273791e-06	--	ONM29261.1 hypothetical protein ZEAMMB73_Zm00001d039573 [Zea mays]	-	-	-	-	GO:0016021//integral component of membrane	-	GO:0010468//regulation of gene expression
Unigene0016669	101	140	36	0	0	1	4.11	5.98	1.74	0.00	0.00	0.05	3.94333333333333	0.0166666666666667	-7.88630626345242	7.78529186894386e-09	1.46849171273791e-06	MDH1	XP_023896115.1 malate dehydrogenase, cytoplasmic-like [Quercus suber]	Metabolism;Metabolism;Metabolism;Metabolism;Metabolism;Metabolism;Metabolism;Metabolism	Global and overview maps;Global and overview maps;Global and overview maps;Carbohydrate metabolism;Carbohydrate metabolism;Carbohydrate metabolism;Energy metabolism;Amino acid metabolism	ko01100//Metabolic pathways;ko01110//Biosynthesis of secondary metabolites;ko01200//Carbon metabolism;ko00620//Pyruvate metabolism;ko00020//Citrate cycle (TCA cycle);ko00630//Glyoxylate and dicarboxylate metabolism;ko00710//Carbon fixation in photosynthetic organisms;ko00270//Cysteine and methionine metabolism	K00026;K00026;K00026;K00026;K00026;K00026;K00026;K00026	GO:0005737//cytoplasm	GO:0003854//3-beta-hydroxy-delta5-steroid dehydrogenase activity;GO:0004459//L-lactate dehydrogenase activity;GO:0016491//oxidoreductase activity;GO:0016616//oxidoreductase activity, acting on the CH-OH group of donors, NAD or NADP as acceptor;GO:0030060//L-malate dehydrogenase activity	GO:0006099//tricarboxylic acid cycle;GO:0006694//steroid biosynthetic process;GO:0055114//oxidation-reduction process
Unigene0076598	38	84	33	0	0	0	2.31	5.36	2.38	0.00	0.00	0.00	3.35	0.001	-11.7099453802325	7.82549672523429e-09	1.46849171273791e-06	rps2	XP_024363881.1 40S ribosomal protein S2-like [Physcomitrella patens]	Genetic Information Processing	Translation	ko03010//Ribosome	K02981	GO:0000312//plastid small ribosomal subunit;GO:0005840//ribosome;GO:0022627//cytosolic small ribosomal subunit	GO:0003723//RNA binding;GO:0003735//structural constituent of ribosome	GO:0006412//translation
Unigene0067224	39	40	37	0	0	0	0.95	1.02	1.06	0.00	0.00	0.00	1.01	0.001	-9.98013957763916	7.82941330041842e-09	1.46849171273791e-06	tufB	XP_009350076.1 PREDICTED: uncharacterized protein LOC103941593 [Pyrus x bretschneideri]	-	-	-	-	GO:0005737//cytoplasm	GO:0003743//translation initiation factor activity;GO:0003746//translation elongation factor activity;GO:0003747//translation release factor activity;GO:0003924//GTPase activity;GO:0004781//sulfate adenylyltransferase (ATP) activity;GO:0005525//GTP binding	GO:0000103//sulfate assimilation;GO:0001514//selenocysteine incorporation;GO:0006412//translation;GO:0006413//translational initiation;GO:0006414//translational elongation;GO:0006415//translational termination;GO:0006950//response to stress
Unigene0090781	38	48	34	0	0	0	6.07	8.04	6.43	0.00	0.00	0.00	6.84666666666667	0.001	-12.7411860604844	7.86014111900889e-09	1.46849171273791e-06	oprI	-	-	-	-	-	-	-	-
Unigene0008864	102	210	42	0	2	0	7.00	15.12	3.42	0.00	0.15	0.00	8.51333333333333	0.05	-7.4116522140942	7.87372772053964e-09	1.46849171273791e-06	crp-6	XP_023929055.1 40S ribosomal protein S27 [Quercus suber]	Genetic Information Processing	Translation	ko03010//Ribosome	K02978	GO:0005840//ribosome	GO:0003735//structural constituent of ribosome	GO:0006412//translation
Unigene0017519	115	62	22	0	0	0	5.75	3.25	1.30	0.00	0.00	0.00	3.43333333333333	0.001	-11.7453942162368	7.89131715606752e-09	1.46849171273791e-06	xyl1	XP_023916121.1 probable NAD(P)H-dependent D-xylose reductase xyl1 [Quercus suber]	Metabolism;Metabolism	Global and overview maps;Carbohydrate metabolism	ko01100//Metabolic pathways;ko00040//Pentose and glucuronate interconversions	K17743;K17743	-	GO:0047834//D-threo-aldose 1-dehydrogenase activity	-
Unigene0049746	92	154	30	0	2	2	1.45	2.56	0.56	0.00	0.04	0.04	1.52333333333333	0.0266666666666667	-5.83605035505806	7.89966327202857e-09	1.46849171273791e-06	B120	PWZ15861.1 G-type lectin S-receptor-like serine/threonine-protein kinase B120 [Zea mays]	-	-	-	-	-	GO:0004672//protein kinase activity;GO:0004674//protein serine/threonine kinase activity;GO:0005524//ATP binding	GO:0006468//protein phosphorylation;GO:0048544//recognition of pollen
Unigene0012419	66	150	21	0	0	0	1.58	3.77	0.60	0.00	0.00	0.00	1.98333333333333	0.001	-10.9537114523615	8.23751333630025e-09	1.52730790886606e-06	CDC3	XP_023925608.1 cell division control protein 3-like [Quercus suber]	-	-	-	-	GO:0005737//cytoplasm	GO:0003924//GTPase activity;GO:0005524//ATP binding;GO:0005525//GTP binding;GO:0043022//ribosome binding	GO:0042254//ribosome biogenesis
Unigene0022662	29	104	45	0	0	0	1.81	6.80	3.32	0.00	0.00	0.00	3.97666666666667	0.001	-11.9573439218614	8.57646981128426e-09	1.58602317182859e-06	CTRB1	XP_030551152.1 chymotrypsinogen A-like [Rhodamnia argentea]	-	-	-	-	-	GO:0004252//serine-type endopeptidase activity	GO:0006508//proteolysis
Unigene0091241	0	0	0	21	65	45	0.00	0.00	0.00	0.82	2.40	1.90	0.001	1.70666666666667	10.7369655941662	8.64001315542665e-09	1.5922493497267e-06	Fgb	-	-	-	-	-	GO:0005577//fibrinogen complex	GO:0005102//receptor binding	GO:0030168//platelet activation;GO:0051258//protein polymerization
Unigene0028045	70	252	18	0	0	0	1.66	6.28	0.51	0.00	0.00	0.00	2.81666666666667	0.001	-11.4597731253358	8.65486605256169e-09	1.5922493497267e-06	sdh1	XP_023910206.1 LOW QUALITY PROTEIN: probable succinate dehydrogenase [ubiquinone] flavoprotein subunit, mitochondrial [Quercus suber]	Metabolism;Metabolism;Metabolism;Metabolism;Metabolism	Global and overview maps;Global and overview maps;Global and overview maps;Energy metabolism;Carbohydrate metabolism	ko01100//Metabolic pathways;ko01110//Biosynthesis of secondary metabolites;ko01200//Carbon metabolism;ko00190//Oxidative phosphorylation;ko00020//Citrate cycle (TCA cycle)	K00234;K00234;K00234;K00234;K00234	-	GO:0000104//succinate dehydrogenase activity;GO:0003824//catalytic activity;GO:0008734//L-aspartate oxidase activity;GO:0016491//oxidoreductase activity;GO:0016668//oxidoreductase activity, acting on a sulfur group of donors, NAD(P) as acceptor;GO:0045550//geranylgeranyl reductase activity;GO:0071949//FAD binding	GO:0006099//tricarboxylic acid cycle;GO:0006805//xenobiotic metabolic process;GO:0009060//aerobic respiration;GO:0009061//anaerobic respiration;GO:0009228//thiamine biosynthetic process;GO:0009398//FMN biosynthetic process;GO:0015995//chlorophyll biosynthetic process;GO:0019363//pyridine nucleotide biosynthetic process;GO:0030494//bacteriochlorophyll biosynthetic process;GO:0055114//oxidation-red…
Unigene0005403	182	499	15	0	1	0	3.00	8.62	0.29	0.00	0.02	0.00	3.97	0.00666666666666667	-9.21795769786411	8.68420283495372e-09	1.59352883824794e-06	JOKA2	KAB8342880.1 hypothetical protein FH972_022477 [Carpinus fangiana]	-	-	-	-	-	GO:0008270//zinc ion binding	-
Unigene0024463	209	51	58	0	1	0	6.97	1.79	2.29	0.00	0.04	0.00	3.68333333333333	0.0133333333333333	-8.1098306542788	8.82922936129336e-09	1.61597594559384e-06	Bx8	XP_002461721.1 DIMBOA UDP-glucosyltransferase BX9 [Sorghum bicolor]	-	-	-	-	-	GO:0008194//UDP-glycosyltransferase activity	-
Unigene0034851	192	199	114	17	44	24	3.58	3.89	2.52	0.38	0.92	0.58	3.33	0.626666666666667	-2.40975201611478	8.99404493186741e-09	1.64192055644657e-06	BOR4	PWZ33683.1 Boron transporter 4 [Zea mays]	-	-	-	-	GO:0016021//integral component of membrane	-	GO:0006820//anion transport
Unigene0049450	80	143	18	0	0	0	8.43	15.82	2.25	0.00	0.00	0.00	8.83333333333333	0.001	-13.1087422385041	9.23721965781165e-09	1.68200083881641e-06	RPL2	XP_023896096.1 60S ribosomal protein L2-like [Quercus suber]	Genetic Information Processing	Translation	ko03010//Ribosome	K02938	GO:0000315//organellar large ribosomal subunit;GO:0005840//ribosome;GO:0022625//cytosolic large ribosomal subunit	GO:0003735//structural constituent of ribosome	GO:0006412//translation
Unigene0034396	0	0	4	60	50	94	0.00	0.00	0.05	0.73	0.57	1.24	0.0166666666666667	0.846666666666667	5.6667565918848	9.62799473278775e-09	1.74868454334258e-06	C3	XP_002499844.1 alpha-2 macroglobulin family-like protein [Micromonas commoda]	-	-	-	-	GO:0005576//extracellular region;GO:0005615//extracellular space	GO:0004866//endopeptidase inhibitor activity	-
Unigene0018689	155	219	24	1	0	0	6.90	10.23	1.27	0.05	0.00	0.00	6.13333333333333	0.0166666666666667	-8.52356195605701	9.80792036458391e-09	1.77683080457323e-06	ccg-6	-	-	-	-	-	-	GO:0004553//hydrolase activity, hydrolyzing O-glycosyl compounds	GO:0005975//carbohydrate metabolic process
Unigene0084329	111	78	70	16	18	16	6.57	4.85	4.92	1.13	1.20	1.22	5.44666666666667	1.18333333333333	-2.20251705375364	9.88648103331717e-09	1.78651723383016e-06	--	-	-	-	-	-	-	-	-
Unigene0069602	6293	5096	7244	32	576	311	324.70	275.98	443.20	1.97	33.45	20.70	347.96	18.7066666666667	-4.21729705617749	9.9444745235451e-09	1.79244747507048e-06	Zlp	XP_002456520.1 pathogenesis-related protein [Sorghum bicolor]	-	-	-	-	-	-	-
Unigene0049165	128	88	38	0	1	1	1.92	1.39	0.68	0.00	0.02	0.02	1.33	0.0133333333333333	-6.64024493622235	1.04484434220743e-08	1.87852986444803e-06	--	KXG28596.1 hypothetical protein SORBI_3005G142000 [Sorghum bicolor]	-	-	-	-	-	-	-
Unigene0095171	78	104	42	0	1	1	3.42	4.79	2.18	0.00	0.05	0.06	3.46333333333333	0.0366666666666667	-6.56154832026691	1.05743193000982e-08	1.89637232042593e-06	pma-1	BAJ99339.1 predicted protein [Hordeum vulgare subsp. vulgare] [Hordeum vulgare]	Metabolism;Metabolism	Global and overview maps;Energy metabolism	ko01100//Metabolic pathways;ko00190//Oxidative phosphorylation	K01535;K01535	GO:0031004//potassium ion-transporting ATPase complex	GO:0004008//copper-exporting ATPase activity;GO:0005375//copper ion transmembrane transporter activity;GO:0005388//calcium-transporting ATPase activity;GO:0008556//potassium-transporting ATPase activity;GO:0015434//cadmium-transporting ATPase activity;GO:0015444//magnesium-importing ATPase activity;GO:0042625//ATPase coupled ion transmembrane transporter activity;GO:0046873//metal ion transmembra…	GO:0006813//potassium ion transport;GO:0006816//calcium ion transport;GO:0006825//copper ion transport;GO:0015691//cadmium ion transport;GO:0015693//magnesium ion transport;GO:0030001//metal ion transport
Unigene0094388	120	160	13	0	0	0	4.66	6.53	0.60	0.00	0.00	0.00	3.93	0.001	-11.940313597146	1.08599339619259e-08	1.94270029720411e-06	nmt1	XP_023919854.1 4-amino-5-hydroxymethyl-2-methylpyrimidine phosphate synthase-like [Quercus suber]	Metabolism;Metabolism	Global and overview maps;Metabolism of cofactors and vitamins	ko01100//Metabolic pathways;ko00730//Thiamine metabolism	K18278;K18278	GO:0009897//external side of plasma membrane;GO:0030288//outer membrane-bounded periplasmic space;GO:0043190//ATP-binding cassette (ABC) transporter complex	GO:0005488//binding;GO:0042626//ATPase activity, coupled to transmembrane movement of substances	GO:0042918//alkanesulfonate transport
Unigene0064173	23	38	18	134	102	133	1.08	1.87	1.00	7.49	5.39	8.06	1.31666666666667	6.98	2.40633688386634	1.12567386904424e-08	2.00863665299104e-06	Apoe	-	-	-	-	-	GO:0005576//extracellular region;GO:0019028//viral capsid;GO:0019031//viral envelope	GO:0005198//structural molecule activity;GO:0008289//lipid binding	GO:0006869//lipid transport;GO:0031110//regulation of microtubule polymerization or depolymerization;GO:0042157//lipoprotein metabolic process
Unigene0095088	82	372	12	0	0	0	1.16	5.51	0.20	0.00	0.00	0.00	2.29	0.001	-11.1611318829843	1.15680503826245e-08	2.05902620772929e-06	gdh-1	KAB8346074.1 hypothetical protein FH972_023125 [Carpinus fangiana]	Metabolism;Metabolism;Metabolism;Metabolism;Metabolism	Global and overview maps;Amino acid metabolism;Amino acid metabolism;Energy metabolism;Metabolism of other amino acids	ko01100//Metabolic pathways;ko00250//Alanine, aspartate and glutamate metabolism;ko00220//Arginine biosynthesis;ko00910//Nitrogen metabolism;ko00430//Taurine and hypotaurine metabolism	K15371;K15371;K15371;K15371;K15371	-	GO:0004352//glutamate dehydrogenase (NAD+) activity;GO:0016491//oxidoreductase activity	GO:0006520//cellular amino acid metabolic process;GO:0019551//glutamate catabolic process to 2-oxoglutarate;GO:0055114//oxidation-reduction process
Unigene0089669	0	0	0	62	72	17	0.00	0.00	0.00	1.83	2.01	0.54	0.001	1.46	10.5117526537674	1.1652948914228e-08	2.06896509687355e-06	Cyp2e1	XP_017244374.1 PREDICTED: cytochrome P450 76A1-like [Daucus carota subsp. sativus] [Daucus carota]	Metabolism;Metabolism;Metabolism	Global and overview maps;Global and overview maps;Metabolism of terpenoids and polyketides	ko01100//Metabolic pathways;ko01110//Biosynthesis of secondary metabolites;ko00902//Monoterpenoid biosynthesis	K20618;K20618;K20618	-	GO:0005506//iron ion binding;GO:0016705//oxidoreductase activity, acting on paired donors, with incorporation or reduction of molecular oxygen;GO:0020037//heme binding	GO:0055114//oxidation-reduction process
Unigene0047171	79	35	31	0	0	0	5.79	2.69	2.69	0.00	0.00	0.00	3.72333333333333	0.001	-11.8623790646495	1.16902765402946e-08	2.0704294000979e-06	SNOG_13722	-	-	-	-	-	-	-	-
Unigene0024841	94	118	35	1	0	0	5.44	7.16	2.40	0.07	0.00	0.00	5	0.0233333333333333	-7.74339186332564	1.19206215586416e-08	2.10598633526204e-06	--	-	-	-	-	-	-	-	-
Unigene0080075	51	32	35	0	0	0	1.23	0.81	1.00	0.00	0.00	0.00	1.01333333333333	0.001	-9.98489310760979	1.19736359177257e-08	2.11011622879781e-06	--	XP_015694137.1 PREDICTED: replication protein A 70 kDa DNA-binding subunit B-like isoform X2 [Oryza brachyantha]	Genetic Information Processing;Genetic Information Processing;Genetic Information Processing;Genetic Information Processing	Replication and repair;Replication and repair;Replication and repair;Replication and repair	ko03420//Nucleotide excision repair;ko03440//Homologous recombination;ko03030//DNA replication;ko03430//Mismatch repair	K07466;K07466;K07466;K07466	-	-	-
Unigene0098845	883	537	346	136	140	96	28.28	18.05	13.14	5.19	5.05	3.97	19.8233333333333	4.73666666666667	-2.06525552113342	1.20705390534691e-08	2.1219411579996e-06	SCPL50	PWZ25928.1 Serine carboxypeptidase-like 50 [Zea mays]	-	-	-	-	-	GO:0004185//serine-type carboxypeptidase activity	GO:0006508//proteolysis
Unigene0060354	171	305	26	0	2	0	3.10	5.80	0.56	0.00	0.04	0.00	3.15333333333333	0.0133333333333333	-7.8856963733394	1.22674307218758e-08	2.15124203227928e-06	steA	XP_023896080.1 transcription factor steA-like [Quercus suber]	-	-	-	-	GO:0005634//nucleus	GO:0003700//transcription factor activity, sequence-specific DNA binding	GO:0006355//regulation of transcription, DNA-templated
Unigene0011304	53	26	55	0	0	0	0.93	0.48	1.15	0.00	0.00	0.00	0.853333333333333	0.001	-9.73696559416621	1.23650083172369e-08	2.16302579155361e-06	SLC15A1	XP_011270376.1 hypothetical protein CAOG_08746 [Capsaspora owczarzaki ATCC 30864]	-	-	-	-	GO:0016020//membrane	GO:0015333//peptide:proton symporter activity;GO:0018662//phenol 2-monooxygenase activity;GO:0022857//transmembrane transporter activity	GO:0015833//peptide transport;GO:0055085//transmembrane transport
Unigene0098722	189	312	6	0	0	0	3.39	5.87	0.13	0.00	0.00	0.00	3.13	0.001	-11.61194694182	1.29211533539876e-08	2.25477292976434e-06	ARB_02077	XP_023882646.1 probable glucan endo-1,3-beta-glucosidase ARB_02077 [Quercus suber]	Metabolism;Metabolism	Global and overview maps;Carbohydrate metabolism	ko01100//Metabolic pathways;ko00500//Starch and sucrose metabolism	K01210;K01210	-	-	-
Unigene0007311	75	116	18	0	0	0	4.84	7.86	1.38	0.00	0.00	0.00	4.69333333333333	0.001	-12.1963972128035	1.30335502219983e-08	2.26882561162742e-06	EGD2	KAB8336915.1 hypothetical protein FH972_021222 [Carpinus fangiana]	-	-	-	-	-	-	-
Unigene0018788	54	56	24	0	0	0	2.34	2.54	1.23	0.00	0.00	0.00	2.03666666666667	0.001	-10.9919941639849	1.31439197887845e-08	2.28245770049291e-06	PCM3	XP_030442624.1 calmodulin-like, partial [Syzygium oleosum]	Organismal Systems;Environmental Information Processing;Environmental Information Processing	Environmental adaptation;Signal transduction;Signal transduction	ko04626//Plant-pathogen interaction;ko04016//MAPK signaling pathway - plant;ko04070//Phosphatidylinositol signaling system	K02183;K02183;K02183	-	GO:0005509//calcium ion binding	-
Unigene0045640	70	146	18	0	0	0	1.62	3.54	0.49	0.00	0.00	0.00	1.88333333333333	0.001	-10.8790726514688	1.32984606620697e-08	2.30367519162378e-06	nuo78	XP_023907093.1 NADH-ubiquinone oxidoreductase 78 kDa subunit, mitochondrial-like [Quercus suber]	Metabolism;Metabolism	Global and overview maps;Energy metabolism	ko01100//Metabolic pathways;ko00190//Oxidative phosphorylation	K03934;K03934	GO:0009325//nitrate reductase complex;GO:0009326//formate dehydrogenase complex	GO:0000287//magnesium ion binding;GO:0005506//iron ion binding;GO:0008863//formate dehydrogenase (NAD+) activity;GO:0008940//nitrate reductase activity;GO:0009055//electron carrier activity;GO:0016491//oxidoreductase activity;GO:0016651//oxidoreductase activity, acting on NAD(P)H;GO:0016695//oxidoreductase activity, acting on hydrogen as donor;GO:0030976//thiamine pyrophosphate binding;GO:0050136…	GO:0006120//mitochondrial electron transport, NADH to ubiquinone;GO:0015942//formate metabolic process;GO:0042126//nitrate metabolic process;GO:0055114//oxidation-reduction process
Unigene0085714	43	52	27	0	0	0	2.64	3.35	1.96	0.00	0.00	0.00	2.65	0.001	-11.3717766443379	1.35632373590285e-08	2.34383934526881e-06	--	-	-	-	-	-	-	-	-
Unigene0086678	949	828	428	185	218	137	12.01	11.00	6.43	2.79	3.11	2.24	9.81333333333333	2.71333333333333	-1.85467697179077	1.36031126087413e-08	2.34503827700861e-06	--	XP_002445809.1 protein NUCLEAR FUSION DEFECTIVE 4 [Sorghum bicolor]	-	-	-	-	-	-	-
Unigene0080518	63	78	45	1	0	0	1.97	2.55	1.66	0.04	0.00	0.00	2.06	0.0133333333333333	-7.27146302790438	1.37077181506273e-08	2.35736330717442e-06	eef1a	XP_004342880.1 translation elongation factor 1-alpha [Capsaspora owczarzaki ATCC 30864]	Genetic Information Processing	Translation	ko03013//RNA transport	K03231	GO:0005737//cytoplasm	GO:0003743//translation initiation factor activity;GO:0003746//translation elongation factor activity;GO:0003747//translation release factor activity;GO:0003924//GTPase activity;GO:0004781//sulfate adenylyltransferase (ATP) activity;GO:0005525//GTP binding;GO:0043022//ribosome binding	GO:0000103//sulfate assimilation;GO:0001514//selenocysteine incorporation;GO:0006412//translation;GO:0006413//translational initiation;GO:0006414//translational elongation;GO:0006415//translational termination;GO:0006950//response to stress;GO:0042254//ribosome biogenesis
Unigene0029885	68	206	17	0	0	0	3.19	10.14	0.94	0.00	0.00	0.00	4.75666666666667	0.001	-12.215735213642	1.37738242084622e-08	2.36302400522863e-06	C50D2.5	XP_023897548.1 splicing factor 3B subunit 6-like protein [Quercus suber]	Genetic Information Processing	Transcription	ko03040//Spliceosome	K12833	-	GO:0003676//nucleic acid binding	GO:0008380//RNA splicing
Unigene0030233	70	98	19	0	0	0	5.80	8.53	1.87	0.00	0.00	0.00	5.4	0.001	-12.3987436919382	1.39677139231238e-08	2.39052723121308e-06	RPL35	Q8L805.1 RecName: Full=60S ribosomal protein L35 [Triticum aestivum]	Genetic Information Processing	Translation	ko03010//Ribosome	K02918	GO:0000315//organellar large ribosomal subunit;GO:0005840//ribosome;GO:0022625//cytosolic large ribosomal subunit	GO:0003735//structural constituent of ribosome	GO:0006412//translation
Unigene0002149	65	133	19	0	0	0	4.61	9.89	1.60	0.00	0.00	0.00	5.36666666666667	0.001	-12.3898105671682	1.40305123596323e-08	2.39551651910968e-06	RPS11A	XP_023924641.1 40S ribosomal protein S11-A-like [Quercus suber]	Genetic Information Processing	Translation	ko03010//Ribosome	K02949	GO:0005840//ribosome;GO:0022627//cytosolic small ribosomal subunit	GO:0003735//structural constituent of ribosome	GO:0006412//translation
Unigene0086772	48	127	24	0	0	0	3.78	10.51	2.24	0.00	0.00	0.00	5.51	0.001	-12.4278366034585	1.41456253752697e-08	2.40939255943321e-06	SPAC15E1.02c	XP_023925513.1 UPF0591 membrane protein C15E1.02c-like [Quercus suber]	-	-	-	-	-	-	-
Unigene0005068	65	130	19	0	0	0	5.71	11.99	1.98	0.00	0.00	0.00	6.56	0.001	-12.6794800995054	1.421650018909e-08	2.41568535551942e-06	ALTA12	XP_023899325.1 60S acidic ribosomal protein P1-like [Quercus suber]	Genetic Information Processing	Translation	ko03010//Ribosome	K02942	-	-	-
Unigene0081851	137	231	9	0	0	0	3.00	5.32	0.23	0.00	0.00	0.00	2.85	0.001	-11.4767462039395	1.51320167819375e-08	2.5651290448181e-06	StuA	XP_023926310.1 cell pattern formation-associated protein stuA-like [Quercus suber]	-	-	-	-	-	-	-
Unigene0037122	76	76	40	0	1	0	3.60	3.77	2.24	0.00	0.05	0.00	3.20333333333333	0.0166666666666667	-7.58646452588638	1.54308910629603e-08	2.60859208129986e-06	--	-	-	-	-	-	-	-	-
Unigene0034034	0	0	0	43	31	27	0.00	0.00	0.00	1.59	1.08	1.08	0.001	1.25	10.2877123795494	1.54616888114463e-08	2.60859208129986e-06	Aldob	XP_030531531.1 fructose-bisphosphate aldolase-like [Rhodamnia argentea]	Metabolism;Metabolism;Metabolism;Metabolism;Metabolism;Metabolism;Metabolism;Metabolism	Global and overview maps;Global and overview maps;Global and overview maps;Global and overview maps;Carbohydrate metabolism;Energy metabolism;Carbohydrate metabolism;Carbohydrate metabolism	ko01100//Metabolic pathways;ko01110//Biosynthesis of secondary metabolites;ko01200//Carbon metabolism;ko01230//Biosynthesis of amino acids;ko00010//Glycolysis / Gluconeogenesis;ko00710//Carbon fixation in photosynthetic organisms;ko00030//Pentose phosphate pathway;ko00051//Fructose and mannose metabolism	K01623;K01623;K01623;K01623;K01623;K01623;K01623;K01623	-	GO:0004332//fructose-bisphosphate aldolase activity	GO:0006096//glycolytic process
Unigene0075760	171	202	127	44	53	47	6.50	8.06	5.73	1.99	2.27	2.31	6.76333333333333	2.19	-1.62680358943433	1.57953913148486e-08	2.65859214052784e-06	--	OQU91701.1 hypothetical protein SORBI_3001G233532 [Sorghum bicolor]	-	-	-	-	-	-	-
Unigene0023476	170	185	101	11	0	2	4.01	4.58	2.83	0.31	0.00	0.06	3.80666666666667	0.123333333333333	-4.9478935697339	1.63855531479794e-08	2.74975065228403e-06	--	NP_001142612.1 uncharacterized protein LOC100274880 [Zea mays]	-	-	-	-	-	-	-
Unigene0055276	138	149	11	0	0	0	2.50	2.83	0.24	0.00	0.00	0.00	1.85666666666667	0.001	-10.8584991115062	1.64142313190263e-08	2.74975065228403e-06	--	KAB8343027.1 hypothetical protein FH972_022621 [Carpinus fangiana]	-	-	-	-	-	-	-
Unigene0035850	49	87	23	0	0	0	2.87	5.35	1.60	0.00	0.00	0.00	3.27333333333333	0.001	-11.6765448084809	1.6502315845862e-08	2.75801732694328e-06	COF1	XP_023878369.1 cofilin-like [Quercus suber]	-	-	-	-	-	GO:0003779//actin binding	-
Unigene0023072	46	37	29	0	0	0	8.79	7.42	6.57	0.00	0.00	0.00	7.59333333333333	0.001	-12.8905176258743	1.65513901024142e-08	2.75974079887958e-06	--	-	-	-	-	-	-	-	-
Unigene0047573	135	221	9	0	0	0	3.56	6.11	0.28	0.00	0.00	0.00	3.31666666666667	0.001	-11.6955183095972	1.68048229463011e-08	2.79545088623317e-06	GAD	ACF79352.1 unknown [Zea mays]	Metabolism;Metabolism;Metabolism;Metabolism;Metabolism;Metabolism	Global and overview maps;Global and overview maps;Amino acid metabolism;Metabolism of other amino acids;Carbohydrate metabolism;Metabolism of other amino acids	ko01100//Metabolic pathways;ko01110//Biosynthesis of secondary metabolites;ko00250//Alanine, aspartate and glutamate metabolism;ko00410//beta-Alanine metabolism;ko00650//Butanoate metabolism;ko00430//Taurine and hypotaurine metabolism	K01580;K01580;K01580;K01580;K01580;K01580	-	GO:0004351//glutamate decarboxylase activity;GO:0004837//tyrosine decarboxylase activity;GO:0016831//carboxy-lyase activity;GO:0030170//pyridoxal phosphate binding	GO:0006540//glutamate decarboxylation to succinate;GO:0015940//pantothenate biosynthetic process;GO:0019752//carboxylic acid metabolic process;GO:0051188//cofactor biosynthetic process
Unigene0058994	259	52	18	0	0	0	8.35	1.76	0.69	0.00	0.00	0.00	3.6	0.001	-11.813781191217	1.83345997345961e-08	3.03574069140475e-06	BGL1B	ACN41025.1 unknown [Picea sitchensis]	Metabolism;Metabolism;Metabolism;Metabolism;Metabolism	Global and overview maps;Global and overview maps;Carbohydrate metabolism;Biosynthesis of other secondary metabolites;Metabolism of other amino acids	ko01100//Metabolic pathways;ko01110//Biosynthesis of secondary metabolites;ko00500//Starch and sucrose metabolism;ko00940//Phenylpropanoid biosynthesis;ko00460//Cyanoamino acid metabolism	K01188;K01188;K01188;K01188;K01188	GO:0009341//beta-galactosidase complex	GO:0004553//hydrolase activity, hydrolyzing O-glycosyl compounds;GO:0004565//beta-galactosidase activity	GO:0005975//carbohydrate metabolic process;GO:0006012//galactose metabolic process
Unigene0074458	64	34	28	0	0	0	2.52	1.41	1.31	0.00	0.00	0.00	1.74666666666667	0.001	-10.7703885957037	2.0840135742717e-08	3.4367353148218e-06	--	-	-	-	-	-	-	-	-
Unigene0006528	83	79	36	0	0	1	4.18	4.17	2.15	0.00	0.00	0.06	3.5	0.02	-7.45121111183233	2.08529805469756e-08	3.4367353148218e-06	--	-	-	-	-	-	-	-	-
Unigene0099427	74	122	16	0	0	0	3.77	6.52	0.97	0.00	0.00	0.00	3.75333333333333	0.001	-11.8739567062464	2.1375547305902e-08	3.514722497779e-06	B7H23.070	XP_023875500.1 mitochondrial outer membrane protein porin-like [Quercus suber]	-	-	-	-	GO:0005741//mitochondrial outer membrane	-	GO:0055085//transmembrane transport
Unigene0082237	69	237	14	0	0	0	2.51	9.05	0.60	0.00	0.00	0.00	4.05333333333333	0.001	-11.9848931076098	2.16724831637229e-08	3.55533590739074e-06	NCU07318	XP_023870894.1 mannitol-1-phosphate 5-dehydrogenase-like [Quercus suber]	Metabolism;Metabolism	Global and overview maps;Carbohydrate metabolism	ko01100//Metabolic pathways;ko00051//Fructose and mannose metabolism	K00009;K00009	-	GO:0016491//oxidoreductase activity;GO:0016616//oxidoreductase activity, acting on the CH-OH group of donors, NAD or NADP as acceptor;GO:0051287//NAD binding	GO:0055114//oxidation-reduction process
Unigene0069898	65	133	17	0	0	0	4.14	8.89	1.28	0.00	0.00	0.00	4.77	0.001	-12.2197735508929	2.21975470149483e-08	3.63310058580063e-06	RPL23A	XP_023886118.1 60S ribosomal protein L23-A-like [Quercus suber]	Genetic Information Processing	Translation	ko03010//Ribosome	K02894	GO:0000315//organellar large ribosomal subunit;GO:0005840//ribosome;GO:0022625//cytosolic large ribosomal subunit	GO:0003735//structural constituent of ribosome	GO:0006412//translation
Unigene0090137	180	132	99	28	28	35	3.80	2.93	2.48	0.70	0.67	0.95	3.07	0.773333333333333	-1.98907635096376	2.25137884418699e-08	3.67640870572434e-06	--	XP_021308960.1 uncharacterized protein LOC110432566 [Sorghum bicolor]	-	-	-	-	-	-	-
Unigene0079681	39	44	27	0	0	0	7.24	8.57	5.94	0.00	0.00	0.00	7.25	0.001	-12.8237652797897	2.26243045605868e-08	3.68600140000023e-06	--	-	-	-	-	-	-	-	-
Unigene0029662	72	95	37	4	0	1	2.10	2.91	1.28	0.14	0.00	0.04	2.09666666666667	0.06	-5.12699120543698	2.27372500482548e-08	3.6959451864968e-06	--	-	-	-	-	-	-	-	-
Unigene0097259	23	79	48	0	0	0	1.52	5.49	3.77	0.00	0.00	0.00	3.59333333333333	0.001	-11.8111070569187	2.32289824643136e-08	3.76727531779439e-06	CELA2A	XP_005775280.1 hypothetical protein EMIHUDRAFT_349549 [Emiliania huxleyi CCMP1516]	-	-	-	-	-	GO:0004252//serine-type endopeptidase activity	GO:0006508//proteolysis
Unigene0000101	251	241	140	56	65	51	6.13	6.18	4.05	1.63	1.79	1.61	5.45333333333333	1.67666666666667	-1.70154244313622	2.32834178335939e-08	3.76752158976906e-06	--	AEJ07921.1 putative Ruda gag-pol polyprotein [Zea mays]	-	-	-	-	-	GO:0003676//nucleic acid binding;GO:0003714//transcription corepressor activity;GO:0008270//zinc ion binding	-
Unigene0067758	39	27	111	0	0	0	1.91	1.39	6.43	0.00	0.00	0.00	3.24333333333333	0.001	-11.6632615889473	2.50708358358215e-08	4.04754716327207e-06	RBT4	XP_010672685.1 PREDICTED: pathogenesis-related protein PRB1-2 [Beta vulgaris subsp. vulgaris] [Beta vulgaris]	Organismal Systems;Environmental Information Processing;Environmental Information Processing	Environmental adaptation;Signal transduction;Signal transduction	ko04626//Plant-pathogen interaction;ko04016//MAPK signaling pathway - plant;ko04075//Plant hormone signal transduction	K13449;K13449;K13449	-	-	-
Unigene0009787	97	200	26	0	1	0	3.12	6.76	0.99	0.00	0.04	0.00	3.62333333333333	0.0133333333333333	-8.08613622502731	2.5307341045155e-08	4.07648588323959e-06	CYP72A225	XP_002456000.2 cytochrome P450 72A15 [Sorghum bicolor]	-	-	-	-	-	GO:0005506//iron ion binding;GO:0016705//oxidoreductase activity, acting on paired donors, with incorporation or reduction of molecular oxygen;GO:0020037//heme binding	GO:0055114//oxidation-reduction process
Unigene0000276	104	188	33	0	0	2	3.99	7.58	1.50	0.00	0.00	0.10	4.35666666666667	0.0333333333333333	-7.03011533090807	2.56871553235137e-08	4.12832595387856e-06	rpl-3	XP_023897715.1 60S ribosomal protein L3 [Quercus suber]	Genetic Information Processing	Translation	ko03010//Ribosome	K02925	GO:0005840//ribosome;GO:0022625//cytosolic large ribosomal subunit	GO:0003735//structural constituent of ribosome	GO:0006412//translation
Unigene0045593	67	173	15	0	0	0	2.31	6.27	0.61	0.00	0.00	0.00	3.06333333333333	0.001	-11.5808866454552	2.63353029324741e-08	4.22296072721477e-06	MIMI_R614	XP_023926338.1 erythrocyte band 7 integral membrane protein-like [Quercus suber]	-	-	-	-	GO:0030288//outer membrane-bounded periplasmic space	GO:0003674//molecular_function	GO:0045861//negative regulation of proteolysis
Unigene0061036	54	71	20	0	0	0	4.91	6.77	2.15	0.00	0.00	0.00	4.61	0.001	-12.1705510353167	2.7081225111697e-08	4.33281344781459e-06	--	-	-	-	-	-	-	-	-
Unigene0055650	58	369	12	0	0	0	2.08	13.90	0.51	0.00	0.00	0.00	5.49666666666667	0.001	-12.4243412776037	2.75670809482783e-08	4.40065798716271e-06	--	-	-	-	-	-	-	-	-
Unigene0032932	62	84	18	0	0	0	6.34	9.02	2.18	0.00	0.00	0.00	5.84666666666667	0.001	-12.5133986266109	2.783522033095e-08	4.43352165973746e-06	crp-7	XP_023890364.1 40S ribosomal protein S21 [Quercus suber]	Genetic Information Processing	Translation	ko03010//Ribosome	K02971	GO:0005840//ribosome	GO:0003735//structural constituent of ribosome	GO:0006412//translation
Unigene0001645	137	133	10	0	0	0	4.40	4.48	0.38	0.00	0.00	0.00	3.08666666666667	0.001	-11.5918339774264	2.81265398286918e-08	4.46992244683788e-06	TUB1	XP_023906990.1 tubulin alpha chain [Quercus suber]	Cellular Processes	Transport and catabolism	ko04145//Phagosome	K07374	-	GO:0003924//GTPase activity	GO:0000910//cytokinesis
Unigene0088061	987	879	521	219	272	266	19.46	18.20	12.18	5.14	6.04	6.77	16.6133333333333	5.98333333333333	-1.47332022431359	2.82310101644624e-08	4.47653280774884e-06	CAT1	NP_001340098.1 uncharacterized protein LOC100194142 [Zea mays]	-	-	-	-	GO:0016020//membrane;GO:0016021//integral component of membrane	GO:0015171//amino acid transmembrane transporter activity;GO:0022857//transmembrane transporter activity	GO:0006865//amino acid transport;GO:0055085//transmembrane transport
Unigene0051614	49	214	18	0	0	0	1.71	7.86	0.75	0.00	0.00	0.00	3.44	0.001	-11.7481928495895	2.89046370564281e-08	4.57316321001447e-06	--	-	-	-	-	-	GO:0016021//integral component of membrane	GO:0016757//transferase activity, transferring glycosyl groups	-
Unigene0005392	8	139	203	0	0	0	0.21	3.80	6.28	0.00	0.00	0.00	3.43	0.001	-11.7439928610602	2.89891840642092e-08	4.57637015037583e-06	CYP709B2	XP_002457787.1 cytochrome P450 709B2 [Sorghum bicolor]	-	-	-	-	-	GO:0005506//iron ion binding;GO:0016705//oxidoreductase activity, acting on paired donors, with incorporation or reduction of molecular oxygen;GO:0020037//heme binding	GO:0055114//oxidation-reduction process
Unigene0061168	12267	15382	4460	704	2274	1014	672.20	884.72	289.79	45.93	140.25	71.67	615.57	85.95	-2.84035337836109	2.95206676735279e-08	4.64882916705678e-06	PR4B	XP_008678014.1 barwin [Zea mays]	-	-	-	-	-	GO:0016407//acetyltransferase activity;GO:0070283//radical SAM enzyme activity	GO:0042742//defense response to bacterium;GO:0050832//defense response to fungus
Unigene0027659	97	56	39	0	0	1	6.13	3.71	2.92	0.00	0.00	0.08	4.25333333333333	0.0266666666666667	-7.31741261376487	2.96273885085932e-08	4.64882916705678e-06	MAIL3	XP_015638561.2 protein MAIN-LIKE 1-like [Oryza sativa Japonica Group]	-	-	-	-	-	-	-
Unigene0006540	56	374	26	1	2	1	1.59	11.14	0.87	0.03	0.06	0.04	4.53333333333333	0.0433333333333333	-6.70895121799661	2.96440642420857e-08	4.64882916705678e-06	acu-6	BAK02198.1 predicted protein [Hordeum vulgare subsp. vulgare] [Hordeum vulgare]	Metabolism;Metabolism;Metabolism;Metabolism;Metabolism;Metabolism;Metabolism	Global and overview maps;Global and overview maps;Global and overview maps;Carbohydrate metabolism;Carbohydrate metabolism;Carbohydrate metabolism;Energy metabolism	ko01100//Metabolic pathways;ko01110//Biosynthesis of secondary metabolites;ko01200//Carbon metabolism;ko00010//Glycolysis / Gluconeogenesis;ko00620//Pyruvate metabolism;ko00020//Citrate cycle (TCA cycle);ko00710//Carbon fixation in photosynthetic organisms	K01610;K01610;K01610;K01610;K01610;K01610;K01610	-	GO:0004612//phosphoenolpyruvate carboxykinase (ATP) activity;GO:0005524//ATP binding	GO:0006094//gluconeogenesis
Unigene0046816	188	112	59	16	13	9	3.19	1.99	1.19	0.32	0.25	0.20	2.12333333333333	0.256666666666667	-3.04836302156139	3.01417388210561e-08	4.7164865469071e-06	ufaA1	PVH32512.1 hypothetical protein PAHAL_9G416700 [Panicum hallii]	-	-	-	-	GO:0009342//glutamate synthase complex (NADPH)	GO:0000179//rRNA (adenine-N6,N6-)-dimethyltransferase activity;GO:0003824//catalytic activity;GO:0004355//glutamate synthase (NADPH) activity;GO:0004729//oxygen-dependent protoporphyrinogen oxidase activity;GO:0008168//methyltransferase activity;GO:0008171//O-methyltransferase activity;GO:0008276//protein methyltransferase activity;GO:0008689//3-demethylubiquinone-9 3-O-methyltransferase activity…	GO:0000154//rRNA modification;GO:0006412//translation;GO:0006480//N-terminal protein amino acid methylation;GO:0006537//glutamate biosynthetic process;GO:0006744//ubiquinone biosynthetic process;GO:0006779//porphyrin-containing compound biosynthetic process;GO:0008299//isoprenoid biosynthetic process;GO:0009102//biotin biosynthetic process;GO:0009228//thiamine biosynthetic process;GO:0009234//men…
Unigene0010811	49	40	24	0	0	0	0.89	0.76	0.52	0.00	0.00	0.00	0.723333333333333	0.001	-9.49851682661068	3.02197926964202e-08	4.71833022062945e-06	--	-	-	-	-	-	-	-	GO:0019064//fusion of virus membrane with host plasma membrane
Unigene0027168	162	457	18	0	2	0	4.63	13.72	0.61	0.00	0.06	0.00	6.32	0.02	-8.3037807481771	3.03001025846472e-08	4.72051729479022e-06	SSB1	XP_023901447.1 ribosome-associated molecular chaperone SSB1 [Quercus suber]	Genetic Information Processing;Cellular Processes;Genetic Information Processing	Folding, sorting and degradation;Transport and catabolism;Transcription	ko04141//Protein processing in endoplasmic reticulum;ko04144//Endocytosis;ko03040//Spliceosome	K03283;K03283;K03283	-	GO:0004856//xylulokinase activity;GO:0005515//protein binding;GO:0005524//ATP binding;GO:0016773//phosphotransferase activity, alcohol group as acceptor;GO:0016887//ATPase activity;GO:0051082//unfolded protein binding	GO:0005975//carbohydrate metabolic process;GO:0005997//xylulose metabolic process;GO:0006457//protein folding;GO:0006950//response to stress;GO:0008360//regulation of cell shape;GO:0042732//D-xylose metabolic process;GO:0043093//FtsZ-dependent cytokinesis
Unigene0001402	2545	1688	923	398	446	371	27.13	18.89	11.67	5.05	5.35	5.10	19.23	5.16666666666667	-1.89605304789945	3.06754847429369e-08	4.76856438262638e-06	ABCG36	ONM41190.1 ABC transporter G family member 40 [Zea mays]	-	-	-	-	GO:0005575//cellular_component;GO:0005737//cytoplasm;GO:0005887//integral component of plasma membrane;GO:0009380//excinuclease repair complex;GO:0009898//cytoplasmic side of plasma membrane;GO:0016020//membrane;GO:0016021//integral component of membrane;GO:0043190//ATP-binding cassette (ABC) transporter complex;GO:0055051//ATP-binding cassette (ABC) transporter complex, integrated substrate bind…	GO:0000166//nucleotide binding;GO:0003674//molecular_function;GO:0003723//RNA binding;GO:0003724//RNA helicase activity;GO:0003924//GTPase activity;GO:0004386//helicase activity;GO:0005319//lipid transporter activity;GO:0005524//ATP binding;GO:0005525//GTP binding;GO:0008565//protein transporter activity;GO:0009378//four-way junction helicase activity;GO:0009381//excinuclease ABC activity;GO:0015…	GO:0000910//cytokinesis;GO:0001887//selenium compound metabolic process;GO:0006281//DNA repair;GO:0006289//nucleotide-excision repair;GO:0006310//DNA recombination;GO:0006400//tRNA modification;GO:0006464//cellular protein modification process;GO:0006810//transport;GO:0006817//phosphate ion transport;GO:0006824//cobalt ion transport;GO:0006869//lipid transport;GO:0007601//visual perception;GO:000…
Unigene0081703	64	125	16	0	0	0	1.76	3.62	0.52	0.00	0.00	0.00	1.96666666666667	0.001	-10.9415367384154	3.10320518198428e-08	4.812118151977e-06	vma-1	KAF1854855.1 hypothetical protein Lal_00008389 [Lupinus albus]	Metabolism;Metabolism;Cellular Processes	Global and overview maps;Energy metabolism;Transport and catabolism	ko01100//Metabolic pathways;ko00190//Oxidative phosphorylation;ko04145//Phagosome	K02145;K02145;K02145	GO:0000275//mitochondrial proton-transporting ATP synthase complex, catalytic core F(1);GO:0009288//bacterial-type flagellum;GO:0016469//proton-transporting two-sector ATPase complex;GO:0016471//vacuolar proton-transporting V-type ATPase complex;GO:0030257//type III protein secretion system complex;GO:0045261//proton-transporting ATP synthase complex, catalytic core F(1);GO:0045262//plasma membra…	GO:0005524//ATP binding;GO:0008553//hydrogen-exporting ATPase activity, phosphorylative mechanism;GO:0016887//ATPase activity;GO:0046933//proton-transporting ATP synthase activity, rotational mechanism;GO:0046961//proton-transporting ATPase activity, rotational mechanism	GO:0001539//cilium or flagellum-dependent cell motility;GO:0009405//pathogenesis;GO:0015986//ATP synthesis coupled proton transport;GO:0015991//ATP hydrolysis coupled proton transport;GO:0030254//protein secretion by the type III secretion system;GO:0046034//ATP metabolic process;GO:1902600//hydrogen ion transmembrane transport
Unigene0015077	143	396	13	0	1	0	3.30	9.59	0.36	0.00	0.03	0.00	4.41666666666667	0.01	-8.78681414361677	3.10908373935618e-08	4.812118151977e-06	TKT	XP_023876621.1 probable transketolase [Quercus suber]	Metabolism;Metabolism;Metabolism;Metabolism;Metabolism;Metabolism	Global and overview maps;Global and overview maps;Global and overview maps;Global and overview maps;Energy metabolism;Carbohydrate metabolism	ko01100//Metabolic pathways;ko01110//Biosynthesis of secondary metabolites;ko01200//Carbon metabolism;ko01230//Biosynthesis of amino acids;ko00710//Carbon fixation in photosynthetic organisms;ko00030//Pentose phosphate pathway	K00615;K00615;K00615;K00615;K00615;K00615	GO:0005737//cytoplasm;GO:0045250//cytosolic pyruvate dehydrogenase complex	GO:0004738//pyruvate dehydrogenase activity;GO:0004739//pyruvate dehydrogenase (acetyl-transferring) activity;GO:0004802//transketolase activity;GO:0008661//1-deoxy-D-xylulose-5-phosphate synthase activity	GO:0006086//acetyl-CoA biosynthetic process from pyruvate;GO:0006098//pentose-phosphate shunt;GO:0008615//pyridoxine biosynthetic process;GO:0009228//thiamine biosynthetic process;GO:0009240//isopentenyl diphosphate biosynthetic process;GO:0016114//terpenoid biosynthetic process
Unigene0100914	140	148	96	28	27	36	3.15	3.49	2.56	0.75	0.68	1.04	3.06666666666667	0.823333333333333	-1.8971228193597	3.2625609909284e-08	5.03871051781192e-06	--	AQK90320.1 Putative pentatricopeptide repeat-containing protein [Zea mays]	-	-	-	-	-	GO:0005515//protein binding	-
Unigene0034009	364	338	130	53	33	26	19.29	18.80	8.17	3.34	1.97	1.78	15.42	2.36333333333333	-2.70590773339668	3.27284494015062e-08	5.0436524070109e-06	AO2	TKV90930.1 hypothetical protein SEVIR_9G060900v2 [Setaria viridis]	Metabolism;Metabolism	Global and overview maps;Amino acid metabolism	ko01100//Metabolic pathways;ko00380//Tryptophan metabolism	K11817;K11817	-	GO:0004854//xanthine dehydrogenase activity;GO:0016491//oxidoreductase activity;GO:0043546//molybdopterin cofactor binding	GO:0009115//xanthine catabolic process;GO:0055114//oxidation-reduction process
Unigene0013654	69	54	19	0	0	0	2.42	1.99	0.79	0.00	0.00	0.00	1.73333333333333	0.001	-10.7593334071947	3.35935968852763e-08	5.16579550203244e-06	--	KAF0920979.1 hypothetical protein E2562_037894 [Oryza meyeriana var. granulata] [Oryza meyeriana]	-	-	-	-	GO:0000428//DNA-directed RNA polymerase complex;GO:0005575//cellular_component;GO:0005622//intracellular;GO:0005623//cell;GO:0005634//nucleus;GO:0005654//nucleoplasm;GO:0005665//DNA-directed RNA polymerase II, core complex;GO:0005666//DNA-directed RNA polymerase III complex;GO:0005730//nucleolus;GO:0005736//DNA-directed RNA polymerase I complex;GO:0016591//DNA-directed RNA polymerase II, holoenzy…	GO:0001054//RNA polymerase I activity;GO:0001055//RNA polymerase II activity;GO:0001056//RNA polymerase III activity;GO:0003674//molecular_function;GO:0003676//nucleic acid binding;GO:0003677//DNA binding;GO:0003824//catalytic activity;GO:0003899//DNA-directed RNA polymerase activity;GO:0003968//RNA-directed RNA polymerase activity;GO:0005488//binding;GO:0008234//cysteine-type peptidase activity;…	GO:0001172//transcription, RNA-templated;GO:0006139//nucleobase-containing compound metabolic process;GO:0006351//transcription, DNA-templated;GO:0006360//transcription from RNA polymerase I promoter;GO:0006366//transcription from RNA polymerase II promoter;GO:0006383//transcription from RNA polymerase III promoter;GO:0006399//tRNA metabolic process;GO:0006508//proteolysis;GO:0006725//cellular ar…
Unigene0069733	43	41	24	0	0	0	1.00	1.00	0.66	0.00	0.00	0.00	0.886666666666667	0.001	-9.7922480296674	3.56766677358793e-08	5.47429248446421e-06	hsc71	XP_030531675.1 heat shock cognate 71 kDa protein-like [Rhodamnia argentea]	Genetic Information Processing;Cellular Processes;Genetic Information Processing	Folding, sorting and degradation;Transport and catabolism;Transcription	ko04141//Protein processing in endoplasmic reticulum;ko04144//Endocytosis;ko03040//Spliceosome	K03283;K03283;K03283	-	GO:0004856//xylulokinase activity;GO:0005515//protein binding;GO:0005524//ATP binding;GO:0016773//phosphotransferase activity, alcohol group as acceptor;GO:0016887//ATPase activity;GO:0051082//unfolded protein binding	GO:0005975//carbohydrate metabolic process;GO:0005997//xylulose metabolic process;GO:0006457//protein folding;GO:0006950//response to stress;GO:0008360//regulation of cell shape;GO:0042732//D-xylose metabolic process;GO:0043093//FtsZ-dependent cytokinesis
Unigene0083799	53	48	21	0	0	0	2.60	2.47	1.22	0.00	0.00	0.00	2.09666666666667	0.001	-11.0338818010455	3.59919275802255e-08	5.51078982350391e-06	ARB_05372	KAB8349432.1 hypothetical protein FH972_023459 [Carpinus fangiana]	Metabolism;Metabolism;Metabolism;Metabolism	Global and overview maps;Global and overview maps;Carbohydrate metabolism;Carbohydrate metabolism	ko01100//Metabolic pathways;ko01110//Biosynthesis of secondary metabolites;ko00010//Glycolysis / Gluconeogenesis;ko00052//Galactose metabolism	K01785;K01785;K01785;K01785	-	GO:0004034//aldose 1-epimerase activity;GO:0016853//isomerase activity	GO:0005975//carbohydrate metabolic process;GO:0006012//galactose metabolic process
Unigene0037002	401	268	198	78	76	78	24.58	17.24	14.39	5.69	5.24	6.17	18.7366666666667	5.7	-1.71683048980166	3.60984870021206e-08	5.51524459032185e-06	SKP1A	XP_002462746.1 SKP1-like protein 1A [Sorghum bicolor]	Genetic Information Processing;Genetic Information Processing	Folding, sorting and degradation;Folding, sorting and degradation	ko04141//Protein processing in endoplasmic reticulum;ko04120//Ubiquitin mediated proteolysis	K03094;K03094	-	-	GO:0006511//ubiquitin-dependent protein catabolic process
Unigene0014186	174	932	76	0	0	0	4.85	27.24	2.51	0.00	0.00	0.00	11.5333333333333	0.001	-13.4935219166903	3.68548328615455e-08	5.61874418681682e-06	gel1	XP_023880554.1 1,3-beta-glucanosyltransferase gel1-like [Quercus suber]	-	-	-	-	-	GO:0004553//hydrolase activity, hydrolyzing O-glycosyl compounds	GO:0071704//organic substance metabolic process
Unigene0086838	127	100	43	2	9	1	14.18	11.72	5.69	0.27	1.13	0.14	10.53	0.513333333333333	-4.35846568105197	3.73077976515689e-08	5.6756480115358e-06	At5g44410	PUZ52303.1 hypothetical protein GQ55_6G259500 [Panicum hallii var. hallii] [Panicum hallii]	Metabolism;Metabolism;Metabolism	Global and overview maps;Global and overview maps;Biosynthesis of other secondary metabolites	ko01100//Metabolic pathways;ko01110//Biosynthesis of secondary metabolites;ko00940//Phenylpropanoid biosynthesis	K22395;K22395;K22395	-	GO:0016491//oxidoreductase activity;GO:0050660//flavin adenine dinucleotide binding	GO:0055114//oxidation-reduction process
Unigene0055331	48	172	18	0	0	0	1.21	4.54	0.54	0.00	0.00	0.00	2.09666666666667	0.001	-11.0338818010455	3.75682855137453e-08	5.70309002925826e-06	SPAC328.05	XP_023902814.1 uncharacterized RNA-binding protein C328.05-like [Quercus suber]	-	-	-	-	-	GO:0003676//nucleic acid binding;GO:0003723//RNA binding	GO:0008380//RNA splicing
Unigene0088374	0	0	0	17	48	47	0.00	0.00	0.00	0.69	1.85	2.07	0.001	1.53666666666667	10.5855885345955	3.90018424209581e-08	5.89658821809315e-06	Fgg	-	-	-	-	-	GO:0005577//fibrinogen complex;GO:0005823//central plaque of spindle pole body	GO:0005102//receptor binding;GO:0005200//structural constituent of cytoskeleton	GO:0030168//platelet activation;GO:0030474//spindle pole body duplication;GO:0051258//protein polymerization
Unigene0034104	276	65	11	0	0	0	12.29	3.04	0.58	0.00	0.00	0.00	5.30333333333333	0.001	-12.3726837144973	3.91074078140812e-08	5.89658821809315e-06	FOXG_17421	XP_020257936.1 uncharacterized protein LOC109834338 isoform X2 [Asparagus officinalis]	-	-	-	-	-	GO:0004553//hydrolase activity, hydrolyzing O-glycosyl compounds	GO:0005975//carbohydrate metabolic process
Unigene0007673	90	76	37	2	0	0	3.01	2.66	1.47	0.08	0.00	0.00	2.38	0.0266666666666667	-6.4797802640291	3.91715524488843e-08	5.89658821809315e-06	--	TVU13397.1 hypothetical protein EJB05_40450, partial [Eragrostis curvula]	-	-	-	-	-	-	-
Unigene0022641	79	82	15	0	0	0	3.69	4.02	0.83	0.00	0.00	0.00	2.84666666666667	0.001	-11.4750578537867	3.91742099689321e-08	5.89658821809315e-06	PRELID3B	XP_023880369.1 protein UPS3, mitochondrial-like [Quercus suber]	-	-	-	-	-	-	-
Unigene0050786	572	443	409	186	209	211	11.33	9.21	9.61	4.39	4.66	5.39	10.05	4.81333333333333	-1.06208725990028	3.93282994912981e-08	5.90729312000412e-06	At2g27500	XP_021314125.1 glucan endo-1,3-beta-glucosidase 14 [Sorghum bicolor]	-	-	-	-	-	GO:0004553//hydrolase activity, hydrolyzing O-glycosyl compounds	GO:0005975//carbohydrate metabolic process
Unigene0084833	187	135	89	25	24	31	11.14	8.44	6.29	1.77	1.61	2.38	8.62333333333333	1.92	-2.16713933724243	3.94417840384233e-08	5.91186673301816e-06	--	-	-	-	-	-	-	-	-
Unigene0034574	42	45	23	0	0	0	3.05	3.43	1.98	0.00	0.00	0.00	2.82	0.001	-11.4614794472862	3.95337152200075e-08	5.91319731621612e-06	--	-	-	-	-	-	-	-	-
Unigene0012992	48	43	22	0	0	0	2.66	2.51	1.45	0.00	0.00	0.00	2.20666666666667	0.001	-11.1076530009734	4.11659079496197e-08	6.14442169452635e-06	--	-	-	-	-	-	-	-	-
Unigene0008581	48	70	44	0	1	0	1.01	1.54	1.10	0.00	0.02	0.00	1.21666666666667	0.00666666666666667	-7.51175265376738	4.19043833682823e-08	6.24156147002425e-06	--	-	-	-	-	-	-	-	-
Unigene0006870	34	169	24	0	0	0	1.05	5.49	0.88	0.00	0.00	0.00	2.47333333333333	0.001	-11.272240970787	4.25701951869519e-08	6.32749517061673e-06	SPCC550.08	-	-	-	-	-	-	GO:0008080//N-acetyltransferase activity;GO:0008999//ribosomal-protein-alanine N-acetyltransferase activity;GO:0016747//transferase activity, transferring acyl groups other than amino-acyl groups	GO:0006464//cellular protein modification process;GO:0042254//ribosome biogenesis
Unigene0014044	134	154	32	2	8	5	4.00	4.82	1.13	0.07	0.27	0.19	3.31666666666667	0.176666666666667	-4.23063226086781	4.28016125854975e-08	6.34863835677014e-06	HSR201	XP_002461609.1 benzyl alcohol O-benzoyltransferase [Sorghum bicolor]	-	-	-	-	-	GO:0016747//transferase activity, transferring acyl groups other than amino-acyl groups	-
Unigene0062706	57	329	11	0	0	0	4.38	26.53	1.00	0.00	0.00	0.00	10.6366666666667	0.001	-13.3767584874455	4.29119580913852e-08	6.35177272397579e-06	--	-	-	-	-	-	-	-	-
Unigene0027113	50	41	22	0	0	0	5.36	4.61	2.80	0.00	0.00	0.00	4.25666666666667	0.001	-12.0555084038689	4.31967219636371e-08	6.38065770465783e-06	RGA4	TKV99550.1 hypothetical protein SEVIR_8G051000v2 [Setaria viridis]	-	-	-	-	-	-	-
Unigene0039535	201	151	58	8	0	1	3.81	3.00	1.30	0.18	0.00	0.02	2.70333333333333	0.0666666666666667	-5.34163000932991	4.35698842109427e-08	6.42245351173185e-06	WAK2	KAF2911323.1 hypothetical protein DAI22_11g169500 [Oryza sativa Japonica Group]	-	-	-	-	-	GO:0004672//protein kinase activity;GO:0005509//calcium ion binding;GO:0005524//ATP binding;GO:0030247//polysaccharide binding	GO:0006468//protein phosphorylation
Unigene0025637	56	130	16	0	0	0	1.38	3.37	0.47	0.00	0.00	0.00	1.74	0.001	-10.7648715907361	4.41595655593926e-08	6.49592683704974e-06	NIP1	KAF1854270.1 hypothetical protein Lal_00004242 [Lupinus albus]	Genetic Information Processing	Translation	ko03013//RNA transport	K03252	GO:0005852//eukaryotic translation initiation factor 3 complex	GO:0003743//translation initiation factor activity;GO:0031369//translation initiation factor binding	GO:0006413//translational initiation
Unigene0094544	13	137	77	0	0	0	0.42	4.69	2.98	0.00	0.00	0.00	2.69666666666667	0.001	-11.3969614865962	4.48737582084514e-08	6.58737518178786e-06	B23G1.170	XP_023897602.1 4-hydroxyphenylpyruvate dioxygenase-like [Quercus suber]	Metabolism;Metabolism;Metabolism;Metabolism	Global and overview maps;Amino acid metabolism;Amino acid metabolism;Metabolism of cofactors and vitamins	ko01100//Metabolic pathways;ko00350//Tyrosine metabolism;ko00360//Phenylalanine metabolism;ko00130//Ubiquinone and other terpenoid-quinone biosynthesis	K00457;K00457;K00457;K00457	-	GO:0003868//4-hydroxyphenylpyruvate dioxygenase activity;GO:0004462//lactoylglutathione lyase activity	GO:0005975//carbohydrate metabolic process;GO:0006559//L-phenylalanine catabolic process;GO:0006572//tyrosine catabolic process;GO:0051596//methylglyoxal catabolic process
Unigene0041356	76	118	29	0	0	1	5.51	8.98	2.49	0.00	0.00	0.09	5.66	0.03	-7.55969574211073	4.60565233865576e-08	6.74709114311264e-06	RPL14B	KAB8336910.1 hypothetical protein FH972_021217 [Carpinus fangiana]	Genetic Information Processing	Translation	ko03010//Ribosome	K02875	GO:0005840//ribosome	GO:0003735//structural constituent of ribosome	GO:0006412//translation
Unigene0026696	6300	4274	4128	343	1334	871	194.45	138.46	151.08	12.61	46.34	34.68	161.33	31.21	-2.36993447635224	4.78955548888806e-08	6.99538373234824e-06	At5g10770	XP_002438291.1 aspartyl protease family protein At5g10770 [Sorghum bicolor]	-	-	-	-	-	-	-
Unigene0005170	350	308	218	106	84	69	14.28	13.19	10.54	5.15	3.86	3.63	12.67	4.21333333333333	-1.58838256168486	4.79479087796669e-08	6.99538373234824e-06	AAP7	XP_002448014.1 probable amino acid permease 7 isoform X1 [Sorghum bicolor]	-	-	-	-	GO:0005887//integral component of plasma membrane	GO:0005275//amine transmembrane transporter activity	GO:0003333//amino acid transmembrane transport;GO:0015837//amine transport
Unigene0036872	161	285	12	0	1	0	2.31	4.28	0.20	0.00	0.02	0.00	2.26333333333333	0.00666666666666667	-8.40726776424473	4.99542558753488e-08	7.2731966371313e-06	--	BAK03092.1 predicted protein [Hordeum vulgare subsp. vulgare] [Hordeum vulgare]	-	-	-	-	-	GO:0005515//protein binding;GO:2001070//starch binding	-
Unigene0024562	122	166	68	6	17	17	5.71	8.16	3.78	0.33	0.90	1.03	5.88333333333333	0.753333333333333	-2.96527350574336	5.13732220343721e-08	7.46452916159426e-06	At5g01750	XP_002461711.2 protein LURP-one-related 15 [Sorghum bicolor]	-	-	-	-	-	-	-
Unigene0099450	70	51	38	0	1	0	2.47	1.89	1.59	0.00	0.04	0.00	1.98333333333333	0.0133333333333333	-7.21674585819531	5.31654540402832e-08	7.70920739573532e-06	--	-	-	-	-	-	-	-	-
Unigene0085951	55	418	25	0	1	0	1.10	8.76	0.59	0.00	0.02	0.00	3.48333333333333	0.00666666666666667	-9.02928722696824	5.42526077701452e-08	7.85085958416875e-06	ATF7	XP_023919728.1 transcription factor atf1-like [Quercus suber]	-	-	-	-	-	GO:0003677//DNA binding;GO:0003700//transcription factor activity, sequence-specific DNA binding	GO:0006355//regulation of transcription, DNA-templated
Unigene0072815	38	54	22	0	0	0	2.80	4.18	1.92	0.00	0.00	0.00	2.96666666666667	0.001	-11.53462712002	5.48696494028346e-08	7.92404549398299e-06	--	-	-	-	-	-	-	-	-
Unigene0003937	525	87	13	0	1	0	26.01	4.52	0.76	0.00	0.06	0.00	10.43	0.02	-9.02652344251977	5.54121355833002e-08	7.98618991320693e-06	--	-	-	-	-	-	-	-	-
Unigene0018311	0	0	0	27	30	25	0.00	0.00	0.00	4.58	4.81	4.59	0.001	4.66	12.1861142395416	5.57084121392588e-08	8.01267034157335e-06	--	KAF1855733.1 hypothetical protein Lal_00013650 [Lupinus albus]	-	-	-	-	-	-	-
Unigene0091715	54	75	17	0	0	0	8.02	11.69	2.99	0.00	0.00	0.00	7.56666666666667	0.001	-12.8854421763445	5.65011356120585e-08	8.11030514550751e-06	UBI1	KAA3452977.1 polyubiquitin-A [Gossypium australe]	-	-	-	-	-	GO:0005515//protein binding	GO:0006289//nucleotide-excision repair
Unigene0076140	276	129	112	23	35	28	9.33	4.58	4.49	0.93	1.33	1.22	6.13333333333333	1.16	-2.40254655509565	5.67889701521298e-08	8.1352199354551e-06	--	-	-	-	-	-	-	-	-
Unigene0097046	2118	2132	1128	541	674	560	54.04	57.10	34.13	16.44	19.36	18.43	48.4233333333333	18.0766666666667	-1.42157372440845	5.70674517957203e-08	8.15869752108413e-06	ISPE	PWZ31167.1 4-diphosphocytidyl-2-C-methyl-D-erythritol kinase, chloroplastic [Zea mays]	Metabolism;Metabolism;Metabolism	Global and overview maps;Global and overview maps;Metabolism of terpenoids and polyketides	ko01100//Metabolic pathways;ko01110//Biosynthesis of secondary metabolites;ko00900//Terpenoid backbone biosynthesis	K00919;K00919;K00919	GO:0005575//cellular_component;GO:0005622//intracellular;GO:0005623//cell;GO:0005737//cytoplasm;GO:0009507//chloroplast;GO:0009509//chromoplast;GO:0009532//plastid stroma;GO:0009536//plastid;GO:0009570//chloroplast stroma;GO:0043226//organelle;GO:0043227//membrane-bounded organelle;GO:0043229//intracellular organelle;GO:0043231//intracellular membrane-bounded organelle;GO:0044422//organelle part;…	GO:0000166//nucleotide binding;GO:0003674//molecular_function;GO:0003824//catalytic activity;GO:0004413//homoserine kinase activity;GO:0004496//mevalonate kinase activity;GO:0005488//binding;GO:0005524//ATP binding;GO:0008144//drug binding;GO:0016301//kinase activity;GO:0016740//transferase activity;GO:0016772//transferase activity, transferring phosphorus-containing groups;GO:0016773//phosphotra…	GO:0006081//cellular aldehyde metabolic process;GO:0006082//organic acid metabolic process;GO:0006090//pyruvate metabolic process;GO:0006629//lipid metabolic process;GO:0006644//phospholipid metabolic process;GO:0006720//isoprenoid metabolic process;GO:0006721//terpenoid metabolic process;GO:0006793//phosphorus metabolic process;GO:0006796//phosphate-containing compound metabolic process;GO:00081…
Unigene0098591	40	33	25	0	0	0	2.74	2.37	2.03	0.00	0.00	0.00	2.38	0.001	-11.2167458581953	5.91096767723656e-08	8.43373077587598e-06	--	-	-	-	-	-	-	-	-
Unigene0056777	32	31	31	0	0	0	0.94	0.96	1.08	0.00	0.00	0.00	0.993333333333333	0.001	-9.95613411462837	5.94417725211176e-08	8.46415175637202e-06	AFUA_4G12850	XP_023907718.1 calnexin homolog [Quercus suber]	Genetic Information Processing;Cellular Processes	Folding, sorting and degradation;Transport and catabolism	ko04141//Protein processing in endoplasmic reticulum;ko04145//Phagosome	K08054;K08054	GO:0005783//endoplasmic reticulum	GO:0005509//calcium ion binding;GO:0051082//unfolded protein binding	GO:0006457//protein folding
Unigene0056885	84	162	10	0	0	0	1.64	3.32	0.23	0.00	0.00	0.00	1.73	0.001	-10.7565563225241	6.00353626894552e-08	8.53161221038152e-06	--	KAB8339146.1 hypothetical protein FH972_022082 [Carpinus fangiana]	-	-	-	-	-	GO:0046983//protein dimerization activity	-
Unigene0005900	60	55	37	0	1	0	1.45	1.40	1.06	0.00	0.03	0.00	1.30333333333333	0.01	-7.02606229658619	6.05055600061957e-08	8.5813034975321e-06	--	-	-	-	-	-	-	-	-
Unigene0051256	823	745	379	22	105	94	23.50	22.33	12.83	0.75	3.38	3.46	19.5533333333333	2.53	-2.95020528034149	6.08263506076151e-08	8.6096494715912e-06	CYP71Z18	PWZ24543.1 Ent-isokaurene C2-hydroxylase [Zea mays]	-	-	-	-	-	GO:0005506//iron ion binding;GO:0016705//oxidoreductase activity, acting on paired donors, with incorporation or reduction of molecular oxygen;GO:0020037//heme binding	GO:0055114//oxidation-reduction process
Unigene0087935	1061	1000	576	71	212	191	28.24	27.94	18.18	2.25	6.35	6.56	24.7866666666667	5.05333333333333	-2.29425701674839	6.31938519384993e-08	8.90933203260462e-06	Os02g0794700	XP_002453876.1 leucine aminopeptidase 2, chloroplastic [Sorghum bicolor]	Metabolism;Metabolism	Global and overview maps;Metabolism of other amino acids	ko01100//Metabolic pathways;ko00480//Glutathione metabolism	K01255;K01255	GO:0005575//cellular_component;GO:0005622//intracellular;GO:0005623//cell;GO:0005737//cytoplasm;GO:0044424//intracellular part;GO:0044464//cell part	GO:0003674//molecular_function;GO:0003824//catalytic activity;GO:0004177//aminopeptidase activity;GO:0005488//binding;GO:0008233//peptidase activity;GO:0008235//metalloexopeptidase activity;GO:0008237//metallopeptidase activity;GO:0008238//exopeptidase activity;GO:0016787//hydrolase activity;GO:0030145//manganese ion binding;GO:0043167//ion binding;GO:0043169//cation binding;GO:0046872//metal ion…	GO:0006508//proteolysis;GO:0006807//nitrogen compound metabolic process;GO:0008150//biological_process;GO:0008152//metabolic process;GO:0019538//protein metabolic process;GO:0043170//macromolecule metabolic process;GO:0044238//primary metabolic process;GO:0071704//organic substance metabolic process;GO:1901564//organonitrogen compound metabolic process
Unigene0058539	0	0	2	322	303	7	0.00	0.00	0.15	23.87	21.23	0.56	0.05	15.22	8.24982454861618	6.40769062364176e-08	9.01597528322969e-06	Mup6	-	-	-	-	-	-	-	-
Unigene0002158	512	535	404	3	47	43	24.40	26.76	22.83	0.17	2.52	2.64	24.6633333333333	1.77666666666667	-3.79512286068111	6.50568406506978e-08	9.12303485869524e-06	HSP70	KAF0904203.1 hypothetical protein E2562_032981 [Oryza meyeriana var. granulata] [Oryza meyeriana]	Genetic Information Processing;Cellular Processes;Genetic Information Processing	Folding, sorting and degradation;Transport and catabolism;Transcription	ko04141//Protein processing in endoplasmic reticulum;ko04144//Endocytosis;ko03040//Spliceosome	K03283;K03283;K03283	-	GO:0000166//nucleotide binding;GO:0003674//molecular_function;GO:0005488//binding;GO:0005515//protein binding;GO:0005524//ATP binding;GO:0008144//drug binding;GO:0016887//ATPase activity;GO:0017076//purine nucleotide binding;GO:0030554//adenyl nucleotide binding;GO:0032553//ribonucleotide binding;GO:0032555//purine ribonucleotide binding;GO:0032559//adenyl ribonucleotide binding;GO:0035639//purin…	GO:0006457//protein folding;GO:0006950//response to stress
Unigene0056877	65	140	29	0	0	1	2.29	5.19	1.21	0.00	0.00	0.05	2.89666666666667	0.0166666666666667	-7.44128427192704	6.50940588538447e-08	9.12303485869524e-06	rhoA	XP_023907852.1 GTP-binding protein rhoA-like [Quercus suber]	Cellular Processes	Transport and catabolism	ko04144//Endocytosis	K04513	-	GO:0003924//GTPase activity;GO:0005525//GTP binding	-
Unigene0091596	347	319	184	76	37	44	10.69	10.32	6.72	2.79	1.28	1.75	9.24333333333333	1.94	-2.25235655813119	6.62082372609533e-08	9.24453042111167e-06	--	-	-	-	-	-	-	-	-
Unigene0064113	67	115	13	0	0	0	2.38	4.29	0.55	0.00	0.00	0.00	2.40666666666667	0.001	-11.2328206210534	6.62206345037986e-08	9.24453042111167e-06	POT1	XP_023881054.1 3-ketoacyl-CoA thiolase, peroxisomal-like [Quercus suber]	Metabolism;Metabolism;Metabolism;Cellular Processes;Metabolism;Metabolism;Metabolism;Metabolism	Global and overview maps;Global and overview maps;Global and overview maps;Transport and catabolism;Lipid metabolism;Amino acid metabolism;Lipid metabolism;Lipid metabolism	ko01100//Metabolic pathways;ko01110//Biosynthesis of secondary metabolites;ko01212//Fatty acid metabolism;ko04146//Peroxisome;ko00071//Fatty acid degradation;ko00280//Valine, leucine and isoleucine degradation;ko01040//Biosynthesis of unsaturated fatty acids;ko00592//alpha-Linolenic acid metabolism	K07513;K07513;K07513;K07513;K07513;K07513;K07513;K07513	-	GO:0003985//acetyl-CoA C-acetyltransferase activity;GO:0003988//acetyl-CoA C-acyltransferase activity;GO:0016747//transferase activity, transferring acyl groups other than amino-acyl groups;GO:0033817//beta-ketoacyl-acyl-carrier-protein synthase II activity	GO:0006631//fatty acid metabolic process;GO:0006633//fatty acid biosynthetic process;GO:0009062//fatty acid catabolic process
Unigene0035334	91	57	15	0	0	0	3.69	2.42	0.72	0.00	0.00	0.00	2.27666666666667	0.001	-11.1527073624563	6.67880234578749e-08	9.30549296698692e-06	--	KAB8356675.1 hypothetical protein FH972_024251 [Carpinus fangiana]	-	-	-	-	GO:0016020//membrane	GO:0015198//oligopeptide transporter activity	GO:0006857//oligopeptide transport;GO:0055085//transmembrane transport
Unigene0060182	49	58	40	1	0	0	1.05	1.30	1.01	0.03	0.00	0.00	1.12	0.01	-6.8073549220576	6.6960017753818e-08	9.31123512503629e-06	--	-	-	-	-	-	-	-	-
Unigene0004943	34	48	27	95	164	157	1.06	1.57	1.00	3.54	5.77	6.33	1.21	5.21333333333333	2.1071990593116	6.79170102142982e-08	9.42590131818204e-06	EEF1A1	XP_004342880.1 translation elongation factor 1-alpha [Capsaspora owczarzaki ATCC 30864]	Genetic Information Processing	Translation	ko03013//RNA transport	K03231	GO:0005737//cytoplasm	GO:0003743//translation initiation factor activity;GO:0003746//translation elongation factor activity;GO:0003747//translation release factor activity;GO:0003924//GTPase activity;GO:0004781//sulfate adenylyltransferase (ATP) activity;GO:0005525//GTP binding;GO:0043022//ribosome binding	GO:0000103//sulfate assimilation;GO:0001514//selenocysteine incorporation;GO:0006412//translation;GO:0006413//translational initiation;GO:0006414//translational elongation;GO:0006415//translational termination;GO:0006950//response to stress;GO:0042254//ribosome biogenesis
Unigene0010425	48	78	38	1	0	0	2.30	3.93	2.16	0.06	0.00	0.00	2.79666666666667	0.02	-7.12756449971867	6.91844204851107e-08	9.58311903750666e-06	--	-	-	-	-	-	-	-	-
Unigene0046975	112	121	40	1	9	5	3.39	3.84	1.43	0.04	0.31	0.19	2.88666666666667	0.18	-4.00333571256326	6.94906036930327e-08	9.60683982744243e-06	--	XP_020396359.1 putative disease resistance RPP13-like protein 1 [Zea mays]	-	-	-	-	-	GO:0043531//ADP binding	-
Unigene0005938	224	244	179	59	94	54	12.98	14.84	12.30	4.07	6.13	4.04	13.3733333333333	4.74666666666667	-1.49437245964578	7.21548769858463e-08	9.95583483868469e-06	--	-	-	-	-	-	-	-	-
Unigene0078343	83	77	13	0	0	0	2.75	2.68	0.51	0.00	0.00	0.00	1.98	0.001	-10.951284714967	7.28245972072502e-08	1.00288062811694e-05	--	XP_023902399.1 uncharacterized protein LOC112014248 [Quercus suber]	-	-	-	-	-	GO:0000981//RNA polymerase II transcription factor activity, sequence-specific DNA binding;GO:0008270//zinc ion binding	GO:0006355//regulation of transcription, DNA-templated
Unigene0005554	133	102	50	2	12	8	3.27	2.63	1.46	0.06	0.33	0.25	2.45333333333333	0.213333333333333	-3.52356195605701	7.30204046332244e-08	1.00363585881693e-05	FT1	XP_008651971.1 probable fucosyltransferase 8 [Zea mays]	-	-	-	-	GO:0016020//membrane	GO:0008107//galactoside 2-alpha-L-fucosyltransferase activity	GO:0042546//cell wall biogenesis
Unigene0055529	51	52	18	0	0	0	5.63	6.03	2.36	0.00	0.00	0.00	4.67333333333333	0.001	-12.1902362281768	7.41325424730826e-08	1.01648769316226e-05	--	XP_021316835.1 uncharacterized protein LOC8059968 [Sorghum bicolor]	-	-	-	-	-	-	-
Unigene0024972	339	404	209	57	78	95	4.90	6.13	3.58	0.98	1.27	1.77	4.87	1.34	-1.86168877162457	7.42409933626946e-08	1.01648769316226e-05	--	XP_014753963.1 uncharacterized protein LOC104582981 [Brachypodium distachyon]	-	-	-	-	-	GO:0004843//thiol-dependent ubiquitin-specific protease activity;GO:1990380//Lys48-specific deubiquitinase activity	-
Unigene0012668	76	131	11	0	0	0	1.62	2.93	0.28	0.00	0.00	0.00	1.61	0.001	-10.652844973002	7.5042821376719e-08	1.02549400260235e-05	adv-1	XP_023890419.1 transcriptional regulatory protein pro1-like [Quercus suber]	-	-	-	-	-	GO:0000981//RNA polymerase II transcription factor activity, sequence-specific DNA binding;GO:0008270//zinc ion binding	GO:0006355//regulation of transcription, DNA-templated
Unigene0100527	95	325	15	0	1	0	1.74	6.26	0.33	0.00	0.02	0.00	2.77666666666667	0.00666666666666667	-8.70217268536555	7.59605995255803e-08	1.0349700535057e-05	SPBC23E6.01c	BAK04269.1 predicted protein [Hordeum vulgare subsp. vulgare] [Hordeum vulgare]	-	-	-	-	-	GO:0003676//nucleic acid binding;GO:0003723//RNA binding	GO:0008380//RNA splicing
Unigene0028281	38	36	23	0	0	0	1.01	1.01	0.73	0.00	0.00	0.00	0.916666666666667	0.001	-9.84025340257823	7.6026986808922e-08	1.0349700535057e-05	--	XP_020189365.1 uncharacterized protein LOC109775022 [Aegilops tauschii subsp. tauschii] [Aegilops tauschii]	-	-	-	-	-	-	-
Unigene0017459	784	388	177	23	66	51	18.13	9.42	4.85	0.63	1.72	1.52	10.8	1.29	-3.06558834162758	7.63051701506913e-08	1.03677465633946e-05	MPT3	XP_020396935.1 mitochondrial phosphate carrier protein 3, mitochondrial [Zea mays]	-	-	-	-	GO:0005575//cellular_component;GO:0005622//intracellular;GO:0005623//cell;GO:0005737//cytoplasm;GO:0005739//mitochondrion;GO:0005740//mitochondrial envelope;GO:0005743//mitochondrial inner membrane;GO:0016020//membrane;GO:0016021//integral component of membrane;GO:0019866//organelle inner membrane;GO:0031090//organelle membrane;GO:0031224//intrinsic component of membrane;GO:0031966//mitochondrial…	GO:0003674//molecular_function;GO:0005215//transporter activity;GO:0008509//anion transmembrane transporter activity;GO:0015075//ion transmembrane transporter activity;GO:0015103//inorganic anion transmembrane transporter activity;GO:0015114//phosphate ion transmembrane transporter activity;GO:0015318//inorganic solute uptake transmembrane transporter activity;GO:0022857//transmembrane transporte…	GO:0006810//transport;GO:0006811//ion transport;GO:0006817//phosphate ion transport;GO:0006820//anion transport;GO:0006839//mitochondrial transport;GO:0006950//response to stress;GO:0006970//response to osmotic stress;GO:0008150//biological_process;GO:0009628//response to abiotic stimulus;GO:0009651//response to salt stress;GO:0015698//inorganic anion transport;GO:0034220//ion transmembrane trans…
Unigene0079130	63	56	39	1	5	6	10.94	10.21	8.03	0.21	0.98	1.34	9.72666666666667	0.843333333333333	-3.52777059322358	7.74233565362621e-08	1.04996394577376e-05	--	XP_021317519.1 uncharacterized protein LOC8076351 isoform X1 [Sorghum bicolor]	-	-	-	-	-	-	-
Unigene0020917	3452	3000	1045	519	507	339	49.42	45.08	17.74	8.85	8.17	6.26	37.4133333333333	7.76	-2.26942395071161	7.92581384975739e-08	1.07280260201745e-05	PLD1	XP_021307603.1 phospholipase D alpha 1-like isoform X1 [Sorghum bicolor]	Metabolism;Metabolism;Cellular Processes;Metabolism;Metabolism	Global and overview maps;Global and overview maps;Transport and catabolism;Lipid metabolism;Lipid metabolism	ko01100//Metabolic pathways;ko01110//Biosynthesis of secondary metabolites;ko04144//Endocytosis;ko00564//Glycerophospholipid metabolism;ko00565//Ether lipid metabolism	K01115;K01115;K01115;K01115;K01115	-	GO:0003824//catalytic activity;GO:0008808//cardiolipin synthase activity	GO:0032049//cardiolipin biosynthetic process
Unigene0026804	601	261	299	39	102	43	15.95	7.27	9.41	1.23	3.05	1.47	10.8766666666667	1.91666666666667	-2.50456512626013	7.99960976763823e-08	1.0807366539403e-05	POX2	XP_002467528.1 proline dehydrogenase 2, mitochondrial [Sorghum bicolor]	Metabolism;Metabolism;Metabolism	Global and overview maps;Global and overview maps;Amino acid metabolism	ko01100//Metabolic pathways;ko01110//Biosynthesis of secondary metabolites;ko00330//Arginine and proline metabolism	K00318;K00318;K00318	-	-	-
Unigene0027614	57	81	15	0	0	0	4.09	6.10	1.28	0.00	0.00	0.00	3.82333333333333	0.001	-11.900615270182	8.04805486891445e-08	1.0852222774661e-05	rpl35b	XP_023889244.1 60S ribosomal protein L33-B-like [Quercus suber]	Genetic Information Processing	Translation	ko03010//Ribosome	K02917	GO:0005840//ribosome	GO:0003735//structural constituent of ribosome	GO:0006364//rRNA processing;GO:0006412//translation
Unigene0038730	71	65	42	10	7	5	5.68	5.46	3.99	0.95	0.63	0.52	5.04333333333333	0.7	-2.84895075455061	8.26299957670158e-08	1.11072973415968e-05	--	AAP52546.1 retrotransposon protein, putative, Ty1-copia subclass [Oryza sativa Japonica Group]	-	-	-	-	-	-	-
Unigene0020075	147	196	5	0	0	0	3.57	5.00	0.14	0.00	0.00	0.00	2.90333333333333	0.001	-11.5034945027651	8.26842084785357e-08	1.11072973415968e-05	--	-	-	-	-	-	-	-	-
Unigene0040360	0	0	1	34	57	35	0.00	0.00	0.04	1.20	1.90	1.33	0.0133333333333333	1.47666666666667	6.79116288855503	8.60936391569404e-08	1.15435194483177e-05	Fga	-	-	-	-	-	GO:0005577//fibrinogen complex	GO:0005102//receptor binding	GO:0030168//platelet activation;GO:0051258//protein polymerization
Unigene0070555	69	110	12	0	0	0	6.10	10.20	1.26	0.00	0.00	0.00	5.85333333333333	0.001	-12.5150427237016	8.70542104929421e-08	1.16503733542594e-05	rpl-12	XP_023887678.1 60S ribosomal protein L12 [Quercus suber]	Genetic Information Processing	Translation	ko03010//Ribosome	K02870	GO:0000315//organellar large ribosomal subunit;GO:0005840//ribosome;GO:0022625//cytosolic large ribosomal subunit	GO:0003735//structural constituent of ribosome;GO:0050097//methylaspartate mutase activity	GO:0006412//translation;GO:0019670//anaerobic glutamate catabolic process
Unigene0000797	181	152	120	45	33	44	2.93	2.58	2.30	0.87	0.60	0.92	2.60333333333333	0.796666666666667	-1.70831193016123	8.81618401756863e-08	1.17764700468824e-05	--	AEJ07921.1 putative Ruda gag-pol polyprotein [Zea mays]	-	-	-	-	-	GO:0003676//nucleic acid binding;GO:0008270//zinc ion binding	-
Unigene0084969	549	561	314	55	115	129	13.61	14.60	9.23	1.62	3.21	4.13	12.48	2.98666666666667	-2.0630097975258	9.05802054660877e-08	1.20768518512529e-05	SD17	TVT98132.1 hypothetical protein EJB05_56584, partial [Eragrostis curvula]	-	-	-	-	-	GO:0004672//protein kinase activity;GO:0005524//ATP binding	GO:0006468//protein phosphorylation;GO:0048544//recognition of pollen
Unigene0083555	68	218	23	0	1	0	2.30	7.75	0.92	0.00	0.04	0.00	3.65666666666667	0.0133333333333333	-8.0993478104032	9.08211086863729e-08	1.20863373367172e-05	pep	XP_023877564.1 mitochondrial-processing peptidase subunit beta-like [Quercus suber]	-	-	-	-	-	GO:0004222//metalloendopeptidase activity	GO:0018189//pyrroloquinoline quinone biosynthetic process
Unigene0027629	59	49	36	0	1	0	1.44	1.26	1.04	0.00	0.03	0.00	1.24666666666667	0.01	-6.96193195916648	9.1393042870568e-08	1.21264011639122e-05	Acsl5	VDD39064.1 unnamed protein product [Brassica oleracea]	Metabolism;Metabolism;Cellular Processes;Metabolism;Metabolism	Global and overview maps;Global and overview maps;Transport and catabolism;Lipid metabolism;Lipid metabolism	ko01100//Metabolic pathways;ko01212//Fatty acid metabolism;ko04146//Peroxisome;ko00071//Fatty acid degradation;ko00061//Fatty acid biosynthesis	K01897;K01897;K01897;K01897;K01897	-	GO:0003987//acetate-CoA ligase activity;GO:0008668//(2,3-dihydroxybenzoyl)adenylate synthase activity;GO:0008756//o-succinylbenzoate-CoA ligase activity;GO:0047473//D-alanine-poly(phosphoribitol) ligase activity	GO:0009234//menaquinone biosynthetic process;GO:0019290//siderophore biosynthetic process;GO:0019350//teichoic acid biosynthetic process;GO:0019427//acetyl-CoA biosynthetic process from acetate
Unigene0096116	87	223	7	0	0	0	2.54	6.84	0.24	0.00	0.00	0.00	3.20666666666667	0.001	-11.6468586779362	9.14628063685389e-08	1.21264011639122e-05	AKT7	KAE8036859.1 hypothetical protein FH972_009492 [Carpinus fangiana]	-	-	-	-	-	GO:0005506//iron ion binding;GO:0016705//oxidoreductase activity, acting on paired donors, with incorporation or reduction of molecular oxygen;GO:0020037//heme binding	GO:0055114//oxidation-reduction process
Unigene0090068	212	148	92	23	34	12	4.69	3.44	2.41	0.61	0.85	0.34	3.51333333333333	0.6	-2.54980605530754	9.1929637436687e-08	1.21656401423416e-05	ISPH	TKV91543.1 hypothetical protein SEVIR_9G103400v2 [Setaria viridis]	Metabolism;Metabolism;Metabolism	Global and overview maps;Global and overview maps;Metabolism of terpenoids and polyketides	ko01100//Metabolic pathways;ko01110//Biosynthesis of secondary metabolites;ko00900//Terpenoid backbone biosynthesis	K03527;K03527;K03527	-	GO:0046872//metal ion binding;GO:0051745//4-hydroxy-3-methylbut-2-en-1-yl diphosphate reductase activity	GO:0009240//isopentenyl diphosphate biosynthetic process;GO:0015968//stringent response;GO:0019288//isopentenyl diphosphate biosynthetic process, methylerythritol 4-phosphate pathway;GO:0046677//response to antibiotic;GO:0050992//dimethylallyl diphosphate biosynthetic process
Unigene0042675	225	159	11	0	0	1	4.54	3.37	0.26	0.00	0.00	0.03	2.72333333333333	0.01	-8.08922976742453	9.36747358711312e-08	1.23735810200685e-05	GT2	XP_023877620.1 uncharacterized protein LOC111990064 [Quercus suber]	-	-	-	-	-	GO:0016757//transferase activity, transferring glycosyl groups	GO:0009877//nodulation
Unigene0000641	755	604	477	237	300	218	7.42	6.23	5.56	2.77	3.32	2.76	6.40333333333333	2.95	-1.11810815869517	9.70507516158712e-08	1.27957821533244e-05	--	OQU85504.1 hypothetical protein SORBI_3004G257350 [Sorghum bicolor]	-	-	-	-	-	-	-
Unigene0031192	152	104	60	8	14	18	7.04	5.06	3.30	0.44	0.73	1.08	5.13333333333333	0.75	-2.77493344436523	9.89679251689135e-08	1.30244350614624e-05	--	XP_002467243.1 chitinase 2 [Sorghum bicolor]	-	-	-	-	-	-	GO:0005975//carbohydrate metabolic process
Unigene0089107	1	1	0	36	39	77	0.04	0.04	0.00	1.55	1.58	3.58	0.0266666666666667	2.23666666666667	6.39016895620018	9.97164320829625e-08	1.30987284409791e-05	Ahsg	AAF85799.1 alpha-2-HS-glycoprotein-like protein, partial [Nicotiana tabacum]	-	-	-	-	-	GO:0004869//cysteine-type endopeptidase inhibitor activity	-
Unigene0042777	63	56	32	0	1	0	1.84	1.72	1.11	0.00	0.03	0.00	1.55666666666667	0.01	-7.28231623898851	1.00531416316261e-07	1.31814645441415e-05	--	OQU92315.1 hypothetical protein SORBI_3001G327000 [Sorghum bicolor]	-	-	-	-	-	GO:0005515//protein binding	-
Unigene0066638	3856	4556	3050	903	1661	1390	150.47	186.60	141.12	41.96	72.95	69.96	159.396666666667	61.6233333333333	-1.37107283177736	1.01010645608816e-07	1.31976904414904e-05	--	VAI17040.1 unnamed protein product [Triticum turgidum subsp. durum] [Triticum turgidum]	-	-	-	-	-	-	-
Unigene0053000	0	1	0	55	54	26	0.00	0.01	0.00	0.74	0.69	0.38	0.00333333333333333	0.603333333333333	7.49984588708321	1.01102450107477e-07	1.31976904414904e-05	Mug1	XP_030549320.1 CD109 antigen-like [Rhodamnia argentea]	-	-	-	-	GO:0005576//extracellular region;GO:0005615//extracellular space	GO:0004866//endopeptidase inhibitor activity	-
Unigene0001083	786	973	412	136	210	188	7.87	10.22	4.89	1.62	2.37	2.43	7.66	2.14	-1.83973359552381	1.01211272680784e-07	1.31976904414904e-05	RE1	AAN40030.1 putative gag-pol polyprotein [Zea mays]	-	-	-	-	-	-	GO:0015074//DNA integration
Unigene0073628	58	215	10	0	0	0	1.96	7.63	0.40	0.00	0.00	0.00	3.33	0.001	-11.7013064619586	1.01863898169358e-07	1.32585081498424e-05	nuo-51	XP_023902835.1 NADH-ubiquinone oxidoreductase 51 kDa subunit, mitochondrial-like [Quercus suber]	Metabolism;Metabolism	Global and overview maps;Energy metabolism	ko01100//Metabolic pathways;ko00190//Oxidative phosphorylation	K03942;K03942	GO:0016020//membrane	GO:0009055//electron carrier activity;GO:0050136//NADH dehydrogenase (quinone) activity;GO:0051539//4 iron, 4 sulfur cluster binding	-
Unigene0047366	101	264	23	0	0	2	1.85	5.09	0.50	0.00	0.00	0.05	2.48	0.0166666666666667	-7.21723071622067	1.02535349345627e-07	1.33215497579573e-05	GSK1	XP_023889281.1 protein kinase gsk3-like [Quercus suber]	-	-	-	-	-	GO:0004672//protein kinase activity;GO:0005524//ATP binding	GO:0006468//protein phosphorylation
Unigene0025277	34	103	20	0	0	0	1.33	4.22	0.92	0.00	0.00	0.00	2.15666666666667	0.001	-11.0745874961587	1.0367407249142e-07	1.34279439408296e-05	SPBC1703.13c	XP_023925309.1 probable mitochondrial phosphate carrier protein [Quercus suber]	-	-	-	-	-	-	-
Unigene0042130	41	23	32	0	0	0	0.58	0.34	0.54	0.00	0.00	0.00	0.486666666666667	0.001	-8.92679015304623	1.0373146575637e-07	1.34279439408296e-05	SLC13A2	XP_005764094.1 hypothetical protein EMIHUDRAFT_41435, partial [Emiliania huxleyi CCMP1516]	-	-	-	-	GO:0005887//integral component of plasma membrane;GO:0016020//membrane;GO:0016021//integral component of membrane	GO:0008509//anion transmembrane transporter activity;GO:0022857//transmembrane transporter activity	GO:0006820//anion transport;GO:0055085//transmembrane transport
Unigene0084358	61	56	32	1	0	0	2.60	2.50	1.62	0.05	0.00	0.00	2.24	0.0166666666666667	-7.0703893278914	1.05596554188617e-07	1.36445696344228e-05	--	XP_002455270.2 putative E3 ubiquitin-protein ligase SINA-like 6 [Sorghum bicolor]	Genetic Information Processing	Folding, sorting and degradation	ko04120//Ubiquitin mediated proteolysis	K04506	-	GO:0008270//zinc ion binding	-
Unigene0011053	71	114	11	0	0	0	3.95	6.66	0.73	0.00	0.00	0.00	3.78	0.001	-11.8841705191084	1.05900491012705e-07	1.36590530047674e-05	crp-46	ACG26447.1 60S ribosomal protein L13a-2 [Zea mays]	Genetic Information Processing	Translation	ko03010//Ribosome	K02872	GO:0000315//organellar large ribosomal subunit;GO:0005840//ribosome;GO:0022625//cytosolic large ribosomal subunit	GO:0003735//structural constituent of ribosome	GO:0006412//translation
Unigene0006471	40	69	18	0	0	0	1.70	3.08	0.91	0.00	0.00	0.00	1.89666666666667	0.001	-10.8892504364728	1.07126743728806e-07	1.37922292464011e-05	ado1	XP_023871695.1 adenosine kinase-like [Quercus suber]	Metabolism;Metabolism	Global and overview maps;Nucleotide metabolism	ko01100//Metabolic pathways;ko00230//Purine metabolism	K00856;K00856	-	GO:0004747//ribokinase activity;GO:0008662//1-phosphofructokinase activity;GO:0016773//phosphotransferase activity, alcohol group as acceptor;GO:0016853//isomerase activity;GO:0047590//5-dehydro-2-deoxygluconokinase activity	GO:0005975//carbohydrate metabolic process;GO:0009244//lipopolysaccharide core region biosynthetic process;GO:0019303//D-ribose catabolic process;GO:0019310//inositol catabolic process
Unigene0020736	348	169	131	14	37	35	35.03	17.86	15.64	1.68	4.19	4.54	22.8433333333333	3.47	-2.71876561836188	1.08790055331726e-07	1.39810930856551e-05	--	-	-	-	-	-	-	-	-
Unigene0085086	70	114	11	0	0	0	1.99	3.41	0.37	0.00	0.00	0.00	1.92333333333333	0.001	-10.9093931028117	1.09553253479862e-07	1.4053807185596e-05	tif5	KAB8349697.1 hypothetical protein FH972_023712 [Carpinus fangiana]	Genetic Information Processing	Translation	ko03013//RNA transport	K03262	-	GO:0003743//translation initiation factor activity;GO:0005515//protein binding	GO:0006413//translational initiation
Unigene0084951	10246	6512	5618	691	1804	1914	337.38	225.06	219.35	27.09	66.86	81.29	260.596666666667	58.4133333333333	-2.15744901123043	1.10061831816237e-07	1.4093655107591e-05	ADH2	PWZ28931.1 Alcohol dehydrogenase 2 [Zea mays]	Metabolism;Metabolism;Metabolism;Metabolism;Metabolism;Metabolism	Global and overview maps;Global and overview maps;Carbohydrate metabolism;Lipid metabolism;Amino acid metabolism;Lipid metabolism	ko01100//Metabolic pathways;ko01110//Biosynthesis of secondary metabolites;ko00010//Glycolysis / Gluconeogenesis;ko00071//Fatty acid degradation;ko00350//Tyrosine metabolism;ko00592//alpha-Linolenic acid metabolism	K18857;K18857;K18857;K18857;K18857;K18857	GO:0005575//cellular_component;GO:0005622//intracellular;GO:0005623//cell;GO:0005737//cytoplasm;GO:0044424//intracellular part;GO:0044464//cell part	GO:0003674//molecular_function;GO:0003824//catalytic activity;GO:0004022//alcohol dehydrogenase (NAD) activity;GO:0004024//alcohol dehydrogenase activity, zinc-dependent;GO:0005488//binding;GO:0008270//zinc ion binding;GO:0008743//L-threonine 3-dehydrogenase activity;GO:0016491//oxidoreductase activity;GO:0016614//oxidoreductase activity, acting on CH-OH group of donors;GO:0016616//oxidoreductase…	GO:0006113//fermentation;GO:0006567//threonine catabolic process;GO:0006813//potassium ion transport;GO:0008150//biological_process;GO:0008152//metabolic process;GO:0009404//toxin metabolic process;GO:0010127//mycothiol-dependent detoxification;GO:0019439//aromatic compound catabolic process;GO:0030494//bacteriochlorophyll biosynthetic process;GO:0046292//formaldehyde metabolic process;GO:0055114…
Unigene0079876	67	123	11	0	0	0	4.51	8.69	0.88	0.00	0.00	0.00	4.69333333333333	0.001	-12.1963972128035	1.10811812683839e-07	1.41642165666989e-05	cox-4	XP_023921232.1 cytochrome c oxidase subunit 4, mitochondrial-like [Quercus suber]	Metabolism;Metabolism	Global and overview maps;Energy metabolism	ko01100//Metabolic pathways;ko00190//Oxidative phosphorylation	K02265;K02265	GO:0005694//chromosome;GO:0005740//mitochondrial envelope	GO:0003677//DNA binding;GO:0003916//DNA topoisomerase activity;GO:0004129//cytochrome-c oxidase activity	GO:0006265//DNA topological change
Unigene0007784	237	175	80	9	25	24	7.58	5.87	3.03	0.34	0.90	0.99	5.49333333333333	0.743333333333333	-2.88560062726291	1.11715111219963e-07	1.42540874077558e-05	ATL6	TKW33596.1 hypothetical protein SEVIR_2G248800v2 [Setaria viridis]	-	-	-	-	GO:0000109//nucleotide-excision repair complex;GO:0005680//anaphase-promoting complex	GO:0008270//zinc ion binding;GO:0046872//metal ion binding;GO:0061630//ubiquitin protein ligase activity;GO:0097602//cullin family protein binding	GO:0006289//nucleotide-excision repair;GO:0031145//anaphase-promoting complex-dependent proteasomal ubiquitin-dependent protein catabolic process
Unigene0079694	83	244	17	1	0	0	4.88	15.05	1.18	0.07	0.00	0.00	7.03666666666667	0.0233333333333333	-8.23635594128955	1.13659770431809e-07	1.44762695446037e-05	--	KAB8606229.1 hypothetical protein FH972_025859 [Carpinus fangiana]	-	-	-	-	-	-	-
Unigene0094285	90	141	27	0	0	2	2.47	4.06	0.88	0.00	0.00	0.07	2.47	0.0233333333333333	-6.72597481024823	1.15177674536054e-07	1.46434015963275e-05	--	XP_023908815.1 cell wall integrity and stress response component 1-like [Quercus suber]	-	-	-	-	-	-	GO:0019050//suppression by virus of host apoptotic process
Unigene0007776	832	833	607	225	383	274	34.32	36.07	29.69	11.05	17.78	14.58	33.36	14.47	-1.20505436691294	1.16752002535792e-07	1.48170986177198e-05	--	-	-	-	-	-	-	-	-
Unigene0084369	36	64	19	0	0	0	2.15	4.01	1.34	0.00	0.00	0.00	2.5	0.001	-11.2877123795494	1.21303840860564e-07	1.53673835547145e-05	RAB11B	XP_023875324.1 ras-related protein Rab-11A-like [Quercus suber]	Cellular Processes	Transport and catabolism	ko04144//Endocytosis	K07904	GO:0005737//cytoplasm	GO:0003924//GTPase activity;GO:0005525//GTP binding;GO:0043022//ribosome binding;GO:0051539//4 iron, 4 sulfur cluster binding	GO:0006400//tRNA modification;GO:0008150//biological_process;GO:0042254//ribosome biogenesis;GO:0051186//cofactor metabolic process
Unigene0034915	789	696	463	255	256	233	25.86	23.95	18.00	9.95	9.45	9.85	22.6033333333333	9.75	-1.21306141985406	1.23969471637408e-07	1.56771837871555e-05	--	-	-	-	-	-	-	-	-
Unigene0067986	645	749	379	196	187	151	9.51	11.59	6.63	3.44	3.10	2.87	9.24333333333333	3.13666666666667	-1.55918098831094	1.25733502066583e-07	1.58533800309633e-05	--	-	-	-	-	-	-	GO:0004222//metalloendopeptidase activity	GO:0006508//proteolysis
Unigene0094392	982	2541	9	1	4	1	29.15	79.17	0.32	0.04	0.13	0.04	36.2133333333333	0.07	-9.01495034146597	1.25808105924327e-07	1.58533800309633e-05	--	-	-	-	-	-	-	-	-
Unigene0049140	593	659	330	41	132	103	9.74	11.36	6.43	0.80	2.44	2.18	9.17666666666667	1.80666666666667	-2.34463985324169	1.39191825587314e-07	1.75089053115547e-05	EIX2	RCV26070.1 hypothetical protein SETIT_5G215900v2, partial [Setaria italica]	-	-	-	-	-	GO:0005515//protein binding	-
Unigene0055942	1078	842	637	242	385	306	30.51	25.02	21.38	8.16	12.27	11.17	25.6366666666667	10.5333333333333	-1.283246634225	1.41890870894223e-07	1.78138601349344e-05	ASE1	PWZ16313.1 Amidophosphoribosyltransferase 1, chloroplastic [Zea mays]	Metabolism;Metabolism;Metabolism;Metabolism	Global and overview maps;Global and overview maps;Nucleotide metabolism;Amino acid metabolism	ko01100//Metabolic pathways;ko01110//Biosynthesis of secondary metabolites;ko00230//Purine metabolism;ko00250//Alanine, aspartate and glutamate metabolism	K00764;K00764;K00764;K00764	-	GO:0004044//amidophosphoribosyltransferase activity;GO:0004066//asparagine synthase (glutamine-hydrolyzing) activity;GO:0004360//glutamine-fructose-6-phosphate transaminase (isomerizing) activity;GO:0004749//ribose phosphate diphosphokinase activity	GO:0006040//amino sugar metabolic process;GO:0006529//asparagine biosynthetic process;GO:0009116//nucleoside metabolic process;GO:0009152//purine ribonucleotide biosynthetic process;GO:0009252//peptidoglycan biosynthetic process;GO:0052699//ergothioneine biosynthetic process
Unigene0051769	60	126	11	0	0	0	5.22	11.50	1.13	0.00	0.00	0.00	5.95	0.001	-12.5386739530827	1.42116557672974e-07	1.78138601349344e-05	RPL31	XP_023907960.1 60S ribosomal protein L31-B-like [Quercus suber]	Genetic Information Processing	Translation	ko03010//Ribosome	K02910	GO:0005840//ribosome	GO:0003735//structural constituent of ribosome;GO:0005198//structural molecule activity	GO:0006412//translation;GO:0016226//iron-sulfur cluster assembly
Unigene0089828	0	1	1	48	53	28	0.00	0.06	0.07	3.44	3.59	2.17	0.0433333333333333	3.06666666666667	6.14505033280329	1.43496783717544e-07	1.79552557299438e-05	Apoa1	-	-	-	-	-	GO:0005576//extracellular region;GO:0009318//exodeoxyribonuclease VII complex;GO:0019028//viral capsid;GO:0019031//viral envelope	GO:0003824//catalytic activity;GO:0005198//structural molecule activity;GO:0005200//structural constituent of cytoskeleton;GO:0008289//lipid binding;GO:0008855//exodeoxyribonuclease VII activity;GO:0051082//unfolded protein binding	GO:0006308//DNA catabolic process;GO:0006869//lipid transport;GO:0006952//defense response;GO:0008284//positive regulation of cell proliferation;GO:0042157//lipoprotein metabolic process;GO:0071793//bacillithiol biosynthetic process
Unigene0032454	65	68	27	0	1	0	9.35	10.27	4.61	0.00	0.16	0.00	8.07666666666667	0.0533333333333333	-7.24257868945135	1.47329755269631e-07	1.84025203261963e-05	CYP71Z16	TKV99830.1 hypothetical protein SEVIR_8G069700v2 [Setaria viridis]	-	-	-	-	-	GO:0005506//iron ion binding;GO:0016705//oxidoreductase activity, acting on paired donors, with incorporation or reduction of molecular oxygen;GO:0020037//heme binding	GO:0055114//oxidation-reduction process
Unigene0007672	48	28	22	0	0	0	1.54	0.95	0.84	0.00	0.00	0.00	1.11	0.001	-10.1163439612375	1.47688262631536e-07	1.84149934055648e-05	--	XP_025881185.1 protein ANTAGONIST OF LIKE HETEROCHROMATIN PROTEIN 1 isoform X1 [Oryza sativa Japonica Group]	-	-	-	-	-	GO:0003677//DNA binding;GO:0004803//transposase activity;GO:0016788//hydrolase activity, acting on ester bonds	GO:0006313//transposition, DNA-mediated
Unigene0082772	75	164	8	0	0	0	1.59	3.65	0.20	0.00	0.00	0.00	1.81333333333333	0.001	-10.8244284354165	1.48203245343512e-07	1.84468994033601e-05	hsp88	KAB8337321.1 hypothetical protein FH972_021621 [Carpinus fangiana]	-	-	-	-	-	GO:0005515//protein binding;GO:0005524//ATP binding;GO:0016887//ATPase activity;GO:0051082//unfolded protein binding	GO:0006457//protein folding;GO:0006950//response to stress;GO:0008360//regulation of cell shape
Unigene0036030	0	0	0	24	25	25	0.00	0.00	0.00	0.65	0.64	0.74	0.001	0.676666666666667	9.40230151135138	1.49610712593121e-07	1.85895879659553e-05	qoxB	KAF1852542.1 hypothetical protein Lal_00037276 [Lupinus albus]	Metabolism;Metabolism	Global and overview maps;Energy metabolism	ko01100//Metabolic pathways;ko00190//Oxidative phosphorylation	K02274;K02274	GO:0016020//membrane;GO:0016021//integral component of membrane	GO:0004129//cytochrome-c oxidase activity;GO:0008827//cytochrome o ubiquinol oxidase activity;GO:0015002//heme-copper terminal oxidase activity;GO:0015078//hydrogen ion transmembrane transporter activity;GO:0016682//oxidoreductase activity, acting on diphenols and related substances as donors, oxygen as acceptor;GO:0020037//heme binding	GO:0009060//aerobic respiration;GO:0015990//electron transport coupled proton transport;GO:0055114//oxidation-reduction process
Unigene0031772	109	156	6	0	0	0	3.03	4.55	0.20	0.00	0.00	0.00	2.59333333333333	0.001	-11.3405919391524	1.50966041244274e-07	1.87253122621403e-05	ARB_07893	KAB8346070.1 hypothetical protein FH972_023122 [Carpinus fangiana]	Metabolism;Metabolism;Metabolism;Metabolism;Metabolism;Metabolism;Metabolism	Global and overview maps;Carbohydrate metabolism;Glycan biosynthesis and metabolism;Glycan biosynthesis and metabolism;Glycan biosynthesis and metabolism;Glycan biosynthesis and metabolism;Glycan biosynthesis and metabolism	ko01100//Metabolic pathways;ko00520//Amino sugar and nucleotide sugar metabolism;ko00513//Various types of N-glycan biosynthesis;ko00511//Other glycan degradation;ko00531//Glycosaminoglycan degradation;ko00603//Glycosphingolipid biosynthesis - globo and isoglobo series;ko00604//Glycosphingolipid biosynthesis - ganglio series	K12373;K12373;K12373;K12373;K12373;K12373;K12373	-	GO:0004553//hydrolase activity, hydrolyzing O-glycosyl compounds	GO:0005975//carbohydrate metabolic process
Unigene0052896	22	32	46	0	0	0	1.04	1.59	2.58	0.00	0.00	0.00	1.73666666666667	0.001	-10.7621051564447	1.54427073748716e-07	1.90880978640405e-05	--	-	-	-	-	-	-	-	-
Unigene0021917	71	136	9	0	0	0	2.73	5.49	0.41	0.00	0.00	0.00	2.87666666666667	0.001	-11.4901823433452	1.60062103611997e-07	1.97503320465569e-05	ucr-1	XP_023911445.1 cytochrome b-c1 complex subunit 2, mitochondrial-like [Quercus suber]	Metabolism;Metabolism	Global and overview maps;Energy metabolism	ko01100//Metabolic pathways;ko00190//Oxidative phosphorylation	K00415;K00415	-	-	-
Unigene0049920	1277	1423	866	331	547	407	28.15	32.93	22.64	8.69	13.57	11.57	27.9066666666667	11.2766666666667	-1.30726913446172	1.62769513413983e-07	2.00496557898536e-05	BZIP24	NP_001142351.1 uncharacterized protein LOC100274522 [Zea mays]	-	-	-	-	-	GO:0003700//transcription factor activity, sequence-specific DNA binding	GO:0006355//regulation of transcription, DNA-templated
Unigene0099638	81	56	30	1	0	1	2.23	1.61	0.98	0.03	0.00	0.04	1.60666666666667	0.0233333333333333	-6.10553441417236	1.64025257625458e-07	2.01694408759235e-05	UGT89B2	XP_002444833.1 UDP-glycosyltransferase 89B2 [Sorghum bicolor]	-	-	-	-	-	GO:0008194//UDP-glycosyltransferase activity	-
Unigene0091105	75	154	8	0	0	0	1.81	3.89	0.23	0.00	0.00	0.00	1.97666666666667	0.001	-10.9488538887122	1.64429420716605e-07	2.01842783909658e-05	cdc48	XP_023891050.1 cell division control protein 48-like [Quercus suber]	Genetic Information Processing	Folding, sorting and degradation	ko04141//Protein processing in endoplasmic reticulum	K13525	GO:0000502//proteasome complex;GO:0009360//DNA polymerase III complex;GO:0009368//endopeptidase Clp complex;GO:0009376//HslUV protease complex;GO:0009379//Holliday junction helicase complex;GO:0033104//type VI protein secretion system complex	GO:0003677//DNA binding;GO:0003678//DNA helicase activity;GO:0003688//DNA replication origin binding;GO:0003723//RNA binding;GO:0003724//RNA helicase activity;GO:0003887//DNA-directed DNA polymerase activity;GO:0004176//ATP-dependent peptidase activity;GO:0004222//metalloendopeptidase activity;GO:0004252//serine-type endopeptidase activity;GO:0004386//helicase activity;GO:0005198//structural mole…	GO:0002949//tRNA threonylcarbamoyladenosine modification;GO:0006260//DNA replication;GO:0006270//DNA replication initiation;GO:0006275//regulation of DNA replication;GO:0006281//DNA repair;GO:0006310//DNA recombination;GO:0006355//regulation of transcription, DNA-templated;GO:0006457//protein folding;GO:0006508//proteolysis;GO:0009306//protein secretion;GO:0010498//proteasomal protein catabolic p…
Unigene0012862	82	211	6	0	0	0	2.34	6.33	0.20	0.00	0.00	0.00	2.95666666666667	0.001	-11.5297558884673	1.66918230544835e-07	2.04545219623074e-05	CPYA	XP_023870880.1 carboxypeptidase Y homolog A-like [Quercus suber]	-	-	-	-	GO:0005773//vacuole	GO:0004185//serine-type carboxypeptidase activity	GO:0006508//proteolysis
Unigene0001832	104	81	9	0	0	0	2.91	2.38	0.30	0.00	0.00	0.00	1.86333333333333	0.001	-10.8636700670094	1.72697299110105e-07	2.11263395270483e-05	sll1024	BAK01447.1 predicted protein [Hordeum vulgare subsp. vulgare] [Hordeum vulgare]	-	-	-	-	-	-	-
Unigene0034561	842	409	333	83	154	88	21.84	11.14	10.24	2.56	4.50	2.94	14.4066666666667	3.33333333333333	-2.11169907219743	1.75738841102091e-07	2.14615407717763e-05	CYP89A2	XP_002466942.1 cytochrome P450 89A2 [Sorghum bicolor]	Metabolism;Metabolism	Global and overview maps;Amino acid metabolism	ko01100//Metabolic pathways;ko00380//Tryptophan metabolism	K07408;K07408	-	GO:0005506//iron ion binding;GO:0016705//oxidoreductase activity, acting on paired donors, with incorporation or reduction of molecular oxygen;GO:0020037//heme binding	GO:0055114//oxidation-reduction process
Unigene0002771	129	329	40	0	8	1	2.55	6.82	0.94	0.00	0.18	0.03	3.43666666666667	0.07	-5.61751119458935	1.84160822903463e-07	2.2451537856606e-05	acoA	XP_023918989.1 aconitate hydratase, mitochondrial-like [Quercus suber]	Metabolism;Metabolism;Metabolism;Metabolism;Metabolism;Metabolism;Metabolism	Global and overview maps;Global and overview maps;Global and overview maps;Global and overview maps;Carbohydrate metabolism;Carbohydrate metabolism;Global and overview maps	ko01100//Metabolic pathways;ko01110//Biosynthesis of secondary metabolites;ko01200//Carbon metabolism;ko01230//Biosynthesis of amino acids;ko00020//Citrate cycle (TCA cycle);ko00630//Glyoxylate and dicarboxylate metabolism;ko01210//2-Oxocarboxylic acid metabolism	K01681;K01681;K01681;K01681;K01681;K01681;K01681	GO:0009316//3-isopropylmalate dehydratase complex	GO:0003861//3-isopropylmalate dehydratase activity;GO:0003994//aconitate hydratase activity;GO:0004409//homoaconitate hydratase activity;GO:0047456//2-methylisocitrate dehydratase activity	GO:0006099//tricarboxylic acid cycle;GO:0009085//lysine biosynthetic process;GO:0009098//leucine biosynthetic process;GO:0019629//propionate catabolic process, 2-methylcitrate cycle
Unigene0007779	320	169	123	23	49	33	9.94	5.51	4.53	0.85	1.71	1.32	6.66	1.29333333333333	-2.36442802560529	1.88424541945543e-07	2.29320719878578e-05	ATL6	XP_002452864.2 E3 ubiquitin-protein ligase ATL31 [Sorghum bicolor]	-	-	-	-	GO:0000109//nucleotide-excision repair complex;GO:0005680//anaphase-promoting complex	GO:0008270//zinc ion binding;GO:0046872//metal ion binding;GO:0061630//ubiquitin protein ligase activity;GO:0097602//cullin family protein binding	GO:0006289//nucleotide-excision repair;GO:0031145//anaphase-promoting complex-dependent proteasomal ubiquitin-dependent protein catabolic process
Unigene0068526	79	128	8	0	0	0	3.48	5.92	0.42	0.00	0.00	0.00	3.27333333333333	0.001	-11.6765448084809	1.94106926907618e-07	2.35833291382964e-05	--	-	-	-	-	-	-	-	-
Unigene0050961	161	129	99	24	45	31	2.87	2.41	2.09	0.51	0.90	0.71	2.45666666666667	0.706666666666667	-1.79760035453187	2.03308031898215e-07	2.46591515282065e-05	--	PUZ60736.1 hypothetical protein GQ55_4G176900 [Panicum hallii var. hallii] [Panicum hallii]	-	-	-	-	-	GO:0003676//nucleic acid binding;GO:0008270//zinc ion binding	-
Unigene0063639	88	40	32	0	0	1	2.51	1.20	1.08	0.00	0.00	0.04	1.59666666666667	0.0133333333333333	-6.90388184573619	2.08447448883711e-07	2.52395119356693e-05	--	-	-	-	-	-	-	-	-
Unigene0050711	69	60	12	0	0	0	3.02	2.75	0.62	0.00	0.00	0.00	2.13	0.001	-11.0566377151132	2.15359901511638e-07	2.60322222545401e-05	eglD	ACF78974.1 unknown [Zea mays]	-	-	-	-	-	-	-
Unigene0055854	88	100	53	9	19	11	1.32	1.58	0.95	0.16	0.32	0.21	1.28333333333333	0.23	-2.48019017880409	2.15866022759738e-07	2.60491749532629e-05	--	-	-	-	-	-	-	-	-
Unigene0013832	60	89	11	0	0	0	1.70	2.64	0.37	0.00	0.00	0.00	1.57	0.001	-10.616548843779	2.16828380943934e-07	2.61210325517179e-05	--	XP_023871571.1 uncharacterized protein LOC111984171 [Quercus suber]	-	-	-	-	-	-	-
Unigene0080502	2	2	1	34	27	33	0.03	0.03	0.02	0.58	0.43	0.61	0.0266666666666667	0.54	4.33985000288462	2.21955291999751e-07	2.66934981832876e-05	Acox1	XP_004365597.1 palmitoyl-CoA oxidase [Capsaspora owczarzaki ATCC 30864]	Metabolism;Metabolism;Metabolism;Metabolism;Cellular Processes;Metabolism;Metabolism;Metabolism;Metabolism;Metabolism	Global and overview maps;Global and overview maps;Global and overview maps;Global and overview maps;Transport and catabolism;Lipid metabolism;Carbohydrate metabolism;Metabolism of other amino acids;Lipid metabolism;Lipid metabolism	ko01100//Metabolic pathways;ko01110//Biosynthesis of secondary metabolites;ko01200//Carbon metabolism;ko01212//Fatty acid metabolism;ko04146//Peroxisome;ko00071//Fatty acid degradation;ko00640//Propanoate metabolism;ko00410//beta-Alanine metabolism;ko01040//Biosynthesis of unsaturated fatty acids;ko00592//alpha-Linolenic acid metabolism	K00232;K00232;K00232;K00232;K00232;K00232;K00232;K00232;K00232;K00232	GO:0005777//peroxisome	GO:0003997//acyl-CoA oxidase activity;GO:0016627//oxidoreductase activity, acting on the CH-CH group of donors	GO:0006635//fatty acid beta-oxidation;GO:0055114//oxidation-reduction process
Unigene0075796	91	212	13	1	0	0	5.33	13.04	0.90	0.07	0.00	0.00	6.42333333333333	0.0233333333333333	-8.10478593423812	2.25777096897444e-07	2.70699965104094e-05	ALTA7	XP_023910333.1 minor allergen Alt a 7-like [Quercus suber]	Metabolism;Metabolism;Metabolism	Global and overview maps;Global and overview maps;Metabolism of cofactors and vitamins	ko01100//Metabolic pathways;ko01110//Biosynthesis of secondary metabolites;ko00130//Ubiquinone and other terpenoid-quinone biosynthesis	K03809;K03809;K03809	-	GO:0003955//NAD(P)H dehydrogenase (quinone) activity;GO:0009055//electron carrier activity;GO:0010181//FMN binding;GO:0016491//oxidoreductase activity	GO:0055114//oxidation-reduction process
Unigene0024262	2196	5541	13	1	8	6	30.57	80.97	0.21	0.02	0.13	0.11	37.25	0.0866666666666667	-8.74754749281695	2.26110682425005e-07	2.70699965104094e-05	--	-	-	-	-	-	-	-	-
Unigene0046191	309	263	235	75	104	114	5.02	4.49	4.53	1.45	1.90	2.39	4.68	1.91333333333333	-1.29042029362888	2.26226497235749e-07	2.70699965104094e-05	MOB1-A	PWZ54128.1 MOB kinase activator-like 1A [Zea mays]	-	-	-	-	-	-	-
Unigene0080833	133	227	3	0	0	0	5.28	9.46	0.14	0.00	0.00	0.00	4.96	0.001	-12.2761244052742	2.27305338774579e-07	2.71534533636471e-05	--	-	-	-	-	-	-	-	-
Unigene0028926	31	70	18	0	0	0	1.34	3.17	0.92	0.00	0.00	0.00	1.81	0.001	-10.8217739819706	2.44840598542111e-07	2.91991894378604e-05	sec-61	XP_023897713.1 protein transport protein SEC61 subunit alpha-like [Quercus suber]	Genetic Information Processing;Cellular Processes;Genetic Information Processing	Folding, sorting and degradation;Transport and catabolism;Folding, sorting and degradation	ko04141//Protein processing in endoplasmic reticulum;ko04145//Phagosome;ko03060//Protein export	K10956;K10956;K10956	GO:0005887//integral component of plasma membrane;GO:0016020//membrane	GO:0015450//P-P-bond-hydrolysis-driven protein transmembrane transporter activity	GO:0015031//protein transport;GO:0043952//protein transport by the Sec complex
Unigene0058331	64	92	10	0	0	0	2.14	3.24	0.40	0.00	0.00	0.00	1.92666666666667	0.001	-10.9118912766669	2.50277218263941e-07	2.97976373055816e-05	arg-2	XP_023893955.1 carbamoyl-phosphate synthase arginine-specific small chain-like [Quercus suber]	Metabolism;Metabolism;Metabolism	Global and overview maps;Amino acid metabolism;Nucleotide metabolism	ko01100//Metabolic pathways;ko00250//Alanine, aspartate and glutamate metabolism;ko00240//Pyrimidine metabolism	K01956;K01956;K01956	GO:0005951//carbamoyl-phosphate synthase complex	GO:0000107//imidazoleglycerol-phosphate synthase activity;GO:0003883//CTP synthase activity;GO:0003922//GMP synthase (glutamine-hydrolyzing) activity;GO:0004049//anthranilate synthase activity;GO:0004088//carbamoyl-phosphate synthase (glutamine-hydrolyzing) activity;GO:0008234//cysteine-type peptidase activity;GO:0016787//hydrolase activity;GO:0016884//carbon-nitrogen ligase activity, with glutam…	GO:0000105//histidine biosynthetic process;GO:0000162//tryptophan biosynthetic process;GO:0006177//GMP biosynthetic process;GO:0006508//proteolysis;GO:0009220//pyrimidine ribonucleotide biosynthetic process
Unigene0060782	686	1440	41	0	0	2	39.36	86.72	2.79	0.00	0.00	0.15	42.9566666666667	0.05	-9.74673823779899	2.52100258846961e-07	2.99645778449534e-05	--	-	-	-	-	-	-	-	-
Unigene0071658	4	0	0	39	43	40	0.45	0.00	0.00	5.28	5.50	5.86	0.15	5.54666666666667	5.20858662181142	2.57866208719239e-07	3.05988341036395e-05	--	KAF1855847.1 hypothetical protein Lal_00001023 [Lupinus albus]	-	-	-	-	-	-	-
Unigene0006683	41	33	18	0	0	0	1.50	1.27	0.78	0.00	0.00	0.00	1.18333333333333	0.001	-10.2086408085582	2.5952074570578e-07	3.07069215098518e-05	--	-	-	-	-	-	-	-	-
Unigene0044121	52	60	13	0	0	0	0.67	0.81	0.20	0.00	0.00	0.00	0.56	0.001	-9.12928301694497	2.59639686348172e-07	3.07069215098518e-05	--	-	-	-	-	-	-	-	-
Unigene0071234	153	181	3	0	0	0	2.61	3.24	0.06	0.00	0.00	0.00	1.97	0.001	-10.9439799143437	2.67433945342497e-07	3.15762762961024e-05	BOI1	XP_023875108.1 uncharacterized protein LOC111987613 [Quercus suber]	-	-	-	-	-	GO:0005515//protein binding	-
Unigene0041143	36	23	31	117	105	78	1.95	1.30	1.99	7.53	6.39	5.44	1.74666666666667	6.45333333333333	1.88544023573714	2.67920140834943e-07	3.15813083891149e-05	CBP2	TKW01906.1 hypothetical protein SEVIR_8G209200v2 [Setaria viridis]	Metabolism;Metabolism;Metabolism	Global and overview maps;Global and overview maps;Metabolism of other amino acids	ko01100//Metabolic pathways;ko01110//Biosynthesis of secondary metabolites;ko00460//Cyanoamino acid metabolism	K08249;K08249;K08249	-	GO:0004185//serine-type carboxypeptidase activity	GO:0006508//proteolysis
Unigene0059721	279	253	143	41	62	66	6.91	6.58	4.20	1.21	1.73	2.11	5.89666666666667	1.68333333333333	-1.80857875505131	2.74438918765515e-07	3.22962441311543e-05	--	EES16484.2 hypothetical protein SORBI_3008G002950 [Sorghum bicolor]	-	-	-	-	-	-	-
Unigene0058007	748	305	312	48	112	82	81.20	34.75	40.16	6.20	13.68	11.48	52.0366666666667	10.4533333333333	-2.31556549099685	2.75936132007718e-07	3.24188527896922e-05	--	-	-	-	-	-	-	-	-
Unigene0095254	86	125	16	0	1	0	6.39	9.74	1.41	0.00	0.08	0.00	5.84666666666667	0.0266666666666667	-7.77643303244473	2.89237422717519e-07	3.39255960217779e-05	rpl1802	BAJ97000.1 predicted protein [Hordeum vulgare subsp. vulgare] [Hordeum vulgare]	Genetic Information Processing	Translation	ko03010//Ribosome	K02883	-	-	-
Unigene0094678	50	58	13	0	0	0	1.54	1.88	0.48	0.00	0.00	0.00	1.3	0.001	-10.3442959079158	2.94950088289765e-07	3.45387523617868e-05	--	-	-	-	-	-	-	-	-
Unigene0018904	578	554	216	29	94	74	12.03	12.11	5.33	0.72	2.20	1.99	9.82333333333333	1.63666666666667	-2.5854521308093	2.98185096104436e-07	3.4860236925037e-05	PILS1	XP_002462580.1 protein PIN-LIKES 3 [Sorghum bicolor]	-	-	-	-	GO:0016021//integral component of membrane	-	GO:0055085//transmembrane transport
Unigene0027462	40	42	54	127	146	104	0.97	1.07	1.55	3.65	3.97	3.24	1.19666666666667	3.62	1.59696835398131	2.99403744181393e-07	3.49453252040699e-05	--	RLM65969.1 hypothetical protein C2845_PM16G03730 [Panicum miliaceum]	-	-	-	-	-	-	GO:0015074//DNA integration
Unigene0099579	75	69	45	0	3	7	3.46	3.34	2.46	0.00	0.16	0.42	3.08666666666667	0.193333333333333	-3.99688738813267	3.0828651209347e-07	3.59231993478212e-05	--	-	-	-	-	-	-	-	-
Unigene0022992	115	188	10	0	0	1	3.94	6.76	0.41	0.00	0.00	0.04	3.70333333333333	0.0133333333333333	-8.1176431013891	3.1599423152156e-07	3.67611785974518e-05	--	-	-	-	-	-	-	-	-
Unigene0048897	501	412	184	77	97	75	10.60	9.15	4.62	1.94	2.31	2.05	8.12333333333333	2.1	-1.95168251733606	3.18649982174955e-07	3.70096619590706e-05	--	XP_002458892.1 uncharacterized protein LOC8062454 [Sorghum bicolor]	-	-	-	-	GO:0016021//integral component of membrane	-	-
Unigene0019473	141	56	20	0	1	0	4.28	1.78	0.72	0.00	0.03	0.00	2.26	0.01	-7.82017896241519	3.20958004321992e-07	3.72170147128874e-05	KHT2	XP_023918312.1 lactose permease-like [Quercus suber]	-	-	-	-	GO:0005887//integral component of plasma membrane;GO:0016021//integral component of membrane	GO:0008028//monocarboxylic acid transmembrane transporter activity;GO:0015238//drug transmembrane transporter activity;GO:0015307//drug:proton antiporter activity;GO:0015486//glycoside-pentoside-hexuronide:cation symporter activity;GO:0022857//transmembrane transporter activity;GO:0042910//xenobiotic transporter activity;GO:0051119//sugar transmembrane transporter activity	GO:0006812//cation transport;GO:0006855//drug transmembrane transport;GO:0008643//carbohydrate transport;GO:0015718//monocarboxylic acid transport;GO:0015893//drug transport;GO:0042493//response to drug;GO:0042908//xenobiotic transport;GO:0055085//transmembrane transport
Unigene0062575	30	110	16	0	0	0	1.12	4.29	0.71	0.00	0.00	0.00	2.04	0.001	-10.9943534368589	3.28631540368588e-07	3.80448451701176e-05	rsc7	XP_023901745.1 chromatin modification-related protein eaf-1-like [Quercus suber]	-	-	-	-	-	-	-
Unigene0100279	34	25	22	0	0	0	0.36	0.28	0.28	0.00	0.00	0.00	0.306666666666667	0.001	-8.26052755022322	3.32164502116687e-07	3.83914221707821e-05	Pol	AAM94327.1 putative reverse transcriptase [Sorghum bicolor]	-	-	-	-	-	GO:0003964//RNA-directed DNA polymerase activity	GO:0000373//Group II intron splicing
Unigene0049744	474	428	223	72	130	63	8.05	7.63	4.49	1.46	2.48	1.38	6.72333333333333	1.77333333333333	-1.92271293311177	3.34385403993788e-07	3.8585474243348e-05	SD18	ONM58125.1 G-type lectin S-receptor-like serine/threonine-protein kinase B120 [Zea mays]	-	-	-	-	-	GO:0004672//protein kinase activity;GO:0004674//protein serine/threonine kinase activity;GO:0005524//ATP binding	GO:0006468//protein phosphorylation;GO:0048544//recognition of pollen
Unigene0031091	53	75	11	0	0	0	4.87	7.23	1.20	0.00	0.00	0.00	4.43333333333333	0.001	-12.1141761245548	3.59129958755298e-07	4.13737470445e-05	rps-17	XP_023897540.1 40S ribosomal protein S17-like [Quercus suber]	Genetic Information Processing	Translation	ko03010//Ribosome	K02962	GO:0005840//ribosome	GO:0003735//structural constituent of ribosome	GO:0006412//translation
Unigene0008998	43	66	13	0	0	0	2.07	3.33	0.74	0.00	0.00	0.00	2.04666666666667	0.001	-10.9990604395364	3.60275543214582e-07	4.14386718097715e-05	rpl-7	XP_023925414.1 60S ribosomal protein L7-like [Quercus suber]	Genetic Information Processing	Translation	ko03010//Ribosome	K02937	GO:0022625//cytosolic large ribosomal subunit	GO:0003735//structural constituent of ribosome	GO:0006412//translation
Unigene0021829	79	291	3	0	0	0	1.32	5.09	0.06	0.00	0.00	0.00	2.15666666666667	0.001	-11.0745874961587	3.89549697524577e-07	4.46739459737858e-05	pas1	XP_023888500.1 uncharacterized protein LOC112000583 [Quercus suber]	-	-	-	-	-	GO:0019901//protein kinase binding	GO:0000079//regulation of cyclin-dependent protein serine/threonine kinase activity
Unigene0001518	413	65	8	1	0	0	16.91	2.79	0.39	0.05	0.00	0.00	6.69666666666667	0.0166666666666667	-8.65033375384593	3.89658559345492e-07	4.46739459737858e-05	gh5-1	BAK01092.1 predicted protein [Hordeum vulgare subsp. vulgare] [Hordeum vulgare]	-	-	-	-	GO:0005576//extracellular region	GO:0004553//hydrolase activity, hydrolyzing O-glycosyl compounds;GO:0030248//cellulose binding	GO:0005975//carbohydrate metabolic process;GO:0071704//organic substance metabolic process
Unigene0017214	54	52	27	2	0	3	1.34	1.35	0.79	0.06	0.00	0.10	1.16	0.0533333333333333	-4.44294349584873	3.91411488907387e-07	4.48027713436322e-05	At5g03700	XP_002441830.1 PAN domain-containing protein At5g03700 [Sorghum bicolor]	-	-	-	-	-	-	GO:0048544//recognition of pollen
Unigene0004968	776	1090	342	138	43	37	39.72	58.56	20.76	8.41	2.48	2.44	39.68	4.44333333333333	-3.15869774601906	4.00553749423153e-07	4.57756425323921e-05	--	-	-	-	-	-	-	-	-
Unigene0025860	1727	1590	1032	622	643	504	39.10	37.78	27.71	16.77	16.39	14.72	34.8633333333333	15.96	-1.1272498626413	4.10529466572924e-07	4.68404910762699e-05	At1g16350	XP_002466357.1 inosine-5'-monophosphate dehydrogenase [Sorghum bicolor]	Metabolism;Metabolism;Metabolism	Global and overview maps;Global and overview maps;Nucleotide metabolism	ko01100//Metabolic pathways;ko01110//Biosynthesis of secondary metabolites;ko00230//Purine metabolism	K00088;K00088;K00088	-	GO:0003824//catalytic activity;GO:0003920//GMP reductase activity;GO:0003924//GTPase activity;GO:0003938//IMP dehydrogenase activity;GO:0004452//isopentenyl-diphosphate delta-isomerase activity;GO:0016491//oxidoreductase activity;GO:0018580//nitronate monooxygenase activity	GO:0000105//histidine biosynthetic process;GO:0008299//isoprenoid biosynthetic process;GO:0009152//purine ribonucleotide biosynthetic process;GO:0015950//purine nucleotide interconversion;GO:0055114//oxidation-reduction process
Unigene0093804	27	51	57	0	0	1	1.99	3.94	4.98	0.00	0.00	0.09	3.63666666666667	0.03	-6.9215103848813	4.14648562673184e-07	4.72347739466283e-05	--	-	-	-	-	-	-	-	-
Unigene0100827	163	129	47	14	3	7	1.77	1.47	0.61	0.18	0.04	0.10	1.28333333333333	0.106666666666667	-3.58871463558226	4.38519221198873e-07	4.98607029550605e-05	ABCG48	PWZ45954.1 ABC transporter G family member 48 [Zea mays]	-	-	-	-	GO:0005575//cellular_component;GO:0005887//integral component of plasma membrane;GO:0009380//excinuclease repair complex;GO:0009898//cytoplasmic side of plasma membrane;GO:0016020//membrane;GO:0016021//integral component of membrane;GO:0043190//ATP-binding cassette (ABC) transporter complex;GO:0055051//ATP-binding cassette (ABC) transporter complex, integrated substrate binding;GO:0055052//ATP-bi…	GO:0003674//molecular_function;GO:0003723//RNA binding;GO:0003724//RNA helicase activity;GO:0003924//GTPase activity;GO:0005260//channel-conductance-controlling ATPase activity;GO:0005319//lipid transporter activity;GO:0005524//ATP binding;GO:0005525//GTP binding;GO:0008565//protein transporter activity;GO:0009381//excinuclease ABC activity;GO:0015220//choline transmembrane transporter activity;G…	GO:0000910//cytokinesis;GO:0002949//tRNA threonylcarbamoyladenosine modification;GO:0006289//nucleotide-excision repair;GO:0006810//transport;GO:0006817//phosphate ion transport;GO:0006824//cobalt ion transport;GO:0006869//lipid transport;GO:0007601//visual perception;GO:0008150//biological_process;GO:0008272//sulfate transport;GO:0015675//nickel cation transport;GO:0015689//molybdate ion transpo…
Unigene0025309	53	23	20	0	0	0	4.86	2.21	2.17	0.00	0.00	0.00	3.08	0.001	-11.5887146355823	4.39100815382993e-07	4.98607029550605e-05	--	-	-	-	-	-	-	-	-
Unigene0070768	47	39	45	1	3	6	3.00	2.61	3.40	0.08	0.22	0.49	3.00333333333333	0.263333333333333	-3.51160254763644	4.45876378177966e-07	5.0549459390345e-05	ONAC010	PWZ14192.1 NAC transcription factor ONAC010 [Zea mays]	-	-	-	-	GO:0005575//cellular_component;GO:0005622//intracellular;GO:0005623//cell;GO:0005634//nucleus;GO:0043226//organelle;GO:0043227//membrane-bounded organelle;GO:0043229//intracellular organelle;GO:0043231//intracellular membrane-bounded organelle;GO:0044424//intracellular part;GO:0044464//cell part	GO:0001067//regulatory region nucleic acid binding;GO:0003674//molecular_function;GO:0003676//nucleic acid binding;GO:0003677//DNA binding;GO:0003700//transcription factor activity, sequence-specific DNA binding;GO:0005488//binding;GO:0043565//sequence-specific DNA binding;GO:0044212//transcription regulatory region DNA binding;GO:0097159//organic cyclic compound binding;GO:1901363//heterocyclic …	GO:0000003//reproduction;GO:0003006//developmental process involved in reproduction;GO:0006139//nucleobase-containing compound metabolic process;GO:0006351//transcription, DNA-templated;GO:0006355//regulation of transcription, DNA-templated;GO:0006725//cellular aromatic compound metabolic process;GO:0006807//nitrogen compound metabolic process;GO:0007275//multicellular organism development;GO:000…
Unigene0056832	555	564	348	6	71	50	18.57	19.81	13.81	0.24	2.67	2.16	17.3966666666667	1.69	-3.36371574961718	4.48275412070699e-07	5.07406431052426e-05	AS	XP_002440798.1 hydroquinone glucosyltransferase [Sorghum bicolor]	-	-	-	-	-	GO:0003674//molecular_function;GO:0003824//catalytic activity;GO:0008194//UDP-glycosyltransferase activity;GO:0016740//transferase activity;GO:0016757//transferase activity, transferring glycosyl groups;GO:0016758//transferase activity, transferring hexosyl groups;GO:0035251//UDP-glucosyltransferase activity;GO:0046527//glucosyltransferase activity;GO:0047213//anthocyanidin 3-O-glucosyltransferas…	GO:0008150//biological_process;GO:0008152//metabolic process;GO:0009058//biosynthetic process;GO:0009718//anthocyanin-containing compound biosynthetic process;GO:0009812//flavonoid metabolic process;GO:0009813//flavonoid biosynthetic process;GO:0042440//pigment metabolic process;GO:0046148//pigment biosynthetic process;GO:0046283//anthocyanin-containing compound metabolic process;GO:0071704//orga…
Unigene0083633	60	221	5	0	0	0	1.38	5.33	0.14	0.00	0.00	0.00	2.28333333333333	0.001	-11.1569257720141	4.50014506760106e-07	5.08558354397243e-05	PNG1	XP_023918749.1 protein PNG1-like [Quercus suber]	Genetic Information Processing	Folding, sorting and degradation	ko04141//Protein processing in endoplasmic reticulum	K01456	-	-	-
Unigene0019142	46	62	12	0	0	0	3.03	4.29	0.94	0.00	0.00	0.00	2.75333333333333	0.001	-11.4269635655857	4.50721689993483e-07	5.08558354397243e-05	lxr1	XP_023890383.1 probable NADP-dependent mannitol dehydrogenase [Quercus suber]	Metabolism;Metabolism	Global and overview maps;Carbohydrate metabolism	ko01100//Metabolic pathways;ko00051//Fructose and mannose metabolism	K17742;K17742	-	GO:0004316//3-oxoacyl-[acyl-carrier-protein] reductase (NADPH) activity;GO:0004757//sepiapterin reductase activity;GO:0008667//2,3-dihydro-2,3-dihydroxybenzoate dehydrogenase activity;GO:0008678//2-deoxy-D-gluconate 3-dehydrogenase activity;GO:0016491//oxidoreductase activity;GO:0050662//coenzyme binding;GO:0051287//NAD binding	GO:0000272//polysaccharide catabolic process;GO:0006633//fatty acid biosynthetic process;GO:0006729//tetrahydrobiopterin biosynthetic process;GO:0055114//oxidation-reduction process
Unigene0004400	234	239	101	22	51	30	31.39	33.65	16.06	3.51	7.70	5.19	27.0333333333333	5.46666666666667	-2.30600609959919	4.52924726269609e-07	5.0942941131465e-05	At1g30700	XP_002438543.1 berberine bridge enzyme-like 18 isoform X1 [Sorghum bicolor]	Metabolism;Metabolism;Metabolism	Global and overview maps;Global and overview maps;Biosynthesis of other secondary metabolites	ko01100//Metabolic pathways;ko01110//Biosynthesis of secondary metabolites;ko00940//Phenylpropanoid biosynthesis	K22395;K22395;K22395	GO:0005634//nucleus	GO:0003677//DNA binding;GO:0005496//steroid binding;GO:0016491//oxidoreductase activity;GO:0030284//estrogen receptor activity;GO:0050660//flavin adenine dinucleotide binding	GO:0006355//regulation of transcription, DNA-templated;GO:0043401//steroid hormone mediated signaling pathway;GO:0055114//oxidation-reduction process
Unigene0084405	0	2	3	29	38	31	0.00	0.05	0.09	0.87	1.08	1.01	0.0466666666666667	0.986666666666667	4.40209844357135	4.56924060451376e-07	5.13117071481966e-05	Ahcy	KJE97443.1 adenosylhomocysteinase [Capsaspora owczarzaki ATCC 30864]	Metabolism;Metabolism	Global and overview maps;Amino acid metabolism	ko01100//Metabolic pathways;ko00270//Cysteine and methionine metabolism	K01251;K01251	-	GO:0003824//catalytic activity;GO:0004013//adenosylhomocysteinase activity;GO:0004455//ketol-acid reductoisomerase activity;GO:0051287//NAD binding	GO:0006730//one-carbon metabolic process;GO:0006813//potassium ion transport;GO:0009097//isoleucine biosynthetic process;GO:0009099//valine biosynthetic process;GO:0030436//asexual sporulation;GO:0055114//oxidation-reduction process
Unigene0065625	79	205	4	0	0	0	2.06	5.61	0.12	0.00	0.00	0.00	2.59666666666667	0.001	-11.3424451122279	4.59063333773305e-07	5.14707593301701e-05	FAH12	XP_023907068.1 delta(12) fatty acid desaturase-like [Quercus suber]	Metabolism;Metabolism;Metabolism	Global and overview maps;Global and overview maps;Lipid metabolism	ko01100//Metabolic pathways;ko01212//Fatty acid metabolism;ko01040//Biosynthesis of unsaturated fatty acids	K10256;K10256;K10256	-	GO:0016717//oxidoreductase activity, acting on paired donors, with oxidation of a pair of donors resulting in the reduction of molecular oxygen to two molecules of water	GO:0006629//lipid metabolic process;GO:0055114//oxidation-reduction process
Unigene0035969	42	75	12	0	0	0	1.33	2.50	0.45	0.00	0.00	0.00	1.42666666666667	0.001	-10.4784325805674	4.61307532995586e-07	5.16410572746647e-05	mrp-3	XP_023925332.1 dihydrolipoyllysine-residue acetyltransferase component of pyruvate dehydrogenase complex, mitochondrial-like [Quercus suber]	Metabolism;Metabolism;Metabolism;Metabolism;Metabolism;Metabolism	Global and overview maps;Global and overview maps;Global and overview maps;Carbohydrate metabolism;Carbohydrate metabolism;Carbohydrate metabolism	ko01100//Metabolic pathways;ko01110//Biosynthesis of secondary metabolites;ko01200//Carbon metabolism;ko00010//Glycolysis / Gluconeogenesis;ko00620//Pyruvate metabolism;ko00020//Citrate cycle (TCA cycle)	K00627;K00627;K00627;K00627;K00627;K00627	GO:0045252//oxoglutarate dehydrogenase complex;GO:0045254//pyruvate dehydrogenase complex	GO:0004149//dihydrolipoyllysine-residue succinyltransferase activity;GO:0004738//pyruvate dehydrogenase activity;GO:0004742//dihydrolipoyllysine-residue acetyltransferase activity;GO:0016746//transferase activity, transferring acyl groups	GO:0006086//acetyl-CoA biosynthetic process from pyruvate;GO:0006099//tricarboxylic acid cycle;GO:0006554//lysine catabolic process
Unigene0077743	1062	779	509	119	223	241	89.94	69.24	51.11	12.00	21.26	26.33	70.0966666666667	19.8633333333333	-1.81923809411308	4.62041960645125e-07	5.16420745244128e-05	PLT1	RLN34583.1 polyol transporter 5-like [Panicum miliaceum]	-	-	-	-	GO:0005887//integral component of plasma membrane;GO:0016021//integral component of membrane	GO:0008028//monocarboxylic acid transmembrane transporter activity;GO:0015238//drug transmembrane transporter activity;GO:0015295//solute:proton symporter activity;GO:0015542//sugar efflux transmembrane transporter activity;GO:0022857//transmembrane transporter activity;GO:0042910//xenobiotic transporter activity;GO:0051119//sugar transmembrane transporter activity	GO:0006810//transport;GO:0008643//carbohydrate transport;GO:0015718//monocarboxylic acid transport;GO:0015893//drug transport;GO:0042908//xenobiotic transport;GO:0055085//transmembrane transport
Unigene0090447	30	30	19	0	0	0	3.09	3.24	2.32	0.00	0.00	0.00	2.88333333333333	0.001	-11.4935219166903	4.65773022774572e-07	5.19774951449548e-05	--	-	-	-	-	-	-	-	-
Unigene0077274	49	42	36	1	5	5	1.00	0.90	0.87	0.02	0.11	0.13	0.923333333333333	0.0866666666666667	-3.41330244790809	4.71281456894604e-07	5.25098996659235e-05	BPM1	TVU05004.1 hypothetical protein EJB05_48151, partial [Eragrostis curvula]	-	-	-	-	-	GO:0005515//protein binding	-
Unigene0015982	161	186	2	0	0	0	6.68	8.10	0.10	0.00	0.00	0.00	4.96	0.001	-12.2761244052742	4.80281723305113e-07	5.34290903971158e-05	--	-	-	-	-	-	-	-	-
Unigene0018740	63	28	34	3	2	1	2.97	1.39	1.90	0.17	0.11	0.06	2.08666666666667	0.113333333333333	-4.20255600568229	4.8373995794509e-07	5.37298498998698e-05	PCO1	XP_002445985.1 plant cysteine oxidase 4 [Sorghum bicolor]	-	-	-	-	-	GO:0016702//oxidoreductase activity, acting on single donors with incorporation of molecular oxygen, incorporation of two atoms of oxygen	GO:0055114//oxidation-reduction process
Unigene0010541	42	71	12	0	0	0	3.25	5.77	1.10	0.00	0.00	0.00	3.37333333333333	0.001	-11.7199591688605	4.86797128893562e-07	5.39851949935123e-05	rpl44	GAV62184.1 Ribosomal_L28e domain-containing protein [Cephalotus follicularis]	Genetic Information Processing	Translation	ko03010//Ribosome	K02903	-	-	-
Unigene0002517	478	544	211	61	120	82	12.42	14.84	6.50	1.89	3.51	2.75	11.2533333333333	2.71666666666667	-2.05044293958874	4.93637301224028e-07	5.4658623538487e-05	CYP81Q32	OEL16679.1 Isoflavone 2'-hydroxylase [Dichanthelium oligosanthes]	-	-	-	-	-	GO:0005506//iron ion binding;GO:0016705//oxidoreductase activity, acting on paired donors, with incorporation or reduction of molecular oxygen;GO:0020037//heme binding	GO:0055114//oxidation-reduction process
Unigene0068658	53	179	17	0	1	0	1.34	4.74	0.51	0.00	0.03	0.00	2.19666666666667	0.01	-7.7791721542869	4.96306791664467e-07	5.48688736741227e-05	--	-	-	-	-	-	-	GO:0005515//protein binding	-
Unigene0003536	1723	1924	1294	147	506	390	59.73	70.01	53.19	6.07	19.74	17.44	60.9766666666667	14.4166666666667	-2.08051965451311	4.9757320296221e-07	5.49235958624814e-05	CRK6	XP_002460816.1 cysteine-rich receptor-like protein kinase 6 [Sorghum bicolor]	-	-	-	-	-	-	-
Unigene0003085	39	234	7	0	0	0	1.72	10.84	0.37	0.00	0.00	0.00	4.31	0.001	-12.0734721539765	4.99843896646932e-07	5.50888326773554e-05	nop-1	XP_023878989.1 opsin-1-like [Quercus suber]	-	-	-	-	GO:0016020//membrane	GO:0005216//ion channel activity	GO:0006811//ion transport
Unigene0075430	0	0	1	26	31	62	0.00	0.00	0.04	1.10	1.24	2.85	0.0133333333333333	1.73	7.01959072835788	5.02254051106323e-07	5.52689052188823e-05	Hpx	-	-	-	-	-	-	-	-
Unigene0079530	69	139	15	1	0	0	3.92	8.29	1.01	0.07	0.00	0.00	4.40666666666667	0.0233333333333333	-7.56115153945009	5.0372122015761e-07	5.53448143696934e-05	tef5	XP_023883604.1 elongation factor 1-beta-like [Quercus suber]	-	-	-	-	-	GO:0003674//molecular_function;GO:0003746//translation elongation factor activity	GO:0006414//translational elongation;GO:0006448//regulation of translational elongation;GO:0043571//maintenance of CRISPR repeat elements
Unigene0069202	15	38	49	0	0	0	1.22	3.24	4.73	0.00	0.00	0.00	3.06333333333333	0.001	-11.5808866454552	5.11141839221121e-07	5.60735986548939e-05	SOD1	XP_023886042.1 superoxide dismutase [Cu-Zn] [Quercus suber]	Cellular Processes	Transport and catabolism	ko04146//Peroxisome	K04565	-	GO:0046872//metal ion binding	GO:0006801//superoxide metabolic process
Unigene0002972	39	37	15	0	0	0	1.13	1.13	0.52	0.00	0.00	0.00	0.926666666666667	0.001	-9.85590666688971	5.12184455258871e-07	5.61015333247166e-05	dtpB	KAB8342811.1 hypothetical protein FH972_022409 [Carpinus fangiana]	-	-	-	-	-	GO:0030745//dimethylhistidine N-methyltransferase activity	GO:0052699//ergothioneine biosynthetic process
Unigene0082804	38	173	9	0	0	0	1.75	8.38	0.49	0.00	0.00	0.00	3.54	0.001	-11.7895336449704	5.13537943437566e-07	5.61633808892848e-05	ypt5	XP_023879002.1 GTP-binding protein ypt5-like [Quercus suber]	Cellular Processes;Cellular Processes	Transport and catabolism;Transport and catabolism	ko04144//Endocytosis;ko04145//Phagosome	K07889;K07889	GO:0005737//cytoplasm	GO:0003924//GTPase activity;GO:0005525//GTP binding;GO:0043022//ribosome binding	GO:0006412//translation;GO:0042254//ribosome biogenesis
Unigene0002537	70	176	13	0	1	0	1.97	5.19	0.43	0.00	0.03	0.00	2.53	0.01	-7.98299357469431	5.30661875202908e-07	5.78960349392844e-05	TEF3	XP_023925601.1 elongation factor 3-like [Quercus suber]	-	-	-	-	GO:0005575//cellular_component;GO:0005737//cytoplasm;GO:0005887//integral component of plasma membrane;GO:0009288//bacterial-type flagellum;GO:0009380//excinuclease repair complex;GO:0009898//cytoplasmic side of plasma membrane;GO:0016021//integral component of membrane;GO:0030257//type III protein secretion system complex;GO:0043190//ATP-binding cassette (ABC) transporter complex;GO:0055051//ATP…	GO:0000309//nicotinamide-nucleotide adenylyltransferase activity;GO:0003674//molecular_function;GO:0003723//RNA binding;GO:0003724//RNA helicase activity;GO:0003924//GTPase activity;GO:0004020//adenylylsulfate kinase activity;GO:0004127//cytidylate kinase activity;GO:0004527//exonuclease activity;GO:0005260//channel-conductance-controlling ATPase activity;GO:0005319//lipid transporter activity;GO…	GO:0000910//cytokinesis;GO:0001539//cilium or flagellum-dependent cell motility;GO:0006139//nucleobase-containing compound metabolic process;GO:0006260//DNA replication;GO:0006289//nucleotide-excision repair;GO:0006310//DNA recombination;GO:0006412//translation;GO:0006576//cellular biogenic amine metabolic process;GO:0006790//sulfur compound metabolic process;GO:0006810//transport;GO:0006817//pho…
Unigene0051847	4920	2825	2158	1012	1174	908	167.27	100.81	87.00	40.97	44.92	39.82	118.36	41.9033333333333	-1.49804468429715	5.31007076356486e-07	5.78960349392844e-05	TIFY10B	XP_002461012.1 protein TIFY 10b [Sorghum bicolor]	Environmental Information Processing	Signal transduction	ko04075//Plant hormone signal transduction	K13464	GO:0005575//cellular_component;GO:0005622//intracellular;GO:0005623//cell;GO:0005634//nucleus;GO:0043226//organelle;GO:0043227//membrane-bounded organelle;GO:0043229//intracellular organelle;GO:0043231//intracellular membrane-bounded organelle;GO:0044424//intracellular part;GO:0044464//cell part	GO:0003674//molecular_function;GO:0003712//transcription cofactor activity;GO:0003714//transcription corepressor activity	GO:0006139//nucleobase-containing compound metabolic process;GO:0006351//transcription, DNA-templated;GO:0006355//regulation of transcription, DNA-templated;GO:0006725//cellular aromatic compound metabolic process;GO:0006807//nitrogen compound metabolic process;GO:0006950//response to stress;GO:0008150//biological_process;GO:0008152//metabolic process;GO:0009058//biosynthetic process;GO:0009059//…
Unigene0091415	0	0	0	27	20	20	0.00	0.00	0.00	1.23	0.86	0.98	0.001	1.02333333333333	9.99906043953638	5.34330013363544e-07	5.81692568217802e-05	Apoa4	-	-	-	-	-	GO:0005576//extracellular region;GO:0016020//membrane;GO:0019028//viral capsid;GO:0019031//viral envelope;GO:0061617//MICOS complex	GO:0003824//catalytic activity;GO:0005198//structural molecule activity;GO:0005200//structural constituent of cytoskeleton;GO:0008289//lipid binding;GO:0008855//exodeoxyribonuclease VII activity	GO:0006869//lipid transport;GO:0009306//protein secretion;GO:0042157//lipoprotein metabolic process;GO:0042407//cristae formation;GO:0048193//Golgi vesicle transport;GO:0071793//bacillithiol biosynthetic process
Unigene0060582	27	21	28	0	0	0	2.49	2.03	3.07	0.00	0.00	0.00	2.53	0.001	-11.3049216695817	5.50567693504856e-07	5.98454474419317e-05	--	-	-	-	-	-	-	-	-
Unigene0086837	18	63	25	0	0	0	1.09	4.01	1.80	0.00	0.00	0.00	2.3	0.001	-11.1674181458317	5.70319245258341e-07	6.18978952814911e-05	CELA2A	XP_005775280.1 hypothetical protein EMIHUDRAFT_349549 [Emiliania huxleyi CCMP1516]	-	-	-	-	-	GO:0004252//serine-type endopeptidase activity	GO:0006508//proteolysis
Unigene0064125	38	57	13	0	0	0	1.37	2.16	0.56	0.00	0.00	0.00	1.36333333333333	0.001	-10.412922627108	5.71794752241601e-07	6.19635783490795e-05	cmkA	XP_023901494.1 calcium/calmodulin-dependent protein kinase cmkA-like [Quercus suber]	-	-	-	-	-	GO:0004672//protein kinase activity;GO:0005524//ATP binding	GO:0006468//protein phosphorylation
Unigene0002845	84	129	5	0	0	0	2.23	3.59	0.16	0.00	0.00	0.00	1.99333333333333	0.001	-10.9609672683643	5.73859573731109e-07	6.20928268555225e-05	ecdD	XP_023895935.1 probable glucose transporter rco-3 [Quercus suber]	-	-	-	-	GO:0005887//integral component of plasma membrane;GO:0016021//integral component of membrane	GO:0008028//monocarboxylic acid transmembrane transporter activity;GO:0015098//molybdate ion transmembrane transporter activity;GO:0015114//phosphate ion transmembrane transporter activity;GO:0015238//drug transmembrane transporter activity;GO:0015295//solute:proton symporter activity;GO:0015307//drug:proton antiporter activity;GO:0015486//glycoside-pentoside-hexuronide:cation symporter activity;…	GO:0006810//transport;GO:0006812//cation transport;GO:0006817//phosphate ion transport;GO:0006855//drug transmembrane transport;GO:0008643//carbohydrate transport;GO:0015689//molybdate ion transport;GO:0015718//monocarboxylic acid transport;GO:0015893//drug transport;GO:0042493//response to drug;GO:0042908//xenobiotic transport;GO:0055085//transmembrane transport
Unigene0037298	211	144	11	0	0	2	12.63	9.05	0.78	0.00	0.00	0.15	7.48666666666667	0.05	-7.22625161679208	5.80228464426958e-07	6.26149737295787e-05	ccg-6	ACF85846.1 unknown [Zea mays]	-	-	-	-	-	GO:0004553//hydrolase activity, hydrolyzing O-glycosyl compounds	GO:0005975//carbohydrate metabolic process
Unigene0095986	39	98	11	0	0	0	2.03	5.35	0.68	0.00	0.00	0.00	2.68666666666667	0.001	-11.3916016226942	5.80444157219011e-07	6.26149737295787e-05	SSB1	XP_023901447.1 ribosome-associated molecular chaperone SSB1 [Quercus suber]	Genetic Information Processing;Cellular Processes;Genetic Information Processing	Folding, sorting and degradation;Transport and catabolism;Transcription	ko04141//Protein processing in endoplasmic reticulum;ko04144//Endocytosis;ko03040//Spliceosome	K03283;K03283;K03283	GO:0009288//bacterial-type flagellum	GO:0003774//motor activity;GO:0005515//protein binding;GO:0005524//ATP binding;GO:0016887//ATPase activity;GO:0051082//unfolded protein binding	GO:0001539//cilium or flagellum-dependent cell motility;GO:0006457//protein folding;GO:0006950//response to stress;GO:0008360//regulation of cell shape;GO:0043093//FtsZ-dependent cytokinesis
Unigene0000103	400	250	385	806	780	700	4.00	2.62	4.56	9.59	8.77	9.02	3.72666666666667	9.12666666666667	1.29220225841471	5.87216259270097e-07	6.3190270879478e-05	CYP71E1	XP_002466096.1 4-hydroxyphenylacetaldehyde oxime monooxygenase-like [Sorghum bicolor]	Metabolism;Metabolism;Metabolism	Global and overview maps;Global and overview maps;Metabolism of other amino acids	ko01100//Metabolic pathways;ko01110//Biosynthesis of secondary metabolites;ko00460//Cyanoamino acid metabolism	K13029;K13029;K13029	-	GO:0005506//iron ion binding;GO:0016705//oxidoreductase activity, acting on paired donors, with incorporation or reduction of molecular oxygen;GO:0020037//heme binding	GO:0055114//oxidation-reduction process
Unigene0077347	44	72	11	0	0	0	1.50	2.58	0.45	0.00	0.00	0.00	1.51	0.001	-10.5603328342124	5.87552274986509e-07	6.3190270879478e-05	CON7	KAB8338744.1 hypothetical protein FH972_021689 [Carpinus fangiana]	-	-	-	-	-	-	-
Unigene0100353	51	71	10	0	0	0	5.87	8.58	1.37	0.00	0.00	0.00	5.27333333333333	0.001	-12.364499478639	5.93406777671273e-07	6.37236536197007e-05	rpl-30	KAF1855571.1 hypothetical protein Lal_00045071 [Lupinus albus]	Genetic Information Processing	Translation	ko03010//Ribosome	K02908	-	-	-
Unigene0095074	63	179	5	0	0	0	2.48	7.39	0.23	0.00	0.00	0.00	3.36666666666667	0.001	-11.7171051718054	5.96761447114381e-07	6.39873866719919e-05	--	-	-	-	-	-	-	-	-
Unigene0100872	611	534	314	137	199	116	19.73	18.10	12.02	5.27	7.23	4.83	16.6166666666667	5.77666666666667	-1.52432185012539	6.06548340503896e-07	6.49389807501592e-05	CEBIP	XP_002468563.2 LOW QUALITY PROTEIN: uncharacterized protein LOC8057414 [Sorghum bicolor]	Organismal Systems	Environmental adaptation	ko04626//Plant-pathogen interaction	K13473	-	-	-
Unigene0083453	1819	2016	1261	144	520	377	33.30	38.73	27.37	3.14	10.71	8.90	33.1333333333333	7.58333333333333	-2.12737930647623	6.08003109722669e-07	6.49969930974848e-05	CRK6	TVU38677.1 hypothetical protein EJB05_12061, partial [Eragrostis curvula]	-	-	-	-	-	GO:0004672//protein kinase activity;GO:0005524//ATP binding	GO:0006468//protein phosphorylation
Unigene0051164	59	72	9	0	0	0	1.60	2.05	0.29	0.00	0.00	0.00	1.31333333333333	0.001	-10.3590174136226	6.10983584508674e-07	6.52176885551185e-05	cki2	XP_023872810.1 casein kinase I homolog 1-like [Quercus suber]	-	-	-	-	-	GO:0004672//protein kinase activity;GO:0005524//ATP binding	GO:0006468//protein phosphorylation
Unigene0081251	2514	855	780	279	128	95	109.81	39.20	40.40	14.51	6.29	5.35	63.1366666666667	8.71666666666667	-2.8566296490713	6.12612118106834e-07	6.52936301988807e-05	GSTU6	XP_002467598.1 probable glutathione S-transferase GSTU6 [Sorghum bicolor]	Metabolism;Metabolism	Global and overview maps;Metabolism of other amino acids	ko01100//Metabolic pathways;ko00480//Glutathione metabolism	K00799;K00799	-	GO:0005515//protein binding;GO:0015035//protein disulfide oxidoreductase activity;GO:0016034//maleylacetoacetate isomerase activity	GO:0006559//L-phenylalanine catabolic process;GO:0006572//tyrosine catabolic process;GO:0006749//glutathione metabolic process;GO:0006790//sulfur compound metabolic process;GO:0042965//glutaredoxin biosynthetic process;GO:0045454//cell redox homeostasis;GO:0055114//oxidation-reduction process
Unigene0006328	1	0	2	128	32	24	0.05	0.00	0.12	7.82	1.85	1.59	0.0566666666666667	3.75333333333333	6.04952827082989	6.16675312706044e-07	6.56284487873426e-05	--	XP_002465942.1 uncharacterized protein LOC8085700 [Sorghum bicolor]	-	-	-	-	-	-	-
Unigene0058072	32	65	14	0	0	0	1.29	2.75	0.67	0.00	0.00	0.00	1.57	0.001	-10.616548843779	6.19262942008395e-07	6.58054681823458e-05	PAC1	KAB8343063.1 hypothetical protein FH972_022657 [Carpinus fangiana]	-	-	-	-	-	-	-
Unigene0093989	493	281	180	51	92	59	34.46	20.62	14.92	4.24	7.24	5.32	23.3333333333333	5.6	-2.05889368905357	6.26845302887428e-07	6.65119299995174e-05	At3g28540	XP_002466265.1 AAA-ATPase At3g28580 [Sorghum bicolor]	-	-	-	-	GO:0000502//proteasome complex;GO:0005886//plasma membrane;GO:0016021//integral component of membrane	GO:0004222//metalloendopeptidase activity;GO:0005524//ATP binding;GO:0016887//ATPase activity	GO:0006508//proteolysis;GO:0010498//proteasomal protein catabolic process;GO:0019941//modification-dependent protein catabolic process;GO:0051301//cell division
Unigene0064794	46	62	11	0	0	0	2.41	3.42	0.68	0.00	0.00	0.00	2.17	0.001	-11.0834793273318	6.30751928777989e-07	6.68268527875096e-05	fes-1	XP_023883227.1 cytochrome b-c1 complex subunit Rieske, mitochondrial-like [Quercus suber]	Metabolism;Metabolism	Global and overview maps;Energy metabolism	ko01100//Metabolic pathways;ko00190//Oxidative phosphorylation	K00411;K00411	GO:0045275//respiratory chain complex III	GO:0008121//ubiquinol-cytochrome-c reductase activity;GO:0009055//electron carrier activity;GO:0051537//2 iron, 2 sulfur cluster binding	GO:0009060//aerobic respiration;GO:0055114//oxidation-reduction process
Unigene0089754	80	111	20	0	2	0	5.17	7.53	1.53	0.00	0.15	0.00	4.74333333333333	0.05	-6.56782935091796	6.37477867668479e-07	6.74390962026638e-05	RPS8A	XP_023888631.1 40S ribosomal protein S8-A-like [Quercus suber]	Genetic Information Processing	Translation	ko03010//Ribosome	K02995	GO:0000314//organellar small ribosomal subunit;GO:0022627//cytosolic small ribosomal subunit	GO:0003735//structural constituent of ribosome	GO:0006412//translation
Unigene0007343	62	163	14	1	0	0	2.93	8.09	0.78	0.06	0.00	0.00	3.93333333333333	0.02	-7.61960864352805	6.39474119197924e-07	6.75499092945617e-05	tef3	XP_023925601.1 elongation factor 3-like [Quercus suber]	-	-	-	-	-	GO:0005515//protein binding	-
Unigene0078227	23	49	19	0	0	0	3.27	7.32	3.21	0.00	0.00	0.00	4.6	0.001	-12.1674181458317	6.51176978364471e-07	6.86842182646152e-05	--	PWZ41043.1 putative LRR receptor-like serine/threonine-protein kinase [Zea mays]	-	-	-	-	-	GO:0004672//protein kinase activity;GO:0005515//protein binding;GO:0005524//ATP binding	GO:0006468//protein phosphorylation
Unigene0005424	142	155	64	20	7	4	2.66	3.05	1.42	0.45	0.15	0.10	2.37666666666667	0.233333333333333	-3.34847524949893	6.59706559412727e-07	6.94103088399765e-05	At2g19130	XP_008663194.1 G-type lectin S-receptor-like serine/threonine-protein kinase At2g19130 [Zea mays]	-	-	-	-	-	GO:0004672//protein kinase activity;GO:0005524//ATP binding	GO:0006468//protein phosphorylation;GO:0048544//recognition of pollen
Unigene0000366	51	98	27	0	2	0	3.85	7.77	2.42	0.00	0.17	0.00	4.68	0.0566666666666667	-6.36786437905422	6.60010661750693e-07	6.94103088399765e-05	rpl-3	KAB8342949.1 hypothetical protein FH972_022545 [Carpinus fangiana]	Genetic Information Processing	Translation	ko03010//Ribosome	K02925	GO:0005840//ribosome;GO:0022625//cytosolic large ribosomal subunit	GO:0003735//structural constituent of ribosome	GO:0006412//translation
Unigene0023038	68	130	20	1	0	3	5.20	10.43	1.81	0.09	0.00	0.30	5.81333333333333	0.13	-5.48278210591468	6.62166084288764e-07	6.95342753733144e-05	PMP3	XP_006375709.1 hydrophobic protein RCI2A [Populus trichocarpa]	-	-	-	-	GO:0016021//integral component of membrane	-	-
Unigene0038215	49	97	20	0	0	1	5.18	10.76	2.51	0.00	0.00	0.14	6.15	0.0466666666666667	-7.04205017889015	6.70734963657852e-07	7.03303640759177e-05	rps-25	BAK03272.1 predicted protein [Hordeum vulgare subsp. vulgare] [Hordeum vulgare]	Genetic Information Processing	Translation	ko03010//Ribosome	K02975	-	GO:0003700//transcription factor activity, sequence-specific DNA binding	GO:0006355//regulation of transcription, DNA-templated
Unigene0024291	127	247	5	0	1	0	2.43	4.95	0.11	0.00	0.02	0.00	2.49666666666667	0.00666666666666667	-8.54882190845875	6.74583101276099e-07	7.0610612448915e-05	--	-	-	-	-	-	GO:0031514//motile cilium	GO:0005524//ATP binding;GO:0008017//microtubule binding	GO:0007059//chromosome segregation;GO:0030261//chromosome condensation;GO:0031122//cytoplasmic microtubule organization;GO:0048870//cell motility;GO:0051301//cell division
Unigene0091404	45	21	20	0	0	0	4.26	2.09	2.25	0.00	0.00	0.00	2.86666666666667	0.001	-11.4851584437557	6.75391197349763e-07	7.0610612448915e-05	--	-	-	-	-	-	-	-	-
Unigene0027120	50	112	8	0	0	0	3.91	9.18	0.74	0.00	0.00	0.00	4.61	0.001	-12.1705510353167	6.81506735263531e-07	7.11455059099086e-05	RPL23A	KAF1854721.1 hypothetical protein Lal_00011155 [Lupinus albus]	Genetic Information Processing	Translation	ko03010//Ribosome	K02893	GO:0005840//ribosome;GO:0022625//cytosolic large ribosomal subunit	GO:0003735//structural constituent of ribosome	GO:0006412//translation
Unigene0067774	22	31	22	0	0	0	0.41	0.61	0.49	0.00	0.00	0.00	0.503333333333333	0.001	-8.97537033349128	6.85618863162341e-07	7.14699944371438e-05	EEF2	BAK02186.1 predicted protein [Hordeum vulgare subsp. vulgare] [Hordeum vulgare]	-	-	-	-	GO:0005737//cytoplasm	GO:0003743//translation initiation factor activity;GO:0003746//translation elongation factor activity;GO:0003747//translation release factor activity;GO:0003924//GTPase activity;GO:0004781//sulfate adenylyltransferase (ATP) activity;GO:0005525//GTP binding;GO:0043022//ribosome binding	GO:0000103//sulfate assimilation;GO:0001514//selenocysteine incorporation;GO:0006412//translation;GO:0006413//translational initiation;GO:0006414//translational elongation;GO:0006415//translational termination;GO:0006950//response to stress;GO:0042254//ribosome biogenesis
Unigene0046976	242	226	100	5	36	14	6.36	6.24	3.12	0.16	1.07	0.47	5.24	0.566666666666667	-3.2089945661209	6.91798091998272e-07	7.20086970116973e-05	--	XP_008651959.1 uncharacterized protein LOC103631898 [Zea mays]	-	-	-	-	-	GO:0043531//ADP binding	-
Unigene0024860	42	92	10	0	0	0	5.02	11.53	1.42	0.00	0.00	0.00	5.99	0.001	-12.5483402876761	6.9371664214387e-07	7.21029836068863e-05	rps401	KAB8356672.1 hypothetical protein FH972_024249 [Carpinus fangiana]	Genetic Information Processing	Translation	ko03010//Ribosome	K02987	-	GO:0003723//RNA binding	-
Unigene0001141	92	97	48	11	15	16	2.96	3.27	1.83	0.42	0.54	0.66	2.68666666666667	0.54	-2.31478602564334	6.94741695288206e-07	7.21042630895545e-05	--	XP_002444393.2 uncharacterized protein LOC8077820 [Sorghum bicolor]	-	-	-	-	-	-	GO:0015074//DNA integration
Unigene0043029	49	143	7	0	0	0	1.61	4.93	0.27	0.00	0.00	0.00	2.27	0.001	-11.1484765821783	7.02841021640034e-07	7.28386786283922e-05	crf2	XP_023921241.1 probable glycosidase crf2 [Quercus suber]	-	-	-	-	-	GO:0004553//hydrolase activity, hydrolyzing O-glycosyl compounds	GO:0005975//carbohydrate metabolic process
Unigene0038767	120	254	5	1	0	0	4.16	9.24	0.21	0.04	0.00	0.00	4.53666666666667	0.0133333333333333	-8.410451351504	7.12891420758901e-07	7.37728640752493e-05	--	-	-	-	-	-	-	-	-
Unigene0026388	101	122	4	0	0	0	2.94	3.72	0.14	0.00	0.00	0.00	2.26666666666667	0.001	-11.1463565303039	7.30123146567254e-07	7.54464117070374e-05	CREA	KAB8772369.1 hypothetical protein FH972_026659 [Carpinus fangiana]	-	-	-	-	-	-	-
Unigene0035880	111	161	8	0	1	0	3.06	4.66	0.26	0.00	0.03	0.00	2.66	0.01	-8.05528243550119	7.39021372875449e-07	7.62552241805991e-05	PRY1	XP_023907147.1 probable pathogenesis-related protein ARB_02861 [Quercus suber]	-	-	-	-	-	-	-
Unigene0029530	29	76	14	0	0	0	1.08	2.96	0.62	0.00	0.00	0.00	1.55333333333333	0.001	-10.6011517388205	7.47721600483217e-07	7.70412949198315e-05	SPAC27E2.03c	KAF1854465.1 hypothetical protein Lal_00012848 [Lupinus albus]	-	-	-	-	GO:0005737//cytoplasm	GO:0003924//GTPase activity;GO:0005525//GTP binding;GO:0015639//ferrous iron uptake transmembrane transporter activity;GO:0043022//ribosome binding	GO:0008150//biological_process;GO:0015684//ferrous iron transport;GO:0042254//ribosome biogenesis
Unigene0056301	51	100	8	0	0	0	1.50	3.10	0.28	0.00	0.00	0.00	1.62666666666667	0.001	-10.6677029317291	7.62112220919765e-07	7.84105546139082e-05	pph-3	KAB8349749.1 hypothetical protein FH972_023764 [Carpinus fangiana]	Genetic Information Processing	Translation	ko03015//mRNA surveillance pathway	K06269	-	GO:0004113//2',3'-cyclic-nucleotide 3'-phosphodiesterase activity;GO:0008803//bis(5'-nucleosyl)-tetraphosphatase (symmetrical) activity;GO:0016787//hydrolase activity;GO:0051731//polynucleotide 5'-hydroxyl-kinase activity	GO:0006139//nucleobase-containing compound metabolic process;GO:0042245//RNA repair
Unigene0043874	27	35	17	0	0	0	1.85	2.52	1.38	0.00	0.00	0.00	1.91666666666667	0.001	-10.9043837399979	7.68787949337228e-07	7.89832548758479e-05	--	-	-	-	-	-	-	-	-
Unigene0093479	42	84	10	0	0	0	3.88	8.15	1.10	0.00	0.00	0.00	4.37666666666667	0.001	-12.0956167950591	7.69954222500256e-07	7.89890933420039e-05	rpl37	XP_005648609.1 ribosomal protein L37 component of cytosolic 80S ribosome and 60S large subunit [Coccomyxa subellipsoidea C-169]	Genetic Information Processing	Translation	ko03010//Ribosome	K02922	GO:0005840//ribosome	GO:0003735//structural constituent of ribosome	GO:0006412//translation
Unigene0095910	101	127	10	1	0	0	5.32	7.03	0.63	0.06	0.00	0.00	4.32666666666667	0.02	-7.75711216727798	7.77074736401387e-07	7.94998023055369e-05	rpl-5	XP_023911436.1 60S ribosomal protein L5-like [Quercus suber]	Genetic Information Processing	Translation	ko03010//Ribosome	K02932	GO:0005840//ribosome	GO:0003735//structural constituent of ribosome;GO:0008097//5S rRNA binding	GO:0006412//translation
Unigene0008397	147	130	90	39	29	32	3.73	3.46	2.71	1.18	0.83	1.05	3.3	1.02	-1.69389687227432	7.80880332032062e-07	7.97651893826208e-05	--	-	-	-	-	-	-	-	-
Unigene0040896	70	24	16	0	0	0	3.43	1.24	0.93	0.00	0.00	0.00	1.86666666666667	0.001	-10.8662486111112	7.83205237291711e-07	7.98880562742951e-05	pelB	XP_023907056.1 probable pectin lyase B [Quercus suber]	-	-	-	-	-	-	-
Unigene0001413	42	33	14	0	0	0	1.12	0.92	0.44	0.00	0.00	0.00	0.826666666666667	0.001	-9.69116190455308	7.84883067248628e-07	7.99446634319035e-05	--	-	-	-	-	-	-	-	-
Unigene0028981	52	122	7	0	0	0	2.47	6.07	0.39	0.00	0.00	0.00	2.97666666666667	0.001	-11.5394819592874	7.8757722681617e-07	8.01044797394727e-05	sbp1	KAB8360808.1 hypothetical protein FH972_024542 [Carpinus fangiana]	-	-	-	-	GO:0005634//nucleus;GO:0043625//delta DNA polymerase complex	-	GO:0006260//DNA replication;GO:0046907//intracellular transport
Unigene0087403	495	1083	21	0	0	0	28.92	66.41	1.45	0.00	0.00	0.00	32.26	0.001	-14.977458818043	8.11973221228751e-07	8.24679849241418e-05	--	ACF87883.1 unknown [Zea mays]	-	-	-	-	-	-	-
Unigene0067073	45	91	9	0	0	0	1.51	3.21	0.36	0.00	0.00	0.00	1.69333333333333	0.001	-10.7256502809384	8.22190686509682e-07	8.33867668197006e-05	--	KAB8360743.1 hypothetical protein FH972_024478 [Carpinus fangiana]	-	-	-	-	-	-	-
Unigene0042933	31	122	11	0	0	0	1.07	4.42	0.45	0.00	0.00	0.00	1.98	0.001	-10.951284714967	8.27982108375091e-07	8.38546830298454e-05	acu-8	XP_012896210.1 uncharacterized protein [Blastocystis hominis]	-	-	-	-	-	GO:0003986//acetyl-CoA hydrolase activity;GO:0008410//CoA-transferase activity;GO:0008775//acetate CoA-transferase activity	GO:0006083//acetate metabolic process;GO:0019679//propionate metabolic process, methylcitrate cycle;GO:0046358//butyrate biosynthetic process
Unigene0034075	32	27	17	0	0	0	2.24	1.98	1.41	0.00	0.00	0.00	1.87666666666667	0.001	-10.8739567062464	8.32458652512549e-07	8.41882935837158e-05	--	-	-	-	-	-	-	-	-
Unigene0000964	428	380	281	120	183	112	21.73	20.25	16.92	7.26	10.46	7.34	19.6333333333333	8.35333333333333	-1.23288121939596	8.3736381572413e-07	8.45642433873913e-05	--	-	-	-	-	-	-	-	-
Unigene0001719	56	134	6	0	0	0	1.71	4.30	0.22	0.00	0.00	0.00	2.07666666666667	0.001	-11.0200539471902	8.39257074053336e-07	8.46353907951492e-05	FLC2	XP_023919770.1 flavin carrier protein 2-like [Quercus suber]	-	-	-	-	-	-	-
Unigene0001674	40	203	6	0	0	0	0.90	4.80	0.16	0.00	0.00	0.00	1.95333333333333	0.001	-10.9317224485885	8.45309376431913e-07	8.51251650266237e-05	--	KAB8349702.1 hypothetical protein FH972_023717 [Carpinus fangiana]	-	-	-	-	-	-	-
Unigene0001522	85	184	3	0	0	0	1.47	3.34	0.06	0.00	0.00	0.00	1.62333333333333	0.001	-10.6647435562485	8.46725958628718e-07	8.51473842888261e-05	OPT2	KAB8339086.1 hypothetical protein FH972_022022 [Carpinus fangiana]	-	-	-	-	-	GO:0015198//oligopeptide transporter activity	GO:0055085//transmembrane transport
Unigene0100982	39	50	12	0	0	0	4.87	6.56	1.78	0.00	0.00	0.00	4.40333333333333	0.001	-12.104380345413	8.5719783634838e-07	8.59576258514022e-05	eat-5	XP_023929023.1 cytochrome c oxidase subunit 6A, mitochondrial-like [Quercus suber]	Metabolism;Metabolism	Global and overview maps;Energy metabolism	ko01100//Metabolic pathways;ko00190//Oxidative phosphorylation	K02266;K02266	GO:0005743//mitochondrial inner membrane;GO:0005751//mitochondrial respiratory chain complex IV	GO:0004129//cytochrome-c oxidase activity	-
Unigene0091733	3	1	1	23	38	27	0.06	0.02	0.03	0.59	0.92	0.75	0.0366666666666667	0.753333333333333	4.36074734377789	9.20644737296237e-07	9.20605946085396e-05	Scp2	XP_004364627.1 sterol carrier protein 2 [Capsaspora owczarzaki ATCC 30864]	Metabolism;Metabolism;Cellular Processes;Metabolism	Global and overview maps;Global and overview maps;Transport and catabolism;Lipid metabolism	ko01100//Metabolic pathways;ko01212//Fatty acid metabolism;ko04146//Peroxisome;ko01040//Biosynthesis of unsaturated fatty acids	K08764;K08764;K08764;K08764	-	GO:0003674//molecular_function;GO:0003985//acetyl-CoA C-acetyltransferase activity;GO:0003988//acetyl-CoA C-acyltransferase activity;GO:0004315//3-oxoacyl-[acyl-carrier-protein] synthase activity;GO:0016747//transferase activity, transferring acyl groups other than amino-acyl groups	GO:0006631//fatty acid metabolic process;GO:0006633//fatty acid biosynthetic process;GO:0009062//fatty acid catabolic process;GO:0030436//asexual sporulation
Unigene0035050	82	102	5	0	0	0	2.33	3.04	0.17	0.00	0.00	0.00	1.84666666666667	0.001	-10.8507077602154	9.22514507515383e-07	9.21181842799057e-05	CTG1	XP_023895907.1 guanine nucleotide-binding protein subunit alpha-like [Quercus suber]	-	-	-	-	-	GO:0003677//DNA binding;GO:0003896//DNA primase activity;GO:0003924//GTPase activity;GO:0005525//GTP binding;GO:0008270//zinc ion binding;GO:0019001//guanyl nucleotide binding;GO:0031683//G-protein beta/gamma-subunit complex binding	GO:0006260//DNA replication;GO:0006269//DNA replication, synthesis of RNA primer;GO:0007186//G-protein coupled receptor signaling pathway
Unigene0012588	45	168	6	0	0	0	2.14	8.39	0.34	0.00	0.00	0.00	3.62333333333333	0.001	-11.8231018191935	9.2866296835679e-07	9.26022652074207e-05	SDH2	KAB8336808.1 hypothetical protein FH972_021117 [Carpinus fangiana]	Metabolism;Metabolism;Metabolism;Metabolism;Metabolism	Global and overview maps;Global and overview maps;Global and overview maps;Energy metabolism;Carbohydrate metabolism	ko01100//Metabolic pathways;ko01110//Biosynthesis of secondary metabolites;ko01200//Carbon metabolism;ko00190//Oxidative phosphorylation;ko00020//Citrate cycle (TCA cycle)	K00235;K00235;K00235;K00235;K00235	-	GO:0000104//succinate dehydrogenase activity;GO:0004854//xanthine dehydrogenase activity;GO:0009055//electron carrier activity;GO:0043546//molybdopterin cofactor binding;GO:0051536//iron-sulfur cluster binding	GO:0006099//tricarboxylic acid cycle;GO:0009060//aerobic respiration;GO:0009061//anaerobic respiration;GO:0046415//urate metabolic process
Unigene0060224	47	97	8	0	0	0	1.29	2.79	0.26	0.00	0.00	0.00	1.44666666666667	0.001	-10.4985168266107	9.62578596215034e-07	9.57159140747221e-05	sed4	XP_023902667.1 tripeptidyl-peptidase sed4-like [Quercus suber]	-	-	-	-	-	GO:0008236//serine-type peptidase activity	-
Unigene0055464	75	85	6	0	0	0	1.88	2.24	0.18	0.00	0.00	0.00	1.43333333333333	0.001	-10.4851584437557	9.63921378591454e-07	9.57159140747221e-05	GPH1	KAB8337088.1 hypothetical protein FH972_021392 [Carpinus fangiana]	Metabolism;Metabolism;Metabolism	Global and overview maps;Global and overview maps;Carbohydrate metabolism	ko01100//Metabolic pathways;ko01110//Biosynthesis of secondary metabolites;ko00500//Starch and sucrose metabolism	K00688;K00688;K00688	-	GO:0004645//phosphorylase activity;GO:0008184//glycogen phosphorylase activity	GO:0005975//carbohydrate metabolic process;GO:0005977//glycogen metabolic process
Unigene0054031	8311	7897	4571	2021	2939	2707	145.68	145.29	95.01	42.18	57.98	61.20	128.66	53.7866666666667	-1.25824310545483	9.94701304149719e-07	9.84975643276043e-05	ISPG	XP_002454137.1 4-hydroxy-3-methylbut-2-en-1-yl diphosphate synthase (ferredoxin), chloroplastic [Sorghum bicolor]	Metabolism;Metabolism;Metabolism	Global and overview maps;Global and overview maps;Metabolism of terpenoids and polyketides	ko01100//Metabolic pathways;ko01110//Biosynthesis of secondary metabolites;ko00900//Terpenoid backbone biosynthesis	K03526;K03526;K03526	GO:0005575//cellular_component;GO:0005622//intracellular;GO:0005623//cell;GO:0005737//cytoplasm;GO:0009507//chloroplast;GO:0009526//plastid envelope;GO:0009532//plastid stroma;GO:0009536//plastid;GO:0009570//chloroplast stroma;GO:0009941//chloroplast envelope;GO:0031967//organelle envelope;GO:0031975//envelope;GO:0043226//organelle;GO:0043227//membrane-bounded organelle;GO:0043229//intracellular …	GO:0003674//molecular_function;GO:0003824//catalytic activity;GO:0005488//binding;GO:0005506//iron ion binding;GO:0016491//oxidoreductase activity;GO:0016725//oxidoreductase activity, acting on CH or CH2 groups;GO:0043167//ion binding;GO:0043169//cation binding;GO:0046429//4-hydroxy-3-methylbut-2-en-1-yl diphosphate synthase activity;GO:0046872//metal ion binding;GO:0046914//transition metal ion …	GO:0001101//response to acid chemical;GO:0002376//immune system process;GO:0006081//cellular aldehyde metabolic process;GO:0006082//organic acid metabolic process;GO:0006090//pyruvate metabolic process;GO:0006629//lipid metabolic process;GO:0006644//phospholipid metabolic process;GO:0006720//isoprenoid metabolic process;GO:0006721//terpenoid metabolic process;GO:0006793//phosphorus metabolic proc…
Unigene0090724	40	96	9	0	0	0	1.28	3.23	0.34	0.00	0.00	0.00	1.61666666666667	0.001	-10.6588065312407	1.02629836976931e-06	0.000101485229211757	tca-9	XP_023907986.1 succinate--CoA ligase [ADP-forming] subunit beta, mitochondrial-like [Quercus suber]	Metabolism;Metabolism;Metabolism;Metabolism;Metabolism	Global and overview maps;Global and overview maps;Global and overview maps;Carbohydrate metabolism;Carbohydrate metabolism	ko01100//Metabolic pathways;ko01110//Biosynthesis of secondary metabolites;ko01200//Carbon metabolism;ko00020//Citrate cycle (TCA cycle);ko00640//Propanoate metabolism	K01900;K01900;K01900;K01900;K01900	-	GO:0003824//catalytic activity;GO:0003985//acetyl-CoA C-acetyltransferase activity;GO:0004637//phosphoribosylamine-glycine ligase activity;GO:0004774//succinate-CoA ligase activity;GO:0004775//succinate-CoA ligase (ADP-forming) activity;GO:0004776//succinate-CoA ligase (GDP-forming) activity;GO:0016874//ligase activity	GO:0006099//tricarboxylic acid cycle;GO:0006189//'de novo' IMP biosynthetic process;GO:0009152//purine ribonucleotide biosynthetic process;GO:0046356//acetyl-CoA catabolic process;GO:0051235//maintenance of location
Unigene0020448	72	139	11	0	1	0	3.87	7.84	0.70	0.00	0.06	0.00	4.13666666666667	0.02	-7.6923248994092	1.05828006946666e-06	0.000104502588218887	ypt-1	XP_023906993.1 GTP-binding protein ypt1 isoform X2 [Quercus suber]	-	-	-	-	-	GO:0003924//GTPase activity;GO:0005524//ATP binding;GO:0005525//GTP binding;GO:0015639//ferrous iron uptake transmembrane transporter activity;GO:0016887//ATPase activity;GO:0043022//ribosome binding	GO:0006412//translation;GO:0015684//ferrous iron transport;GO:0042254//ribosome biogenesis
Unigene0006129	784	444	301	54	129	118	8.99	5.34	4.09	0.74	1.66	1.74	6.14	1.38	-2.15357038859201	1.06181870761569e-06	0.00010470679574254	At3g47110	OQU83533.1 hypothetical protein SORBI_3005G131600 [Sorghum bicolor]	-	-	-	-	-	GO:0004672//protein kinase activity;GO:0005515//protein binding;GO:0005524//ATP binding	GO:0006468//protein phosphorylation
Unigene0068800	61	173	4	0	0	0	1.63	4.85	0.13	0.00	0.00	0.00	2.20333333333333	0.001	-11.1054720556739	1.07205012996223e-06	0.000105569506366419	SSD1	XP_023902605.1 virulence protein SSD1-like [Quercus suber]	-	-	-	-	-	GO:0003723//RNA binding;GO:0004540//ribonuclease activity;GO:0008859//exoribonuclease II activity;GO:0008997//ribonuclease R activity;GO:0016896//exoribonuclease activity, producing 5'-phosphomonoesters	GO:0006401//RNA catabolic process
Unigene0024987	78	310	5	0	1	0	2.66	11.08	0.20	0.00	0.04	0.00	4.64666666666667	0.0133333333333333	-8.44501484586843	1.07563277405196e-06	0.000105776003610743	--	-	-	-	-	-	-	-	-
Unigene0002668	237	204	86	27	42	35	4.90	4.43	2.11	0.66	0.98	0.93	3.81333333333333	0.856666666666667	-2.15424678758451	1.08042334435874e-06	0.000106100552894219	WRKY24	RLN00774.1 putative WRKY transcription factor 25 [Panicum miliaceum]	Organismal Systems;Environmental Information Processing	Environmental adaptation;Signal transduction	ko04626//Plant-pathogen interaction;ko04016//MAPK signaling pathway - plant	K13424;K13424	-	GO:0003700//transcription factor activity, sequence-specific DNA binding;GO:0043565//sequence-specific DNA binding	GO:0006355//regulation of transcription, DNA-templated
Unigene0095370	36	48	12	0	0	0	1.47	2.05	0.58	0.00	0.00	0.00	1.36666666666667	0.001	-10.4164456936717	1.0853501052406e-06	0.00010643756397082	--	-	-	-	-	-	-	-	-
Unigene0016158	28	43	50	115	130	123	4.23	6.82	8.96	20.70	22.11	23.98	6.67	22.2633333333333	1.73891094697696	1.10425623182804e-06	0.000108142683545339	--	-	-	-	-	-	-	-	-
Unigene0011408	77	47	23	4	1	1	3.58	2.29	1.27	0.22	0.05	0.06	2.38	0.11	-4.43538614467065	1.11064570309824e-06	0.000108619013905886	--	-	-	-	-	-	-	-	-
Unigene0068933	46	117	7	0	0	0	1.36	3.64	0.25	0.00	0.00	0.00	1.75	0.001	-10.7731392067197	1.11246080457611e-06	0.000108647286561598	SHO1	XP_023915201.1 high osmolarity signaling protein SHO1B-like [Quercus suber]	-	-	-	-	-	GO:0005515//protein binding	-
Unigene0036661	101	124	202	531	414	432	2.32	2.99	5.51	14.54	10.72	12.81	3.60666666666667	12.69	1.81495407073545	1.11776575824066e-06	0.000108886163048552	PFP-ALPHA	AWA44693.1 Pyrophosphate--fructose 6-phosphate 1-phosphotransferase subunit alpha [Saccharum officinarum]	Metabolism;Metabolism;Metabolism;Metabolism;Metabolism	Global and overview maps;Global and overview maps;Carbohydrate metabolism;Carbohydrate metabolism;Carbohydrate metabolism	ko01100//Metabolic pathways;ko01110//Biosynthesis of secondary metabolites;ko00010//Glycolysis / Gluconeogenesis;ko00030//Pentose phosphate pathway;ko00051//Fructose and mannose metabolism	K00895;K00895;K00895;K00895;K00895	-	GO:0003872//6-phosphofructokinase activity;GO:0016773//phosphotransferase activity, alcohol group as acceptor;GO:0047334//diphosphate-fructose-6-phosphate 1-phosphotransferase activity	GO:0006096//glycolytic process
Unigene0049035	264	229	120	54	62	50	9.47	8.62	5.10	2.31	2.50	2.31	7.73	2.37333333333333	-1.70355367367961	1.11796543658428e-06	0.000108886163048552	--	-	-	-	-	-	-	-	-
Unigene0016937	94	650	40	0	0	0	2.78	20.21	1.40	0.00	0.00	0.00	8.13	0.001	-12.9890396369624	1.1302618106375e-06	0.000109933401819615	GND1	XP_023926123.1 6-phosphogluconate dehydrogenase, decarboxylating 1-like [Quercus suber]	Metabolism;Metabolism;Metabolism;Metabolism;Metabolism	Global and overview maps;Global and overview maps;Global and overview maps;Metabolism of other amino acids;Carbohydrate metabolism	ko01100//Metabolic pathways;ko01110//Biosynthesis of secondary metabolites;ko01200//Carbon metabolism;ko00480//Glutathione metabolism;ko00030//Pentose phosphate pathway	K00033;K00033;K00033;K00033;K00033	GO:0005737//cytoplasm	GO:0004616//phosphogluconate dehydrogenase (decarboxylating) activity;GO:0008442//3-hydroxyisobutyrate dehydrogenase activity;GO:0008679//2-hydroxy-3-oxopropionate reductase activity;GO:0050661//NADP binding	GO:0006098//pentose-phosphate shunt;GO:0006574//valine catabolic process;GO:0055114//oxidation-reduction process
Unigene0012590	96	101	4	0	0	0	9.66	10.67	0.48	0.00	0.00	0.00	6.93666666666667	0.001	-12.7600268439015	1.15168515539115e-06	0.000111864294690837	hex-1	XP_023886920.1 uncharacterized protein LOC111999019 [Quercus suber]	-	-	-	-	-	-	-
Unigene0020082	46	52	10	0	0	0	2.21	2.63	0.57	0.00	0.00	0.00	1.80333333333333	0.001	-10.816450377993	1.15386664126257e-06	0.000111923492177073	SPAC22A12.16	KAB8627227.1 hypothetical protein FH972_026060 [Carpinus fangiana]	Metabolism;Metabolism;Metabolism	Global and overview maps;Global and overview maps;Carbohydrate metabolism	ko01100//Metabolic pathways;ko01110//Biosynthesis of secondary metabolites;ko00020//Citrate cycle (TCA cycle)	K01648;K01648;K01648	-	GO:0004774//succinate-CoA ligase activity;GO:0004775//succinate-CoA ligase (ADP-forming) activity;GO:0004776//succinate-CoA ligase (GDP-forming) activity	GO:0006099//tricarboxylic acid cycle
Unigene0023312	43	57	10	0	0	0	1.88	2.62	0.52	0.00	0.00	0.00	1.67333333333333	0.001	-10.708509148117	1.1637198453252e-06	0.000112725662350501	PDA1	KAB8349721.1 hypothetical protein FH972_023736 [Carpinus fangiana]	Metabolism;Metabolism;Metabolism;Metabolism;Metabolism;Metabolism	Global and overview maps;Global and overview maps;Global and overview maps;Carbohydrate metabolism;Carbohydrate metabolism;Carbohydrate metabolism	ko01100//Metabolic pathways;ko01110//Biosynthesis of secondary metabolites;ko01200//Carbon metabolism;ko00010//Glycolysis / Gluconeogenesis;ko00620//Pyruvate metabolism;ko00020//Citrate cycle (TCA cycle)	K00161;K00161;K00161;K00161;K00161;K00161	GO:0005737//cytoplasm;GO:0045250//cytosolic pyruvate dehydrogenase complex;GO:0045252//oxoglutarate dehydrogenase complex	GO:0004591//oxoglutarate dehydrogenase (succinyl-transferring) activity;GO:0004739//pyruvate dehydrogenase (acetyl-transferring) activity;GO:0008661//1-deoxy-D-xylulose-5-phosphate synthase activity;GO:0016624//oxidoreductase activity, acting on the aldehyde or oxo group of donors, disulfide as acceptor	GO:0006086//acetyl-CoA biosynthetic process from pyruvate;GO:0006099//tricarboxylic acid cycle;GO:0006554//lysine catabolic process;GO:0006568//tryptophan metabolic process;GO:0008615//pyridoxine biosynthetic process;GO:0009228//thiamine biosynthetic process;GO:0009240//isopentenyl diphosphate biosynthetic process;GO:0016114//terpenoid biosynthetic process
Unigene0014062	102	435	3	0	1	1	2.95	13.22	0.10	0.00	0.03	0.04	5.42333333333333	0.0233333333333333	-7.86064361361492	1.17303637316426e-06	0.000113473737310021	--	-	-	-	-	-	GO:0016021//integral component of membrane	GO:0016757//transferase activity, transferring glycosyl groups;GO:0017022//myosin binding	-
Unigene0041799	51	141	14	0	1	0	1.56	4.54	0.51	0.00	0.03	0.00	2.20333333333333	0.01	-7.78354396078653	1.2060480865331e-06	0.000116508827159969	gsdA	XP_023889125.1 glucose-6-phosphate 1-dehydrogenase [Quercus suber]	Metabolism;Metabolism;Metabolism;Metabolism;Metabolism	Global and overview maps;Global and overview maps;Global and overview maps;Metabolism of other amino acids;Carbohydrate metabolism	ko01100//Metabolic pathways;ko01110//Biosynthesis of secondary metabolites;ko01200//Carbon metabolism;ko00480//Glutathione metabolism;ko00030//Pentose phosphate pathway	K00036;K00036;K00036;K00036;K00036	-	GO:0004345//glucose-6-phosphate dehydrogenase activity;GO:0016614//oxidoreductase activity, acting on CH-OH group of donors;GO:0050661//NADP binding	GO:0006006//glucose metabolic process;GO:0006098//pentose-phosphate shunt;GO:0055114//oxidation-reduction process
Unigene0024134	28	34	15	0	0	0	1.30	1.66	0.83	0.00	0.00	0.00	1.26333333333333	0.001	-10.3030196323373	1.22511118504764e-06	0.000118190028511974	--	-	-	-	-	-	-	-	-
Unigene0045658	71	218	10	0	1	1	1.80	5.81	0.30	0.00	0.03	0.03	2.63666666666667	0.02	-7.04257138375164	1.2353561234282e-06	0.000119017117618021	--	XP_023876646.1 arginine-glutamic acid dipeptide repeats protein-like [Quercus suber]	-	-	-	-	-	-	-
Unigene0094314	450	809	155	79	42	29	23.22	43.81	9.48	4.85	2.44	1.93	25.5033333333333	3.07333333333333	-3.05280966730017	1.24390728125106e-06	0.000119679009058421	SRG1	PWZ07414.1 Protein SRG1 [Zea mays]	-	-	-	-	-	GO:0003676//nucleic acid binding;GO:0016491//oxidoreductase activity;GO:0043138//3'-5' DNA helicase activity	GO:0055114//oxidation-reduction process
Unigene0016616	28	62	13	0	0	0	2.35	5.47	1.29	0.00	0.00	0.00	3.03666666666667	0.001	-11.5682728379683	1.25047444354823e-06	0.000120148487121867	atp7	XP_023877278.1 nascent polypeptide-associated complex subunit alpha-like [Quercus suber]	-	-	-	-	GO:0000276//mitochondrial proton-transporting ATP synthase complex, coupling factor F(o)	GO:0015078//hydrogen ion transmembrane transporter activity	GO:0015986//ATP synthesis coupled proton transport
Unigene0043819	63	55	8	0	0	0	2.76	2.53	0.42	0.00	0.00	0.00	1.90333333333333	0.001	-10.894312529529	1.2658947901633e-06	0.000121302707099942	--	-	-	-	-	-	-	-	-
Unigene0012647	147	199	145	40	67	52	6.27	8.90	7.33	2.03	3.21	2.86	7.5	2.7	-1.47393118833241	1.27500506358176e-06	0.000122011472462138	PER29	XP_002440832.1 peroxidase 29 [Sorghum bicolor]	Metabolism;Metabolism;Metabolism	Global and overview maps;Global and overview maps;Biosynthesis of other secondary metabolites	ko01100//Metabolic pathways;ko01110//Biosynthesis of secondary metabolites;ko00940//Phenylpropanoid biosynthesis	K00430;K00430;K00430	-	GO:0004601//peroxidase activity;GO:0020037//heme binding	GO:0006979//response to oxidative stress;GO:0055114//oxidation-reduction process
Unigene0091229	25	29	17	0	0	0	1.69	2.05	1.36	0.00	0.00	0.00	1.7	0.001	-10.7313190310251	1.27968080025237e-06	0.000122294542195393	mt-atp6	AOC61490.1 ATP synthase F0 subunit 6 [Rhexinema sarcinoideum]	Metabolism;Metabolism	Global and overview maps;Energy metabolism	ko01100//Metabolic pathways;ko00190//Oxidative phosphorylation	K02126;K02126	GO:0000276//mitochondrial proton-transporting ATP synthase complex, coupling factor F(o);GO:0045263//proton-transporting ATP synthase complex, coupling factor F(o);GO:0045264//plasma membrane proton-transporting ATP synthase complex, coupling factor F(o)	GO:0015078//hydrogen ion transmembrane transporter activity;GO:0046933//proton-transporting ATP synthase activity, rotational mechanism	GO:0015986//ATP synthesis coupled proton transport
Unigene0069538	14132	11651	9407	5863	4540	4348	481.10	416.32	379.74	237.66	173.96	190.93	425.72	200.85	-1.08378640703796	1.28862554273879e-06	0.000122984279847686	--	NP_001183616.1 uncharacterized protein LOC100502210 [Zea mays]	-	-	-	-	-	-	-
Unigene0076930	533	555	351	136	232	130	21.73	23.74	16.96	6.60	10.64	6.83	20.81	8.02333333333333	-1.37500332398199	1.29843465362497e-06	0.000123754554262566	DAO	XP_002441559.1 probable 2-oxoglutarate-dependent dioxygenase AOP1 [Sorghum bicolor]	-	-	-	-	-	GO:0016491//oxidoreductase activity	GO:0055114//oxidation-reduction process
Unigene0069054	14	62	26	0	0	0	0.84	3.91	1.85	0.00	0.00	0.00	2.2	0.001	-11.103287808412	1.30918612734844e-06	0.000124612466188271	CELA1	OLP97407.1 Exportin-2 [Symbiodinium microadriaticum]	-	-	-	-	-	GO:0004252//serine-type endopeptidase activity	GO:0006508//proteolysis
Unigene0006348	88	103	4	0	0	0	3.51	4.31	0.19	0.00	0.00	0.00	2.67	0.001	-11.3826240265749	1.32555650961548e-06	0.000125942126030317	--	XP_023902399.1 uncharacterized protein LOC112014248 [Quercus suber]	-	-	-	-	-	-	-
Unigene0079568	30	19	21	0	0	0	0.85	0.56	0.70	0.00	0.00	0.00	0.703333333333333	0.001	-9.45806478287339	1.32669346352709e-06	0.000125942126030317	PDZK1	BAJ93323.1 predicted protein [Hordeum vulgare subsp. vulgare] [Hordeum vulgare]	-	-	-	-	GO:0030288//outer membrane-bounded periplasmic space	GO:0004222//metalloendopeptidase activity;GO:0004252//serine-type endopeptidase activity;GO:0005515//protein binding;GO:0008236//serine-type peptidase activity;GO:0045152//antisigma factor binding	GO:0006508//proteolysis;GO:0006950//response to stress;GO:0030436//asexual sporulation
Unigene0096029	398	435	225	96	122	121	3.39	3.89	2.27	0.97	1.17	1.33	3.18333333333333	1.15666666666667	-1.46056507034484	1.33143181117377e-06	0.000126223636032142	LRK10	XP_021311197.1 LEAF RUST 10 DISEASE-RESISTANCE LOCUS RECEPTOR-LIKE PROTEIN KINASE-like 2.7 [Sorghum bicolor]	-	-	-	-	-	GO:0004672//protein kinase activity;GO:0005524//ATP binding;GO:0030247//polysaccharide binding	GO:0006468//protein phosphorylation
Unigene0082001	265	226	163	86	86	66	9.41	8.42	6.86	3.64	3.44	3.02	8.23	3.36666666666667	-1.28957154350362	1.3446583776026e-06	0.000127308035252889	--	-	-	-	-	-	-	-	-
Unigene0082236	40	287	3	0	0	0	1.94	14.60	0.17	0.00	0.00	0.00	5.57	0.001	-12.4434616122274	1.34782489096643e-06	0.000127438364889956	ADY2	XP_024357228.1 ammonia transport outward protein 2-like [Physcomitrella patens]	-	-	-	-	GO:0016021//integral component of membrane	-	-
Unigene0047245	50	69	8	0	0	0	3.64	5.28	0.69	0.00	0.00	0.00	3.20333333333333	0.001	-11.64535821494	1.35511881775085e-06	0.00012795808284802	nhp-1	XP_023878260.1 non-histone chromosomal protein 6-like [Quercus suber]	-	-	-	-	-	-	-
Unigene0092436	23	24	20	0	0	0	0.88	0.96	0.90	0.00	0.00	0.00	0.913333333333333	0.001	-9.83499767712673	1.37146468148418e-06	0.000129330027718714	krt18	-	-	-	-	-	-	GO:0005524//ATP binding	GO:0007059//chromosome segregation;GO:0030261//chromosome condensation
Unigene0011225	435	185	194	44	81	49	20.13	8.99	10.65	2.42	4.22	2.93	13.2566666666667	3.19	-2.05508973231919	1.37933530779474e-06	0.000129900179773891	AATP1	XP_002466265.1 AAA-ATPase At3g28580 [Sorghum bicolor]	-	-	-	-	-	GO:0005524//ATP binding;GO:0016887//ATPase activity	-
Unigene0065478	30	34	14	0	0	0	1.31	1.56	0.73	0.00	0.00	0.00	1.2	0.001	-10.2288186904959	1.38173151919962e-06	0.000129953948444459	SLC25A6	XP_030537720.1 ADP,ATP carrier protein-like [Rhodamnia argentea]	-	-	-	-	-	GO:0008121//ubiquinol-cytochrome-c reductase activity	GO:0055114//oxidation-reduction process
Unigene0097187	36	69	10	0	0	0	2.56	5.15	0.84	0.00	0.00	0.00	2.85	0.001	-11.4767462039395	1.41700867772275e-06	0.000132920641406886	MBF1	XP_023919833.1 multiprotein-bridging factor 1-like [Quercus suber]	-	-	-	-	-	-	-
Unigene0050827	22	21	24	0	0	0	0.56	0.56	0.73	0.00	0.00	0.00	0.616666666666667	0.001	-9.26834705468252	1.43606431061521e-06	0.000134530882530094	krt8	-	-	-	-	-	GO:0030867//rough endoplasmic reticulum membrane	GO:0005524//ATP binding;GO:0008134//transcription factor binding;GO:0042803//protein homodimerization activity;GO:0070840//dynein complex binding	GO:0006606//protein import into nucleus;GO:0007059//chromosome segregation;GO:0023041//neuronal signal transduction;GO:0030261//chromosome condensation
Unigene0047523	1295	593	368	65	183	116	39.78	19.12	13.40	2.38	6.33	4.60	24.1	4.43666666666667	-2.44148507592659	1.4450340975509e-06	0.00013511548743264	TIFY11C	EER95398.1 hypothetical protein SORBI_3001G482700 [Sorghum bicolor]	Environmental Information Processing	Signal transduction	ko04075//Plant hormone signal transduction	K13464	GO:0005575//cellular_component;GO:0005622//intracellular;GO:0005623//cell;GO:0005634//nucleus;GO:0043226//organelle;GO:0043227//membrane-bounded organelle;GO:0043229//intracellular organelle;GO:0043231//intracellular membrane-bounded organelle;GO:0044424//intracellular part;GO:0044464//cell part	GO:0003674//molecular_function;GO:0003712//transcription cofactor activity;GO:0003714//transcription corepressor activity	GO:0006139//nucleobase-containing compound metabolic process;GO:0006351//transcription, DNA-templated;GO:0006355//regulation of transcription, DNA-templated;GO:0006725//cellular aromatic compound metabolic process;GO:0006807//nitrogen compound metabolic process;GO:0006950//response to stress;GO:0008150//biological_process;GO:0008152//metabolic process;GO:0009058//biosynthetic process;GO:0009059//…
Unigene0018278	12	53	33	0	0	0	0.68	3.17	2.23	0.00	0.00	0.00	2.02666666666667	0.001	-10.9848931076098	1.44610027702954e-06	0.00013511548743264	Prss1	XP_014152448.1 hypothetical protein SARC_09030 [Sphaeroforma arctica JP610]	-	-	-	-	-	GO:0004252//serine-type endopeptidase activity	GO:0006508//proteolysis
Unigene0007996	56	123	20	0	2	0	1.37	3.16	0.58	0.00	0.06	0.00	1.70333333333333	0.02	-6.41221698021646	1.45869619705651e-06	0.000136113752479466	ace1	XP_023912631.1 zinc finger transcription factor ace1-like [Quercus suber]	-	-	-	-	-	-	-
Unigene0079520	27	170	8	0	0	0	0.90	5.94	0.32	0.00	0.00	0.00	2.38666666666667	0.001	-11.2207813714305	1.47002272397545e-06	0.00013699110978911	MNT1	XP_023882888.1 alpha-1,2 mannosyltransferase KTR1-like [Quercus suber]	Metabolism	Glycan biosynthesis and metabolism	ko00514//Other types of O-glycan biosynthesis	K10967	GO:0016020//membrane	GO:0000030//mannosyltransferase activity	GO:0006486//protein glycosylation
Unigene0097476	42	110	7	0	0	0	3.22	8.86	0.64	0.00	0.00	0.00	4.24	0.001	-12.0498485494506	1.50027723966634e-06	0.000139627762918332	--	XP_023917681.1 ATP synthase subunit H, mitochondrial-like [Quercus suber]	Metabolism;Metabolism	Global and overview maps;Energy metabolism	ko01100//Metabolic pathways;ko00190//Oxidative phosphorylation	K02141;K02141	GO:0000276//mitochondrial proton-transporting ATP synthase complex, coupling factor F(o)	-	GO:0015986//ATP synthesis coupled proton transport
Unigene0049240	304	270	198	15	65	53	12.38	11.54	9.56	0.73	2.98	2.78	11.16	2.16333333333333	-2.36700914455121	1.51414870623827e-06	0.000140734785167162	--	-	-	-	-	-	-	-	-
Unigene0003704	50	82	7	0	0	0	2.28	3.93	0.38	0.00	0.00	0.00	2.19666666666667	0.001	-11.1011002491743	1.55776957890275e-06	0.000144343582228369	--	KAB8345880.1 hypothetical protein FH972_022935 [Carpinus fangiana]	-	-	-	-	-	-	-
Unigene0076667	1375	425	401	75	149	124	54.15	17.57	18.73	3.52	6.60	6.30	30.15	5.47333333333333	-2.4616663757308	1.55905747059027e-06	0.000144343582228369	ERF2	PWZ22577.1 Ethylene-responsive transcription factor 2 [Zea mays]	-	-	-	-	-	GO:0003700//transcription factor activity, sequence-specific DNA binding	GO:0006355//regulation of transcription, DNA-templated
Unigene0033405	37	26	37	0	1	0	1.31	0.97	1.56	0.00	0.04	0.00	1.28	0.0133333333333333	-6.58496250072116	1.57762340166514e-06	0.000145872796530328	glpK	XP_023877437.1 uncharacterized protein LOC111989882 [Quercus suber]	Metabolism;Organismal Systems;Metabolism	Global and overview maps;Environmental adaptation;Lipid metabolism	ko01100//Metabolic pathways;ko04626//Plant-pathogen interaction;ko00561//Glycerolipid metabolism	K00864;K00864;K00864	-	GO:0004370//glycerol kinase activity;GO:0004856//xylulokinase activity;GO:0005515//protein binding;GO:0008737//L-fuculokinase activity;GO:0008741//ribulokinase activity;GO:0008993//rhamnulokinase activity;GO:0016773//phosphotransferase activity, alcohol group as acceptor;GO:0019200//carbohydrate kinase activity	GO:0005975//carbohydrate metabolic process;GO:0005997//xylulose metabolic process;GO:0006071//glycerol metabolic process;GO:0009255//Entner-Doudoroff pathway through 6-phosphogluconate;GO:0019301//rhamnose catabolic process;GO:0019568//arabinose catabolic process;GO:0042355//L-fucose catabolic process;GO:0042732//D-xylose metabolic process
Unigene0016761	118	64	61	13	19	16	13.65	7.77	8.37	1.79	2.47	2.39	9.93	2.21666666666667	-2.16340187786098	1.58319649389289e-06	0.00014600886110841	--	-	-	-	-	-	-	-	-
Unigene0063164	33	20	18	0	0	0	0.62	0.39	0.40	0.00	0.00	0.00	0.47	0.001	-8.876516946565	1.59882704851305e-06	0.000147259624027145	NLRC3	-	-	-	-	-	-	GO:0005515//protein binding	-
Unigene0046272	58	70	15	1	1	2	8.16	10.34	2.50	0.17	0.16	0.36	7	0.23	-4.92764915577532	1.60719286333002e-06	0.000147838902184118	--	KMS64825.1 hypothetical protein BVRB_042280, partial [Beta vulgaris subsp. vulgaris] [Beta vulgaris]	-	-	-	-	-	-	-
Unigene0007939	983	924	507	305	275	253	24.66	24.33	15.08	9.11	7.77	8.19	21.3566666666667	8.35666666666667	-1.35368699433032	1.61727577054049e-06	0.000148557715212281	SCPL18	ONM00509.1 Serine carboxypeptidase-like 19 [Zea mays]	-	-	-	-	-	GO:0004185//serine-type carboxypeptidase activity	GO:0006508//proteolysis
Unigene0083916	212	225	146	61	27	25	5.14	5.73	4.20	1.76	0.74	0.78	5.02333333333333	1.09333333333333	-2.19991169697974	1.62074573018258e-06	0.000148557715212281	--	XP_021303884.1 protein PLASTID MOVEMENT IMPAIRED 15 [Sorghum bicolor]	-	-	-	-	-	GO:0005524//ATP binding	GO:0007059//chromosome segregation;GO:0030261//chromosome condensation
Unigene0036008	35	32	31	2	4	3	1.36	1.30	1.43	0.09	0.17	0.15	1.36333333333333	0.136666666666667	-3.31840502832366	1.62126697360763e-06	0.000148557715212281	REIL1	RLM55815.1 hypothetical protein C2845_PM10G19880 [Panicum miliaceum]	-	-	-	-	-	-	-
Unigene0072238	984	1246	597	262	352	327	24.41	32.45	17.56	7.74	9.83	10.47	24.8066666666667	9.34666666666667	-1.40820404111515	1.63041180329604e-06	0.000149203636451502	--	OEL27020.1 hypothetical protein BAE44_0011962 [Dichanthelium oligosanthes]	-	-	-	-	-	GO:0005515//protein binding	-
Unigene0004397	390	410	167	79	96	70	9.70	10.70	4.93	2.34	2.69	2.25	8.44333333333333	2.42666666666667	-1.7988367215138	1.63267326199436e-06	0.000149218791058039	At4g20820	XP_002438543.1 berberine bridge enzyme-like 18 isoform X1 [Sorghum bicolor]	Metabolism;Metabolism;Metabolism	Global and overview maps;Global and overview maps;Biosynthesis of other secondary metabolites	ko01100//Metabolic pathways;ko01110//Biosynthesis of secondary metabolites;ko00940//Phenylpropanoid biosynthesis	K22395;K22395;K22395	GO:0005634//nucleus	GO:0003677//DNA binding;GO:0005496//steroid binding;GO:0008891//glycolate oxidase activity;GO:0016491//oxidoreductase activity;GO:0030284//estrogen receptor activity;GO:0050660//flavin adenine dinucleotide binding	GO:0005975//carbohydrate metabolic process;GO:0006355//regulation of transcription, DNA-templated;GO:0043401//steroid hormone mediated signaling pathway;GO:0055114//oxidation-reduction process
Unigene0084544	490	534	350	200	148	126	4.94	5.66	4.19	2.40	1.68	1.64	4.93	1.90666666666667	-1.37053500032068	1.65050018547604e-06	0.000150654694494022	SPBC29A10.10c	XP_020403761.1 uncharacterized protein LOC103646033 isoform X1 [Zea mays]	-	-	-	-	GO:0009338//exodeoxyribonuclease V complex	GO:0003677//DNA binding;GO:0003678//DNA helicase activity;GO:0004386//helicase activity;GO:0005524//ATP binding;GO:0008854//exodeoxyribonuclease V activity;GO:0016787//hydrolase activity;GO:0016887//ATPase activity	GO:0006281//DNA repair;GO:0006310//DNA recombination
Unigene0098561	33	43	25	1	0	0	0.71	0.97	0.63	0.03	0.00	0.00	0.77	0.01	-6.2667865406949	1.67891005038374e-06	0.000153051675873459	--	XP_002449997.1 uncharacterized protein LOC8085990 [Sorghum bicolor]	-	-	-	-	-	-	-
Unigene0073968	43	98	7	0	0	0	2.43	5.81	0.47	0.00	0.00	0.00	2.90333333333333	0.001	-11.5034945027651	1.68435887924614e-06	0.000153352044917759	atp-3	XP_023910932.1 ATP synthase subunit 4, mitochondrial-like [Quercus suber]	Metabolism;Metabolism	Global and overview maps;Energy metabolism	ko01100//Metabolic pathways;ko00190//Oxidative phosphorylation	K02127;K02127	GO:0000276//mitochondrial proton-transporting ATP synthase complex, coupling factor F(o)	GO:0015078//hydrogen ion transmembrane transporter activity	GO:0015986//ATP synthesis coupled proton transport
Unigene0073054	52	96	6	0	0	0	1.57	3.05	0.22	0.00	0.00	0.00	1.61333333333333	0.001	-10.6558288314408	1.69242002301314e-06	0.000153889180559983	pgi-1	XP_023870737.1 glucose-6-phosphate isomerase-like [Quercus suber]	Metabolism;Metabolism;Metabolism;Metabolism;Metabolism;Metabolism;Metabolism	Global and overview maps;Global and overview maps;Global and overview maps;Carbohydrate metabolism;Carbohydrate metabolism;Carbohydrate metabolism;Carbohydrate metabolism	ko01100//Metabolic pathways;ko01110//Biosynthesis of secondary metabolites;ko01200//Carbon metabolism;ko00010//Glycolysis / Gluconeogenesis;ko00500//Starch and sucrose metabolism;ko00520//Amino sugar and nucleotide sugar metabolism;ko00030//Pentose phosphate pathway	K01810;K01810;K01810;K01810;K01810;K01810;K01810	-	GO:0004347//glucose-6-phosphate isomerase activity	GO:0006094//gluconeogenesis;GO:0006096//glycolytic process
Unigene0054174	564	579	310	104	201	131	19.38	20.88	12.63	4.26	7.77	5.81	17.63	5.94666666666667	-1.56787936012103	1.713559878376e-06	0.000155541524259344	JUB1	XP_002466362.1 transcription factor JUNGBRUNNEN 1 [Sorghum bicolor]	-	-	-	-	-	GO:0003677//DNA binding	GO:0006355//regulation of transcription, DNA-templated
Unigene0061488	89	99	27	8	2	2	3.73	4.36	1.34	0.40	0.09	0.11	3.14333333333333	0.2	-3.97422336506658	1.71496125600215e-06	0.000155541524259344	--	XP_021316835.1 uncharacterized protein LOC8059968 [Sorghum bicolor]	-	-	-	-	-	GO:0046983//protein dimerization activity	-
Unigene0057445	98	151	54	7	0	0	3.70	5.98	2.42	0.31	0.00	0.00	4.03333333333333	0.103333333333333	-5.28659502177509	1.72014860571206e-06	0.000155813511807737	RPP13L2	XP_021301298.1 putative disease resistance RPP13-like protein 3 [Sorghum bicolor]	-	-	-	-	-	GO:0005515//protein binding	-
Unigene0082975	44	151	5	0	0	0	1.20	4.32	0.16	0.00	0.00	0.00	1.89333333333333	0.001	-10.8867127136709	1.72396963550217e-06	0.000155961202209464	acu-9	XP_023888501.1 malate synthase, glyoxysomal-like [Quercus suber]	Metabolism;Metabolism;Metabolism;Metabolism;Metabolism	Global and overview maps;Global and overview maps;Global and overview maps;Carbohydrate metabolism;Carbohydrate metabolism	ko01100//Metabolic pathways;ko01110//Biosynthesis of secondary metabolites;ko01200//Carbon metabolism;ko00620//Pyruvate metabolism;ko00630//Glyoxylate and dicarboxylate metabolism	K01638;K01638;K01638;K01638;K01638	-	GO:0004474//malate synthase activity	GO:0006097//glyoxylate cycle;GO:0006099//tricarboxylic acid cycle
Unigene0085483	62	99	5	0	0	0	1.72	2.87	0.16	0.00	0.00	0.00	1.58333333333333	0.001	-10.6287492973845	1.73540438340728e-06	0.000156796428788639	FUM16	XP_023870876.1 long-chain-fatty-acid--CoA ligase 1-like [Quercus suber]	Metabolism;Metabolism;Cellular Processes;Metabolism;Metabolism	Global and overview maps;Global and overview maps;Transport and catabolism;Lipid metabolism;Lipid metabolism	ko01100//Metabolic pathways;ko01212//Fatty acid metabolism;ko04146//Peroxisome;ko00071//Fatty acid degradation;ko00061//Fatty acid biosynthesis	K01897;K01897;K01897;K01897;K01897	-	GO:0003987//acetate-CoA ligase activity;GO:0008668//(2,3-dihydroxybenzoyl)adenylate synthase activity;GO:0008756//o-succinylbenzoate-CoA ligase activity;GO:0047473//D-alanine-poly(phosphoribitol) ligase activity	GO:0009234//menaquinone biosynthetic process;GO:0019290//siderophore biosynthetic process;GO:0019350//teichoic acid biosynthetic process;GO:0019427//acetyl-CoA biosynthetic process from acetate
Unigene0073618	53	70	7	0	0	0	1.76	2.44	0.28	0.00	0.00	0.00	1.49333333333333	0.001	-10.5443205162238	1.75517015113651e-06	0.000158381304499957	aat2	XP_023870820.1 aspartate aminotransferase, cytoplasmic-like [Quercus suber]	Metabolism;Metabolism;Metabolism;Metabolism;Metabolism;Metabolism;Metabolism;Metabolism;Metabolism;Metabolism;Metabolism;Metabolism;Metabolism;Metabolism;Metabolism	Global and overview maps;Global and overview maps;Global and overview maps;Global and overview maps;Energy metabolism;Amino acid metabolism;Amino acid metabolism;Global and overview maps;Amino acid metabolism;Amino acid metabolism;Amino acid metabolism;Amino acid metabolism;Amino acid metabolism;Biosynthesis of other secondary metabolites;Biosynthesis of other secondary metabolites	ko01100//Metabolic pathways;ko01110//Biosynthesis of secondary metabolites;ko01200//Carbon metabolism;ko01230//Biosynthesis of amino acids;ko00710//Carbon fixation in photosynthetic organisms;ko00270//Cysteine and methionine metabolism;ko00250//Alanine, aspartate and glutamate metabolism;ko01210//2-Oxocarboxylic acid metabolism;ko00350//Tyrosine metabolism;ko00330//Arginine and proline metabolism…	K14454;K14454;K14454;K14454;K14454;K14454;K14454;K14454;K14454;K14454;K14454;K14454;K14454;K14454;K14454	GO:0005737//cytoplasm	GO:0003824//catalytic activity;GO:0004400//histidinol-phosphate transaminase activity;GO:0030170//pyridoxal phosphate binding;GO:0048472//threonine-phosphate decarboxylase activity	GO:0000105//histidine biosynthetic process;GO:0009058//biosynthetic process;GO:0009236//cobalamin biosynthetic process;GO:0042398//cellular modified amino acid biosynthetic process
Unigene0054308	83	94	4	0	0	0	4.42	5.25	0.25	0.00	0.00	0.00	3.30666666666667	0.001	-11.6911619045531	1.75783294994852e-06	0.00015842080068036	hhoA	-	-	-	-	-	GO:0000786//nucleosome	GO:0003677//DNA binding	GO:0006334//nucleosome assembly
Unigene0081748	66	130	10	0	1	0	1.91	3.95	0.34	0.00	0.03	0.00	2.06666666666667	0.01	-7.69116190455308	1.76892908925915e-06	0.000159219272273052	opsB	KAB8416401.1 hypothetical protein FH972_024920 [Carpinus fangiana]	-	-	-	-	-	-	-
Unigene0067544	44	97	16	0	1	0	2.03	4.70	0.88	0.00	0.05	0.00	2.53666666666667	0.0166666666666667	-7.24982454861618	1.7810903039602e-06	0.000160111472690725	cyt-1	KAF1854307.1 hypothetical protein Lal_00015430 [Lupinus albus]	Metabolism;Metabolism	Global and overview maps;Energy metabolism	ko01100//Metabolic pathways;ko00190//Oxidative phosphorylation	K00413;K00413	-	GO:0009055//electron carrier activity;GO:0020037//heme binding	-
Unigene0005323	33	50	11	0	0	0	1.42	2.26	0.56	0.00	0.00	0.00	1.41333333333333	0.001	-10.4648860487294	1.79078473387769e-06	0.000160779950438701	pki1	KAB8336845.1 hypothetical protein FH972_021153 [Carpinus fangiana]	Metabolism;Metabolism;Metabolism;Metabolism;Metabolism;Metabolism;Metabolism	Global and overview maps;Global and overview maps;Global and overview maps;Global and overview maps;Carbohydrate metabolism;Carbohydrate metabolism;Nucleotide metabolism	ko01100//Metabolic pathways;ko01110//Biosynthesis of secondary metabolites;ko01200//Carbon metabolism;ko01230//Biosynthesis of amino acids;ko00010//Glycolysis / Gluconeogenesis;ko00620//Pyruvate metabolism;ko00230//Purine metabolism	K00873;K00873;K00873;K00873;K00873;K00873;K00873	GO:0005737//cytoplasm	GO:0000287//magnesium ion binding;GO:0003824//catalytic activity;GO:0004743//pyruvate kinase activity;GO:0018802//2,4-dihydroxyhept-2-ene-1,7-dioate aldolase activity;GO:0030955//potassium ion binding	GO:0006096//glycolytic process
Unigene0039422	593	405	137	21	76	44	19.95	14.30	5.46	0.84	2.88	1.91	13.2366666666667	1.87666666666667	-2.81829553344424	1.8780444809076e-06	0.000168401930613575	STLP3	PWZ43442.1 Sialyltransferase-like protein 3 [Zea mays]	-	-	-	-	-	GO:0008373//sialyltransferase activity	GO:0006486//protein glycosylation
Unigene0083790	27	80	11	0	0	0	1.20	3.74	0.58	0.00	0.00	0.00	1.84	0.001	-10.8454900509444	1.9203296497449e-06	0.000171976993802374	--	XP_023926311.1 uncharacterized protein LOC112037716 [Quercus suber]	-	-	-	-	-	GO:0008073//ornithine decarboxylase inhibitor activity	-
Unigene0017403	43	68	8	0	0	0	1.32	2.19	0.29	0.00	0.00	0.00	1.26666666666667	0.001	-10.3068212024972	1.92919578487759e-06	0.000172553960170766	ino1	XP_023902390.1 inositol-3-phosphate synthase-like [Quercus suber]	Metabolism;Metabolism;Metabolism	Global and overview maps;Global and overview maps;Carbohydrate metabolism	ko01100//Metabolic pathways;ko01110//Biosynthesis of secondary metabolites;ko00562//Inositol phosphate metabolism	K01858;K01858;K01858	-	GO:0004512//inositol-3-phosphate synthase activity	GO:0006021//inositol biosynthetic process;GO:0008654//phospholipid biosynthetic process
Unigene0074246	37	66	9	0	0	0	1.44	2.70	0.42	0.00	0.00	0.00	1.52	0.001	-10.5698556083309	1.96602451857834e-06	0.00017562741235787	PDB1	XP_023910100.1 pyruvate dehydrogenase E1 component subunit beta, mitochondrial-like [Quercus suber]	Metabolism;Metabolism;Metabolism;Metabolism;Metabolism;Metabolism	Global and overview maps;Global and overview maps;Global and overview maps;Carbohydrate metabolism;Carbohydrate metabolism;Carbohydrate metabolism	ko01100//Metabolic pathways;ko01110//Biosynthesis of secondary metabolites;ko01200//Carbon metabolism;ko00010//Glycolysis / Gluconeogenesis;ko00620//Pyruvate metabolism;ko00020//Citrate cycle (TCA cycle)	K00162;K00162;K00162;K00162;K00162;K00162	GO:0005737//cytoplasm	GO:0008661//1-deoxy-D-xylulose-5-phosphate synthase activity	GO:0008615//pyridoxine biosynthetic process;GO:0009228//thiamine biosynthetic process;GO:0009240//isopentenyl diphosphate biosynthetic process
Unigene0001652	166	61	36	2	10	5	2.05	0.79	0.53	0.03	0.14	0.08	1.12333333333333	0.0833333333333333	-3.75274859140713	1.96940974340125e-06	0.000175709355264335	RPPL1	OEL37271.1 putative disease resistance protein RGA4 [Dichanthelium oligosanthes]	-	-	-	-	-	GO:0005515//protein binding;GO:0043531//ADP binding	-
Unigene0046631	69	205	2	0	0	0	1.33	4.16	0.05	0.00	0.00	0.00	1.84666666666667	0.001	-10.8507077602154	1.99410794267783e-06	0.000177690241795787	acsAB	XP_024521391.1 uncharacterized protein LOC9644474 isoform X2 [Selaginella moellendorffii]	-	-	-	-	GO:0016020//membrane	GO:0008375//acetylglucosaminyltransferase activity;GO:0016757//transferase activity, transferring glycosyl groups;GO:0016760//cellulose synthase (UDP-forming) activity	GO:0009877//nodulation;GO:0030244//cellulose biosynthetic process;GO:0042710//biofilm formation
Unigene0097313	69	250	5	0	0	1	2.02	7.70	0.17	0.00	0.00	0.04	3.29666666666667	0.0133333333333333	-7.94982671075912	2.04304966264743e-06	0.000181823758539386	GAP1	XP_023900141.1 uncharacterized amino-acid permease P7G5.06-like [Quercus suber]	-	-	-	-	GO:0016020//membrane;GO:0016021//integral component of membrane	GO:0015171//amino acid transmembrane transporter activity;GO:0015495//gamma-aminobutyric acid:proton symporter activity;GO:0022857//transmembrane transporter activity	GO:0006810//transport;GO:0006865//amino acid transport;GO:0009450//gamma-aminobutyric acid catabolic process;GO:0055085//transmembrane transport
Unigene0095454	35	144	6	0	0	0	1.62	7.01	0.33	0.00	0.00	0.00	2.98666666666667	0.001	-11.5443205162238	2.07524140944321e-06	0.00018435928660621	--	XP_023911128.1 uncharacterized protein LOC112022730 [Quercus suber]	-	-	-	-	GO:0016020//membrane	GO:0022857//transmembrane transporter activity	-
Unigene0058114	69	28	27	2	0	1	2.54	1.08	1.18	0.09	0.00	0.05	1.6	0.0466666666666667	-5.09953567355091	2.07671879233929e-06	0.00018435928660621	--	XP_025801448.1 uncharacterized protein LOC112880939 [Panicum hallii]	-	-	-	-	-	-	-
Unigene0000658	410	393	168	90	46	44	8.28	8.33	4.02	2.16	1.05	1.15	6.87666666666667	1.45333333333333	-2.24234378110956	2.09449575642568e-06	0.000185705870946749	--	XP_004967538.1 uncharacterized protein LOC101753681 [Setaria italica]	-	-	-	-	-	-	-
Unigene0042481	51	61	18	0	2	2	6.62	8.30	2.77	0.00	0.29	0.33	5.89666666666667	0.206666666666667	-4.83452202230358	2.11533473602926e-06	0.00018718787221787	RPL29	KAB8659305.1 hypothetical protein FH972_026194 [Carpinus fangiana]	Genetic Information Processing	Translation	ko03010//Ribosome	K02905	GO:0005840//ribosome	GO:0003735//structural constituent of ribosome	GO:0006412//translation
Unigene0017373	41	23	14	0	0	0	1.89	1.11	0.76	0.00	0.00	0.00	1.25333333333333	0.001	-10.2915544458438	2.11646891210845e-06	0.00018718787221787	--	-	-	-	-	-	-	-	-
Unigene0059844	1118	888	462	29	170	128	25.46	21.22	12.47	0.79	4.36	3.76	19.7166666666667	2.97	-2.73088083170523	2.13694066058668e-06	0.00018876397544887	POGLUT1	XP_002443683.1 protein O-glucosyltransferase 1 [Sorghum bicolor]	-	-	-	-	-	-	-
Unigene0073308	17	22	31	0	0	0	0.59	0.80	1.28	0.00	0.00	0.00	0.89	0.001	-9.79766152585376	2.14587697092243e-06	0.000189318466789051	ELO2	XP_023871174.1 putative elongation of fatty acids protein 1 [Quercus suber]	Metabolism;Metabolism;Metabolism;Metabolism;Metabolism	Global and overview maps;Global and overview maps;Global and overview maps;Lipid metabolism;Lipid metabolism	ko01100//Metabolic pathways;ko01110//Biosynthesis of secondary metabolites;ko01212//Fatty acid metabolism;ko01040//Biosynthesis of unsaturated fatty acids;ko00062//Fatty acid elongation	K10246;K10246;K10246;K10246;K10246	GO:0016021//integral component of membrane	-	-
Unigene0071556	546	359	219	26	94	72	25.36	17.50	12.06	1.44	4.91	4.31	18.3066666666667	3.55333333333333	-2.36512418738793	2.16145951379337e-06	0.000190457219063795	GSTU1	XP_002448916.2 glutathione transferase GST 23 [Sorghum bicolor]	Metabolism;Metabolism	Global and overview maps;Metabolism of other amino acids	ko01100//Metabolic pathways;ko00480//Glutathione metabolism	K00799;K00799	-	GO:0005515//protein binding;GO:0016034//maleylacetoacetate isomerase activity	GO:0006559//L-phenylalanine catabolic process;GO:0006572//tyrosine catabolic process;GO:0006749//glutathione metabolic process
Unigene0091342	3	11	7	60	40	49	0.08	0.30	0.22	1.88	1.18	1.66	0.2	1.57333333333333	2.97575245375332	2.18016757633886e-06	0.0001918682211775	Selenop	-	-	-	-	-	-	-	-
Unigene0001713	208	13	32	0	0	1	10.91	0.72	1.99	0.00	0.00	0.07	4.54	0.0233333333333333	-7.60415606595447	2.18582082899974e-06	0.000192128253780611	Cel61a	ACF78974.1 unknown [Zea mays]	-	-	-	-	-	-	-
Unigene0031825	137	262	3	1	0	1	4.01	8.06	0.10	0.03	0.00	0.04	4.05666666666667	0.0233333333333333	-7.44175853065613	2.20127927667318e-06	0.000193248434847472	ARB_06414	ACF85179.1 unknown [Zea mays]	-	-	-	-	-	GO:0004185//serine-type carboxypeptidase activity	GO:0006508//proteolysis
Unigene0002185	47	116	13	0	1	0	2.36	6.12	0.77	0.00	0.06	0.00	3.08333333333333	0.02	-7.26834705468252	2.23330437652331e-06	0.00019570419543827	TEF3	XP_023925601.1 elongation factor 3-like [Quercus suber]	-	-	-	-	GO:0005575//cellular_component;GO:0005887//integral component of plasma membrane;GO:0009898//cytoplasmic side of plasma membrane;GO:0016021//integral component of membrane;GO:0043190//ATP-binding cassette (ABC) transporter complex;GO:0055051//ATP-binding cassette (ABC) transporter complex, integrated substrate binding;GO:0055052//ATP-binding cassette (ABC) transporter complex, substrate-binding s…	GO:0005319//lipid transporter activity;GO:0005524//ATP binding;GO:0008565//protein transporter activity;GO:0015221//lipopolysaccharide transmembrane transporter activity;GO:0015412//molybdate transmembrane-transporting ATPase activity;GO:0015413//nickel-transporting ATPase activity;GO:0015414//nitrate transmembrane-transporting ATPase activity;GO:0015415//phosphate ion transmembrane-transporting …	GO:0000910//cytokinesis;GO:0006810//transport;GO:0006817//phosphate ion transport;GO:0006824//cobalt ion transport;GO:0006869//lipid transport;GO:0007601//visual perception;GO:0008150//biological_process;GO:0008272//sulfate transport;GO:0015675//nickel cation transport;GO:0015689//molybdate ion transport;GO:0015706//nitrate transport;GO:0015716//organic phosphonate transport;GO:0015753//D-xylose …
Unigene0028145	599	519	297	101	197	108	9.35	8.50	5.50	1.88	3.46	2.17	7.78333333333333	2.50333333333333	-1.63653773708275	2.23475021266786e-06	0.00019570419543827	CYP89A2	RLM61534.1 hypothetical protein C2845_PM14G02760 [Panicum miliaceum]	Metabolism;Metabolism	Global and overview maps;Amino acid metabolism	ko01100//Metabolic pathways;ko00380//Tryptophan metabolism	K07408;K07408	-	GO:0005506//iron ion binding;GO:0016705//oxidoreductase activity, acting on paired donors, with incorporation or reduction of molecular oxygen;GO:0020037//heme binding	GO:0055114//oxidation-reduction process
Unigene0002313	189	139	126	48	45	57	1.73	1.34	1.37	0.52	0.46	0.67	1.48	0.55	-1.42809365210429	2.29374921076483e-06	0.00020062415547767	XA21	KAF2919201.1 hypothetical protein DAI22_08g116200 [Oryza sativa Japonica Group]	-	-	-	-	-	GO:0004672//protein kinase activity;GO:0005515//protein binding;GO:0005524//ATP binding	GO:0006468//protein phosphorylation
Unigene0060539	1119	1126	351	54	220	81	21.57	22.78	8.02	1.24	4.77	2.01	17.4566666666667	2.67333333333333	-2.70706646299443	2.30724679738929e-06	0.000201557116851196	HSL1	XP_002441406.1 receptor-like protein kinase HSL1 [Sorghum bicolor]	-	-	-	-	-	GO:0004672//protein kinase activity;GO:0005515//protein binding;GO:0005524//ATP binding	GO:0006468//protein phosphorylation
Unigene0064183	27	66	11	0	0	0	1.20	3.07	0.58	0.00	0.00	0.00	1.61666666666667	0.001	-10.6588065312407	2.31899718601604e-06	0.000202335346388216	tif-34	KAF1854585.1 hypothetical protein Lal_00003843 [Lupinus albus]	Genetic Information Processing	Translation	ko03013//RNA transport	K03246	GO:0030117//membrane coat	GO:0004355//glutamate synthase (NADPH) activity;GO:0005198//structural molecule activity;GO:0005515//protein binding	GO:0006537//glutamate biosynthetic process;GO:0006886//intracellular protein transport;GO:0016192//vesicle-mediated transport
Unigene0032244	1273	1266	802	505	533	441	22.70	23.70	16.96	10.72	10.70	10.14	21.12	10.52	-1.00547513006615	2.33929107751447e-06	0.000203782437911878	NOM1	XP_002439269.1 nucleolar MIF4G domain-containing protein 1 [Sorghum bicolor]	-	-	-	-	GO:0000151//ubiquitin ligase complex;GO:0005575//cellular_component;GO:0005622//intracellular;GO:0005623//cell;GO:0005634//nucleus;GO:0005654//nucleoplasm;GO:0005677//chromatin silencing complex;GO:0005730//nucleolus;GO:0005737//cytoplasm;GO:0009507//chloroplast;GO:0009536//plastid;GO:0017053//transcriptional repressor complex;GO:0031461//cullin-RING ubiquitin ligase complex;GO:0031974//membrane-…	GO:0003674//molecular_function;GO:0003676//nucleic acid binding;GO:0003723//RNA binding;GO:0005488//binding;GO:0005515//protein binding;GO:0097159//organic cyclic compound binding;GO:1901363//heterocyclic compound binding	GO:0000003//reproduction;GO:0001942//hair follicle development;GO:0003006//developmental process involved in reproduction;GO:0006139//nucleobase-containing compound metabolic process;GO:0006259//DNA metabolic process;GO:0006260//DNA replication;GO:0006323//DNA packaging;GO:0006325//chromatin organization;GO:0006333//chromatin assembly or disassembly;GO:0006338//chromatin remodeling;GO:0006349//re…
Unigene0001731	23	117	10	0	0	0	0.98	5.23	0.51	0.00	0.00	0.00	2.24	0.001	-11.129283016945	2.34130699624867e-06	0.000203782437911878	ARB_05732-2	KAB8338911.1 hypothetical protein FH972_021853 [Carpinus fangiana]	Metabolism;Metabolism;Genetic Information Processing	Global and overview maps;Metabolism of cofactors and vitamins;Folding, sorting and degradation	ko01100//Metabolic pathways;ko00730//Thiamine metabolism;ko04122//Sulfur relay system	K04487;K04487;K04487	-	GO:0004837//tyrosine decarboxylase activity;GO:0016829//lyase activity;GO:0016831//carboxy-lyase activity;GO:0030170//pyridoxal phosphate binding;GO:0030429//kynureninase activity;GO:0031071//cysteine desulfurase activity	GO:0006520//cellular amino acid metabolic process;GO:0015940//pantothenate biosynthetic process;GO:0016226//iron-sulfur cluster assembly;GO:0019346//transsulfuration;GO:0019441//tryptophan catabolic process to kynurenine;GO:0019752//carboxylic acid metabolic process;GO:0051188//cofactor biosynthetic process;GO:0052699//ergothioneine biosynthetic process
Unigene0007562	29	39	12	0	0	0	2.13	3.00	1.04	0.00	0.00	0.00	2.05666666666667	0.001	-11.0060922733156	2.34956987435827e-06	0.000204251924718786	FGRRES_02523	XP_023871922.1 translationally-controlled tumor protein homolog [Quercus suber]	-	-	-	-	-	-	-
Unigene0000844	972	1004	479	269	165	113	9.24	10.02	5.40	3.04	1.76	1.39	8.22	2.06333333333333	-1.99416148518858	2.3624817575871e-06	0.000205123919140157	RE1	XP_021305431.1 uncharacterized protein LOC110431065 [Sorghum bicolor]	-	-	-	-	-	-	GO:0015074//DNA integration
Unigene0003221	1092	348	9	0	1	0	61.48	20.57	0.60	0.00	0.06	0.00	27.55	0.02	-10.4278366034585	2.38135133197293e-06	0.000206268950341032	--	-	-	-	-	-	-	-	-
Unigene0018004	122	157	75	26	22	31	2.83	3.82	2.06	0.72	0.57	0.93	2.90333333333333	0.74	-1.97211304224876	2.38235148586235e-06	0.000206268950341032	PDC1	ACG41852.1 pyruvate decarboxylase isozyme 1 [Zea mays]	Metabolism;Metabolism;Metabolism	Global and overview maps;Global and overview maps;Carbohydrate metabolism	ko01100//Metabolic pathways;ko01110//Biosynthesis of secondary metabolites;ko00010//Glycolysis / Gluconeogenesis	K01568;K01568;K01568	GO:0005948//acetolactate synthase complex	GO:0000287//magnesium ion binding;GO:0003674//molecular_function;GO:0003824//catalytic activity;GO:0003984//acetolactate synthase activity;GO:0004737//pyruvate decarboxylase activity;GO:0005488//binding;GO:0009028//tartronate-semialdehyde synthase activity;GO:0016829//lyase activity;GO:0016830//carbon-carbon lyase activity;GO:0016831//carboxy-lyase activity;GO:0030976//thiamine pyrophosphate bind…	GO:0009097//isoleucine biosynthetic process;GO:0009099//valine biosynthetic process;GO:0009684//indoleacetic acid biosynthetic process;GO:0019529//taurine catabolic process
Unigene0028968	35	108	17	0	0	1	1.02	3.30	0.59	0.00	0.00	0.04	1.63666666666667	0.0133333333333333	-6.9395792143147	2.38436094400985e-06	0.000206268950341032	--	KAB8343072.1 hypothetical protein FH972_022666 [Carpinus fangiana]	-	-	-	-	-	-	-
Unigene0062038	33	70	9	0	0	0	1.63	3.62	0.53	0.00	0.00	0.00	1.92666666666667	0.001	-10.9118912766669	2.42669563717879e-06	0.00020942792361379	XYL4	-	-	-	-	-	GO:0016020//membrane	GO:0005102//receptor binding;GO:0043548//phosphatidylinositol 3-kinase binding	GO:0014068//positive regulation of phosphatidylinositol 3-kinase signaling;GO:0050776//regulation of immune response
Unigene0085110	52	101	5	0	0	0	1.40	2.85	0.16	0.00	0.00	0.00	1.47	0.001	-10.5216004397237	2.42676007389886e-06	0.00020942792361379	--	KAB8737494.1 hypothetical protein FH972_026453 [Carpinus fangiana]	-	-	-	-	-	-	-
Unigene0028701	1082	669	292	150	161	109	24.13	15.66	7.72	3.98	4.04	3.14	15.8366666666667	3.72	-2.08989417958166	2.46114505008611e-06	0.000212138189020558	Os02g0134400	XP_002451493.1 L-aspartate oxidase, chloroplastic [Sorghum bicolor]	Metabolism;Metabolism;Metabolism	Global and overview maps;Amino acid metabolism;Metabolism of cofactors and vitamins	ko01100//Metabolic pathways;ko00250//Alanine, aspartate and glutamate metabolism;ko00760//Nicotinate and nicotinamide metabolism	K00278;K00278;K00278	GO:0005575//cellular_component;GO:0005622//intracellular;GO:0005623//cell;GO:0005737//cytoplasm;GO:0005886//plasma membrane;GO:0009331//glycerol-3-phosphate dehydrogenase complex;GO:0009507//chloroplast;GO:0009536//plastid;GO:0016020//membrane;GO:0032991//macromolecular complex;GO:0043226//organelle;GO:0043227//membrane-bounded organelle;GO:0043229//intracellular organelle;GO:0043231//intracellul…	GO:0000104//succinate dehydrogenase activity;GO:0000166//nucleotide binding;GO:0001716//L-amino-acid oxidase activity;GO:0003674//molecular_function;GO:0003824//catalytic activity;GO:0004368//glycerol-3-phosphate dehydrogenase activity;GO:0005488//binding;GO:0008177//succinate dehydrogenase (ubiquinone) activity;GO:0008734//L-aspartate oxidase activity;GO:0009055//electron carrier activity;GO:001…	GO:0006071//glycerol metabolic process;GO:0006082//organic acid metabolic process;GO:0006091//generation of precursor metabolites and energy;GO:0006099//tricarboxylic acid cycle;GO:0006101//citrate metabolic process;GO:0006139//nucleobase-containing compound metabolic process;GO:0006725//cellular aromatic compound metabolic process;GO:0006732//coenzyme metabolic process;GO:0006733//oxidoreduction…
Unigene0000141	30	63	10	0	0	0	1.19	2.62	0.47	0.00	0.00	0.00	1.42666666666667	0.001	-10.4784325805674	2.49453820436053e-06	0.000214756513344446	--	-	-	-	-	-	-	-	-
Unigene0089957	92	84	16	0	3	0	2.56	2.46	0.53	0.00	0.09	0.00	1.85	0.03	-5.94641895979516	2.51674533493847e-06	0.000216275162944358	SAMT	XP_002436471.1 caffeine synthase 1 isoform X2 [Sorghum bicolor]	-	-	-	-	-	GO:0008168//methyltransferase activity	-
Unigene0093037	33	38	11	0	0	0	4.74	5.72	1.87	0.00	0.00	0.00	4.11	0.001	-12.004922678569	2.54033016620659e-06	0.0002179082974017	--	-	-	-	-	-	-	-	-
Unigene0015857	95	147	199	445	482	369	3.60	5.84	8.94	20.06	20.54	18.02	6.12666666666667	19.54	1.67325620140051	2.55184815179035e-06	0.00021863289153191	--	XP_002437689.2 E3 ubiquitin-protein ligase RHA1B [Sorghum bicolor]	-	-	-	-	GO:0005680//anaphase-promoting complex	GO:0008270//zinc ion binding;GO:0046872//metal ion binding;GO:0061630//ubiquitin protein ligase activity;GO:0097602//cullin family protein binding	GO:0031145//anaphase-promoting complex-dependent proteasomal ubiquitin-dependent protein catabolic process
Unigene0024721	108	139	5	0	0	1	3.36	4.53	0.18	0.00	0.00	0.04	2.69	0.0133333333333333	-7.65642486327778	2.61910458568625e-06	0.000224125467772961	SPAC1039.04	XP_023907031.1 uncharacterized transporter C11D3.18C-like [Quercus suber]	-	-	-	-	-	GO:0022857//transmembrane transporter activity	GO:0055085//transmembrane transport
Unigene0091830	0	0	0	21	17	17	0.00	0.00	0.00	1.52	1.16	1.33	0.001	1.33666666666667	10.3844240206211	2.62805439380269e-06	0.000224561759624743	Rbp4	XP_030539302.1 uncharacterized protein LOC115747319 [Rhodamnia argentea]	-	-	-	-	-	-	-
Unigene0067186	17	55	17	0	0	0	0.66	2.23	0.78	0.00	0.00	0.00	1.22333333333333	0.001	-10.2566018470094	2.6305112227627e-06	0.000224561759624743	hmp	XP_014153676.1 hypothetical protein SARC_07847 [Sphaeroforma arctica JP610]	-	-	-	-	-	GO:0016491//oxidoreductase activity;GO:0016655//oxidoreductase activity, acting on NAD(P)H, quinone or similar compound as acceptor;GO:0019825//oxygen binding;GO:0020037//heme binding	GO:0006814//sodium ion transport;GO:0010124//phenylacetate catabolic process;GO:0055114//oxidation-reduction process
Unigene0027463	24	26	30	79	72	81	0.35	0.40	0.53	1.39	1.20	1.54	0.426666666666667	1.37666666666667	1.68999797141945	2.74262177277246e-06	0.000233572299468996	--	PAN13706.2 hypothetical protein PAHAL_2G413900 [Panicum hallii]	-	-	-	-	-	-	-
Unigene0025715	195	106	1	0	0	0	6.70	3.82	0.04	0.00	0.00	0.00	3.52	0.001	-11.7813597135247	2.75698250614543e-06	0.000234514795089649	abf1	XP_023889113.1 probable alpha-L-arabinofuranosidase B [Quercus suber]	Metabolism;Metabolism	Global and overview maps;Carbohydrate metabolism	ko01100//Metabolic pathways;ko00520//Amino sugar and nucleotide sugar metabolism	K20844;K20844	-	GO:0046556//alpha-L-arabinofuranosidase activity	GO:0031221//arabinan metabolic process;GO:0046373//L-arabinose metabolic process
Unigene0035305	137	108	60	23	16	22	2.70	2.23	1.40	0.54	0.35	0.56	2.11	0.483333333333333	-2.12615259941341	2.82448462009898e-06	0.000239969965987096	HAK17	XP_002460297.1 probable potassium transporter 17 isoform X1 [Sorghum bicolor]	-	-	-	-	GO:0005575//cellular_component;GO:0016020//membrane;GO:0016021//integral component of membrane;GO:0031224//intrinsic component of membrane;GO:0044425//membrane part	GO:0003674//molecular_function;GO:0005215//transporter activity;GO:0008324//cation transmembrane transporter activity;GO:0015075//ion transmembrane transporter activity;GO:0015077//monovalent inorganic cation transmembrane transporter activity;GO:0015079//potassium ion transmembrane transporter activity;GO:0015318//inorganic solute uptake transmembrane transporter activity;GO:0022857//transmembra…	GO:0006810//transport;GO:0006811//ion transport;GO:0006812//cation transport;GO:0006813//potassium ion transport;GO:0008150//biological_process;GO:0009987//cellular process;GO:0015672//monovalent inorganic cation transport;GO:0030001//metal ion transport;GO:0034220//ion transmembrane transport;GO:0051179//localization;GO:0051234//establishment of localization;GO:0055085//transmembrane transport;G…
Unigene0041526	377	253	232	29	61	89	4.83	3.40	3.52	0.44	0.88	1.47	3.91666666666667	0.93	-2.07432372962318	2.89372478316794e-06	0.00024555962263076	NHX4	AQL03359.1 Sodium/hydrogen exchanger [Zea mays]	-	-	-	-	GO:0005887//integral component of plasma membrane;GO:0016021//integral component of membrane	GO:0015299//solute:proton antiporter activity;GO:0015385//sodium:proton antiporter activity	GO:0006812//cation transport;GO:0006814//sodium ion transport;GO:0006818//hydrogen transport;GO:0006883//cellular sodium ion homeostasis;GO:0006885//regulation of pH;GO:0055085//transmembrane transport
Unigene0029097	103	116	2	0	0	0	2.13	2.51	0.05	0.00	0.00	0.00	1.56333333333333	0.001	-10.6104097066816	2.90843974987717e-06	0.000246514505800006	--	-	-	-	-	-	-	-	-
Unigene0028178	54	185	15	0	0	2	1.60	5.74	0.53	0.00	0.00	0.08	2.62333333333333	0.0266666666666667	-6.62021982550748	2.94485009194603e-06	0.00024900771020936	tcg1	XP_023907489.1 single-stranded TG1-3 DNA-binding protein-like [Quercus suber]	-	-	-	-	-	GO:0003676//nucleic acid binding	GO:0008380//RNA splicing
Unigene0002317	91	75	122	269	262	198	2.26	1.96	3.60	7.96	7.33	6.35	2.60666666666667	7.21333333333333	1.46845998651946	2.97762936183953e-06	0.000251480756435218	--	XP_022684446.1 glutathione S-transferase T2-like [Setaria italica]	-	-	-	-	-	-	GO:0006886//intracellular protein transport;GO:0016192//vesicle-mediated transport
Unigene0099820	70	35	26	4	3	4	3.91	2.05	1.72	0.27	0.19	0.29	2.56	0.25	-3.35614381022528	2.99972942073089e-06	0.000253047080056608	GSTU8	XP_008674526.1 probable glutathione S-transferase [Zea mays]	Metabolism;Metabolism	Global and overview maps;Metabolism of other amino acids	ko01100//Metabolic pathways;ko00480//Glutathione metabolism	K00799;K00799	-	GO:0005515//protein binding;GO:0015035//protein disulfide oxidoreductase activity;GO:0016034//maleylacetoacetate isomerase activity	GO:0006559//L-phenylalanine catabolic process;GO:0006572//tyrosine catabolic process;GO:0006749//glutathione metabolic process;GO:0006790//sulfur compound metabolic process;GO:0042965//glutaredoxin biosynthetic process;GO:0045454//cell redox homeostasis;GO:0055114//oxidation-reduction process
Unigene0055353	36	258	11	0	1	1	1.28	9.66	0.47	0.00	0.04	0.05	3.80333333333333	0.03	-6.98615807484637	3.0051408279148e-06	0.00025320356393497	--	XP_023902633.1 uncharacterized protein LOC112014481 [Quercus suber]	-	-	-	-	-	-	-
Unigene0007463	89	312	2	0	0	1	2.75	10.13	0.07	0.00	0.00	0.04	4.31666666666667	0.0133333333333333	-8.33873638257392	3.01787437645509e-06	0.000253975888865807	DCW1	XP_023893928.1 mannan endo-1,6-alpha-mannosidase DCW1-like [Quercus suber]	-	-	-	-	-	-	-
Unigene0023785	16	23	78	452	181	380	0.45	0.68	2.62	15.22	5.76	13.86	1.25	11.6133333333333	3.21578212321562	3.02311292108644e-06	0.000254116376201406	At5g10770	EES03312.1 hypothetical protein SORBI_3003G226900 [Sorghum bicolor]	-	-	-	-	-	-	-
Unigene0039780	6	44	88	0	0	0	0.40	3.11	7.03	0.00	0.00	0.00	3.51333333333333	0.001	-11.7786247458034	3.06195543757712e-06	0.000257077878878748	--	-	-	-	-	-	-	-	-
Unigene0023740	497	334	232	112	122	115	27.15	19.15	15.03	7.28	7.50	8.10	20.4433333333333	7.62666666666667	-1.4225058988623	3.09954799045823e-06	0.000259927583364729	MAO1B	QES95538.1 acc oxidase [Zea mays]	Metabolism;Metabolism;Metabolism	Global and overview maps;Global and overview maps;Amino acid metabolism	ko01100//Metabolic pathways;ko01110//Biosynthesis of secondary metabolites;ko00270//Cysteine and methionine metabolism	K05933;K05933;K05933	-	-	-
Unigene0001370	3362	3838	1924	626	1268	948	36.37	43.58	24.68	8.06	15.44	13.23	34.8766666666667	12.2433333333333	-1.51026576594558	3.10581776271334e-06	0.00026014694970812	CYP81Q32	NP_001130688.1 uncharacterized protein LOC100191791 [Zea mays]	-	-	-	-	-	GO:0005506//iron ion binding;GO:0016705//oxidoreductase activity, acting on paired donors, with incorporation or reduction of molecular oxygen;GO:0020037//heme binding	GO:0055114//oxidation-reduction process
Unigene0056554	1	0	1	23	30	31	0.03	0.00	0.03	0.72	0.88	1.04	0.02	0.88	5.4594316186373	3.14828381983125e-06	0.000263394081222709	Hmgcs2	KJE90152.1 hydroxymethylglutaryl-CoA synthase 1, variant [Capsaspora owczarzaki ATCC 30864]	Metabolism;Metabolism;Metabolism;Metabolism;Metabolism;Metabolism	Global and overview maps;Global and overview maps;Amino acid metabolism;Carbohydrate metabolism;Metabolism of terpenoids and polyketides;Lipid metabolism	ko01100//Metabolic pathways;ko01110//Biosynthesis of secondary metabolites;ko00280//Valine, leucine and isoleucine degradation;ko00650//Butanoate metabolism;ko00900//Terpenoid backbone biosynthesis;ko00072//Synthesis and degradation of ketone bodies	K01641;K01641;K01641;K01641;K01641;K01641	-	GO:0004315//3-oxoacyl-[acyl-carrier-protein] synthase activity;GO:0004421//hydroxymethylglutaryl-CoA synthase activity	GO:0006084//acetyl-CoA metabolic process;GO:0006633//fatty acid biosynthetic process;GO:0010142//farnesyl diphosphate biosynthetic process, mevalonate pathway
Unigene0061365	244	216	151	16	65	37	6.40	5.94	4.69	0.50	1.92	1.25	5.67666666666667	1.22333333333333	-2.21422646683533	3.15653978606539e-06	0.000263566237535618	MYB2	XP_021308491.1 transcription factor MYB2 [Sorghum bicolor]	-	-	-	-	-	-	-
Unigene0043746	59	99	4	0	0	0	5.73	10.08	0.46	0.00	0.00	0.00	5.42333333333333	0.001	-12.4049641298387	3.15774541929972e-06	0.000263566237535618	RPL34A	XP_023890380.1 60S ribosomal protein L34-A-like [Quercus suber]	Genetic Information Processing	Translation	ko03010//Ribosome	K02915	GO:0005840//ribosome	GO:0003735//structural constituent of ribosome	GO:0006412//translation
Unigene0039958	98	194	1	0	0	0	1.90	3.95	0.02	0.00	0.00	0.00	1.95666666666667	0.001	-10.9341822872763	3.17005598499724e-06	0.000264110332097374	ARB_01444	KAB8336796.1 hypothetical protein FH972_021105 [Carpinus fangiana]	-	-	-	-	-	-	-
Unigene0100009	112	114	81	17	34	31	1.81	1.93	1.55	0.33	0.62	0.64	1.76333333333333	0.53	-1.73424095682967	3.17168327237461e-06	0.000264110332097374	--	XP_021314493.1 uncharacterized protein LOC8072443 [Sorghum bicolor]	-	-	-	-	-	-	-
Unigene0042958	0	0	1	30	24	23	0.00	0.00	0.02	0.59	0.44	0.49	0.00666666666666667	0.506666666666667	6.24792751344359	3.17982706228324e-06	0.000264479144104415	Pzp	XP_030549320.1 CD109 antigen-like [Rhodamnia argentea]	-	-	-	-	GO:0005576//extracellular region;GO:0005615//extracellular space	GO:0004866//endopeptidase inhibitor activity	-
Unigene0040773	72	39	19	3	1	2	1.42	0.81	0.44	0.07	0.02	0.05	0.89	0.0466666666666667	-4.25334100962995	3.19952376274965e-06	0.000265806876705352	WAK2	OQU80970.1 hypothetical protein SORBI_3007G215600 [Sorghum bicolor]	-	-	-	-	-	GO:0004672//protein kinase activity;GO:0005509//calcium ion binding;GO:0005524//ATP binding;GO:0030247//polysaccharide binding	GO:0006468//protein phosphorylation
Unigene0059265	41	88	6	0	0	0	1.13	2.55	0.20	0.00	0.00	0.00	1.29333333333333	0.001	-10.3368784363533	3.25880993750389e-06	0.000270416656317558	hulA	XP_023872676.1 probable E3 ubiquitin-protein ligase hulA [Quercus suber]	-	-	-	-	-	GO:0004842//ubiquitin-protein transferase activity;GO:0005515//protein binding	-
Unigene0085651	28	27	13	0	0	0	0.83	0.84	0.46	0.00	0.00	0.00	0.71	0.001	-9.47167521439204	3.27311084608262e-06	0.000271287162873742	OTUB1	XP_023929054.1 uncharacterized protein LOC112040395 [Quercus suber]	-	-	-	-	-	-	-
Unigene0073422	45	228	2	0	0	0	1.21	6.45	0.06	0.00	0.00	0.00	2.57333333333333	0.001	-11.3294226314343	3.31947835697588e-06	0.000274810349513502	SPBC3B8.06	KAB8342994.1 hypothetical protein FH972_022588 [Carpinus fangiana]	-	-	-	-	-	-	-
Unigene0025272	29	52	10	0	0	0	1.19	2.24	0.49	0.00	0.00	0.00	1.30666666666667	0.001	-10.3516754382814	3.33681041775722e-06	0.000275924380154542	gad8	XP_023870757.1 serine/threonine-protein kinase gad8-like [Quercus suber]	-	-	-	-	-	GO:0004672//protein kinase activity;GO:0005524//ATP binding	GO:0006468//protein phosphorylation
Unigene0091189	17	32	18	0	0	0	1.21	2.39	1.52	0.00	0.00	0.00	1.70666666666667	0.001	-10.7369655941662	3.36474297886618e-06	0.000277911375715007	mt-co3	AGE93637.1 cytochrome c oxidase subunit 3 [Capsaspora owczarzaki]	Metabolism;Metabolism	Global and overview maps;Energy metabolism	ko01100//Metabolic pathways;ko00190//Oxidative phosphorylation	K02262;K02262	GO:0016020//membrane;GO:0016021//integral component of membrane	GO:0008827//cytochrome o ubiquinol oxidase activity;GO:0015002//heme-copper terminal oxidase activity;GO:0015078//hydrogen ion transmembrane transporter activity;GO:0016682//oxidoreductase activity, acting on diphenols and related substances as donors, oxygen as acceptor	GO:0015990//electron transport coupled proton transport;GO:0055114//oxidation-reduction process
Unigene0094354	22	27	15	0	0	0	1.68	2.17	1.36	0.00	0.00	0.00	1.73666666666667	0.001	-10.7621051564447	3.37701423471972e-06	0.000278284729653319	--	-	-	-	-	-	-	-	-
Unigene0020529	46	166	3	0	0	0	2.52	9.53	0.19	0.00	0.00	0.00	4.08	0.001	-11.9943534368589	3.37708058514358e-06	0.000278284729653319	--	-	-	-	-	-	-	GO:0005524//ATP binding	GO:0000910//cytokinesis;GO:0006810//transport
Unigene0068154	106	81	40	14	6	4	1.71	1.37	0.76	0.27	0.11	0.08	1.28	0.153333333333333	-3.06140054466415	3.46074819191585e-06	0.000284849582681888	GAD1	PUZ42014.1 hypothetical protein GQ55_9G549500 [Panicum hallii var. hallii] [Panicum hallii]	Metabolism;Metabolism;Metabolism;Metabolism;Metabolism;Metabolism	Global and overview maps;Global and overview maps;Amino acid metabolism;Metabolism of other amino acids;Carbohydrate metabolism;Metabolism of other amino acids	ko01100//Metabolic pathways;ko01110//Biosynthesis of secondary metabolites;ko00250//Alanine, aspartate and glutamate metabolism;ko00410//beta-Alanine metabolism;ko00650//Butanoate metabolism;ko00430//Taurine and hypotaurine metabolism	K01580;K01580;K01580;K01580;K01580;K01580	-	GO:0004351//glutamate decarboxylase activity;GO:0004837//tyrosine decarboxylase activity;GO:0016831//carboxy-lyase activity;GO:0030170//pyridoxal phosphate binding	GO:0006540//glutamate decarboxylation to succinate;GO:0019752//carboxylic acid metabolic process;GO:0051188//cofactor biosynthetic process
Unigene0040980	24	79	10	0	0	0	2.69	9.30	1.33	0.00	0.00	0.00	4.44	0.001	-12.1163439612375	3.49803050601926e-06	0.0002875857712899	RPL10	XP_023926377.1 60S ribosomal protein L10-A-like [Quercus suber]	Genetic Information Processing	Translation	ko03010//Ribosome	K02866	GO:0000315//organellar large ribosomal subunit;GO:0005840//ribosome;GO:0015934//large ribosomal subunit;GO:0022625//cytosolic large ribosomal subunit	GO:0003735//structural constituent of ribosome	GO:0006412//translation
Unigene0084595	40	32	10	0	0	0	1.96	1.64	0.58	0.00	0.00	0.00	1.39333333333333	0.001	-10.4443247262471	3.50573222003573e-06	0.000287886524648079	mt-cyb	AGE93614.1 apocytochrome b [Capsaspora owczarzaki]	Metabolism;Metabolism	Global and overview maps;Energy metabolism	ko01100//Metabolic pathways;ko00190//Oxidative phosphorylation	K00412;K00412	GO:0009512//cytochrome b6f complex;GO:0016020//membrane;GO:0016021//integral component of membrane	GO:0009055//electron carrier activity;GO:0016491//oxidoreductase activity	GO:0055114//oxidation-reduction process
Unigene0000704	592	641	437	184	292	237	15.69	17.83	13.73	5.81	8.71	8.10	15.75	7.54	-1.06271540000598	3.6090268568002e-06	0.000296027517423507	ABCC10	KXG25638.1 hypothetical protein SORBI_3007G210600 [Sorghum bicolor]	-	-	-	-	GO:0005887//integral component of plasma membrane;GO:0009898//cytoplasmic side of plasma membrane;GO:0043190//ATP-binding cassette (ABC) transporter complex;GO:0055051//ATP-binding cassette (ABC) transporter complex, integrated substrate binding;GO:0055052//ATP-binding cassette (ABC) transporter complex, substrate-binding subunit-containing	GO:0005260//channel-conductance-controlling ATPase activity;GO:0005319//lipid transporter activity;GO:0005524//ATP binding;GO:0008565//protein transporter activity;GO:0015220//choline transmembrane transporter activity;GO:0015221//lipopolysaccharide transmembrane transporter activity;GO:0015412//molybdate transmembrane-transporting ATPase activity;GO:0015413//nickel-transporting ATPase activity;G…	GO:0000910//cytokinesis;GO:0006810//transport;GO:0006817//phosphate ion transport;GO:0006824//cobalt ion transport;GO:0006855//drug transmembrane transport;GO:0006869//lipid transport;GO:0008272//sulfate transport;GO:0015675//nickel cation transport;GO:0015689//molybdate ion transport;GO:0015706//nitrate transport;GO:0015716//organic phosphonate transport;GO:0015753//D-xylose transport;GO:0015837…
Unigene0008889	52	38	55	9	10	7	1.99	1.53	2.50	0.41	0.43	0.35	2.00666666666667	0.396666666666667	-2.33880191345176	3.72051092885274e-06	0.000304820732567927	--	-	-	-	-	-	-	-	-
Unigene0010942	39	112	5	0	0	0	2.93	8.84	0.45	0.00	0.00	0.00	4.07333333333333	0.001	-11.9919941639849	3.72876162610566e-06	0.000305145564935453	atg8	XP_023898402.1 autophagy-related protein 8 [Quercus suber]	Cellular Processes	Transport and catabolism	ko04136//Autophagy - other eukaryotes	K08341	GO:0005737//cytoplasm	-	GO:0000045//autophagosome assembly
Unigene0021489	3650	3821	2478	900	1661	1317	185.71	204.06	149.50	54.52	95.12	86.43	179.756666666667	78.69	-1.19179306370124	3.7364369789159e-06	0.000305422621800087	Cht8	XP_004983785.1 chitinase 8 [Setaria italica]	Metabolism;Metabolism;Environmental Information Processing	Global and overview maps;Carbohydrate metabolism;Signal transduction	ko01100//Metabolic pathways;ko00520//Amino sugar and nucleotide sugar metabolism;ko04016//MAPK signaling pathway - plant	K20547;K20547;K20547	GO:0005575//cellular_component;GO:0005576//extracellular region;GO:0005615//extracellular space;GO:0044421//extracellular region part	GO:0003674//molecular_function;GO:0003824//catalytic activity;GO:0004553//hydrolase activity, hydrolyzing O-glycosyl compounds;GO:0004568//chitinase activity;GO:0016787//hydrolase activity;GO:0016798//hydrolase activity, acting on glycosyl bonds	GO:0000272//polysaccharide catabolic process;GO:0005975//carbohydrate metabolic process;GO:0005976//polysaccharide metabolic process;GO:0006022//aminoglycan metabolic process;GO:0006026//aminoglycan catabolic process;GO:0006030//chitin metabolic process;GO:0006032//chitin catabolic process;GO:0006040//amino sugar metabolic process;GO:0006807//nitrogen compound metabolic process;GO:0006950//respon…
Unigene0083896	216	174	133	42	56	17	13.71	11.60	10.01	3.17	4.00	1.39	11.7733333333333	2.85333333333333	-2.04480264124732	3.75144125733817e-06	0.000305965905109436	--	XP_008673740.1 uncharacterized protein LOC103649806 [Zea mays]	-	-	-	-	-	-	-
Unigene0024276	9127	11495	6353	69	1409	672	454.01	600.17	374.72	4.09	78.89	43.12	476.3	42.0333333333333	-3.50226477375696	3.75167823307918e-06	0.000305965905109436	TLP	NP_001147526.2 protein P21 precursor [Zea mays]	-	-	-	-	-	-	GO:0001906//cell killing;GO:0006950//response to stress;GO:0006952//defense response;GO:0008150//biological_process;GO:0009605//response to external stimulus;GO:0009607//response to biotic stimulus;GO:0009620//response to fungus;GO:0031640//killing of cells of other organism;GO:0035821//modification of morphology or physiology of other organism;GO:0043207//response to external biotic stimulus;GO:…
Unigene0010354	46	29	53	344	149	130	1.79	1.19	2.45	15.97	6.54	6.54	1.81	9.68333333333333	2.41951406048753	3.78700781284993e-06	0.000308333307701949	PER16	XP_002448675.1 peroxidase 16 [Sorghum bicolor]	Metabolism;Metabolism;Metabolism	Global and overview maps;Global and overview maps;Biosynthesis of other secondary metabolites	ko01100//Metabolic pathways;ko01110//Biosynthesis of secondary metabolites;ko00940//Phenylpropanoid biosynthesis	K00430;K00430;K00430	GO:0005886//plasma membrane;GO:0016021//integral component of membrane	GO:0004601//peroxidase activity;GO:0020037//heme binding	GO:0006979//response to oxidative stress;GO:0055114//oxidation-reduction process
Unigene0070020	35	44	9	0	0	0	4.36	5.76	1.33	0.00	0.00	0.00	3.81666666666667	0.001	-11.8980974771505	3.78936815089408e-06	0.000308333307701949	--	-	-	-	-	-	-	GO:0003911//DNA ligase (NAD+) activity;GO:0016846//carbon-sulfur lyase activity;GO:0051907//S-(hydroxymethyl)glutathione synthase activity	GO:0006260//DNA replication;GO:0006281//DNA repair;GO:0046292//formaldehyde metabolic process
Unigene0048115	24	55	11	0	0	0	2.01	4.83	1.09	0.00	0.00	0.00	2.64333333333333	0.001	-11.3681426498702	3.80440361001826e-06	0.000308854047177725	ntf2	XP_023917609.1 nuclear transport factor 2-like [Quercus suber]	-	-	-	-	-	-	-
Unigene0085869	485	468	303	68	155	139	13.16	13.33	9.75	2.20	4.73	4.87	12.08	3.93333333333333	-1.61879609579703	3.80444399869187e-06	0.000308854047177725	GCL2	XP_021306796.1 lanC-like protein GCL2 isoform X2 [Sorghum bicolor]	-	-	-	-	GO:0005575//cellular_component;GO:0005623//cell;GO:0005886//plasma membrane;GO:0016020//membrane;GO:0044464//cell part;GO:0071944//cell periphery	GO:0003674//molecular_function;GO:0003824//catalytic activity	GO:0007154//cell communication;GO:0007165//signal transduction;GO:0008150//biological_process;GO:0009403//toxin biosynthetic process;GO:0009987//cellular process;GO:0018081//peptide cross-linking via lanthionine or 3-methyl-lanthionine;GO:0018193//peptidyl-amino acid modification;GO:0023052//signaling;GO:0050789//regulation of biological process;GO:0050794//regulation of cellular process;GO:00508…
Unigene0000816	86	72	41	15	8	8	5.39	4.73	3.05	1.12	0.56	0.65	4.39	0.776666666666667	-2.49885348560223	3.8346424151227e-06	0.000310951066092814	RE2	XP_002444393.2 uncharacterized protein LOC8077820 [Sorghum bicolor]	-	-	-	-	-	-	-
Unigene0076983	478	137	392	72	50	56	13.40	4.03	13.03	2.40	1.58	2.02	10.1533333333333	2	-2.34388153599141	3.86240550773476e-06	0.000312490551061582	HB1	XP_025807621.1 non-symbiotic hemoglobin-like isoform X2 [Panicum hallii]	-	-	-	-	-	GO:0003674//molecular_function;GO:0005344//oxygen transporter activity;GO:0005488//binding;GO:0008144//drug binding;GO:0019825//oxygen binding;GO:0020037//heme binding;GO:0036094//small molecule binding;GO:0043167//ion binding;GO:0043169//cation binding;GO:0046872//metal ion binding;GO:0046906//tetrapyrrole binding;GO:0048037//cofactor binding;GO:0097159//organic cyclic compound binding;GO:190136…	GO:0006082//organic acid metabolic process;GO:0006629//lipid metabolic process;GO:0006631//fatty acid metabolic process;GO:0006638//neutral lipid metabolic process;GO:0006639//acylglycerol metabolic process;GO:0006641//triglyceride metabolic process;GO:0006810//transport;GO:0008150//biological_process;GO:0008152//metabolic process;GO:0008610//lipid biosynthetic process;GO:0009058//biosynthetic pr…
Unigene0015550	63	82	4	0	0	0	2.05	2.80	0.15	0.00	0.00	0.00	1.66666666666667	0.001	-10.7027498788283	3.88638219440855e-06	0.000314073499540642	mug89	XP_023907005.1 meiotically up-regulated gene 89 protein-like [Quercus suber]	-	-	-	-	GO:0016020//membrane	-	-
Unigene0060266	87	181	6	0	2	1	2.70	5.90	0.22	0.00	0.07	0.04	2.94	0.0366666666666667	-6.32520322692022	3.9035833889938e-06	0.000315105925789333	tbpA	XP_024374343.1 TATA-box-binding protein 2 [Physcomitrella patens]	Genetic Information Processing	Transcription	ko03022//Basal transcription factors	K03120	-	GO:0003677//DNA binding	GO:0006352//DNA-templated transcription, initiation
Unigene0014895	23	14	30	0	0	0	0.91	0.58	1.41	0.00	0.00	0.00	0.966666666666667	0.001	-9.91687468418114	3.96087946547509e-06	0.000319368896153375	FABP2	-	-	-	-	-	-	-	-
Unigene0085214	66	31	22	0	1	1	1.30	0.64	0.52	0.00	0.02	0.03	0.82	0.0166666666666667	-5.62058641045187	3.96799127592285e-06	0.000319580401438778	--	XP_025882111.1 uncharacterized protein LOC107280872 isoform X1 [Oryza sativa Japonica Group]	-	-	-	-	-	GO:0003677//DNA binding;GO:0004803//transposase activity;GO:0008270//zinc ion binding	GO:0006313//transposition, DNA-mediated
Unigene0083498	282	251	173	31	58	80	5.09	4.76	3.71	0.67	1.18	1.86	4.52	1.23666666666667	-1.86986608651554	3.99702059755033e-06	0.000321554661563606	At2g19130	RCV23747.1 hypothetical protein SETIT_5G030600v2 [Setaria italica]	-	-	-	-	-	GO:0004672//protein kinase activity;GO:0005524//ATP binding	GO:0006468//protein phosphorylation;GO:0048544//recognition of pollen
Unigene0082037	2425	2023	1297	607	771	828	34.13	29.89	21.65	10.17	12.21	15.03	28.5566666666667	12.47	-1.19536612259832	4.01300767032211e-06	0.000322476418853187	DXR	XP_008655547.1 1-deoxy-D-xylulose 5-phosphate reductoisomerase, chloroplastic [Zea mays]	Metabolism;Metabolism;Metabolism	Global and overview maps;Global and overview maps;Metabolism of terpenoids and polyketides	ko01100//Metabolic pathways;ko01110//Biosynthesis of secondary metabolites;ko00900//Terpenoid backbone biosynthesis	K00099;K00099;K00099	GO:0005575//cellular_component;GO:0005622//intracellular;GO:0005623//cell;GO:0005737//cytoplasm;GO:0009507//chloroplast;GO:0009532//plastid stroma;GO:0009536//plastid;GO:0009570//chloroplast stroma;GO:0043226//organelle;GO:0043227//membrane-bounded organelle;GO:0043229//intracellular organelle;GO:0043231//intracellular membrane-bounded organelle;GO:0044422//organelle part;GO:0044424//intracellula…	GO:0000166//nucleotide binding;GO:0003674//molecular_function;GO:0003824//catalytic activity;GO:0005488//binding;GO:0005515//protein binding;GO:0016491//oxidoreductase activity;GO:0016614//oxidoreductase activity, acting on CH-OH group of donors;GO:0016616//oxidoreductase activity, acting on the CH-OH group of donors, NAD or NADP as acceptor;GO:0030145//manganese ion binding;GO:0030604//1-deoxy-D…	GO:0006081//cellular aldehyde metabolic process;GO:0006082//organic acid metabolic process;GO:0006090//pyruvate metabolic process;GO:0006629//lipid metabolic process;GO:0006644//phospholipid metabolic process;GO:0006720//isoprenoid metabolic process;GO:0006721//terpenoid metabolic process;GO:0006793//phosphorus metabolic process;GO:0006796//phosphate-containing compound metabolic process;GO:00081…
Unigene0009278	33	62	8	0	0	0	2.09	4.13	0.60	0.00	0.00	0.00	2.27333333333333	0.001	-11.1505935231904	4.01873244918466e-06	0.000322572372248704	tpi-1	KAB8343169.1 hypothetical protein FH972_022759 [Carpinus fangiana]	Metabolism;Metabolism;Metabolism;Metabolism;Metabolism;Metabolism;Metabolism;Metabolism	Global and overview maps;Global and overview maps;Global and overview maps;Global and overview maps;Carbohydrate metabolism;Energy metabolism;Carbohydrate metabolism;Carbohydrate metabolism	ko01100//Metabolic pathways;ko01110//Biosynthesis of secondary metabolites;ko01200//Carbon metabolism;ko01230//Biosynthesis of amino acids;ko00010//Glycolysis / Gluconeogenesis;ko00710//Carbon fixation in photosynthetic organisms;ko00051//Fructose and mannose metabolism;ko00562//Inositol phosphate metabolism	K01803;K01803;K01803;K01803;K01803;K01803;K01803;K01803	-	GO:0004807//triose-phosphate isomerase activity	GO:0006096//glycolytic process
Unigene0085454	114	40	39	4	6	0	4.06	1.50	1.65	0.17	0.24	0.00	2.40333333333333	0.136666666666667	-4.13630344462273	4.10542730236657e-06	0.00032845038436235	OsI_14861	TVT96652.1 hypothetical protein EJB05_58122, partial [Eragrostis curvula]	-	-	-	-	-	GO:0008234//cysteine-type peptidase activity	GO:0006508//proteolysis
Unigene0092469	258	598	13	0	0	0	15.00	36.50	0.90	0.00	0.00	0.00	17.4666666666667	0.001	-14.092316690591	4.10580280183845e-06	0.00032845038436235	--	-	-	-	-	-	GO:0000781//chromosome, telomeric region	GO:0042162//telomeric DNA binding	-
Unigene0071598	54	69	5	0	0	0	2.09	2.81	0.23	0.00	0.00	0.00	1.71	0.001	-10.7397806097733	4.26319106012833e-06	0.000340658152534182	vma-2	XP_023923828.1 V-type proton ATPase subunit B [Quercus suber]	Metabolism;Metabolism;Cellular Processes	Global and overview maps;Energy metabolism;Transport and catabolism	ko01100//Metabolic pathways;ko00190//Oxidative phosphorylation;ko04145//Phagosome	K02147;K02147;K02147	GO:0000275//mitochondrial proton-transporting ATP synthase complex, catalytic core F(1);GO:0009288//bacterial-type flagellum;GO:0016469//proton-transporting two-sector ATPase complex;GO:0016471//vacuolar proton-transporting V-type ATPase complex;GO:0030257//type III protein secretion system complex;GO:0045261//proton-transporting ATP synthase complex, catalytic core F(1);GO:0045262//plasma membra…	GO:0005524//ATP binding;GO:0008553//hydrogen-exporting ATPase activity, phosphorylative mechanism;GO:0016887//ATPase activity;GO:0046933//proton-transporting ATP synthase activity, rotational mechanism;GO:0046961//proton-transporting ATPase activity, rotational mechanism	GO:0001539//cilium or flagellum-dependent cell motility;GO:0009405//pathogenesis;GO:0015986//ATP synthesis coupled proton transport;GO:0015991//ATP hydrolysis coupled proton transport;GO:0030254//protein secretion by the type III secretion system
Unigene0100636	34	42	9	0	0	0	2.45	3.18	0.77	0.00	0.00	0.00	2.13333333333333	0.001	-11.0588936890536	4.31126111878603e-06	0.000344113069365705	PRX1	XP_023878998.1 peroxiredoxin PRX1, mitochondrial-like [Quercus suber]	-	-	-	-	-	GO:0016209//antioxidant activity;GO:0016491//oxidoreductase activity;GO:0051920//peroxiredoxin activity	GO:0006979//response to oxidative stress;GO:0055114//oxidation-reduction process
[truncated: 2,053 more rows]
