# Supplementary material for: Transcriptome analysis revealed key genes and pathways related to cadmium tolerance and accumulation in coix (Coix lacryma-jobi L.)
Source: Front Plant Sci. 2026 Feb 27;16:1660959. doi: 10.3389/fpls.2025.1660959 (PMC12985850; doi:10.3389/fpls.2025.1660959)
Supplement: Supplementary file 1 [file DataSheet1.zip › Supplemenatry Tables/Table S22 --Coix-0-Y-vs-Coix-30-Y.Level2.xls]

GO ID (level1)	GO Term (level1)	GO ID (level2)	GO Term (level2)	number_of_Coix-0-Y-vs-Coix-30-Y (up)	number_of_Coix-0-Y-vs-Coix-30-Y (down)	Genes_of_Coix-0-Y-vs-Coix-30-Y_up	Genes_of_Coix-0-Y-vs-Coix-30-Y_down
GO:0008150	Biological Process	GO:0008152	metabolic process	508	648	Unigene0000019(ATL60),Unigene0000028(RE1),Unigene0000051(At4g13985),Unigene0000073(CESA5),Unigene0000099(LHBC),Unigene0000130(speA),Unigene0000364(TY3B-G),Unigene0000406(EXPA2),Unigene0000437(--),Unigene0000481(pol),Unigene0000498(GL1-1),Unigene0000523(Tf2-11),Unigene0000538(rpl2-A),Unigene0000784(--),Unigene0000871(DHS),Unigene0000898(AtMg00810),Unigene0001188(GA2OX5),Unigene0001232(NAD7),Unigen…	Unigene0000012(ERF1-2),Unigene0000024(PMA1),Unigene0000031(ctps),Unigene0000178(CYP92C5),Unigene0000351(HSP70),Unigene0000521(ipp-1),Unigene0000565(KCS11),Unigene0000632(TEF),Unigene0000671(SB20O07.14),Unigene0000844(RE1),Unigene0000888(--),Unigene0000941(--),Unigene0001083(RE1),Unigene0001141(--),Unigene0001493(ish1),Unigene0001495(rps-5),Unigene0001602(FOXG_03074),Unigene0001656(SPAC22A12.08c),…
GO:0008150	Biological Process	GO:0044699	single-organism process	371	500	Unigene0000019(ATL60),Unigene0000073(CESA5),Unigene0000099(LHBC),Unigene0000130(speA),Unigene0000413(--),Unigene0000498(GL1-1),Unigene0000871(DHS),Unigene0001188(GA2OX5),Unigene0001232(NAD7),Unigene0001392(KIN7D),Unigene0001675(CYP71D351),Unigene0001769(--),Unigene0001863(--),Unigene0001865(NPF2.11),Unigene0002065(--),Unigene0002271(pol),Unigene0002439(--),Unigene0002485(--),Unigene0002526(Os05g0…	Unigene0000012(ERF1-2),Unigene0000024(PMA1),Unigene0000031(ctps),Unigene0000080(TEF3),Unigene0000178(CYP92C5),Unigene0000351(HSP70),Unigene0000565(KCS11),Unigene0000623(SPAC27E2.03c),Unigene0000632(TEF),Unigene0000913(ZIFL1),Unigene0001493(ish1),Unigene0001602(FOXG_03074),Unigene0001656(SPAC22A12.08c),Unigene0001694(LOX1.1),Unigene0001991(SLAH3),Unigene0002195(glnA),Unigene0002404(--),Unigene0003…
GO:0008150	Biological Process	GO:0022414	reproductive process	23	38	Unigene0000498(GL1-1),Unigene0006510(OVA7),Unigene0006512(OVA7),Unigene0007103(RIC3),Unigene0007988(At5g35370),Unigene0009520(set1),Unigene0015199(GR1),Unigene0015317(--),Unigene0018873(SLSG),Unigene0022160(At2g19130),Unigene0029733(CYP88A1),Unigene0036426(CKX2),Unigene0045319(TIO),Unigene0046626(PPR5),Unigene0053143(ALE2),Unigene0055034(--),Unigene0064624(ESP1),Unigene0064868(ROPGEF14),Unigene00…	Unigene0000351(HSP70),Unigene0003312(pol),Unigene0007932(B120),Unigene0010652(bipA),Unigene0011331(LHY),Unigene0011882(NAC021),Unigene0013038(AN6010),Unigene0017214(At5g03700),Unigene0017236(SPO11),Unigene0018918(At1g78830),Unigene0020907(UDT1),Unigene0021744(At2g19130),Unigene0023060(--),Unigene0024353(UBC5A),Unigene0026015(NCE102),Unigene0027716(MCM5),Unigene0032244(NOM1),Unigene0032660(TIFY10A…
GO:0008150	Biological Process	GO:0098754	detoxification	9	14	Unigene0018008(PER19),Unigene0018009(PER19),Unigene0020554(At1g32780),Unigene0037609(Zadh2),Unigene0042122(OCP3),Unigene0043402(PRX1),Unigene0083265(At1g64710),Unigene0092423(PRXIIE-2),Unigene0097134(APX8)	Unigene0007978(SDH),Unigene0034643(GST3),Unigene0052144(Os01g0794400),Unigene0063375(CAD8A),Unigene0065165(ADH6),Unigene0068569(At5g42250),Unigene0082760(Os05g0169000),Unigene0084767(SODCC.3),Unigene0095639(HIPP32),Unigene0097138(APX7),Unigene0098056(FDH1),Unigene0098344(At5g42250),Unigene0098564(CAD5),Unigene0099439(HIPP45)
GO:0008150	Biological Process	GO:0000003	reproduction	27	44	Unigene0000498(GL1-1),Unigene0006510(OVA7),Unigene0006512(OVA7),Unigene0007103(RIC3),Unigene0007988(At5g35370),Unigene0009520(set1),Unigene0015199(GR1),Unigene0015317(--),Unigene0018873(SLSG),Unigene0022160(At2g19130),Unigene0029733(CYP88A1),Unigene0029932(FTSHI3),Unigene0036426(CKX2),Unigene0045319(TIO),Unigene0046626(PPR5),Unigene0050893(gyaR),Unigene0053143(ALE2),Unigene0055034(--),Unigene0056…	Unigene0000351(HSP70),Unigene0003312(pol),Unigene0007932(B120),Unigene0010652(bipA),Unigene0011331(LHY),Unigene0011882(NAC021),Unigene0013038(AN6010),Unigene0014496(SIGE),Unigene0017214(At5g03700),Unigene0017236(SPO11),Unigene0018918(At1g78830),Unigene0020907(UDT1),Unigene0021744(At2g19130),Unigene0023060(--),Unigene0024344(CLPD1),Unigene0024353(UBC5A),Unigene0026015(NCE102),Unigene0027716(MCM5),…
GO:0008150	Biological Process	GO:0051704	multi-organism process	32	50	Unigene0000498(GL1-1),Unigene0004814(ACP4),Unigene0007103(RIC3),Unigene0007988(At5g35370),Unigene0009682(PNSB5),Unigene0014362(--),Unigene0015199(GR1),Unigene0015317(--),Unigene0018873(SLSG),Unigene0022160(At2g19130),Unigene0023707(PER12),Unigene0023854(--),Unigene0024364(SPAC3H5.08c),Unigene0029733(CYP88A1),Unigene0035719(CESA9),Unigene0042122(OCP3),Unigene0045319(TIO),Unigene0046873(GCN2),Unige…	Unigene0001694(LOX1.1),Unigene0003312(pol),Unigene0004917(atp-1),Unigene0005769(CRK6),Unigene0006111(HT1),Unigene0007932(B120),Unigene0010811(--),Unigene0015822(ARB1),Unigene0017214(At5g03700),Unigene0018918(At1g78830),Unigene0021744(At2g19130),Unigene0024276(TLP),Unigene0026015(NCE102),Unigene0030270(HAK10),Unigene0032233(DSP2),Unigene0032660(TIFY10A),Unigene0035125(--),Unigene0037140(RPL35),Uni…
GO:0008150	Biological Process	GO:0050896	response to stimulus	105	175	Unigene0000019(ATL60),Unigene0000099(LHBC),Unigene0002853(ABCB11),Unigene0003635(PER30),Unigene0004814(ACP4),Unigene0007012(PER2),Unigene0007013(GSVIVT00037159001),Unigene0007130(--),Unigene0008691(RGA5),Unigene0009520(set1),Unigene0010351(PER70),Unigene0011466(PHT1-7),Unigene0011668(pol),Unigene0012854(WRKY24),Unigene0014267(At1g66320),Unigene0014362(--),Unigene0015199(GR1),Unigene0016606(YUC3),…	Unigene0000351(HSP70),Unigene0000352(HSP70),Unigene0000632(TEF),Unigene0001493(ish1),Unigene0001694(LOX1.1),Unigene0002158(HSP70),Unigene0004238(--),Unigene0005146(RIC2),Unigene0005769(CRK6),Unigene0007779(ATL6),Unigene0007978(SDH),Unigene0008186(BT3),Unigene0008263(SYN2),Unigene0009124(SAUR41),Unigene0009126(SAUR72),Unigene0009245(katG1),Unigene0010573(DHN1),Unigene0010575(DHN1),Unigene0010647(C…
GO:0008150	Biological Process	GO:0048511	rhythmic process	1	3	Unigene0098816(PTAC16)	Unigene0011331(LHY),Unigene0054503(AOC),Unigene0076658(DMC1B)
GO:0008150	Biological Process	GO:0065007	biological regulation	98	158	Unigene0000099(LHBC),Unigene0001188(GA2OX5),Unigene0001769(--),Unigene0002066(MTERF2),Unigene0002853(ABCB11),Unigene0004060(NAC100),Unigene0005310(CYCP4-1),Unigene0006318(Os04g0500900),Unigene0007103(RIC3),Unigene0007130(--),Unigene0009172(--),Unigene0009520(set1),Unigene0009812(MYB1),Unigene0011837(TRI1),Unigene0011860(PUP1),Unigene0012854(WRKY24),Unigene0013356(PCMP-H42),Unigene0014362(--),Unig…	Unigene0000012(ERF1-2),Unigene0000351(HSP70),Unigene0000632(TEF),Unigene0001849(SPL2),Unigene0003152(HOX29),Unigene0004238(--),Unigene0005077(--),Unigene0005146(RIC2),Unigene0006111(HT1),Unigene0007432(ERF110),Unigene0007435(ERF110),Unigene0008186(BT3),Unigene0008373(BPG2),Unigene0010652(bipA),Unigene0011331(LHY),Unigene0011882(NAC021),Unigene0012147(CIPK21),Unigene0012380(--),Unigene0012910(REM4…
GO:0008150	Biological Process	GO:0001906	cell killing	0	1	--	Unigene0024276(TLP)
GO:0008150	Biological Process	GO:0040007	growth	10	4	Unigene0007103(RIC3),Unigene0028245(PRFB3),Unigene0029733(CYP88A1),Unigene0036534(ILI1),Unigene0043580(CYP734A6),Unigene0055034(--),Unigene0064868(ROPGEF14),Unigene0067637(PSI3),Unigene0093640(SKU5),Unigene0100801(CYP28)	Unigene0000012(ERF1-2),Unigene0026122(NDL1),Unigene0054503(AOC),Unigene0079886(GCP4)
GO:0008150	Biological Process	GO:0002376	immune system process	9	7	Unigene0004814(ACP4),Unigene0007130(--),Unigene0014267(At1g66320),Unigene0014362(--),Unigene0042122(OCP3),Unigene0046873(GCN2),Unigene0059908(OsI_07012),Unigene0073238(--),Unigene0088617(ndhN)	Unigene0004238(--),Unigene0054503(AOC),Unigene0073077(PAO),Unigene0078748(--),Unigene0082465(RBK1),Unigene0099675(ILL6),Unigene0101199(--)
GO:0008150	Biological Process	GO:0032501	multicellular organismal process	38	44	Unigene0000498(GL1-1),Unigene0002853(ABCB11),Unigene0003848(--),Unigene0004814(ACP4),Unigene0006510(OVA7),Unigene0006512(OVA7),Unigene0007103(RIC3),Unigene0007988(At5g35370),Unigene0009520(set1),Unigene0015199(GR1),Unigene0015905(CYP26-2),Unigene0018873(SLSG),Unigene0022160(At2g19130),Unigene0029733(CYP88A1),Unigene0031005(EPFL9),Unigene0036426(CKX2),Unigene0039617(--),Unigene0041495(PAT19),Unige…	Unigene0003312(pol),Unigene0004238(--),Unigene0007932(B120),Unigene0008186(BT3),Unigene0011331(LHY),Unigene0011882(NAC021),Unigene0014496(SIGE),Unigene0015822(ARB1),Unigene0017214(At5g03700),Unigene0018918(At1g78830),Unigene0020907(UDT1),Unigene0021744(At2g19130),Unigene0021792(BTG-26),Unigene0023060(--),Unigene0024353(UBC5A),Unigene0024679(PP2C30),Unigene0025320(--),Unigene0027716(MCM5),Unigene0…
GO:0008150	Biological Process	GO:0009987	cellular process	505	625	Unigene0000019(ATL60),Unigene0000028(RE1),Unigene0000051(At4g13985),Unigene0000073(CESA5),Unigene0000099(LHBC),Unigene0000130(speA),Unigene0000364(TY3B-G),Unigene0000406(EXPA2),Unigene0000413(--),Unigene0000437(--),Unigene0000481(pol),Unigene0000498(GL1-1),Unigene0000523(Tf2-11),Unigene0000538(rpl2-A),Unigene0000784(--),Unigene0000871(DHS),Unigene0000898(AtMg00810),Unigene0001188(GA2OX5),Unigene0…	Unigene0000012(ERF1-2),Unigene0000024(PMA1),Unigene0000031(ctps),Unigene0000080(TEF3),Unigene0000351(HSP70),Unigene0000352(HSP70),Unigene0000521(ipp-1),Unigene0000565(KCS11),Unigene0000632(TEF),Unigene0000844(RE1),Unigene0000888(--),Unigene0000913(ZIFL1),Unigene0001083(RE1),Unigene0001141(--),Unigene0001493(ish1),Unigene0001495(rps-5),Unigene0001602(FOXG_03074),Unigene0001656(SPAC22A12.08c),Unige…
GO:0008150	Biological Process	GO:0050789	regulation of biological process	86	138	Unigene0000099(LHBC),Unigene0001769(--),Unigene0002066(MTERF2),Unigene0002853(ABCB11),Unigene0004060(NAC100),Unigene0005310(CYCP4-1),Unigene0006318(Os04g0500900),Unigene0007103(RIC3),Unigene0007130(--),Unigene0009172(--),Unigene0009520(set1),Unigene0009812(MYB1),Unigene0011837(TRI1),Unigene0012854(WRKY24),Unigene0013356(PCMP-H42),Unigene0014362(--),Unigene0015454(WRKY30),Unigene0015456(WRKY41),Un…	Unigene0000012(ERF1-2),Unigene0000351(HSP70),Unigene0000632(TEF),Unigene0001849(SPL2),Unigene0003152(HOX29),Unigene0004238(--),Unigene0005077(--),Unigene0005146(RIC2),Unigene0007432(ERF110),Unigene0007435(ERF110),Unigene0008186(BT3),Unigene0008373(BPG2),Unigene0010652(bipA),Unigene0011331(LHY),Unigene0011882(NAC021),Unigene0012147(CIPK21),Unigene0012380(--),Unigene0012910(REM4.1),Unigene0013038(A…
GO:0008150	Biological Process	GO:0032502	developmental process	37	43	Unigene0000498(GL1-1),Unigene0003848(--),Unigene0004814(ACP4),Unigene0006510(OVA7),Unigene0006512(OVA7),Unigene0007103(RIC3),Unigene0009520(set1),Unigene0015905(CYP26-2),Unigene0029733(CYP88A1),Unigene0029932(FTSHI3),Unigene0031005(EPFL9),Unigene0036426(CKX2),Unigene0036534(ILI1),Unigene0039617(--),Unigene0045319(TIO),Unigene0046626(PPR5),Unigene0046873(GCN2),Unigene0050893(gyaR),Unigene0053143(A…	Unigene0000351(HSP70),Unigene0004238(--),Unigene0008186(BT3),Unigene0010652(bipA),Unigene0011331(LHY),Unigene0011882(NAC021),Unigene0013038(AN6010),Unigene0014496(SIGE),Unigene0018316(JAMYB),Unigene0020907(UDT1),Unigene0023060(--),Unigene0024344(CLPD1),Unigene0024353(UBC5A),Unigene0024679(PP2C30),Unigene0027716(MCM5),Unigene0027809(ARP3),Unigene0032244(NOM1),Unigene0032660(TIFY10A),Unigene0046206…
GO:0008150	Biological Process	GO:0007610	behavior	2	0	Unigene0023707(PER12),Unigene0101031(--)	--
GO:0008150	Biological Process	GO:0023052	signaling	20	38	Unigene0002853(ABCB11),Unigene0007130(--),Unigene0009520(set1),Unigene0012854(WRKY24),Unigene0014362(--),Unigene0022140(At4g27190),Unigene0026369(ROPGAP1),Unigene0031005(EPFL9),Unigene0036426(CKX2),Unigene0042122(OCP3),Unigene0046873(GCN2),Unigene0047895(IAA12),Unigene0053143(ALE2),Unigene0055034(--),Unigene0058280(--),Unigene0059908(OsI_07012),Unigene0069649(PORB),Unigene0076226(SMOS1),Unigene00…	Unigene0004238(--),Unigene0011882(NAC021),Unigene0012147(CIPK21),Unigene0012380(--),Unigene0012910(REM4.1),Unigene0014598(ZSD1),Unigene0014713(SAPK1),Unigene0023847(SAR1A),Unigene0024679(PP2C30),Unigene0032660(TIFY10A),Unigene0033157(PBL16),Unigene0033276(MPK12),Unigene0036209(CIPK33),Unigene0043035(CIPK7),Unigene0044112(DGK5),Unigene0047523(TIFY11C),Unigene0052357(PRR95),Unigene0054503(AOC),Unig…
GO:0008150	Biological Process	GO:0022610	biological adhesion	2	1	Unigene0039617(--),Unigene0055034(--)	Unigene0076505(rpl-38)
GO:0008150	Biological Process	GO:0051179	localization	102	134	Unigene0001865(NPF2.11),Unigene0002193(--),Unigene0002853(ABCB11),Unigene0004357(PPT2),Unigene0004721(At1g33340),Unigene0004770(TIC32B),Unigene0006310(RANBP1B),Unigene0007103(RIC3),Unigene0007130(--),Unigene0010371(SWEET1A),Unigene0010374(SWEET1A),Unigene0010375(SWEET1A),Unigene0011466(PHT1-7),Unigene0011860(PUP1),Unigene0013449(OPT3),Unigene0017004(SBT1.2),Unigene0017073(At3g13620),Unigene002054…	Unigene0000024(PMA1),Unigene0000623(SPAC27E2.03c),Unigene0000913(ZIFL1),Unigene0001656(SPAC22A12.08c),Unigene0001991(SLAH3),Unigene0002082(--),Unigene0002404(--),Unigene0004238(--),Unigene0004801(EIN2),Unigene0004917(atp-1),Unigene0005077(--),Unigene0005146(RIC2),Unigene0005170(AAP7),Unigene0005827(ND2),Unigene0006111(HT1),Unigene0006757(EXO70H1),Unigene0007847(--),Unigene0007978(SDH),Unigene0008…
GO:0008150	Biological Process	GO:0071840	cellular component organization or biogenesis	90	91	Unigene0000406(EXPA2),Unigene0000413(--),Unigene0001769(--),Unigene0002271(pol),Unigene0002853(ABCB11),Unigene0004721(At1g33340),Unigene0006510(OVA7),Unigene0006512(OVA7),Unigene0007103(RIC3),Unigene0009520(set1),Unigene0009944(AAE14),Unigene0010375(SWEET1A),Unigene0015199(GR1),Unigene0015317(--),Unigene0016720(IRX9),Unigene0018008(PER19),Unigene0018009(PER19),Unigene0019146(Os03g0268400),Unigene…	Unigene0000012(ERF1-2),Unigene0000351(HSP70),Unigene0000623(SPAC27E2.03c),Unigene0000632(TEF),Unigene0001528(p0),Unigene0004238(--),Unigene0004744(--),Unigene0005146(RIC2),Unigene0006111(HT1),Unigene0006332(--),Unigene0008186(BT3),Unigene0008263(SYN2),Unigene0008373(BPG2),Unigene0010230(EIF6-2),Unigene0010652(bipA),Unigene0010811(--),Unigene0011606(rpl35b),Unigene0013038(AN6010),Unigene0013654(--…
GO:0008150	Biological Process	GO:0040011	locomotion	3	5	Unigene0039617(--),Unigene0045319(TIO),Unigene0087331(CHLI)	Unigene0004238(--),Unigene0004917(atp-1),Unigene0010811(--),Unigene0064647(HSP26.2),Unigene0066623(ARB1)
GO:0008150	Biological Process	GO:0048519	negative regulation of biological process	13	20	Unigene0001769(--),Unigene0006318(Os04g0500900),Unigene0012854(WRKY24),Unigene0045319(TIO),Unigene0046873(GCN2),Unigene0058638(--),Unigene0062819(--),Unigene0064624(ESP1),Unigene0073238(--),Unigene0075583(RPPL1),Unigene0079137(HIS2A),Unigene0090668(HD1),Unigene0101148(PME12)	Unigene0008373(BPG2),Unigene0011331(LHY),Unigene0012910(REM4.1),Unigene0019510(--),Unigene0023060(--),Unigene0024344(CLPD1),Unigene0027716(MCM5),Unigene0029087(CP12-1),Unigene0032660(TIFY10A),Unigene0047394(--),Unigene0047523(TIFY11C),Unigene0059138(AGO18),Unigene0059634(PRAF1),Unigene0066623(ARB1),Unigene0071774(AIP2),Unigene0072615(--),Unigene0082380(VLN3),Unigene0084767(SODCC.3),Unigene0086256…
GO:0008150	Biological Process	GO:0048518	positive regulation of biological process	13	16	Unigene0011837(TRI1),Unigene0012854(WRKY24),Unigene0014362(--),Unigene0031005(EPFL9),Unigene0046873(GCN2),Unigene0059908(OsI_07012),Unigene0062819(--),Unigene0064624(ESP1),Unigene0064868(ROPGEF14),Unigene0067637(PSI3),Unigene0073238(--),Unigene0090668(HD1),Unigene0100801(CYP28)	Unigene0004238(--),Unigene0012380(--),Unigene0014496(SIGE),Unigene0023060(--),Unigene0024344(CLPD1),Unigene0027716(MCM5),Unigene0027809(ARP3),Unigene0029087(CP12-1),Unigene0032244(NOM1),Unigene0046206(MADS1),Unigene0050929(GLK1),Unigene0054503(AOC),Unigene0062292(JMJ706),Unigene0072615(--),Unigene0096745(STAR1),Unigene0101199(--)
GO:0003674	Molecular Function	GO:0003824	catalytic activity	483	597	Unigene0000019(ATL60),Unigene0000051(At4g13985),Unigene0000073(CESA5),Unigene0000130(speA),Unigene0000406(EXPA2),Unigene0000481(pol),Unigene0000498(GL1-1),Unigene0000538(rpl2-A),Unigene0000552(--),Unigene0001188(GA2OX5),Unigene0001232(NAD7),Unigene0001392(KIN7D),Unigene0001484(TY3B-G),Unigene0001675(CYP71D351),Unigene0001791(Pol),Unigene0001799(SD11),Unigene0001863(--),Unigene0001865(NPF2.11),Uni…	Unigene0000024(PMA1),Unigene0000031(ctps),Unigene0000178(CYP92C5),Unigene0000351(HSP70),Unigene0000352(HSP70),Unigene0000521(ipp-1),Unigene0000565(KCS11),Unigene0000613(PHT1),Unigene0000623(SPAC27E2.03c),Unigene0000632(TEF),Unigene0000671(SB20O07.14),Unigene0000941(--),Unigene0001602(FOXG_03074),Unigene0001656(SPAC22A12.08c),Unigene0001694(LOX1.1),Unigene0001704(GLIP7),Unigene0002158(HSP70),Unige…
GO:0003674	Molecular Function	GO:0016209	antioxidant activity	22	15	Unigene0003635(PER30),Unigene0007012(PER2),Unigene0007013(GSVIVT00037159001),Unigene0010351(PER70),Unigene0016606(YUC3),Unigene0018008(PER19),Unigene0018009(PER19),Unigene0018021(PER52),Unigene0023707(PER12),Unigene0036313(GPXMC1),Unigene0037409(CRTL-E-1),Unigene0042122(OCP3),Unigene0043402(PRX1),Unigene0048239(PER45),Unigene0056959(At1g12200),Unigene0062018(PER35),Unigene0063297(PER21),Unigene00…	Unigene0009245(katG1),Unigene0014828(aspf3),Unigene0016775(RBOHF),Unigene0018012(GSVIVT00023967001),Unigene0027322(HYR1),Unigene0032993(MDAR5),Unigene0048029(SOD2),Unigene0052144(Os01g0794400),Unigene0082760(Os05g0169000),Unigene0084767(SODCC.3),Unigene0084994(cta1),Unigene0093275(NDB1),Unigene0097138(APX7),Unigene0097904(ADT2),Unigene0100280(At4g37250)
GO:0003674	Molecular Function	GO:0009055	electron carrier activity	16	16	Unigene0004226(--),Unigene0019718(DJC76),Unigene0023079(PNSL3),Unigene0026236(PNSB3),Unigene0031918(PETE),Unigene0038444(GRXC1),Unigene0039145(PETJ),Unigene0048966(GRXC1),Unigene0048986(--),Unigene0052124(psaC),Unigene0057324(AO1),Unigene0064839(UCC1),Unigene0069255(ndhH),Unigene0077436(pKIWI502),Unigene0083061(FDX5),Unigene0084778(GRXC15)	Unigene0011142(Os03g0784700),Unigene0013754(--),Unigene0019447(PNSB3),Unigene0028701(Os02g0134400),Unigene0040162(CC-1),Unigene0047920(At4g27520),Unigene0054206(cob),Unigene0067545(cyt-1),Unigene0085124(ARPN),Unigene0085125(ARPN),Unigene0088175(COI),Unigene0091301(cox-2),Unigene0092610(XA21),Unigene0094121(FDX3),Unigene0095663(dnaJ),Unigene0098039(LPE1)
GO:0003674	Molecular Function	GO:0001071	nucleic acid binding transcription factor activity	20	37	Unigene0009172(--),Unigene0012854(WRKY24),Unigene0015454(WRKY30),Unigene0015456(WRKY41),Unigene0022140(At4g27190),Unigene0027922(DOF3.5),Unigene0030327(--),Unigene0031205(--),Unigene0033037(AP2-4),Unigene0038855(RAP2-2),Unigene0042122(OCP3),Unigene0044160(ERF025),Unigene0062819(--),Unigene0073238(--),Unigene0075107(RISBZ5),Unigene0076226(SMOS1),Unigene0076663(ERF5),Unigene0079676(MADS34),Unigene0…	Unigene0007432(ERF110),Unigene0007435(ERF110),Unigene0011331(LHY),Unigene0011882(NAC021),Unigene0014496(SIGE),Unigene0018316(JAMYB),Unigene0023060(--),Unigene0023667(WRKY57),Unigene0039254(NEDP1),Unigene0043492(GBF3),Unigene0046206(MADS1),Unigene0049920(BZIP24),Unigene0052357(PRR95),Unigene0052393(--),Unigene0052851(HY5),Unigene0053417(At3g14460),Unigene0054785(HK4),Unigene0055159(ARB_05732-2),Un…
GO:0003674	Molecular Function	GO:0005488	binding	488	528	Unigene0000019(ATL60),Unigene0000051(At4g13985),Unigene0000099(LHBC),Unigene0000102(OsI_002060),Unigene0000130(speA),Unigene0000175(--),Unigene0000257(--),Unigene0000413(--),Unigene0000498(GL1-1),Unigene0000538(rpl2-A),Unigene0001188(GA2OX5),Unigene0001209(--),Unigene0001232(NAD7),Unigene0001391(GIP),Unigene0001392(KIN7D),Unigene0001551(TY3B-G),Unigene0001675(CYP71D351),Unigene0001799(SD11),Unige…	Unigene0000012(ERF1-2),Unigene0000080(TEF3),Unigene0000101(--),Unigene0000178(CYP92C5),Unigene0000351(HSP70),Unigene0000352(HSP70),Unigene0000407(PIK-2),Unigene0000512(--),Unigene0000513(--),Unigene0000521(ipp-1),Unigene0000623(SPAC27E2.03c),Unigene0000632(TEF),Unigene0000797(--),Unigene0001647(--),Unigene0001652(RPPL1),Unigene0001694(LOX1.1),Unigene0001787(RLP54),Unigene0001849(SPL2),Unigene0001…
GO:0003674	Molecular Function	GO:0031386	protein tag	0	1	--	Unigene0055845(--)
GO:0003674	Molecular Function	GO:0098772	molecular function regulator	19	17	Unigene0000175(--),Unigene0006405(--),Unigene0019146(Os03g0268400),Unigene0028781(PMEI10),Unigene0041495(PAT19),Unigene0043608(--),Unigene0043879(PRAF1),Unigene0046873(GCN2),Unigene0052923(--),Unigene0054705(PECS-1.1),Unigene0059908(OsI_07012),Unigene0064868(ROPGEF14),Unigene0076044(PMEI9),Unigene0078150(--),Unigene0081514(--),Unigene0083315(GDI1),Unigene0085948(--),Unigene0087634(PMEI10),Unigene…	Unigene0010652(bipA),Unigene0011544(--),Unigene0023998(TMK3),Unigene0028556(Os03g0429000),Unigene0047394(--),Unigene0052678(--),Unigene0056316(CTIMC),Unigene0059634(PRAF1),Unigene0063262(SSII-2),Unigene0063276(ROPGEF8),Unigene0066141(--),Unigene0068507(--),Unigene0070483(--),Unigene0072615(--),Unigene0086256(Os03g0429000),Unigene0087172(--),Unigene0096222(Os08g0237200)
GO:0003674	Molecular Function	GO:0060089	molecular transducer activity	6	6	Unigene0007130(--),Unigene0046546(GLR2.5),Unigene0053143(ALE2),Unigene0055034(--),Unigene0058004(GLR2.8),Unigene0069649(PORB)	Unigene0013531(GLR3.4),Unigene0033157(PBL16),Unigene0054785(HK4),Unigene0070437(FLS2),Unigene0082465(RBK1),Unigene0101216(PDK)
GO:0003674	Molecular Function	GO:0004871	signal transducer activity	5	9	Unigene0046546(GLR2.5),Unigene0053143(ALE2),Unigene0055034(--),Unigene0058004(GLR2.8),Unigene0069649(PORB)	Unigene0013531(GLR3.4),Unigene0024344(CLPD1),Unigene0033157(PBL16),Unigene0033276(MPK12),Unigene0052357(PRR95),Unigene0054785(HK4),Unigene0070437(FLS2),Unigene0082465(RBK1),Unigene0101216(PDK)
GO:0003674	Molecular Function	GO:0000988	transcription factor activity, protein binding	2	7	Unigene0073238(--),Unigene0101177(MYB61)	Unigene0000101(--),Unigene0008186(BT3),Unigene0014496(SIGE),Unigene0018316(JAMYB),Unigene0032660(TIFY10A),Unigene0047523(TIFY11C),Unigene0099134(TIFY10C)
GO:0003674	Molecular Function	GO:0005215	transporter activity	70	89	Unigene0001865(NPF2.11),Unigene0002853(ABCB11),Unigene0004357(PPT2),Unigene0007130(--),Unigene0010371(SWEET1A),Unigene0010374(SWEET1A),Unigene0010375(SWEET1A),Unigene0011466(PHT1-7),Unigene0011860(PUP1),Unigene0013449(OPT3),Unigene0017073(At3g13620),Unigene0021363(OPT5),Unigene0021622(DTX16),Unigene0021713(NPF8.5),Unigene0023556(NPF5.10),Unigene0024364(SPAC3H5.08c),Unigene0027278(HAK8),Unigene003…	Unigene0000024(PMA1),Unigene0000623(SPAC27E2.03c),Unigene0000913(ZIFL1),Unigene0002404(--),Unigene0004801(EIN2),Unigene0004917(atp-1),Unigene0005170(AAP7),Unigene0005827(ND2),Unigene0007847(--),Unigene0008069(At2g33280),Unigene0009660(--),Unigene0012352(OCT4),Unigene0013531(GLR3.4),Unigene0015253(VMA3),Unigene0015822(ARB1),Unigene0018218(LHA1),Unigene0018257(NAR2.1),Unigene0019510(--),Unigene0019…
GO:0003674	Molecular Function	GO:0016530	metallochaperone activity	0	1	--	Unigene0099439(HIPP45)
GO:0003674	Molecular Function	GO:0045182	translation regulator activity	1	0	Unigene0046873(GCN2)	--
GO:0003674	Molecular Function	GO:0045735	nutrient reservoir activity	1	0	Unigene0055861(GER5)	--
GO:0003674	Molecular Function	GO:0005198	structural molecule activity	8	52	Unigene0000099(LHBC),Unigene0000538(rpl2-A),Unigene0059745(RPS15AA),Unigene0062337(--),Unigene0069255(ndhH),Unigene0091153(--),Unigene0097121(--),Unigene0097136(orf81)	Unigene0001495(rps-5),Unigene0001856(RPL9A),Unigene0002173(rps1101),Unigene0007157(rps602),Unigene0008561(RPL26B),Unigene0008982(rpl-3),Unigene0009293(RPS3),Unigene0011606(rpl35b),Unigene0013443(RPL20A),Unigene0014108(RPL13),Unigene0015941(RPS18),Unigene0017750(rps0),Unigene0017788(rpl36),Unigene0021567(CTHT_0041970.2),Unigene0021616(rps-29),Unigene0022027(Os01g0505400),Unigene0024344(CLPD1),Unig…
GO:0005575	Cellular Component	GO:0016020	membrane	193	168	Unigene0000019(ATL60),Unigene0000073(CESA5),Unigene0000099(LHBC),Unigene0000406(EXPA2),Unigene0000437(--),Unigene0000498(GL1-1),Unigene0000552(--),Unigene0001865(NPF2.11),Unigene0002335(TPT),Unigene0002853(ABCB11),Unigene0003168(At5g07050),Unigene0003171(At5g07050),Unigene0003848(--),Unigene0004357(PPT2),Unigene0004721(At1g33340),Unigene0004770(TIC32B),Unigene0005019(PSAN),Unigene0005265(ndhS),Un…	Unigene0000024(PMA1),Unigene0000565(KCS11),Unigene0000913(ZIFL1),Unigene0001917(--),Unigene0001991(SLAH3),Unigene0002082(--),Unigene0002404(--),Unigene0004744(--),Unigene0004801(EIN2),Unigene0004917(atp-1),Unigene0005077(--),Unigene0005146(RIC2),Unigene0005170(AAP7),Unigene0005769(CRK6),Unigene0006111(HT1),Unigene0007409(CAO),Unigene0007847(--),Unigene0007978(SDH),Unigene0008186(BT3),Unigene00096…
GO:0005575	Cellular Component	GO:0044425	membrane part	139	118	Unigene0000019(ATL60),Unigene0000099(LHBC),Unigene0000437(--),Unigene0000498(GL1-1),Unigene0002335(TPT),Unigene0002853(ABCB11),Unigene0003168(At5g07050),Unigene0003171(At5g07050),Unigene0004357(PPT2),Unigene0004721(At1g33340),Unigene0005019(PSAN),Unigene0005265(ndhS),Unigene0005686(PSBQ1),Unigene0007103(RIC3),Unigene0007130(--),Unigene0007440(PSAL),Unigene0007988(At5g35370),Unigene0008832(PSAE),U…	Unigene0000024(PMA1),Unigene0000913(ZIFL1),Unigene0001917(--),Unigene0001991(SLAH3),Unigene0002404(--),Unigene0004801(EIN2),Unigene0004917(atp-1),Unigene0005077(--),Unigene0005170(AAP7),Unigene0005769(CRK6),Unigene0006111(HT1),Unigene0008186(BT3),Unigene0010686(GH3.12),Unigene0011142(Os03g0784700),Unigene0012352(OCT4),Unigene0014904(IGHMBP2),Unigene0015253(VMA3),Unigene0015822(ARB1),Unigene001821…
GO:0005575	Cellular Component	GO:0009295	nucleoid	4	1	Unigene0023798(CURT1B),Unigene0060099(AL1),Unigene0068637(--),Unigene0098816(PTAC16)	Unigene0087515(HSP26.7)
GO:0005575	Cellular Component	GO:0055044	symplast	7	7	Unigene0015905(CYP26-2),Unigene0018008(PER19),Unigene0018009(PER19),Unigene0059745(RPS15AA),Unigene0081463(PGK3),Unigene0081514(--),Unigene0093640(SKU5)	Unigene0007978(SDH),Unigene0031765(HB),Unigene0056316(CTIMC),Unigene0071973(ERD4),Unigene0079886(GCP4),Unigene0085833(UNE10),Unigene0099279(MST4)
GO:0005575	Cellular Component	GO:0044215	other organism	2	3	Unigene0009172(--),Unigene0031205(--)	Unigene0044865(--),Unigene0064647(HSP26.2),Unigene0099160(--)
GO:0005575	Cellular Component	GO:0044217	other organism part	2	3	Unigene0009172(--),Unigene0031205(--)	Unigene0044865(--),Unigene0064647(HSP26.2),Unigene0099160(--)
GO:0005575	Cellular Component	GO:0005576	extracellular region	35	17	Unigene0000406(EXPA2),Unigene0005686(PSBQ1),Unigene0009159(XTH23),Unigene0013312(XTH31),Unigene0014267(At1g66320),Unigene0015905(CYP26-2),Unigene0018008(PER19),Unigene0018009(PER19),Unigene0020545(SBT1.5),Unigene0023854(--),Unigene0031005(EPFL9),Unigene0036426(CKX2),Unigene0036457(At1g33811),Unigene0041495(PAT19),Unigene0046873(GCN2),Unigene0052923(--),Unigene0052952(PDIL1-4),Unigene0054756(XTH22…	Unigene0011544(--),Unigene0017183(CKX3),Unigene0031285(At2g23540),Unigene0032149(GLU10),Unigene0052678(--),Unigene0054830(--),Unigene0056181(XTH27),Unigene0056316(CTIMC),Unigene0056890(BHLH35),Unigene0063262(SSII-2),Unigene0066332(At1g54790),Unigene0068507(--),Unigene0068762(EXLA3),Unigene0084767(SODCC.3),Unigene0086256(Os03g0429000),Unigene0091165(HIDM),Unigene0099186(PAP15)
GO:0005575	Cellular Component	GO:0030054	cell junction	7	7	Unigene0015905(CYP26-2),Unigene0018008(PER19),Unigene0018009(PER19),Unigene0059745(RPS15AA),Unigene0081463(PGK3),Unigene0081514(--),Unigene0093640(SKU5)	Unigene0007978(SDH),Unigene0031765(HB),Unigene0056316(CTIMC),Unigene0071973(ERD4),Unigene0079886(GCP4),Unigene0085833(UNE10),Unigene0099279(MST4)
GO:0005575	Cellular Component	GO:0031012	extracellular matrix	1	0	Unigene0055861(GER5)	--
GO:0005575	Cellular Component	GO:0044421	extracellular region part	3	2	Unigene0036426(CKX2),Unigene0046873(GCN2),Unigene0055861(GER5)	Unigene0017183(CKX3),Unigene0084767(SODCC.3)
GO:0005575	Cellular Component	GO:0099512	supramolecular fiber	5	2	Unigene0001392(KIN7D),Unigene0042907(NEK5),Unigene0043879(PRAF1),Unigene0045319(TIO),Unigene0068970(MAP70.4)	Unigene0059634(PRAF1),Unigene0079886(GCP4)
GO:0005575	Cellular Component	GO:0044464	cell part	275	332	Unigene0000019(ATL60),Unigene0000051(At4g13985),Unigene0000099(LHBC),Unigene0000130(speA),Unigene0000175(--),Unigene0000406(EXPA2),Unigene0000437(--),Unigene0000498(GL1-1),Unigene0000538(rpl2-A),Unigene0000552(--),Unigene0001392(KIN7D),Unigene0002678(At5g27470),Unigene0002853(ABCB11),Unigene0003848(--),Unigene0004357(PPT2),Unigene0004721(At1g33340),Unigene0004770(TIC32B),Unigene0004814(ACP4),Unig…	Unigene0000012(ERF1-2),Unigene0000031(ctps),Unigene0000521(ipp-1),Unigene0000623(SPAC27E2.03c),Unigene0000632(TEF),Unigene0000913(ZIFL1),Unigene0001493(ish1),Unigene0001495(rps-5),Unigene0001694(LOX1.1),Unigene0001849(SPL2),Unigene0001856(RPL9A),Unigene0001917(--),Unigene0002082(--),Unigene0002173(rps1101),Unigene0002404(--),Unigene0003012(URA6),Unigene0003152(HOX29),Unigene0003180(ALATS),Unigene…
GO:0005575	Cellular Component	GO:0005623	cell	275	332	Unigene0000019(ATL60),Unigene0000051(At4g13985),Unigene0000099(LHBC),Unigene0000130(speA),Unigene0000175(--),Unigene0000406(EXPA2),Unigene0000437(--),Unigene0000498(GL1-1),Unigene0000538(rpl2-A),Unigene0000552(--),Unigene0001392(KIN7D),Unigene0002678(At5g27470),Unigene0002853(ABCB11),Unigene0003848(--),Unigene0004357(PPT2),Unigene0004721(At1g33340),Unigene0004770(TIC32B),Unigene0004814(ACP4),Unig…	Unigene0000012(ERF1-2),Unigene0000031(ctps),Unigene0000521(ipp-1),Unigene0000623(SPAC27E2.03c),Unigene0000632(TEF),Unigene0000913(ZIFL1),Unigene0001493(ish1),Unigene0001495(rps-5),Unigene0001694(LOX1.1),Unigene0001849(SPL2),Unigene0001856(RPL9A),Unigene0001917(--),Unigene0002082(--),Unigene0002173(rps1101),Unigene0002404(--),Unigene0003012(URA6),Unigene0003152(HOX29),Unigene0003180(ALATS),Unigene…
GO:0005575	Cellular Component	GO:0044423	virion part	2	2	Unigene0024843(--),Unigene0091153(--)	Unigene0059022(--),Unigene0064647(HSP26.2)
GO:0005575	Cellular Component	GO:0044422	organelle part	123	102	Unigene0000019(ATL60),Unigene0000099(LHBC),Unigene0000498(GL1-1),Unigene0000538(rpl2-A),Unigene0001392(KIN7D),Unigene0003848(--),Unigene0004357(PPT2),Unigene0004770(TIC32B),Unigene0005265(ndhS),Unigene0005657(EMB3003),Unigene0005686(PSBQ1),Unigene0006510(OVA7),Unigene0006512(OVA7),Unigene0008832(PSAE),Unigene0009520(set1),Unigene0009944(AAE14),Unigene0010375(SWEET1A),Unigene0011837(TRI1),Unigene0…	Unigene0001493(ish1),Unigene0001495(rps-5),Unigene0001856(RPL9A),Unigene0002173(rps1101),Unigene0004238(--),Unigene0004917(atp-1),Unigene0005077(--),Unigene0005146(RIC2),Unigene0007409(CAO),Unigene0007779(ATL6),Unigene0007978(SDH),Unigene0008263(SYN2),Unigene0008561(RPL26B),Unigene0008982(rpl-3),Unigene0009293(RPS3),Unigene0010575(DHN1),Unigene0010612(CS26),Unigene0011142(Os03g0784700),Unigene001…
GO:0005575	Cellular Component	GO:0019012	virion	2	2	Unigene0024843(--),Unigene0091153(--)	Unigene0059022(--),Unigene0064647(HSP26.2)
GO:0005575	Cellular Component	GO:0043226	organelle	182	195	Unigene0000019(ATL60),Unigene0000099(LHBC),Unigene0000175(--),Unigene0000498(GL1-1),Unigene0000538(rpl2-A),Unigene0000552(--),Unigene0001392(KIN7D),Unigene0003848(--),Unigene0004357(PPT2),Unigene0004721(At1g33340),Unigene0004770(TIC32B),Unigene0004814(ACP4),Unigene0005265(ndhS),Unigene0005657(EMB3003),Unigene0005686(PSBQ1),Unigene0006510(OVA7),Unigene0006512(OVA7),Unigene0008832(PSAE),Unigene0009…	Unigene0001493(ish1),Unigene0001495(rps-5),Unigene0001849(SPL2),Unigene0001856(RPL9A),Unigene0002082(--),Unigene0002173(rps1101),Unigene0003152(HOX29),Unigene0004238(--),Unigene0004917(atp-1),Unigene0005077(--),Unigene0005146(RIC2),Unigene0007157(rps602),Unigene0007409(CAO),Unigene0007779(ATL6),Unigene0007978(SDH),Unigene0008186(BT3),Unigene0008263(SYN2),Unigene0008561(RPL26B),Unigene0008982(rpl-…
GO:0005575	Cellular Component	GO:0032991	macromolecular complex	109	152	Unigene0000019(ATL60),Unigene0000051(At4g13985),Unigene0000099(LHBC),Unigene0000437(--),Unigene0000538(rpl2-A),Unigene0002853(ABCB11),Unigene0005019(PSAN),Unigene0005265(ndhS),Unigene0005657(EMB3003),Unigene0005686(PSBQ1),Unigene0007440(PSAL),Unigene0008832(PSAE),Unigene0009520(set1),Unigene0011837(TRI1),Unigene0015559(PSAF),Unigene0015857(--),Unigene0015858(BRH1),Unigene0015859(BRH1),Unigene0020…	Unigene0000024(PMA1),Unigene0000031(ctps),Unigene0001493(ish1),Unigene0001495(rps-5),Unigene0001856(RPL9A),Unigene0001917(--),Unigene0002173(rps1101),Unigene0002404(--),Unigene0003337(ctps),Unigene0004238(--),Unigene0004917(atp-1),Unigene0005767(YUCCA8),Unigene0006757(EXO70H1),Unigene0007157(rps602),Unigene0007779(ATL6),Unigene0008186(BT3),Unigene0008263(SYN2),Unigene0008561(RPL26B),Unigene000898…
GO:0005575	Cellular Component	GO:0031974	membrane-enclosed lumen	17	17	Unigene0003848(--),Unigene0006510(OVA7),Unigene0006512(OVA7),Unigene0011837(TRI1),Unigene0039617(--),Unigene0043879(PRAF1),Unigene0052952(PDIL1-4),Unigene0062819(--),Unigene0063779(ILL1),Unigene0070984(DDM1),Unigene0073238(--),Unigene0075558(At5g05130),Unigene0079137(HIS2A),Unigene0083315(GDI1),Unigene0084084(SRS2),Unigene0100801(CYP28),Unigene0100880(KYAT3)	Unigene0001493(ish1),Unigene0004238(--),Unigene0008263(SYN2),Unigene0012539(Os08g0536000),Unigene0013654(--),Unigene0017236(SPO11),Unigene0021792(BTG-26),Unigene0027716(MCM5),Unigene0032244(NOM1),Unigene0038922(--),Unigene0040386(At5g09300),Unigene0040978(--),Unigene0059634(PRAF1),Unigene0061446(idh2),Unigene0072615(--),Unigene0095890(CFIS1),Unigene0101199(--)
