# Supplementary material for: Transcriptome analysis revealed key genes and pathways related to cadmium tolerance and accumulation in coix (Coix lacryma-jobi L.)
Source: Front Plant Sci. 2026 Feb 27;16:1660959. doi: 10.3389/fpls.2025.1660959 (PMC12985850; doi:10.3389/fpls.2025.1660959)
Supplement: Supplementary file 1 [file DataSheet1.zip › Supplemenatry Tables/Table S23 --Coix-0-Y-vs-Coix-30-Y.filter.annot.xls]

id	Coix-0-Y-1_count	Coix-0-Y-2_count	Coix-0-Y-3_count	Coix-30-Y-1_count	Coix-30-Y-2_count	Coix-30-Y-3_count	Coix-0-Y-1_fpkm	Coix-0-Y-2_fpkm	Coix-0-Y-3_fpkm	Coix-30-Y-1_fpkm	Coix-30-Y-2_fpkm	Coix-30-Y-3_fpkm	Coix-0-Y_mean	Coix-30-Y_mean	log2(fc)	PValue	FDR	Symbol	Description	KEGG_A_class	KEGG_B_class	Pathway	K_ID	GO Component	GO Function	GO Process
Unigene0012212	16814	17307	18031	11	11	9	230.98	257.28	284.27	0.21	0.21	0.16	257.51	0.193333333333333	-10.3793223433429	4.32811575612052e-267	2.87049293177425e-262	XA21	XP_002452447.1 receptor kinase-like protein Xa21 [Sorghum bicolor]	-	-	-	-	-	GO:0004672//protein kinase activity;GO:0005515//protein binding;GO:0005524//ATP binding	GO:0006468//protein phosphorylation
Unigene0078016	5	12	10	3462	3252	3458	0.17	0.44	0.39	160.56	153.83	146.49	0.333333333333333	153.626666666667	8.84824735270451	3.11987331620543e-176	1.03458119038688e-171	COMT	XP_002453074.1 caffeic acid 3-O-methyltransferase [Sorghum bicolor]	-	-	-	-	-	GO:0003674//molecular_function;GO:0003824//catalytic activity;GO:0005488//binding;GO:0005515//protein binding;GO:0008168//methyltransferase activity;GO:0008171//O-methyltransferase activity;GO:0016740//transferase activity;GO:0016741//transferase activity, transferring one-carbon groups;GO:0046983//protein dimerization activity;GO:0047763//caffeate O-methyltransferase activity	GO:0006725//cellular aromatic compound metabolic process;GO:0008150//biological_process;GO:0008152//metabolic process;GO:0009058//biosynthetic process;GO:0009698//phenylpropanoid metabolic process;GO:0009699//phenylpropanoid biosynthetic process;GO:0009808//lignin metabolic process;GO:0009809//lignin biosynthetic process;GO:0009987//cellular process;GO:0019438//aromatic compound biosynthetic proc…
Unigene0024560	2161	2510	1707	55	37	66	112.83	141.82	102.29	3.96	2.72	4.34	118.98	3.67333333333333	-5.0174854551	4.11970941896344e-106	9.10757893614978e-102	At5g01750	XP_021307769.1 protein LURP-one-related 15-like [Sorghum bicolor]	-	-	-	-	-	-	-
Unigene0093465	9	11	19	3281	1920	2153	0.17	0.23	0.42	87.79	52.40	52.62	0.273333333333333	64.27	7.87734025313969	1.06096325504365e-101	1.75913012502512e-97	--	RCV22694.1 hypothetical protein SETIT_4G240800v2 [Setaria italica]	-	-	-	-	-	-	-
Unigene0026629	2378	2319	2255	5	3	5	42.67	45.03	46.44	0.12	0.08	0.11	44.7133333333333	0.103333333333333	-8.75725557632789	3.60842002120504e-94	4.78635265292722e-90	--	XP_021321225.1 uncharacterized protein LOC110437198 [Sorghum bicolor]	-	-	-	-	-	-	-
Unigene0094875	1693	1806	1805	1	5	12	14.52	16.76	17.76	0.01	0.06	0.13	16.3466666666667	0.0666666666666667	-7.93781516880342	3.43756347652241e-92	3.79976808149866e-88	Pol	AAM94327.1 putative reverse transcriptase [Sorghum bicolor]	-	-	-	-	-	GO:0003964//RNA-directed DNA polymerase activity;GO:0008853//exodeoxyribonuclease III activity	GO:0000373//Group II intron splicing;GO:0006281//DNA repair
Unigene0044844	250	307	257	3562	2820	2903	19.53	25.95	23.04	383.80	309.92	285.72	22.84	326.48	3.83736005989526	1.02328695145942e-88	9.69520531352738e-85	--	-	-	-	-	-	-	-	-
Unigene0041115	65	88	102	1103	1057	1349	0.56	0.82	1.00	13.04	12.75	14.57	0.793333333333333	13.4533333333333	4.08389269579841	8.7493963643573e-84	7.25346832096131e-80	TY3B-G	XP_023157287.1 protein binding protein isoform X1 [Zea mays]	-	-	-	-	-	-	GO:0015074//DNA integration
Unigene0075909	9	24	8	1714	1525	1200	0.47	1.35	0.48	123.32	111.91	78.86	0.766666666666667	104.696666666667	7.09340033978958	2.11056025505215e-83	1.55529530261743e-79	--	TVU47099.1 hypothetical protein EJB05_06680, partial [Eragrostis curvula]	-	-	-	-	-	-	-
Unigene0001544	186	214	178	1425	1891	2570	2.49	3.10	2.73	26.27	35.56	43.28	2.77333333333333	35.0366666666667	3.65917259297399	1.54204500056043e-76	1.02271508527169e-72	--	-	-	-	-	-	-	-	-
Unigene0096842	2559	1750	1695	106	133	138	81.59	60.38	62.02	4.66	5.97	5.54	67.9966666666667	5.39	-3.65710684619402	2.60714407567196e-76	1.57191826715196e-72	SALR	XP_002446845.2 uncharacterized protein LOC8082885 [Sorghum bicolor]	Metabolism;Metabolism	Global and overview maps;Metabolism of terpenoids and polyketides	ko01110//Biosynthesis of secondary metabolites;ko00902//Monoterpenoid biosynthesis	K15095;K15095	-	GO:0003824//catalytic activity;GO:0004316//3-oxoacyl-[acyl-carrier-protein] reductase (NADPH) activity;GO:0008667//2,3-dihydro-2,3-dihydroxybenzoate dehydrogenase activity;GO:0008678//2-deoxy-D-gluconate 3-dehydrogenase activity;GO:0016491//oxidoreductase activity;GO:0016630//protochlorophyllide reductase activity;GO:0050662//coenzyme binding;GO:0051287//NAD binding	GO:0000272//polysaccharide catabolic process;GO:0006633//fatty acid biosynthetic process;GO:0015995//chlorophyll biosynthetic process;GO:0055114//oxidation-reduction process
Unigene0098949	2	3	6	1021	913	1159	0.05	0.09	0.19	37.95	34.62	39.35	0.11	37.3066666666667	8.4057861278063	2.32648104499095e-75	1.28580729888241e-71	--	XP_022679172.1 uncharacterized protein LOC111255858 [Setaria italica]	-	-	-	-	-	-	-
Unigene0001272	8810	3494	6837	2	2	4	197.92	84.94	176.27	0.06	0.06	0.11	153.043333333333	0.0766666666666667	-10.9630531257174	2.93808057816448e-72	1.49891830850019e-68	--	-	-	-	-	-	-	-	-
Unigene0011485	1147	1134	1135	5	6	2	21.87	23.40	24.84	0.13	0.16	0.05	23.37	0.113333333333333	-7.68794167825365	5.93786758956915e-71	2.81293753053861e-67	--	TKV94336.1 hypothetical protein SEVIR_9G287700v2 [Setaria viridis]	-	-	-	-	-	-	-
Unigene0052144	816	728	720	60	72	83	13.96	13.47	14.13	1.42	1.73	1.79	13.8533333333333	1.64666666666667	-3.07261270731953	4.35333435423393e-68	1.92481227361002e-64	Os01g0794400	AGT16827.1 disulfide isomerase [Saccharum hybrid cultivar R570]	-	-	-	-	GO:0005575//cellular_component;GO:0005622//intracellular;GO:0005623//cell;GO:0005737//cytoplasm;GO:0044424//intracellular part;GO:0044464//cell part	GO:0003674//molecular_function;GO:0003756//protein disulfide isomerase activity;GO:0003824//catalytic activity;GO:0004791//thioredoxin-disulfide reductase activity;GO:0015036//disulfide oxidoreductase activity;GO:0016209//antioxidant activity;GO:0016491//oxidoreductase activity;GO:0016651//oxidoreductase activity, acting on NAD(P)H;GO:0016667//oxidoreductase activity, acting on a sulfur group of …	GO:0006457//protein folding;GO:0008150//biological_process;GO:0008152//metabolic process;GO:0009636//response to toxic substance;GO:0009987//cellular process;GO:0019725//cellular homeostasis;GO:0042221//response to chemical;GO:0042592//homeostatic process;GO:0045454//cell redox homeostasis;GO:0050789//regulation of biological process;GO:0050794//regulation of cellular process;GO:0050896//response…
Unigene0029879	621	512	524	2031	1845	2130	35.47	31.64	34.35	160.01	148.26	153.28	33.82	153.85	2.18557587881092	1.75088257839968e-67	7.25762714778897e-64	PNSL2	XP_020393347.1 photosynthetic NDH subunit of lumenal location 2, chloroplastic [Zea mays]	Metabolism	Energy metabolism	ko00195//Photosynthesis	K08901	GO:0009523//photosystem II;GO:0009654//photosystem II oxygen evolving complex;GO:0019898//extrinsic component of membrane	GO:0005509//calcium ion binding	GO:0015979//photosynthesis
Unigene0054313	2410	2495	2138	5375	5562	6095	23.71	26.57	24.14	72.96	77.00	75.57	24.8066666666667	75.1766666666667	1.59955705795972	4.58401087471191e-62	1.78835746607437e-58	RGA5	XP_002450008.2 disease resistance protein RPP13 isoform X1 [Sorghum bicolor]	-	-	-	-	-	GO:0043531//ADP binding	-
Unigene0035561	1302	1278	1223	0	5	4	11.90	12.64	12.82	0.00	0.06	0.05	12.4533333333333	0.0366666666666667	-8.40784712107236	1.28667176659562e-61	4.74081360578636e-58	pol	XP_021308555.1 uncharacterized protein LOC110432444 [Sorghum bicolor]	-	-	-	-	-	-	GO:0015074//DNA integration
Unigene0016865	3297	2939	2582	8803	8387	8827	31.20	30.10	28.04	114.92	111.68	105.26	29.78	110.62	1.89319658813383	1.78735056812308e-59	6.23898233573994e-56	At3g21340	XP_021303276.1 probable LRR receptor-like serine/threonine-protein kinase At1g05700 [Sorghum bicolor]	-	-	-	-	GO:0005575//cellular_component;GO:0005622//intracellular;GO:0005623//cell;GO:0005737//cytoplasm;GO:0009507//chloroplast;GO:0009534//chloroplast thylakoid;GO:0009536//plastid;GO:0009579//thylakoid;GO:0031976//plastid thylakoid;GO:0031984//organelle subcompartment;GO:0043226//organelle;GO:0043227//membrane-bounded organelle;GO:0043229//intracellular organelle;GO:0043231//intracellular membrane-boun…	GO:0000166//nucleotide binding;GO:0003674//molecular_function;GO:0003824//catalytic activity;GO:0004672//protein kinase activity;GO:0004674//protein serine/threonine kinase activity;GO:0005488//binding;GO:0005515//protein binding;GO:0005524//ATP binding;GO:0008144//drug binding;GO:0016301//kinase activity;GO:0016740//transferase activity;GO:0016772//transferase activity, transferring phosphorus-c…	GO:0006464//cellular protein modification process;GO:0006468//protein phosphorylation;GO:0006793//phosphorus metabolic process;GO:0006796//phosphate-containing compound metabolic process;GO:0006807//nitrogen compound metabolic process;GO:0008150//biological_process;GO:0008152//metabolic process;GO:0009987//cellular process;GO:0010109//regulation of photosynthesis;GO:0016310//phosphorylation;GO:00…
Unigene0007582	359	433	330	2091	3212	3762	4.41	5.75	4.65	35.40	55.46	58.18	4.93666666666667	49.68	3.33105603365279	3.16105817731198e-59	1.04823850217843e-55	--	AAM94327.1 putative reverse transcriptase [Sorghum bicolor]	-	-	-	-	-	GO:0003964//RNA-directed DNA polymerase activity	GO:0000373//Group II intron splicing
Unigene0016773	8	19	19	1634	782	973	0.06	0.16	0.17	17.50	8.54	9.52	0.13	11.8533333333333	6.51063738996752	9.28106239082965e-58	2.93113628516478e-54	FRS3	RLM91805.1 hypothetical protein C2845_PM08G15280 [Panicum miliaceum]	-	-	-	-	-	GO:0008270//zinc ion binding	-
Unigene0043841	47	46	42	639	1420	1618	1.04	1.10	1.06	19.43	44.04	44.94	1.06666666666667	36.1366666666667	5.08228212516383	1.04444519492924e-57	3.14862246445896e-54	HI_1259	TVU17865.1 hypothetical protein EJB05_33925, partial [Eragrostis curvula]	-	-	-	-	GO:0030288//outer membrane-bounded periplasmic space	GO:0004252//serine-type endopeptidase activity;GO:0005515//protein binding	GO:0006508//proteolysis;GO:0006950//response to stress
Unigene0047071	4463	5495	3060	294	318	288	316.97	422.33	249.41	28.80	31.78	25.77	329.57	28.7833333333333	-3.51727934113684	7.79703661701618e-56	2.24832635875542e-52	--	XP_021307689.1 (S)-beta-bisabolene synthase [Sorghum bicolor]	Metabolism	Metabolism of terpenoids and polyketides	ko00909//Sesquiterpenoid and triterpenoid biosynthesis	K15803	-	GO:0010333//terpene synthase activity;GO:0016829//lyase activity	-
Unigene0000973	860	844	813	6	2	2	11.67	12.39	12.66	0.11	0.04	0.03	12.24	0.06	-7.6724253419715	2.07411493597228e-55	5.73164378264808e-52	B0361.2/B0361.1	XP_002466485.1 CWF19-like protein 2 [Sorghum bicolor]	-	-	-	-	-	-	-
Unigene0079885	1414	1633	1327	3	2	2	12.71	15.88	13.69	0.04	0.03	0.02	14.0933333333333	0.03	-8.87583465994037	4.78618759083133e-55	1.26971813359646e-51	pol	KAE8790105.1 RNA-directed DNA polymerase [Hordeum vulgare]	-	-	-	-	-	-	-
Unigene0023178	545	458	478	2092	1700	2014	10.00	9.09	10.06	52.93	43.87	46.55	9.71666666666667	47.7833333333333	2.29797411604003	1.01129134036977e-53	2.57964862600015e-50	Os11g0303600	XP_025803111.1 trans-resveratrol di-O-methyltransferase-like [Panicum hallii]	-	-	-	-	-	GO:0008171//O-methyltransferase activity;GO:0046983//protein dimerization activity	-
Unigene0024472	947	838	796	61	85	110	21.50	20.59	20.74	1.91	2.72	3.15	20.9433333333333	2.59333333333333	-3.01361151975991	1.48450753801736e-53	3.64650033097731e-50	SKP5	RWW26385.1 hypothetical protein GW17_00009242 [Ensete ventricosum]	Genetic Information Processing;Genetic Information Processing	Folding, sorting and degradation;Folding, sorting and degradation	ko04141//Protein processing in endoplasmic reticulum;ko04120//Ubiquitin mediated proteolysis	K03094;K03094	-	-	GO:0006511//ubiquitin-dependent protein catabolic process
Unigene0084734	5422	5144	4901	15378	13804	14668	160.51	164.79	166.51	627.96	574.94	547.12	163.936666666667	583.34	1.83119843516358	6.96206405414152e-53	1.64906432928134e-49	PNSB1	XP_021320187.1 photosynthetic NDH subunit of subcomplex B 1, chloroplastic-like [Sorghum bicolor]	-	-	-	-	-	GO:0008920//lipopolysaccharide heptosyltransferase activity;GO:0016757//transferase activity, transferring glycosyl groups	GO:0009244//lipopolysaccharide core region biosynthetic process
Unigene0030907	4872	4028	4541	631	485	546	136.36	122.00	145.87	24.36	19.10	19.26	134.743333333333	20.9066666666667	-2.68817893098944	1.53099743887792e-52	3.50133834969867e-49	--	XP_002445785.1 uncharacterized protein LOC8060925 [Sorghum bicolor]	-	-	-	-	-	-	-
Unigene0002037	11	12	14	289	548	572	0.10	0.12	0.15	3.75	7.25	6.77	0.123333333333333	5.92333333333333	5.58577460039973	2.41452532857308e-52	5.33787162805413e-49	CYP38	XP_022546744.1 peptidyl-prolyl cis-trans isomerase CYP38, chloroplastic-like [Brassica napus]	-	-	-	-	-	-	-
Unigene0019456	2480	2330	2403	497	535	557	38.79	39.44	43.14	10.72	11.77	10.98	40.4566666666667	11.1566666666667	-1.85847140697361	1.43336499755433e-51	3.06656881831607e-48	ABC1K7	XP_002464851.1 uncharacterized protein LOC8086269 [Sorghum bicolor]	-	-	-	-	GO:0005575//cellular_component;GO:0005622//intracellular;GO:0005623//cell;GO:0005737//cytoplasm;GO:0009507//chloroplast;GO:0009532//plastid stroma;GO:0009534//chloroplast thylakoid;GO:0009535//chloroplast thylakoid membrane;GO:0009536//plastid;GO:0009570//chloroplast stroma;GO:0009579//thylakoid;GO:0010287//plastoglobule;GO:0016020//membrane;GO:0016021//integral component of membrane;GO:0031224//…	GO:0000166//nucleotide binding;GO:0003674//molecular_function;GO:0003824//catalytic activity;GO:0005488//binding;GO:0005524//ATP binding;GO:0008144//drug binding;GO:0016301//kinase activity;GO:0016709//oxidoreductase activity, acting on paired donors, with incorporation or reduction of molecular oxygen, NAD(P)H as one donor, and incorporation of one atom of oxygen;GO:0016740//transferase activity…	GO:0006629//lipid metabolic process;GO:0006643//membrane lipid metabolic process;GO:0006744//ubiquinone biosynthetic process;GO:0006793//phosphorus metabolic process;GO:0006796//phosphate-containing compound metabolic process;GO:0006950//response to stress;GO:0006979//response to oxidative stress;GO:0006996//organelle organization;GO:0008150//biological_process;GO:0008152//metabolic process;GO:00…
Unigene0000674	7	3	5	375	806	995	0.08	0.04	0.06	5.68	12.46	13.77	0.06	10.6366666666667	7.469867891837	2.52946447146055e-51	5.08937061309984e-48	--	RLN24975.1 uncharacterized protein C2845_PM07G26900 [Panicum miliaceum]	-	-	-	-	-	-	-
Unigene0100649	20	10	10	659	1008	488	1.38	0.75	0.79	62.75	97.90	42.45	0.973333333333333	67.7	6.1200780603035	2.53233060270038e-51	5.08937061309984e-48	--	KXG32995.1 hypothetical protein SORBI_3003G237600 [Sorghum bicolor]	-	-	-	-	-	-	-
Unigene0026369	326	309	327	1120	1556	1622	6.73	6.91	7.75	31.91	45.22	42.22	7.13	39.7833333333333	2.48019017880409	3.80779080411025e-51	7.42765593265295e-48	ROPGAP1	XP_002442826.1 rho GTPase-activating protein 5 [Sorghum bicolor]	-	-	-	-	-	-	GO:0007165//signal transduction
Unigene0005856	4	2	5	963	616	553	0.13	0.07	0.18	42.13	27.49	22.10	0.126666666666667	30.5733333333333	7.9150931261372	1.30507949108616e-50	2.4730137716519e-47	--	-	-	-	-	-	-	-	-
Unigene0038594	15	24	13	285	467	516	0.30	0.52	0.30	7.91	13.21	13.07	0.373333333333333	11.3966666666667	4.9320037853758	3.55306482822199e-50	6.54573237603718e-47	--	-	-	-	-	-	-	-	-
Unigene0056039	12	22	33	724	1606	1036	0.20	0.39	0.62	16.34	36.98	21.36	0.403333333333333	24.8933333333333	5.94764297495161	4.21811381467746e-50	7.56091201127131e-47	--	XP_002450280.2 uncharacterized protein LOC8058540 [Sorghum bicolor]	-	-	-	-	-	GO:0022857//transmembrane transporter activity	GO:0055085//transmembrane transport
Unigene0006232	3	5	4	382	330	376	0.07	0.13	0.11	12.19	10.74	10.96	0.103333333333333	11.2966666666667	6.77244761109713	1.11161108175649e-49	1.94011237274353e-46	--	-	-	-	-	-	-	-	-
Unigene0084298	2	3	2	1149	681	854	0.19	0.31	0.22	150.81	91.17	102.39	0.24	114.79	8.9017468450684	3.34271296074611e-49	5.6844976662206e-46	--	RLM69242.1 hypothetical protein C2845_PM17G04490 [Panicum miliaceum]	-	-	-	-	-	-	-
Unigene0015534	4981	1927	4120	1	1	3	161.31	67.53	153.12	0.04	0.05	0.12	127.32	0.07	-10.8288165195783	6.44860799364686e-49	1.06921144838662e-45	--	-	-	-	-	-	-	-	-
Unigene0009662	1	1	5	666	588	656	0.03	0.03	0.17	27.71	24.95	24.93	0.0766666666666667	25.8633333333333	8.39809305472804	6.95021691697211e-49	1.12427386918884e-45	Os05g0195200	NP_001146853.1 nucleic acid binding protein [Zea mays]	-	-	-	-	-	-	-
Unigene0002466	33	46	34	313	348	335	0.53	0.80	0.62	6.91	7.84	6.76	0.65	7.17	3.46346149567345	1.83547116676058e-48	2.89838377909274e-45	Os03g0733400	XP_025878851.1 zinc finger BED domain-containing protein RICESLEEPER 2-like [Oryza sativa Japonica Group]	-	-	-	-	-	GO:0003677//DNA binding;GO:0046983//protein dimerization activity	-
Unigene0052357	14166	13616	12287	3804	3491	4213	191.88	199.58	191.00	71.07	66.53	71.90	194.153333333333	69.8333333333333	-1.47520873325326	2.52361524412212e-48	3.89235372606202e-45	PRR95	NP_001141486.1 uncharacterized protein LOC100273598 [Zea mays]	Organismal Systems	Environmental adaptation	ko04712//Circadian rhythm - plant	K12130	GO:0016020//membrane	GO:0000156//phosphorelay response regulator activity;GO:0003677//DNA binding;GO:0003700//transcription factor activity, sequence-specific DNA binding;GO:0004673//protein histidine kinase activity;GO:0005515//protein binding;GO:0005524//ATP binding	GO:0000160//phosphorelay signal transduction system;GO:0006355//regulation of transcription, DNA-templated;GO:0006796//phosphate-containing compound metabolic process;GO:0006808//regulation of nitrogen utilization;GO:0030436//asexual sporulation;GO:0042173//regulation of sporulation resulting in formation of a cellular spore
Unigene0022547	4	4	7	317	677	786	0.10	0.11	0.20	10.75	23.42	24.35	0.136666666666667	19.5066666666667	7.1571620495204	3.49913488196383e-48	5.27430962821829e-45	--	PUZ71823.1 hypothetical protein GQ55_2G345500 [Panicum hallii var. hallii] [Panicum hallii]	-	-	-	-	-	-	-
Unigene0035990	1451	1444	1186	124	73	84	40.32	43.42	37.82	4.75	2.85	2.94	40.52	3.51333333333333	-3.52772180788508	3.77583484997042e-48	5.56490930932751e-45	--	-	-	-	-	-	-	-	-
Unigene0000012	508	454	468	3	2	9	14.29	13.82	15.11	0.12	0.08	0.32	14.4066666666667	0.173333333333333	-6.37704363871842	1.28079389471681e-47	1.84662636272627e-44	ERF1-2	XP_021308648.1 zinc finger BED domain-containing protein RICESLEEPER 2 [Sorghum bicolor]	Genetic Information Processing	Translation	ko03015//mRNA surveillance pathway	K03265	GO:0005575//cellular_component;GO:0005622//intracellular;GO:0005623//cell;GO:0005737//cytoplasm;GO:0044424//intracellular part;GO:0044464//cell part	GO:0003674//molecular_function;GO:0003676//nucleic acid binding;GO:0003723//RNA binding;GO:0003747//translation release factor activity;GO:0005488//binding;GO:0008079//translation termination factor activity;GO:0008135//translation factor activity, RNA binding;GO:0097159//organic cyclic compound binding;GO:1901363//heterocyclic compound binding	GO:0006412//translation;GO:0006415//translational termination;GO:0006518//peptide metabolic process;GO:0006807//nitrogen compound metabolic process;GO:0008150//biological_process;GO:0008152//metabolic process;GO:0009058//biosynthetic process;GO:0009059//macromolecule biosynthetic process;GO:0009987//cellular process;GO:0010467//gene expression;GO:0016043//cellular component organization;GO:001953…
Unigene0045340	1594	1642	1582	2	1	2	22.96	25.59	26.15	0.04	0.02	0.04	24.9	0.0333333333333333	-9.54496443278924	4.78429573734208e-47	6.7511502530213e-44	--	XP_021313387.1 uncharacterized protein LOC8054384 [Sorghum bicolor]	-	-	-	-	-	GO:0003677//DNA binding;GO:0004803//transposase activity;GO:0008270//zinc ion binding	GO:0006313//transposition, DNA-mediated
Unigene0003000	581	426	429	2	5	11	15.89	12.61	13.47	0.08	0.19	0.38	13.99	0.216666666666667	-6.01277493485745	5.99399466833649e-47	8.2819523831961e-44	--	XP_023157800.1 uncharacterized protein LOC109945318 [Zea mays]	-	-	-	-	-	GO:0003677//DNA binding;GO:0004803//transposase activity;GO:0008270//zinc ion binding	GO:0006313//transposition, DNA-mediated
Unigene0099140	1832	1993	1652	380	362	417	59.56	70.12	61.64	17.04	16.56	17.08	63.7733333333333	16.8933333333333	-1.9164992668455	1.54109981681667e-46	2.0858943275697e-43	--	OQU84074.1 hypothetical protein SORBI_3005G225400 [Sorghum bicolor]	-	-	-	-	-	-	-
Unigene0059914	933	961	735	3	4	0	12.99	14.48	11.74	0.06	0.08	0.00	13.07	0.0466666666666667	-8.12965100445899	7.63320743772542e-46	1.01249916736965e-42	RGA5	XP_002450028.2 putative disease resistance RPP13-like protein 3 isoform X1 [Sorghum bicolor]	-	-	-	-	-	GO:0043531//ADP binding	-
Unigene0082981	2	5	3	892	430	550	0.03	0.09	0.06	19.70	9.69	11.10	0.06	13.4966666666667	7.81342492623415	2.15998976833089e-44	2.80891845912237e-41	--	XP_021311785.1 uncharacterized protein LOC8074494 [Sorghum bicolor]	-	-	-	-	-	GO:0016788//hydrolase activity, acting on ester bonds	-
Unigene0096611	904	883	927	151	156	176	17.56	18.56	20.67	4.05	4.26	4.31	18.93	4.20666666666667	-2.16992500144231	3.13753171874969e-44	4.00168035867147e-41	CYP86B1	XP_002467053.1 uncharacterized protein LOC8067127 [Sorghum bicolor]	-	-	-	-	-	GO:0005506//iron ion binding;GO:0016705//oxidoreductase activity, acting on paired donors, with incorporation or reduction of molecular oxygen;GO:0020037//heme binding	GO:0055114//oxidation-reduction process
Unigene0003300	2	2	6	351	830	977	0.07	0.07	0.23	16.26	39.21	41.33	0.123333333333333	32.2666666666667	8.03133796653301	5.33501951694384e-44	6.6760219698632e-41	--	-	-	-	-	-	-	-	-
Unigene0018263	1	6	6	801	397	488	0.02	0.12	0.12	19.80	10.01	11.02	0.0866666666666667	13.61	7.29497413408406	1.31540587801985e-43	1.61556201188949e-40	--	TKW36710.1 hypothetical protein SEVIR_2G457700v2 [Setaria viridis]	-	-	-	-	-	-	-
Unigene0000971	44	59	46	287	300	337	2.59	3.76	3.11	23.34	24.89	25.04	3.15333333333333	24.4233333333333	2.95331052700004	8.6030005465274e-43	1.0373967313578e-39	--	-	-	-	-	-	-	-	-
Unigene0001704	595	468	377	5	18	17	16.21	13.80	11.79	0.19	0.69	0.58	13.9333333333333	0.486666666666667	-4.83946266808822	2.44255766735595e-42	2.8927733859711e-39	GLIP7	KXG23278.1 hypothetical protein SORBI_3008G077800 [Sorghum bicolor]	-	-	-	-	-	GO:0016788//hydrolase activity, acting on ester bonds	-
Unigene0093415	3	2	5	314	833	977	0.07	0.05	0.14	10.60	28.68	30.13	0.0866666666666667	23.1366666666667	8.06048809547875	4.28581276137935e-42	4.9867311221088e-39	--	VAH14280.1 unnamed protein product [Triticum turgidum subsp. durum] [Triticum turgidum]	-	-	-	-	-	GO:0008121//ubiquinol-cytochrome-c reductase activity	GO:0055114//oxidation-reduction process
Unigene0089483	1280	918	1304	25	5	6	48.05	37.29	56.18	1.29	0.26	0.28	47.1733333333333	0.61	-6.27301849440642	1.32618797580189e-41	1.51647308501953e-38	--	XP_008669739.1 uncharacterized protein LOC103646893 isoform X1 [Zea mays]	-	-	-	-	-	-	-
Unigene0095968	774	584	691	3	4	0	10.86	8.87	11.13	0.06	0.08	0.00	10.2866666666667	0.0466666666666667	-7.78416742451313	5.51722243129702e-41	6.20191908624544e-38	--	-	-	-	-	-	-	-	-
Unigene0098816	1562	1443	1442	3663	3438	3589	51.81	51.79	54.89	167.60	160.44	150.00	52.83	159.346666666667	1.59273952504936	1.1156938419694e-40	1.23325078311825e-37	PTAC16	EES17958.1 hypothetical protein SORBI_3009G091800 [Sorghum bicolor]	-	-	-	-	GO:0000229//cytoplasmic chromosome;GO:0005575//cellular_component;GO:0005622//intracellular;GO:0005623//cell;GO:0005694//chromosome;GO:0005737//cytoplasm;GO:0009295//nucleoid;GO:0009507//chloroplast;GO:0009508//plastid chromosome;GO:0009526//plastid envelope;GO:0009532//plastid stroma;GO:0009534//chloroplast thylakoid;GO:0009535//chloroplast thylakoid membrane;GO:0009536//plastid;GO:0009570//chlo…	GO:0016757//transferase activity, transferring glycosyl groups	GO:0005975//carbohydrate metabolic process;GO:0007623//circadian rhythm;GO:0008150//biological_process;GO:0048511//rhythmic process
Unigene0073658	13833	11725	12837	3292	3333	3565	210.05	192.67	223.70	68.95	71.21	68.21	208.806666666667	69.4566666666667	-1.58798269391474	1.73867255187647e-40	1.89036460632052e-37	PMA1	XP_002459489.1 plasma membrane ATPase 1 [Sorghum bicolor]	Metabolism;Metabolism	Global and overview maps;Energy metabolism	ko01100//Metabolic pathways;ko00190//Oxidative phosphorylation	K01535;K01535	GO:0031004//potassium ion-transporting ATPase complex	GO:0004008//copper-exporting ATPase activity;GO:0004647//phosphoserine phosphatase activity;GO:0005375//copper ion transmembrane transporter activity;GO:0005388//calcium-transporting ATPase activity;GO:0008556//potassium-transporting ATPase activity;GO:0008967//phosphoglycolate phosphatase activity;GO:0015434//cadmium-transporting ATPase activity;GO:0015444//magnesium-importing ATPase activity;GO…	GO:0006545//glycine biosynthetic process;GO:0006564//L-serine biosynthetic process;GO:0006813//potassium ion transport;GO:0006816//calcium ion transport;GO:0006825//copper ion transport;GO:0008152//metabolic process;GO:0009103//lipopolysaccharide biosynthetic process;GO:0015691//cadmium ion transport;GO:0015693//magnesium ion transport;GO:0030001//metal ion transport
Unigene0093240	2385	2462	2420	5171	5969	5960	91.34	102.04	106.36	273.18	321.63	287.60	99.9133333333333	294.136666666667	1.55773751761481	3.64881449856579e-40	3.90317218022387e-37	--	XP_002455527.1 heavy metal-associated isoprenylated plant protein 5 [Sorghum bicolor]	-	-	-	-	-	GO:0046872//metal ion binding	-
Unigene0054939	251	268	280	838	1142	1285	7.03	8.12	8.99	32.35	44.97	45.32	8.04666666666667	40.88	2.34493202090376	1.33574528732076e-39	1.40617934834424e-36	SDR2b	XP_021308177.1 (+)-neomenthol dehydrogenase-like [Sorghum bicolor]	Metabolism;Metabolism	Global and overview maps;Metabolism of terpenoids and polyketides	ko01110//Biosynthesis of secondary metabolites;ko00902//Monoterpenoid biosynthesis	K15095;K15095	-	GO:0004316//3-oxoacyl-[acyl-carrier-protein] reductase (NADPH) activity;GO:0004757//sepiapterin reductase activity;GO:0008667//2,3-dihydro-2,3-dihydroxybenzoate dehydrogenase activity;GO:0008678//2-deoxy-D-gluconate 3-dehydrogenase activity;GO:0016491//oxidoreductase activity;GO:0016630//protochlorophyllide reductase activity;GO:0050662//coenzyme binding;GO:0051287//NAD binding	GO:0000272//polysaccharide catabolic process;GO:0006633//fatty acid biosynthetic process;GO:0006729//tetrahydrobiopterin biosynthetic process;GO:0015995//chlorophyll biosynthetic process;GO:0055114//oxidation-reduction process
Unigene0017726	1427	1558	1622	0	0	4	22.47	26.55	29.31	0.00	0.00	0.08	26.11	0.0266666666666667	-9.935349243034	1.55539341662504e-39	1.61182503402197e-36	--	KXG22779.2 hypothetical protein SORBI_3008G006500 [Sorghum bicolor]	-	-	-	-	-	-	-
Unigene0100180	838	813	685	2266	2149	2116	28.35	29.76	26.59	105.74	102.28	90.20	28.2333333333333	99.4066666666667	1.81594313993736	2.03249261031794e-39	2.0738303831001e-36	ndhL	XP_002462366.1 NAD(P)H-quinone oxidoreductase subunit L, chloroplastic [Sorghum bicolor]	-	-	-	-	GO:0005575//cellular_component;GO:0005622//intracellular;GO:0005623//cell;GO:0005737//cytoplasm;GO:0009507//chloroplast;GO:0009534//chloroplast thylakoid;GO:0009535//chloroplast thylakoid membrane;GO:0009536//plastid;GO:0009579//thylakoid;GO:0010598//NAD(P)H dehydrogenase complex (plastoquinone);GO:0016020//membrane;GO:0016021//integral component of membrane;GO:0031224//intrinsic component of mem…	GO:0003674//molecular_function;GO:0003824//catalytic activity;GO:0005488//binding;GO:0016491//oxidoreductase activity;GO:0016651//oxidoreductase activity, acting on NAD(P)H;GO:0016655//oxidoreductase activity, acting on NAD(P)H, quinone or similar compound as acceptor;GO:0048037//cofactor binding;GO:0048038//quinone binding	GO:0006091//generation of precursor metabolites and energy;GO:0008150//biological_process;GO:0008152//metabolic process;GO:0009767//photosynthetic electron transport chain;GO:0009773//photosynthetic electron transport in photosystem I;GO:0009987//cellular process;GO:0010257//NADH dehydrogenase complex assembly;GO:0010258//NADH dehydrogenase complex (plastoquinone) assembly;GO:0015979//photosynthe…
Unigene0017964	407	352	354	21	7	15	23.88	22.35	23.84	1.70	0.58	1.11	23.3566666666667	1.13	-4.36943971775726	2.63223910508386e-39	2.64508124132381e-36	--	-	-	-	-	-	-	-	-
Unigene0063464	632	515	613	63	74	66	39.04	34.42	43.45	5.37	6.43	5.14	38.97	5.64666666666667	-2.78689255755799	3.0565457570264e-39	3.02561533876873e-36	HSP70	XP_002456611.1 heat shock 70 kDa protein [Sorghum bicolor]	Genetic Information Processing;Cellular Processes;Genetic Information Processing	Folding, sorting and degradation;Transport and catabolism;Transcription	ko04141//Protein processing in endoplasmic reticulum;ko04144//Endocytosis;ko03040//Spliceosome	K03283;K03283;K03283	-	GO:0005515//protein binding;GO:0005524//ATP binding;GO:0016887//ATPase activity;GO:0051082//unfolded protein binding	GO:0006457//protein folding;GO:0006950//response to stress
Unigene0076457	65	101	70	512	437	520	1.48	2.50	1.83	16.13	14.04	14.97	1.93666666666667	15.0466666666667	2.95779634978731	4.33665836564245e-39	4.22964494303145e-36	EXPA4	XP_002441263.1 expansin-A4 [Sorghum bicolor]	-	-	-	-	GO:0005575//cellular_component;GO:0005576//extracellular region;GO:0005618//cell wall;GO:0005623//cell;GO:0016020//membrane;GO:0030312//external encapsulating structure;GO:0044464//cell part;GO:0071944//cell periphery	-	GO:0008150//biological_process;GO:0009664//plant-type cell wall organization;GO:0009987//cellular process;GO:0016043//cellular component organization;GO:0045229//external encapsulating structure organization;GO:0071554//cell wall organization or biogenesis;GO:0071555//cell wall organization;GO:0071669//plant-type cell wall organization or biogenesis;GO:0071840//cellular component organization or …
Unigene0011790	406	505	443	9	2	1	5.18	6.98	6.49	0.16	0.04	0.02	6.21666666666667	0.0733333333333333	-6.40552829650531	5.23050915187548e-39	5.02750475319834e-36	--	-	-	-	-	-	-	-	-
Unigene0002158	291	283	267	5	7	10	13.34	14.04	14.05	0.32	0.45	0.58	13.81	0.45	-4.93964450792838	6.99303270837532e-39	6.62559878978383e-36	HSP70	KAF0904203.1 hypothetical protein E2562_032981 [Oryza meyeriana var. granulata] [Oryza meyeriana]	Genetic Information Processing;Cellular Processes;Genetic Information Processing	Folding, sorting and degradation;Transport and catabolism;Transcription	ko04141//Protein processing in endoplasmic reticulum;ko04144//Endocytosis;ko03040//Spliceosome	K03283;K03283;K03283	-	GO:0000166//nucleotide binding;GO:0003674//molecular_function;GO:0005488//binding;GO:0005515//protein binding;GO:0005524//ATP binding;GO:0008144//drug binding;GO:0016887//ATPase activity;GO:0017076//purine nucleotide binding;GO:0030554//adenyl nucleotide binding;GO:0032553//ribonucleotide binding;GO:0032555//purine ribonucleotide binding;GO:0032559//adenyl ribonucleotide binding;GO:0035639//purin…	GO:0006457//protein folding;GO:0006950//response to stress
Unigene0077439	2	2	3	477	330	399	0.24	0.25	0.41	77.40	54.62	59.14	0.3	63.72	7.73063995591679	1.12473672045722e-38	1.05063082780512e-35	--	RLM69242.1 hypothetical protein C2845_PM17G04490 [Panicum miliaceum]	-	-	-	-	-	-	-
Unigene0096235	526	527	452	1498	1379	1401	29.16	31.62	28.76	114.57	107.57	97.87	29.8466666666667	106.67	1.83751276527414	1.20751944184359e-38	1.11229311697153e-35	--	-	-	-	-	-	-	-	-
Unigene0058517	17	12	22	307	236	243	0.32	0.24	0.47	7.94	6.23	5.74	0.343333333333333	6.63666666666667	4.27277697853729	2.08285099387435e-37	1.89231292624294e-34	Os01g0624000	XP_021311041.1 neutral ceramidase [Sorghum bicolor]	Metabolism;Metabolism	Global and overview maps;Lipid metabolism	ko01100//Metabolic pathways;ko00600//Sphingolipid metabolism	K12349;K12349	-	-	-
Unigene0099455	9	16	10	172	296	314	0.18	0.34	0.23	4.67	8.20	7.79	0.25	6.88666666666667	4.78380584836918	4.81249457477753e-37	4.31316574578912e-34	--	XP_015618583.1 uncharacterized protein LOC9266859 [Oryza sativa Japonica Group]	Genetic Information Processing;Genetic Information Processing	Folding, sorting and degradation;Folding, sorting and degradation	ko04141//Protein processing in endoplasmic reticulum;ko03060//Protein export	K09490;K09490	-	-	-
Unigene0017424	2	5	4	226	729	757	0.05	0.15	0.13	8.55	28.12	26.15	0.11	20.94	7.57261410829351	1.1083362101676e-36	9.80094321743138e-34	--	-	-	-	-	-	-	-	-
Unigene0073879	1224	1085	1055	2178	2696	2761	15.47	14.84	15.31	37.98	47.95	43.98	15.2066666666667	43.3033333333333	1.50977413672231	3.36963518272007e-36	2.94053874458369e-33	PCMP-H42	XP_002466113.1 pentatricopeptide repeat-containing protein At2g27610 isoform X1 [Sorghum bicolor]	-	-	-	-	-	GO:0008168//methyltransferase activity;GO:0008270//zinc ion binding;GO:0008757//S-adenosylmethionine-dependent methyltransferase activity	-
Unigene0019915	1961	1170	1820	163	144	138	21.92	14.15	23.35	2.51	2.26	1.94	19.8066666666667	2.23666666666667	-3.14656393363523	4.91572273764153e-36	4.23403329098522e-33	WAXY	XP_002461889.1 granule-bound starch synthase 1b, chloroplastic/amyloplastic [Sorghum bicolor]	Metabolism;Metabolism;Metabolism	Global and overview maps;Global and overview maps;Carbohydrate metabolism	ko01100//Metabolic pathways;ko01110//Biosynthesis of secondary metabolites;ko00500//Starch and sucrose metabolism	K13679;K13679;K13679	GO:0005575//cellular_component;GO:0005622//intracellular;GO:0005623//cell;GO:0005737//cytoplasm;GO:0009501//amyloplast;GO:0009507//chloroplast;GO:0009536//plastid;GO:0009569//chloroplast starch grain;GO:0043036//starch grain;GO:0043226//organelle;GO:0043227//membrane-bounded organelle;GO:0043229//intracellular organelle;GO:0043231//intracellular membrane-bounded organelle;GO:0044422//organelle pa…	GO:0003674//molecular_function;GO:0003824//catalytic activity;GO:0004373//glycogen (starch) synthase activity;GO:0008194//UDP-glycosyltransferase activity;GO:0009011//starch synthase activity;GO:0016740//transferase activity;GO:0016757//transferase activity, transferring glycosyl groups;GO:0016758//transferase activity, transferring hexosyl groups;GO:0033840//NDP-glucose-starch glucosyltransferas…	GO:0000271//polysaccharide biosynthetic process;GO:0005975//carbohydrate metabolic process;GO:0005976//polysaccharide metabolic process;GO:0005978//glycogen biosynthetic process;GO:0005982//starch metabolic process;GO:0006073//cellular glucan metabolic process;GO:0008150//biological_process;GO:0008152//metabolic process;GO:0009058//biosynthetic process;GO:0009059//macromolecule biosynthetic proce…
Unigene0040819	618	846	654	2544	2735	2541	30.40	45.03	36.92	172.62	189.29	157.49	37.45	173.133333333333	2.2088458894985	7.0664301108137e-36	6.00845868986393e-33	PNSL1	XP_021305613.1 photosynthetic NDH subunit of lumenal location 1, chloroplastic [Sorghum bicolor]	-	-	-	-	GO:0005575//cellular_component;GO:0005622//intracellular;GO:0005623//cell;GO:0005737//cytoplasm;GO:0009507//chloroplast;GO:0009521//photosystem;GO:0009523//photosystem II;GO:0009534//chloroplast thylakoid;GO:0009535//chloroplast thylakoid membrane;GO:0009536//plastid;GO:0009579//thylakoid;GO:0009654//photosystem II oxygen evolving complex;GO:0016020//membrane;GO:0019898//extrinsic component of me…	GO:0003674//molecular_function;GO:0005488//binding;GO:0005509//calcium ion binding;GO:0043167//ion binding;GO:0043169//cation binding;GO:0046872//metal ion binding	GO:0008150//biological_process;GO:0008152//metabolic process;GO:0009987//cellular process;GO:0015979//photosynthesis;GO:0044237//cellular metabolic process
Unigene0011837	74	63	57	277	304	299	1.96	1.81	1.73	10.13	11.33	9.98	1.83333333333333	10.48	2.51509769384659	1.33399335042364e-35	1.11991274666831e-32	TRI1	NP_001143368.1 uncharacterized protein LOC100275998 [Zea mays]	-	-	-	-	GO:0000120//RNA polymerase I transcription factor complex;GO:0000500//RNA polymerase I upstream activating factor complex;GO:0005575//cellular_component;GO:0005622//intracellular;GO:0005623//cell;GO:0005634//nucleus;GO:0005667//transcription factor complex;GO:0005730//nucleolus;GO:0031974//membrane-enclosed lumen;GO:0031981//nuclear lumen;GO:0032991//macromolecular complex;GO:0043226//organelle;G…	GO:0005515//protein binding	GO:0006139//nucleobase-containing compound metabolic process;GO:0006351//transcription, DNA-templated;GO:0006355//regulation of transcription, DNA-templated;GO:0006356//regulation of transcription from RNA polymerase I promoter;GO:0006725//cellular aromatic compound metabolic process;GO:0006807//nitrogen compound metabolic process;GO:0008150//biological_process;GO:0008152//metabolic process;GO:00…
Unigene0002695	1126	1261	1144	2359	2558	3115	14.65	17.75	17.08	42.33	46.82	51.06	16.4933333333333	46.7366666666667	1.50267184289395	1.3725370282273e-35	1.13786750982614e-32	RGA4	XP_002449976.1 putative disease resistance protein RGA4 [Sorghum bicolor]	-	-	-	-	-	GO:0005515//protein binding;GO:0005525//GTP binding;GO:0043531//ADP binding	-
Unigene0051267	783	827	702	1636	1866	1835	18.90	21.60	19.45	54.47	63.37	55.81	19.9833333333333	57.8833333333333	1.53435075196787	4.44722844778262e-35	3.64134672980048e-32	At1g02150	XP_002448264.1 pentatricopeptide repeat-containing protein At1g02150 [Sorghum bicolor]	-	-	-	-	GO:0005575//cellular_component;GO:0005622//intracellular;GO:0005623//cell;GO:0005737//cytoplasm;GO:0009507//chloroplast;GO:0009536//plastid;GO:0043226//organelle;GO:0043227//membrane-bounded organelle;GO:0043229//intracellular organelle;GO:0043231//intracellular membrane-bounded organelle;GO:0044424//intracellular part;GO:0044444//cytoplasmic part;GO:0044464//cell part	GO:0003674//molecular_function;GO:0003676//nucleic acid binding;GO:0003723//RNA binding;GO:0003729//mRNA binding;GO:0003824//catalytic activity;GO:0004518//nuclease activity;GO:0004519//endonuclease activity;GO:0005488//binding;GO:0005515//protein binding;GO:0016787//hydrolase activity;GO:0016788//hydrolase activity, acting on ester bonds;GO:0097159//organic cyclic compound binding;GO:1901363//he…	GO:0006139//nucleobase-containing compound metabolic process;GO:0006725//cellular aromatic compound metabolic process;GO:0006807//nitrogen compound metabolic process;GO:0008150//biological_process;GO:0008152//metabolic process;GO:0009451//RNA modification;GO:0009987//cellular process;GO:0016070//RNA metabolic process;GO:0034641//cellular nitrogen compound metabolic process;GO:0043170//macromolecu…
Unigene0083453	1239	1242	1077	238	295	302	21.82	23.67	21.77	5.78	7.31	6.70	22.42	6.59666666666667	-1.76497716647907	7.56541638293136e-35	6.11894567498504e-32	CRK6	TVU38677.1 hypothetical protein EJB05_12061, partial [Eragrostis curvula]	-	-	-	-	-	GO:0004672//protein kinase activity;GO:0005524//ATP binding	GO:0006468//protein phosphorylation
Unigene0005899	984	917	911	1	1	2	21.01	21.18	22.32	0.03	0.03	0.05	21.5033333333333	0.0366666666666667	-9.19587548287318	8.6714749342226e-35	6.92903085045194e-32	--	-	-	-	-	-	-	-	-
Unigene0014648	2934	2380	2900	6201	7090	7657	37.85	33.22	42.93	110.34	128.68	124.45	38	121.156666666667	1.67280246785024	9.42868790476579e-35	7.44439808595091e-32	PBL3	AQL09369.1 Protein kinase 2B chloroplastic [Zea mays]	-	-	-	-	-	GO:0004672//protein kinase activity;GO:0005524//ATP binding	GO:0006468//protein phosphorylation
Unigene0000305	5	3	3	446	213	294	0.12	0.08	0.08	14.83	7.22	8.93	0.0933333333333333	10.3266666666667	6.78976650673197	2.31686261225765e-34	1.80775249611943e-31	--	XP_002439252.2 glutathione S-transferase T3 [Sorghum bicolor]	-	-	-	-	-	-	-
Unigene0085185	0	3	2	373	361	405	0.00	0.19	0.14	30.55	30.16	30.30	0.11	30.3366666666667	8.10741523982131	3.18874125701726e-34	2.45911276334766e-31	--	XP_002437824.1 uncharacterized protein LOC8068774 [Sorghum bicolor]	-	-	-	-	-	-	-
Unigene0015970	1166	1162	1006	2408	2316	2415	42.95	46.32	42.53	122.36	120.04	112.10	43.9333333333333	118.166666666667	1.42743525711883	3.54838994338403e-34	2.70501514741512e-31	PNSL4	XP_021315685.1 photosynthetic NDH subunit of lumenal location 4, chloroplastic-like [Sorghum bicolor]	-	-	-	-	GO:0005575//cellular_component;GO:0005622//intracellular;GO:0005623//cell;GO:0005737//cytoplasm;GO:0009507//chloroplast;GO:0009534//chloroplast thylakoid;GO:0009535//chloroplast thylakoid membrane;GO:0009536//plastid;GO:0009543//chloroplast thylakoid lumen;GO:0009579//thylakoid;GO:0016020//membrane;GO:0031976//plastid thylakoid;GO:0031977//thylakoid lumen;GO:0031978//plastid thylakoid lumen;GO:00…	GO:0003674//molecular_function;GO:0003755//peptidyl-prolyl cis-trans isomerase activity;GO:0003824//catalytic activity;GO:0005488//binding;GO:0005527//macrolide binding;GO:0005528//FK506 binding;GO:0008144//drug binding;GO:0016853//isomerase activity;GO:0016859//cis-trans isomerase activity;GO:0097159//organic cyclic compound binding;GO:1901363//heterocyclic compound binding	GO:0000413//protein peptidyl-prolyl isomerization;GO:0006457//protein folding;GO:0006464//cellular protein modification process;GO:0006807//nitrogen compound metabolic process;GO:0008150//biological_process;GO:0008152//metabolic process;GO:0009987//cellular process;GO:0018193//peptidyl-amino acid modification;GO:0018208//peptidyl-proline modification;GO:0019538//protein metabolic process;GO:00362…
Unigene0000281	5	11	18	203	209	288	0.06	0.15	0.27	3.63	3.81	4.70	0.16	4.04666666666667	4.66059020553453	4.72890652390378e-34	3.56398339179939e-31	--	PVH62313.1 hypothetical protein PAHAL_3G264000 [Panicum hallii]	-	-	-	-	-	-	-
Unigene0052240	3275	2277	2915	512	502	553	27.66	20.81	28.26	5.97	5.97	5.89	25.5766666666667	5.94333333333333	-2.10548405193767	8.13670012413725e-34	6.06339579362956e-31	ABCC9	XP_021319479.1 putative ABC transporter C family member 15 [Sorghum bicolor]	-	-	-	-	GO:0005575//cellular_component;GO:0005737//cytoplasm;GO:0005887//integral component of plasma membrane;GO:0009380//excinuclease repair complex;GO:0009898//cytoplasmic side of plasma membrane;GO:0016021//integral component of membrane;GO:0043190//ATP-binding cassette (ABC) transporter complex;GO:0055051//ATP-binding cassette (ABC) transporter complex, integrated substrate binding;GO:0055052//ATP-b…	GO:0000166//nucleotide binding;GO:0003677//DNA binding;GO:0003924//GTPase activity;GO:0005260//channel-conductance-controlling ATPase activity;GO:0005319//lipid transporter activity;GO:0005524//ATP binding;GO:0005525//GTP binding;GO:0008565//protein transporter activity;GO:0009381//excinuclease ABC activity;GO:0015220//choline transmembrane transporter activity;GO:0015221//lipopolysaccharide tran…	GO:0000910//cytokinesis;GO:0006289//nucleotide-excision repair;GO:0006810//transport;GO:0006817//phosphate ion transport;GO:0006824//cobalt ion transport;GO:0006855//drug transmembrane transport;GO:0006869//lipid transport;GO:0008150//biological_process;GO:0008272//sulfate transport;GO:0015675//nickel cation transport;GO:0015689//molybdate ion transport;GO:0015706//nitrate transport;GO:0015716//o…
Unigene0001730	7	3	2	160	175	195	0.09	0.04	0.03	2.71	3.03	3.02	0.0533333333333333	2.92	5.77478705960117	2.08237998206049e-33	1.53452894633573e-30	--	-	-	-	-	-	-	-	-
Unigene0076952	857	809	797	0	2	2	14.68	14.99	15.66	0.00	0.05	0.04	15.11	0.03	-8.97632544444367	2.62699340258736e-33	1.91458743347691e-30	--	XP_021313430.1 protein ALP1-like [Sorghum bicolor]	-	-	-	-	-	GO:0016788//hydrolase activity, acting on ester bonds	-
Unigene0076701	160	149	134	1063	703	746	3.74	3.77	3.60	34.32	23.15	22.00	3.70333333333333	26.49	2.83855152770169	3.12943628450954e-33	2.2559834050135e-30	--	-	-	-	-	-	-	-	-
Unigene0042707	0	1	4	342	325	509	0.00	0.01	0.02	2.33	2.26	3.17	0.01	2.58666666666667	8.01495034146597	3.42840582638637e-33	2.4449325937376e-30	pif1	ADB85380.1 putative retrotransposon protein [Phyllostachys edulis]	-	-	-	-	GO:0009338//exodeoxyribonuclease V complex	GO:0003678//DNA helicase activity;GO:0008854//exodeoxyribonuclease V activity	GO:0000723//telomere maintenance;GO:0006281//DNA repair;GO:0006310//DNA recombination
Unigene0008268	804	836	753	2	2	0	10.31	11.60	11.08	0.04	0.04	0.00	10.9966666666667	0.0266666666666667	-8.68781306256493	5.88054937857525e-33	4.14904038176455e-30	--	XP_025801448.1 uncharacterized protein LOC112880939 [Panicum hallii]	-	-	-	-	-	-	-
Unigene0085986	1001	837	865	1929	2606	2653	25.85	23.39	25.63	68.70	94.67	86.31	24.9566666666667	83.2266666666667	1.737620602809	1.04789157337592e-32	7.31560683467769e-30	CYP71A1	XP_025807100.1 cytochrome P450 71A1-like [Panicum hallii]	Metabolism	Global and overview maps	ko01100//Metabolic pathways	K00512	-	GO:0005506//iron ion binding;GO:0016705//oxidoreductase activity, acting on paired donors, with incorporation or reduction of molecular oxygen;GO:0020037//heme binding	GO:0055114//oxidation-reduction process
Unigene0100829	56	72	44	295	272	325	2.48	3.44	2.23	17.99	16.92	18.10	2.71666666666667	17.67	2.70139257615433	1.35787262085987e-32	9.3809195792363e-30	ABCG48	PWZ08483.1 ABC transporter G family member 48 [Zea mays]	-	-	-	-	-	-	-
Unigene0045097	3034	2340	2770	6267	7815	7651	72.84	60.79	76.32	207.55	263.98	231.45	69.9833333333333	234.326666666667	1.74343785658539	1.65336410048276e-32	1.13045787497131e-29	FBA5	PUZ59997.1 hypothetical protein GQ55_4G087700 [Panicum hallii var. hallii] [Panicum hallii]	Metabolism;Metabolism;Metabolism;Metabolism;Metabolism;Metabolism;Metabolism;Metabolism	Global and overview maps;Global and overview maps;Global and overview maps;Global and overview maps;Carbohydrate metabolism;Energy metabolism;Carbohydrate metabolism;Carbohydrate metabolism	ko01100//Metabolic pathways;ko01110//Biosynthesis of secondary metabolites;ko01200//Carbon metabolism;ko01230//Biosynthesis of amino acids;ko00010//Glycolysis / Gluconeogenesis;ko00710//Carbon fixation in photosynthetic organisms;ko00030//Pentose phosphate pathway;ko00051//Fructose and mannose metabolism	K01623;K01623;K01623;K01623;K01623;K01623;K01623;K01623	-	GO:0004332//fructose-bisphosphate aldolase activity	GO:0006096//glycolytic process
Unigene0072167	15633	16211	13029	3580	3218	3168	153.99	172.80	147.28	48.64	44.60	39.32	158.023333333333	44.1866666666667	-1.83845459195074	1.72465126045617e-32	1.16716653975484e-29	NCED1	PWZ20026.1 putative carotenoid cleavage dioxygenase 4, chloroplastic [Zea mays]	Metabolism;Metabolism;Metabolism	Global and overview maps;Global and overview maps;Metabolism of terpenoids and polyketides	ko01100//Metabolic pathways;ko01110//Biosynthesis of secondary metabolites;ko00906//Carotenoid biosynthesis	K09840;K09840;K09840	GO:0016020//membrane;GO:0016021//integral component of membrane	GO:0016702//oxidoreductase activity, acting on single donors with incorporation of molecular oxygen, incorporation of two atoms of oxygen	GO:0055114//oxidation-reduction process
Unigene0023173	811	782	789	1576	1614	1683	7.92	8.26	8.84	21.22	22.17	20.70	8.34	21.3633333333333	1.35701748035318	3.34537951616617e-32	2.24113394213306e-29	--	XP_021312991.1 MAR-binding filament-like protein 1 [Sorghum bicolor]	-	-	-	-	-	GO:0005524//ATP binding	GO:0007059//chromosome segregation;GO:0030261//chromosome condensation
Unigene0077364	1800	1714	1765	437	466	455	14.18	14.61	15.96	4.75	5.16	4.52	14.9166666666667	4.81	-1.63281638254779	4.0305447280493e-32	2.67313787453685e-29	ERI2	AAN05505.1 Putative Mutator protein [Oryza sativa Japonica Group]	-	-	-	-	GO:0009360//DNA polymerase III complex	GO:0003677//DNA binding;GO:0003887//DNA-directed DNA polymerase activity;GO:0004803//transposase activity;GO:0008270//zinc ion binding	GO:0006260//DNA replication;GO:0006313//transposition, DNA-mediated
Unigene0098677	37	13	19	832	428	427	0.84	0.32	0.49	25.96	13.62	12.17	0.55	17.25	4.97102093302823	4.17812430086675e-32	2.74357980081272e-29	PAO6	XP_021302102.1 polyamine oxidase-like [Sorghum bicolor]	Metabolism;Metabolism;Metabolism	Global and overview maps;Amino acid metabolism;Metabolism of other amino acids	ko01100//Metabolic pathways;ko00330//Arginine and proline metabolism;ko00410//beta-Alanine metabolism	K13366;K13366;K13366	-	GO:0016491//oxidoreductase activity	GO:0055114//oxidation-reduction process
Unigene0001050	1080	293	1150	5	7	9	41.75	12.26	51.02	0.27	0.38	0.44	35.01	0.363333333333333	-6.59032952237274	5.86156080586539e-32	3.81127878202553e-29	--	-	-	-	-	-	-	-	-
Unigene0009944	210	217	207	529	584	585	5.15	5.76	5.83	17.91	20.17	18.09	5.58	18.7233333333333	1.74650027502826	6.14112641469998e-32	3.95428918520128e-29	AAE14	XP_002444999.1 2-succinylbenzoate--CoA ligase, chloroplastic/peroxisomal [Sorghum bicolor]	Metabolism;Metabolism;Metabolism	Global and overview maps;Global and overview maps;Metabolism of cofactors and vitamins	ko01100//Metabolic pathways;ko01110//Biosynthesis of secondary metabolites;ko00130//Ubiquinone and other terpenoid-quinone biosynthesis	K14760;K14760;K14760	GO:0005575//cellular_component;GO:0005622//intracellular;GO:0005623//cell;GO:0005737//cytoplasm;GO:0005777//peroxisome;GO:0005778//peroxisomal membrane;GO:0009507//chloroplast;GO:0009526//plastid envelope;GO:0009536//plastid;GO:0009941//chloroplast envelope;GO:0016020//membrane;GO:0016021//integral component of membrane;GO:0031090//organelle membrane;GO:0031224//intrinsic component of membrane;GO…	GO:0000166//nucleotide binding;GO:0003674//molecular_function;GO:0003824//catalytic activity;GO:0003987//acetate-CoA ligase activity;GO:0004043//L-aminoadipate-semialdehyde dehydrogenase activity;GO:0005488//binding;GO:0005524//ATP binding;GO:0008144//drug binding;GO:0008668//(2,3-dihydroxybenzoyl)adenylate synthase activity;GO:0008756//o-succinylbenzoate-CoA ligase activity;GO:0016405//CoA-ligas…	GO:0006732//coenzyme metabolic process;GO:0006766//vitamin metabolic process;GO:0008150//biological_process;GO:0008152//metabolic process;GO:0009058//biosynthetic process;GO:0009108//coenzyme biosynthetic process;GO:0009110//vitamin biosynthetic process;GO:0009234//menaquinone biosynthetic process;GO:0009987//cellular process;GO:0019287//isopentenyl diphosphate biosynthetic process, mevalonate pa…
Unigene0066965	3	12	13	2869	1311	1539	0.03	0.13	0.15	41.04	19.13	20.11	0.103333333333333	26.76	8.01662859097575	6.25183857847544e-32	3.98686959809277e-29	--	XP_004985965.1 uncharacterized protein LOC101760966 isoform X1 [Setaria italica]	-	-	-	-	-	-	-
Unigene0057555	1055	1395	1003	3065	3483	3575	42.59	60.94	46.47	170.67	197.82	181.84	50	183.443333333333	1.87533447535939	1.73540320862619e-31	1.09614677716673e-28	DIN1	XP_002439047.1 thiosulfate sulfurtransferase 16, chloroplastic isoform X1 [Sorghum bicolor]	-	-	-	-	-	-	GO:0001887//selenium compound metabolic process;GO:0006400//tRNA modification
Unigene0006111	1108	972	1038	241	213	229	22.31	21.18	23.99	6.69	6.03	5.81	22.4933333333333	6.17666666666667	-1.8645970922603	4.84304118596182e-31	3.03019035410717e-28	HT1	XP_002440090.1 serine/threonine-protein kinase HT1 [Sorghum bicolor]	-	-	-	-	GO:0016021//integral component of membrane	GO:0004672//protein kinase activity;GO:0005524//ATP binding	GO:0006468//protein phosphorylation;GO:0019068//virion assembly;GO:0039707//pore formation by virus in membrane of host cell;GO:0046760//viral budding from Golgi membrane
Unigene0072284	428	504	341	1	3	2	4.43	5.65	4.05	0.01	0.04	0.03	4.71	0.0266666666666667	-7.46454575033394	5.48887205642392e-31	3.40217731332848e-28	--	KAF2915500.1 hypothetical protein DAI22_09g039700 [Oryza sativa Japonica Group]	-	-	-	-	-	GO:0005515//protein binding	-
Unigene0014902	410	339	331	966	836	958	10.09	9.03	9.35	32.79	28.94	29.70	9.49	30.4766666666667	1.68322512679612	6.97938800314398e-31	4.28599047356032e-28	--	OQU89776.1 hypothetical protein SORBI_3002G264700 [Sorghum bicolor]	-	-	-	-	-	GO:0003676//nucleic acid binding	GO:0006779//porphyrin-containing compound biosynthetic process;GO:0055114//oxidation-reduction process
Unigene0034578	2673	3278	2218	11993	11169	9281	115.47	153.24	109.96	714.64	678.83	505.17	126.223333333333	632.88	2.32595334902423	1.88068231920568e-30	1.14431754838862e-27	RBCS	ABY66908.1 chloroplast ribulose-1,5-bisphosphate carboxylase/oxygenase small subunit [Miscanthus x giganteus]	Metabolism;Metabolism;Metabolism;Metabolism;Metabolism	Global and overview maps;Global and overview maps;Global and overview maps;Carbohydrate metabolism;Energy metabolism	ko01100//Metabolic pathways;ko01110//Biosynthesis of secondary metabolites;ko01200//Carbon metabolism;ko00630//Glyoxylate and dicarboxylate metabolism;ko00710//Carbon fixation in photosynthetic organisms	K01602;K01602;K01602;K01602;K01602	GO:0005575//cellular_component;GO:0005622//intracellular;GO:0005623//cell;GO:0005737//cytoplasm;GO:0009507//chloroplast;GO:0009536//plastid;GO:0043226//organelle;GO:0043227//membrane-bounded organelle;GO:0043229//intracellular organelle;GO:0043231//intracellular membrane-bounded organelle;GO:0044424//intracellular part;GO:0044444//cytoplasmic part;GO:0044464//cell part	GO:0003674//molecular_function;GO:0003824//catalytic activity;GO:0004497//monooxygenase activity;GO:0016491//oxidoreductase activity;GO:0016829//lyase activity;GO:0016830//carbon-carbon lyase activity;GO:0016831//carboxy-lyase activity;GO:0016984//ribulose-bisphosphate carboxylase activity	GO:0005975//carbohydrate metabolic process;GO:0008150//biological_process;GO:0008152//metabolic process;GO:0009058//biosynthetic process;GO:0009853//photorespiration;GO:0009987//cellular process;GO:0015977//carbon fixation;GO:0015979//photosynthesis;GO:0016051//carbohydrate biosynthetic process;GO:0019253//reductive pentose-phosphate cycle;GO:0019685//photosynthesis, dark reaction;GO:0043094//cel…
Unigene0019718	9313	10350	9674	17234	18557	20393	272.42	327.63	324.76	695.40	763.73	751.64	308.27	736.923333333333	1.25732003757998	2.93247953140628e-30	1.76807188619934e-27	DJC76	XP_002447316.1 uncharacterized protein LOC8085860 [Sorghum bicolor]	-	-	-	-	GO:0005575//cellular_component;GO:0005622//intracellular;GO:0005623//cell;GO:0005737//cytoplasm;GO:0009507//chloroplast;GO:0009536//plastid;GO:0016020//membrane;GO:0043226//organelle;GO:0043227//membrane-bounded organelle;GO:0043229//intracellular organelle;GO:0043231//intracellular membrane-bounded organelle;GO:0044424//intracellular part;GO:0044444//cytoplasmic part;GO:0044464//cell part	GO:0000166//nucleotide binding;GO:0003674//molecular_function;GO:0005488//binding;GO:0005515//protein binding;GO:0005524//ATP binding;GO:0008144//drug binding;GO:0009055//electron carrier activity;GO:0017076//purine nucleotide binding;GO:0030554//adenyl nucleotide binding;GO:0031072//heat shock protein binding;GO:0032553//ribonucleotide binding;GO:0032555//purine ribonucleotide binding;GO:0032559…	GO:0006139//nucleobase-containing compound metabolic process;GO:0006259//DNA metabolic process;GO:0006260//DNA replication;GO:0006457//protein folding;GO:0006725//cellular aromatic compound metabolic process;GO:0006807//nitrogen compound metabolic process;GO:0006950//response to stress;GO:0008150//biological_process;GO:0008152//metabolic process;GO:0009058//biosynthetic process;GO:0009059//macrom…
Unigene0097743	1932	1656	1655	212	110	123	48.49	44.97	47.67	7.34	3.88	3.89	47.0433333333333	5.03666666666667	-3.22344912856215	3.77146452377126e-30	2.25343306437439e-27	BGLU31	XP_020399389.1 uncharacterized protein LOC100501315 isoform X1 [Zea mays]	Metabolism;Metabolism;Metabolism;Metabolism;Metabolism	Global and overview maps;Global and overview maps;Carbohydrate metabolism;Biosynthesis of other secondary metabolites;Metabolism of other amino acids	ko01100//Metabolic pathways;ko01110//Biosynthesis of secondary metabolites;ko00500//Starch and sucrose metabolism;ko00940//Phenylpropanoid biosynthesis;ko00460//Cyanoamino acid metabolism	K01188;K01188;K01188;K01188;K01188	GO:0009341//beta-galactosidase complex	GO:0004553//hydrolase activity, hydrolyzing O-glycosyl compounds;GO:0004565//beta-galactosidase activity	GO:0005975//carbohydrate metabolic process;GO:0006012//galactose metabolic process
Unigene0037689	1350	1284	1283	2378	2521	2552	37.24	38.32	40.61	90.48	97.83	88.69	38.7233333333333	92.3333333333333	1.25364842422064	4.50648614405958e-30	2.668564053985e-27	At3g49140	XP_021316569.1 uncharacterized protein At3g49140-like [Sorghum bicolor]	-	-	-	-	-	-	-
Unigene0037787	1537	1334	1432	3050	3129	3074	67.10	63.02	71.75	183.68	192.19	169.10	67.29	181.656666666667	1.43275028631871	4.80777276884957e-30	2.82177969535966e-27	LHCA5	XP_002454598.1 photosystem I chlorophyll a/b-binding protein 5, chloroplastic [Sorghum bicolor]	Metabolism;Metabolism	Global and overview maps;Energy metabolism	ko01100//Metabolic pathways;ko00196//Photosynthesis - antenna proteins	K08911;K08911	-	-	-
Unigene0002904	0	2	3	224	409	467	0.00	0.10	0.16	14.08	26.21	26.81	0.0866666666666667	22.3666666666667	8.01165733294646	5.78289265372826e-30	3.36432461912777e-27	--	-	-	-	-	-	-	-	-
Unigene0097873	481	398	426	50	71	71	13.62	12.19	13.84	1.95	2.83	2.53	13.2166666666667	2.43666666666667	-2.4393775546389	6.35350074232777e-30	3.66414674984924e-27	--	-	-	-	-	-	-	-	-
Unigene0092423	563	345	550	2113	2224	2053	28.14	18.66	31.55	145.70	156.42	129.31	26.1166666666667	143.81	2.46112131969761	1.63807524269631e-29	9.36555398673318e-27	PRXIIE-2	XP_002453461.1 peroxiredoxin-2E-2, chloroplastic [Sorghum bicolor]	-	-	-	-	GO:0005575//cellular_component;GO:0005622//intracellular;GO:0005623//cell;GO:0005737//cytoplasm;GO:0009507//chloroplast;GO:0009532//plastid stroma;GO:0009536//plastid;GO:0009570//chloroplast stroma;GO:0043226//organelle;GO:0043227//membrane-bounded organelle;GO:0043229//intracellular organelle;GO:0043231//intracellular membrane-bounded organelle;GO:0044422//organelle part;GO:0044424//intracellula…	GO:0003674//molecular_function;GO:0003824//catalytic activity;GO:0004601//peroxidase activity;GO:0016209//antioxidant activity;GO:0016491//oxidoreductase activity;GO:0016684//oxidoreductase activity, acting on peroxide as acceptor;GO:0051920//peroxiredoxin activity	GO:0006979//response to oxidative stress;GO:0008150//biological_process;GO:0008152//metabolic process;GO:0009636//response to toxic substance;GO:0009987//cellular process;GO:0019725//cellular homeostasis;GO:0042221//response to chemical;GO:0042592//homeostatic process;GO:0045454//cell redox homeostasis;GO:0050789//regulation of biological process;GO:0050794//regulation of cellular process;GO:0050…
Unigene0038165	42	48	43	238	205	227	1.57	1.95	1.85	12.30	10.80	10.71	1.79	11.27	2.65445602290796	4.7278371860171e-29	2.67999673376945e-26	At2g42990	XP_002459883.1 GDSL esterase/lipase At2g42990 [Sorghum bicolor]	-	-	-	-	GO:0009320//phosphoribosylaminoimidazole carboxylase complex	GO:0004638//phosphoribosylaminoimidazole carboxylase activity;GO:0016788//hydrolase activity, acting on ester bonds	GO:0009152//purine ribonucleotide biosynthetic process
Unigene0025860	1358	1009	1068	255	238	285	29.58	23.78	26.70	7.66	7.29	7.82	26.6866666666667	7.59	-1.81394732425092	4.81589380233729e-29	2.70677719286961e-26	At1g16350	XP_002466357.1 inosine-5'-monophosphate dehydrogenase [Sorghum bicolor]	Metabolism;Metabolism;Metabolism	Global and overview maps;Global and overview maps;Nucleotide metabolism	ko01100//Metabolic pathways;ko01110//Biosynthesis of secondary metabolites;ko00230//Purine metabolism	K00088;K00088;K00088	-	GO:0003824//catalytic activity;GO:0003920//GMP reductase activity;GO:0003924//GTPase activity;GO:0003938//IMP dehydrogenase activity;GO:0004452//isopentenyl-diphosphate delta-isomerase activity;GO:0016491//oxidoreductase activity;GO:0018580//nitronate monooxygenase activity	GO:0000105//histidine biosynthetic process;GO:0008299//isoprenoid biosynthetic process;GO:0009152//purine ribonucleotide biosynthetic process;GO:0015950//purine nucleotide interconversion;GO:0055114//oxidation-reduction process
Unigene0024972	294	291	256	19	30	18	4.09	4.38	4.08	0.36	0.59	0.32	4.18333333333333	0.423333333333333	-3.30478696206597	6.44680716814652e-29	3.59298441181356e-26	--	XP_014753963.1 uncharacterized protein LOC104582981 [Brachypodium distachyon]	-	-	-	-	-	GO:0004843//thiol-dependent ubiquitin-specific protease activity;GO:1990380//Lys48-specific deubiquitinase activity	-
Unigene0000552	780	702	669	1263	1535	1574	6.52	6.35	6.42	14.57	18.06	16.59	6.43	16.4066666666667	1.35139151440906	7.49194086466323e-29	4.14067085021829e-26	--	XP_002443826.1 uncharacterized protein LOC8067803 [Sorghum bicolor]	-	-	-	-	GO:0005739//mitochondrion;GO:0016020//membrane	GO:0004408//holocytochrome-c synthase activity;GO:0016757//transferase activity, transferring glycosyl groups	-
Unigene0073136	488	671	441	36	39	69	7.18	10.68	7.45	0.73	0.81	1.28	8.43666666666667	0.94	-3.16594043971189	9.51902539105492e-29	5.21752728913673e-26	spast	ONM28288.1 P-loop containing nucleoside triphosphate hydrolase superfamily protein [Zea mays]	-	-	-	-	GO:0000502//proteasome complex;GO:0009368//endopeptidase Clp complex;GO:0009376//HslUV protease complex;GO:0009379//Holliday junction helicase complex;GO:0033104//type VI protein secretion system complex	GO:0003678//DNA helicase activity;GO:0003723//RNA binding;GO:0003724//RNA helicase activity;GO:0004176//ATP-dependent peptidase activity;GO:0004222//metalloendopeptidase activity;GO:0004252//serine-type endopeptidase activity;GO:0005524//ATP binding;GO:0009378//four-way junction helicase activity;GO:0016887//ATPase activity;GO:0042623//ATPase activity, coupled;GO:0051082//unfolded protein binding	GO:0006281//DNA repair;GO:0006310//DNA recombination;GO:0006457//protein folding;GO:0006508//proteolysis;GO:0009306//protein secretion;GO:0010498//proteasomal protein catabolic process;GO:0019941//modification-dependent protein catabolic process;GO:0033103//protein secretion by the type VI secretion system;GO:0043335//protein unfolding;GO:0051301//cell division
Unigene0029085	192	151	177	623	508	584	6.33	5.39	6.70	28.33	23.56	24.26	6.14	25.3833333333333	2.04757097528332	1.46112292901408e-28	7.94299958180914e-26	yjcL	PWZ07857.1 putative membrane protein YjcL [Zea mays]	-	-	-	-	-	-	-
Unigene0023079	1425	1228	1391	3137	3382	3124	80.92	75.46	90.65	245.72	270.20	223.52	82.3433333333333	246.48	1.58174683092318	1.70113703653093e-28	9.1725862225044e-26	PNSL3	XP_002459208.1 photosynthetic NDH subunit of lumenal location 3, chloroplastic [Sorghum bicolor]	Metabolism	Energy metabolism	ko00195//Photosynthesis	K08901	GO:0005575//cellular_component;GO:0005622//intracellular;GO:0005623//cell;GO:0005737//cytoplasm;GO:0009344//nitrite reductase complex [NAD(P)H];GO:0009507//chloroplast;GO:0009521//photosystem;GO:0009523//photosystem II;GO:0009532//plastid stroma;GO:0009534//chloroplast thylakoid;GO:0009535//chloroplast thylakoid membrane;GO:0009536//plastid;GO:0009570//chloroplast stroma;GO:0009579//thylakoid;GO:…	GO:0003674//molecular_function;GO:0003824//catalytic activity;GO:0005488//binding;GO:0005509//calcium ion binding;GO:0009055//electron carrier activity;GO:0016491//oxidoreductase activity;GO:0043167//ion binding;GO:0043169//cation binding;GO:0045156//electron transporter, transferring electrons within the cyclic electron transport pathway of photosynthesis activity;GO:0046872//metal ion binding	GO:0006091//generation of precursor metabolites and energy;GO:0008150//biological_process;GO:0008152//metabolic process;GO:0009767//photosynthetic electron transport chain;GO:0009987//cellular process;GO:0015979//photosynthesis;GO:0019684//photosynthesis, light reaction;GO:0022900//electron transport chain;GO:0044237//cellular metabolic process;GO:0055114//oxidation-reduction process
Unigene0021792	1596	1644	1435	441	413	542	35.42	39.48	36.55	13.50	12.90	15.16	37.15	13.8533333333333	-1.42312905724291	2.41520854791841e-28	1.29178597834714e-25	BTG-26	AHM26655.1 aldehyde dehydrogenase family 7 [Zea mays subsp. mays] [Zea mays]	Metabolism;Metabolism;Metabolism;Metabolism;Metabolism;Metabolism;Metabolism;Metabolism;Metabolism;Metabolism;Metabolism;Metabolism;Metabolism;Metabolism	Global and overview maps;Global and overview maps;Carbohydrate metabolism;Carbohydrate metabolism;Amino acid metabolism;Lipid metabolism;Amino acid metabolism;Lipid metabolism;Amino acid metabolism;Amino acid metabolism;Amino acid metabolism;Metabolism of other amino acids;Carbohydrate metabolism;Amino acid metabolism	ko01100//Metabolic pathways;ko01110//Biosynthesis of secondary metabolites;ko00010//Glycolysis / Gluconeogenesis;ko00620//Pyruvate metabolism;ko00380//Tryptophan metabolism;ko00071//Fatty acid degradation;ko00260//Glycine, serine and threonine metabolism;ko00561//Glycerolipid metabolism;ko00280//Valine, leucine and isoleucine degradation;ko00330//Arginine and proline metabolism;ko00310//Lysine de…	K14085;K14085;K14085;K14085;K14085;K14085;K14085;K14085;K14085;K14085;K14085;K14085;K14085;K14085	GO:0005575//cellular_component;GO:0005622//intracellular;GO:0005623//cell;GO:0005634//nucleus;GO:0005737//cytoplasm;GO:0005739//mitochondrion;GO:0005759//mitochondrial matrix;GO:0005829//cytosol;GO:0031974//membrane-enclosed lumen;GO:0043226//organelle;GO:0043227//membrane-bounded organelle;GO:0043229//intracellular organelle;GO:0043231//intracellular membrane-bounded organelle;GO:0043233//organe…	GO:0003674//molecular_function;GO:0003824//catalytic activity;GO:0003842//1-pyrroline-5-carboxylate dehydrogenase activity;GO:0004029//aldehyde dehydrogenase (NAD) activity;GO:0004043//L-aminoadipate-semialdehyde dehydrogenase activity;GO:0004350//glutamate-5-semialdehyde dehydrogenase activity;GO:0004491//methylmalonate-semialdehyde dehydrogenase (acylating) activity;GO:0004777//succinate-semial…	GO:0001101//response to acid chemical;GO:0001505//regulation of neurotransmitter levels;GO:0003008//system process;GO:0006081//cellular aldehyde metabolic process;GO:0006082//organic acid metabolic process;GO:0006520//cellular amino acid metabolic process;GO:0006527//arginine catabolic process;GO:0006553//lysine metabolic process;GO:0006554//lysine catabolic process;GO:0006561//proline biosynthet…
Unigene0003848	0	4	3	164	486	392	0.00	0.22	0.17	11.50	34.75	25.10	0.13	23.7833333333333	7.51529549550088	4.2987779308486e-28	2.28082839943793e-25	--	XP_002466207.1 multiple inositol polyphosphate phosphatase 1 [Sorghum bicolor]	Metabolism;Metabolism;Metabolism	Global and overview maps;Carbohydrate metabolism;Carbohydrate metabolism	ko01100//Metabolic pathways;ko00010//Glycolysis / Gluconeogenesis;ko00562//Inositol phosphate metabolism	K03103;K03103;K03103	GO:0005575//cellular_component;GO:0005622//intracellular;GO:0005623//cell;GO:0005737//cytoplasm;GO:0005783//endoplasmic reticulum;GO:0005788//endoplasmic reticulum lumen;GO:0005886//plasma membrane;GO:0012505//endomembrane system;GO:0016020//membrane;GO:0031974//membrane-enclosed lumen;GO:0043226//organelle;GO:0043227//membrane-bounded organelle;GO:0043229//intracellular organelle;GO:0043231//int…	GO:0003674//molecular_function;GO:0003824//catalytic activity;GO:0003993//acid phosphatase activity;GO:0004446//inositol-hexakisphosphate phosphatase activity;GO:0004721//phosphoprotein phosphatase activity;GO:0016787//hydrolase activity;GO:0016788//hydrolase activity, acting on ester bonds;GO:0016791//phosphatase activity;GO:0030351//inositol-1,3,4,5,6-pentakisphosphate 3-phosphatase activity;GO…	GO:0001503//ossification;GO:0006066//alcohol metabolic process;GO:0006082//organic acid metabolic process;GO:0006464//cellular protein modification process;GO:0006470//protein dephosphorylation;GO:0006793//phosphorus metabolic process;GO:0006796//phosphate-containing compound metabolic process;GO:0006797//polyphosphate metabolic process;GO:0006807//nitrogen compound metabolic process;GO:0007275//…
Unigene0097034	1130	963	1045	225	162	228	8.64	7.97	9.17	2.37	1.74	2.20	8.59333333333333	2.10333333333333	-2.0305403533791	5.51441604601416e-28	2.90259603971231e-25	FAB1B	XP_002465163.1 1-phosphatidylinositol-3-phosphate 5-kinase FAB1B isoform X1 [Sorghum bicolor]	Metabolism;Cellular Processes;Environmental Information Processing;Metabolism	Global and overview maps;Transport and catabolism;Signal transduction;Carbohydrate metabolism	ko01100//Metabolic pathways;ko04145//Phagosome;ko04070//Phosphatidylinositol signaling system;ko00562//Inositol phosphate metabolism	K00921;K00921;K00921;K00921	-	GO:0005524//ATP binding;GO:0016307//phosphatidylinositol phosphate kinase activity;GO:0016887//ATPase activity;GO:0046872//metal ion binding	GO:0046488//phosphatidylinositol metabolic process
Unigene0007988	143	187	122	456	519	639	1.01	1.43	0.99	4.45	5.17	5.70	1.14333333333333	5.10666666666667	2.15913581575215	7.97670029134554e-28	4.16559619466629e-25	At5g35370	NP_001145858.1 uncharacterized protein LOC100279369 precursor [Zea mays]	-	-	-	-	GO:0005575//cellular_component;GO:0005623//cell;GO:0005886//plasma membrane;GO:0016020//membrane;GO:0016021//integral component of membrane;GO:0031224//intrinsic component of membrane;GO:0044425//membrane part;GO:0044464//cell part;GO:0071944//cell periphery	GO:0000166//nucleotide binding;GO:0003674//molecular_function;GO:0003824//catalytic activity;GO:0004672//protein kinase activity;GO:0004674//protein serine/threonine kinase activity;GO:0005488//binding;GO:0005515//protein binding;GO:0005516//calmodulin binding;GO:0005524//ATP binding;GO:0008144//drug binding;GO:0016301//kinase activity;GO:0016740//transferase activity;GO:0016772//transferase acti…	GO:0006464//cellular protein modification process;GO:0006468//protein phosphorylation;GO:0006793//phosphorus metabolic process;GO:0006796//phosphate-containing compound metabolic process;GO:0006807//nitrogen compound metabolic process;GO:0008150//biological_process;GO:0008152//metabolic process;GO:0009987//cellular process;GO:0016310//phosphorylation;GO:0019538//protein metabolic process;GO:00362…
Unigene0100802	452	368	436	1223	1078	1138	6.76	5.96	7.48	25.24	22.69	21.45	6.73333333333333	23.1266666666667	1.78016454764723	9.03298277598185e-28	4.68035534116147e-25	pcxA	AGT15926.1 hypothetical protein SHCRBa_040_O01_F_60 [Saccharum hybrid cultivar R570]	-	-	-	-	GO:0016021//integral component of membrane	-	-
Unigene0002820	2349	2340	2249	3572	3863	4086	17.14	18.48	18.83	35.95	39.66	37.57	18.15	37.7266666666667	1.0556150884785	1.5549094507163e-27	7.99416314654313e-25	TRM32	XP_021306106.1 uncharacterized protein LOC8059519 isoform X2 [Sorghum bicolor]	-	-	-	-	-	-	-
Unigene0002717	2	4	3	138	133	154	0.04	0.10	0.08	4.25	4.18	4.33	0.0733333333333333	4.25333333333333	5.85798099512757	1.92066030581038e-27	9.79861790784275e-25	--	OQU91554.1 hypothetical protein SORBI_3001G203650 [Sorghum bicolor]	-	-	-	-	-	-	-
Unigene0006582	321	343	258	4	1	1	2.31	2.67	2.13	0.04	0.01	0.01	2.37	0.02	-6.88874324889826	2.26861164298526e-27	1.14854092661121e-24	Pol	RLN23448.1 hypothetical protein C2845_PM07G29970 [Panicum miliaceum]	-	-	-	-	-	GO:0003964//RNA-directed DNA polymerase activity	GO:0000373//Group II intron splicing
Unigene0057050	2893	2548	2675	7234	5930	6403	160.22	152.70	170.02	552.63	462.06	446.81	160.98	487.166666666667	1.59753396287795	2.6593386442438e-27	1.33615649669347e-24	--	PWZ11138.1 hypothetical protein Zm00014a_031014 [Zea mays]	-	-	-	-	-	GO:0005515//protein binding;GO:0031072//heat shock protein binding;GO:0051082//unfolded protein binding;GO:0061630//ubiquitin protein ligase activity	GO:0006457//protein folding;GO:0009408//response to heat
Unigene0083330	3342	3396	3266	6043	5998	6190	104.59	115.01	117.30	260.87	264.09	244.08	112.3	256.346666666667	1.19073821043073	3.13413129471733e-27	1.56287109570107e-24	PNSB2	XP_021321326.1 photosynthetic NDH subunit of subcomplex B 2, chloroplastic [Sorghum bicolor]	-	-	-	-	-	-	-
Unigene0096740	265	262	223	10	17	27	4.68	5.01	4.52	0.24	0.42	0.60	4.73666666666667	0.42	-3.49541091574287	4.0887172501686e-27	2.02367093631106e-24	--	XP_021318457.1 protein ALP1-like isoform X1 [Sorghum bicolor]	-	-	-	-	-	GO:0003677//DNA binding;GO:0004803//transposase activity;GO:0016788//hydrolase activity, acting on ester bonds	GO:0006313//transposition, DNA-mediated
Unigene0083788	586	537	521	1023	998	1085	10.63	10.54	10.85	25.60	25.47	24.80	10.6733333333333	25.29	1.24455622986814	4.92867113330292e-27	2.42132834742901e-24	--	TKW22550.1 hypothetical protein SEVIR_4G236000v2 [Setaria viridis]	-	-	-	-	-	GO:0005524//ATP binding	-
Unigene0076181	1426	1477	1543	386	354	437	16.73	18.75	20.77	6.25	5.84	6.46	18.75	6.18333333333333	-1.6004339094836	6.31090203053227e-27	3.0775856210953e-24	HAK25	XP_002454339.2 potassium transporter 25 [Sorghum bicolor]	-	-	-	-	GO:0005575//cellular_component;GO:0005623//cell;GO:0005886//plasma membrane;GO:0016020//membrane;GO:0016021//integral component of membrane;GO:0031224//intrinsic component of membrane;GO:0044425//membrane part;GO:0044464//cell part;GO:0071944//cell periphery	GO:0003674//molecular_function;GO:0005215//transporter activity;GO:0008324//cation transmembrane transporter activity;GO:0015075//ion transmembrane transporter activity;GO:0015077//monovalent inorganic cation transmembrane transporter activity;GO:0015079//potassium ion transmembrane transporter activity;GO:0015318//inorganic solute uptake transmembrane transporter activity;GO:0022857//transmembra…	GO:0006810//transport;GO:0006811//ion transport;GO:0006812//cation transport;GO:0006813//potassium ion transport;GO:0008150//biological_process;GO:0009987//cellular process;GO:0015672//monovalent inorganic cation transport;GO:0030001//metal ion transport;GO:0034220//ion transmembrane transport;GO:0051179//localization;GO:0051234//establishment of localization;GO:0055085//transmembrane transport;G…
Unigene0054084	222	229	206	565	905	872	2.31	2.58	2.46	8.11	13.26	11.44	2.45	10.9366666666667	2.1583194387947	7.65446271576784e-27	3.7055421623004e-24	At3g05170	AQL02615.1 Glycerolphosphate mutase [Zea mays]	-	-	-	-	GO:0005575//cellular_component;GO:0005622//intracellular;GO:0005623//cell;GO:0005634//nucleus;GO:0005737//cytoplasm;GO:0005829//cytosol;GO:0043226//organelle;GO:0043227//membrane-bounded organelle;GO:0043229//intracellular organelle;GO:0043231//intracellular membrane-bounded organelle;GO:0044424//intracellular part;GO:0044444//cytoplasmic part;GO:0044464//cell part	GO:0003674//molecular_function;GO:0003824//catalytic activity;GO:0003993//acid phosphatase activity;GO:0016655//oxidoreductase activity, acting on NAD(P)H, quinone or similar compound as acceptor;GO:0016787//hydrolase activity;GO:0016788//hydrolase activity, acting on ester bonds;GO:0016791//phosphatase activity;GO:0042578//phosphoric ester hydrolase activity	GO:0006793//phosphorus metabolic process;GO:0006796//phosphate-containing compound metabolic process;GO:0006810//transport;GO:0006869//lipid transport;GO:0008150//biological_process;GO:0008152//metabolic process;GO:0009236//cobalamin biosynthetic process;GO:0009987//cellular process;GO:0010876//lipid localization;GO:0015850//organic hydroxy compound transport;GO:0015918//sterol transport;GO:00163…
Unigene0016088	731	395	554	45	60	53	21.80	12.75	18.96	1.85	2.52	1.99	17.8366666666667	2.12	-3.07270985831701	8.80266015542378e-27	4.23050744078273e-24	At1g01500	XP_002468215.1 uncharacterized protein At1g01500 [Sorghum bicolor]	-	-	-	-	-	-	-
Unigene0091929	158	151	112	371	490	572	8.63	8.93	7.02	27.96	37.67	39.38	8.19333333333333	35.0033333333333	2.09496990005347	1.18901809809925e-26	5.6732416044704e-24	--	-	-	-	-	-	-	-	-
Unigene0018187	1295	1144	1148	356	365	404	11.33	10.83	11.53	4.30	4.49	4.45	11.23	4.41333333333333	-1.34741730631454	1.19912862078572e-26	5.68061488483932e-24	EIN3	XP_021321387.1 uncharacterized protein LOC110437311 [Sorghum bicolor]	Environmental Information Processing;Environmental Information Processing	Signal transduction;Signal transduction	ko04016//MAPK signaling pathway - plant;ko04075//Plant hormone signal transduction	K14514;K14514	GO:0005634//nucleus	-	-
Unigene0084575	37	41	36	157	177	216	0.82	0.99	0.92	4.83	5.55	6.06	0.91	5.48	2.59023744276183	1.58713323805355e-26	7.46537947618352e-24	--	-	-	-	-	-	-	-	-
Unigene0078126	308	393	357	4	1	0	6.06	8.37	8.06	0.11	0.03	0.00	7.49666666666667	0.0466666666666667	-7.32771302372021	2.94576685639433e-26	1.37583908063229e-23	Os01g0518400	TVU26821.1 hypothetical protein EJB05_29386, partial [Eragrostis curvula]	-	-	-	-	-	GO:0003677//DNA binding;GO:0046983//protein dimerization activity	-
Unigene0007632	2087	2098	2038	3870	3719	3898	74.60	81.15	83.60	190.81	187.02	175.55	79.7833333333333	184.46	1.20914869762596	3.36122067402343e-26	1.55890124155652e-23	CLH2	XP_002467217.1 chlorophyllase-2, chloroplastic [Sorghum bicolor]	Metabolism;Metabolism;Metabolism	Global and overview maps;Global and overview maps;Metabolism of cofactors and vitamins	ko01100//Metabolic pathways;ko01110//Biosynthesis of secondary metabolites;ko00860//Porphyrin and chlorophyll metabolism	K08099;K08099;K08099	-	GO:0003847//1-alkyl-2-acetylglycerophosphocholine esterase activity;GO:0016787//hydrolase activity;GO:0047746//chlorophyllase activity;GO:0070205//2-succinyl-6-hydroxy-2,4-cyclohexadiene-1-carboxylate synthase activity	GO:0009234//menaquinone biosynthetic process;GO:0015996//chlorophyll catabolic process;GO:0016042//lipid catabolic process
Unigene0067570	1125	900	879	190	122	167	27.48	23.79	24.64	6.40	4.19	5.14	25.3033333333333	5.24333333333333	-2.27077128076462	3.72850937662472e-26	1.71723749219795e-23	MYB44	NP_001151336.1 sucrose responsive element binding protein [Zea mays]	-	-	-	-	-	-	-
Unigene0086224	239	294	224	614	649	883	5.70	7.59	6.13	20.20	21.77	26.53	6.47333333333333	22.8333333333333	1.81856078731606	3.90798005444451e-26	1.78748312531634e-23	CYP78A9	XP_002462709.1 cytochrome P450 78A9 [Sorghum bicolor]	Metabolism;Metabolism	Global and overview maps;Amino acid metabolism	ko01100//Metabolic pathways;ko00380//Tryptophan metabolism	K07408;K07408	-	GO:0005506//iron ion binding;GO:0016705//oxidoreductase activity, acting on paired donors, with incorporation or reduction of molecular oxygen;GO:0020037//heme binding	GO:0055114//oxidation-reduction process
Unigene0064647	309	309	235	33	37	42	14.17	15.33	12.37	2.09	2.39	2.43	13.9566666666667	2.30333333333333	-2.59915930235205	4.99993578799079e-26	2.27127220089812e-23	HSP26.2	XP_002438066.1 26.2 kDa heat shock protein, mitochondrial [Sorghum bicolor]	Genetic Information Processing	Folding, sorting and degradation	ko04141//Protein processing in endoplasmic reticulum	K13993	GO:0019028//viral capsid;GO:0030430//host cell cytoplasm;GO:0042025//host cell nucleus;GO:0044163//host cytoskeleton	-	GO:0019076//viral release from host cell;GO:0046718//viral entry into host cell;GO:0075521//microtubule-dependent intracellular transport of viral material towards nucleus
Unigene0026610	207	169	179	12	10	10	12.72	11.24	12.63	1.02	0.86	0.77	12.1966666666667	0.883333333333333	-3.78738515088853	5.35847790933819e-26	2.41758484287842e-23	--	-	-	-	-	-	-	-	-
Unigene0049418	729	882	797	1586	1885	2105	20.38	26.68	25.57	61.16	74.15	74.15	24.21	69.82	1.52803727755382	1.06277721860476e-25	4.76253450623681e-23	DMAS1-A	XP_002467394.1 non-functional NADPH-dependent codeinone reductase 2 [Sorghum bicolor]	-	-	-	-	-	GO:0047834//D-threo-aldose 1-dehydrogenase activity	-
Unigene0021411	1509	1292	1310	401	431	494	34.67	32.13	34.55	12.71	13.93	14.30	33.7833333333333	13.6466666666667	-1.30776308133085	1.5245762398674e-25	6.78610371681112e-23	--	XP_004985309.1 uncharacterized protein LOC101782145 [Setaria italica]	-	-	-	-	-	-	-
Unigene0049004	64	85	62	272	252	284	1.07	1.54	1.19	6.30	5.95	6.01	1.26666666666667	6.08666666666667	2.26461544165327	2.01589631986603e-25	8.91321838174364e-23	NDX1	XP_021307083.1 protein NEOXANTHIN-DEFICIENT 1 isoform X2 [Sorghum bicolor]	-	-	-	-	-	-	-
Unigene0000245	26	22	28	605	268	280	0.37	0.34	0.46	11.82	5.34	5.00	0.39	7.38666666666667	4.24337744646578	2.11424061102947e-25	9.28613680825803e-23	--	XP_004973197.1 uncharacterized protein LOC101765185 isoform X1 [Setaria italica]	-	-	-	-	-	-	-
Unigene0003086	1775	1486	1573	398	442	560	33.95	30.76	34.53	10.50	11.89	13.50	33.08	11.9633333333333	-1.46733981207636	2.95396916276398e-25	1.28890225534758e-22	--	-	-	-	-	-	-	-	-
Unigene0087331	4584	3928	3746	7426	7305	7422	119.29	110.62	111.88	266.58	267.47	243.37	113.93	259.14	1.18558403545229	3.07421364825061e-25	1.33260129136782e-22	CHLI	ACN32024.1 unknown [Zea mays]	Metabolism;Metabolism;Metabolism	Global and overview maps;Global and overview maps;Metabolism of cofactors and vitamins	ko01100//Metabolic pathways;ko01110//Biosynthesis of secondary metabolites;ko00860//Porphyrin and chlorophyll metabolism	K03405;K03405;K03405	GO:0005575//cellular_component;GO:0005622//intracellular;GO:0005623//cell;GO:0005737//cytoplasm;GO:0009507//chloroplast;GO:0009536//plastid;GO:0010007//magnesium chelatase complex;GO:0043226//organelle;GO:0043227//membrane-bounded organelle;GO:0043229//intracellular organelle;GO:0043231//intracellular membrane-bounded organelle;GO:0044424//intracellular part;GO:0044444//cytoplasmic part;GO:004446…	GO:0000166//nucleotide binding;GO:0003674//molecular_function;GO:0003677//DNA binding;GO:0003824//catalytic activity;GO:0004176//ATP-dependent peptidase activity;GO:0004252//serine-type endopeptidase activity;GO:0005488//binding;GO:0005524//ATP binding;GO:0008134//transcription factor binding;GO:0008144//drug binding;GO:0016851//magnesium chelatase activity;GO:0016874//ligase activity;GO:0016887/…	GO:0006355//regulation of transcription, DNA-templated;GO:0006508//proteolysis;GO:0006725//cellular aromatic compound metabolic process;GO:0006778//porphyrin-containing compound metabolic process;GO:0006779//porphyrin-containing compound biosynthetic process;GO:0006807//nitrogen compound metabolic process;GO:0008150//biological_process;GO:0008152//metabolic process;GO:0009058//biosynthetic proces…
Unigene0098558	2	2	2	122	365	363	0.06	0.07	0.07	5.07	15.48	13.79	0.0666666666666667	11.4466666666667	7.42374622911478	3.35143295968828e-25	1.44333595293796e-22	--	TKW11123.1 hypothetical protein SEVIR_6G213100v2 [Setaria viridis]	-	-	-	-	-	-	-
Unigene0058435	740	627	810	121	127	164	31.94	29.28	40.12	7.20	7.71	8.92	33.78	7.94333333333333	-2.08835287733227	3.41558174365966e-25	1.46147233808384e-22	pol	CBG76432.1 OO_Ba0013J05-OO_Ba0033A15.19 [Oryza officinalis]	-	-	-	-	-	-	-
Unigene0038911	309	328	358	873	840	860	8.69	9.99	11.56	33.88	33.25	30.49	10.08	32.54	1.69071861217261	3.77414284237923e-25	1.60454295892484e-22	5GT	PWZ28926.1 Crocetin glucosyltransferase, chloroplastic [Zea mays]	-	-	-	-	-	GO:0008194//UDP-glycosyltransferase activity;GO:0016758//transferase activity, transferring hexosyl groups	-
Unigene0095732	583	1211	364	24	8	13	26.15	58.77	18.74	1.48	0.50	0.73	34.5533333333333	0.903333333333333	-5.25742263703083	5.71903230088741e-25	2.41590866407296e-22	--	XP_002443499.1 BURP domain-containing protein 13 [Sorghum bicolor]	-	-	-	-	-	-	-
Unigene0067309	794	636	677	156	174	172	34.63	30.02	33.89	9.39	10.68	9.45	32.8466666666667	9.84	-1.73901675025179	6.69273026249349e-25	2.80933706626008e-22	--	XP_002439762.1 endo-1,3;1,4-beta-D-glucanase [Sorghum bicolor]	-	-	-	-	-	GO:0016787//hydrolase activity	-
Unigene0061809	3161	2744	2836	982	1026	1130	54.08	50.80	55.68	23.17	24.70	24.36	53.52	24.0766666666667	-1.15244244632146	8.63626046365168e-25	3.60235261931011e-22	BLH7	TKW29864.1 hypothetical protein SEVIR_3G422900v2 [Setaria viridis]	-	-	-	-	-	GO:0003677//DNA binding	GO:0006355//regulation of transcription, DNA-templated
Unigene0054846	285	173	219	12	13	8	7.86	5.16	6.93	0.46	0.50	0.28	6.65	0.413333333333333	-4.00797672072283	1.0516401088236e-24	4.35917970608744e-22	UGT83A1	KXG37524.1 hypothetical protein SORBI_3001G084700 [Sorghum bicolor]	-	-	-	-	-	GO:0008194//UDP-glycosyltransferase activity	-
Unigene0088388	268	257	236	678	852	675	19.45	20.19	19.66	67.89	87.02	61.74	19.7666666666667	72.2166666666667	1.86926222672586	1.74872812212634e-24	7.20367369662504e-22	--	XP_002453248.1 protein RESPONSE TO LOW SULFUR 3 [Sorghum bicolor]	-	-	-	-	-	-	-
Unigene0009159	23	41	39	189	253	345	1.41	2.71	2.74	15.94	21.77	26.58	2.28666666666667	21.43	3.22831386922489	1.99719097563343e-24	8.17640122752841e-22	XTH23	PWZ21054.1 putative xyloglucan endotransglucosylase/hydrolase protein 23 [Zea mays]	Environmental Information Processing	Signal transduction	ko04075//Plant hormone signal transduction	K14504	GO:0005618//cell wall;GO:0048046//apoplast	GO:0004553//hydrolase activity, hydrolyzing O-glycosyl compounds;GO:0016762//xyloglucan:xyloglucosyl transferase activity	GO:0005975//carbohydrate metabolic process;GO:0006073//cellular glucan metabolic process
Unigene0052969	345	321	291	803	701	741	24.26	24.42	23.48	77.88	69.35	65.65	24.0533333333333	70.96	1.56076917176684	2.26756894322942e-24	9.22636242042097e-22	SEP1	NP_001142865.2 uncharacterized protein LOC100275364 [Zea mays]	-	-	-	-	-	-	-
Unigene0096829	53	79	68	291	619	661	1.75	2.82	2.57	13.23	28.71	27.46	2.38	23.1333333333333	3.28093968343652	2.7492274141112e-24	1.11179427169929e-21	--	XP_002457094.1 transcription repressor OFP3 [Sorghum bicolor]	-	-	-	-	-	-	-
Unigene0098559	733	698	691	2557	1845	1976	23.34	24.05	25.25	112.31	82.65	79.28	24.2133333333333	91.4133333333333	1.91660290682159	2.94104144759879e-24	1.18215606598574e-21	TLP40	XP_002444271.1 peptidyl-prolyl cis-trans isomerase, chloroplastic [Sorghum bicolor]	-	-	-	-	GO:0005575//cellular_component;GO:0005622//intracellular;GO:0005623//cell;GO:0005737//cytoplasm;GO:0009507//chloroplast;GO:0009532//plastid stroma;GO:0009534//chloroplast thylakoid;GO:0009535//chloroplast thylakoid membrane;GO:0009536//plastid;GO:0009543//chloroplast thylakoid lumen;GO:0009570//chloroplast stroma;GO:0009579//thylakoid;GO:0016020//membrane;GO:0031976//plastid thylakoid;GO:0031977/…	GO:0003674//molecular_function;GO:0003755//peptidyl-prolyl cis-trans isomerase activity;GO:0003824//catalytic activity;GO:0016853//isomerase activity;GO:0016859//cis-trans isomerase activity	GO:0000413//protein peptidyl-prolyl isomerization;GO:0006464//cellular protein modification process;GO:0006807//nitrogen compound metabolic process;GO:0006950//response to stress;GO:0006952//defense response;GO:0008150//biological_process;GO:0008152//metabolic process;GO:0009605//response to external stimulus;GO:0009607//response to biotic stimulus;GO:0009617//response to bacterium;GO:0009987//ce…
Unigene0003964	112	126	87	325	524	563	2.37	2.88	2.11	9.48	15.60	15.01	2.45333333333333	13.3633333333333	2.44546474609376	3.10701078004942e-24	1.24134439129179e-21	--	-	-	-	-	-	-	-	-
Unigene0099983	12818	12719	11848	24394	21617	23181	129.97	139.56	137.87	341.20	308.39	296.17	135.8	315.253333333333	1.21502814539764	3.23874662553085e-24	1.28622846526022e-21	MNS4	AWA44967.1 alpha-1,2-Mannosidase [Saccharum officinarum]	Genetic Information Processing	Folding, sorting and degradation	ko04141//Protein processing in endoplasmic reticulum	K10085	GO:0005575//cellular_component;GO:0005622//intracellular;GO:0005623//cell;GO:0005737//cytoplasm;GO:0005783//endoplasmic reticulum;GO:0005789//endoplasmic reticulum membrane;GO:0009507//chloroplast;GO:0009523//photosystem II;GO:0012505//endomembrane system;GO:0016020//membrane;GO:0016021//integral component of membrane;GO:0031224//intrinsic component of membrane;GO:0031984//organelle subcompartmen…	GO:0003674//molecular_function;GO:0003824//catalytic activity;GO:0004553//hydrolase activity, hydrolyzing O-glycosyl compounds;GO:0004559//alpha-mannosidase activity;GO:0004571//mannosyl-oligosaccharide 1,2-alpha-mannosidase activity;GO:0005488//binding;GO:0005509//calcium ion binding;GO:0015923//mannosidase activity;GO:0015924//mannosyl-oligosaccharide mannosidase activity;GO:0016787//hydrolase …	GO:0006464//cellular protein modification process;GO:0006486//protein glycosylation;GO:0006491//N-glycan processing;GO:0006508//proteolysis;GO:0006511//ubiquitin-dependent protein catabolic process;GO:0006807//nitrogen compound metabolic process;GO:0006950//response to stress;GO:0008150//biological_process;GO:0008152//metabolic process;GO:0009056//catabolic process;GO:0009057//macromolecule catab…
Unigene0003034	744	665	652	1168	1119	1496	5.17	5.00	5.20	11.20	10.94	13.10	5.12333333333333	11.7466666666667	1.19709675922965	3.35759396151466e-24	1.32549015902128e-21	Pol	ABE77191.1 putative non-LTR retroelement reverse transcriptase [Sorghum bicolor]	-	-	-	-	-	GO:0003964//RNA-directed DNA polymerase activity	GO:0000373//Group II intron splicing
Unigene0010213	23	32	31	165	161	167	1.41	2.13	2.19	13.99	13.92	12.93	1.91	13.6133333333333	2.83337582212089	3.71757815757119e-24	1.45891845305584e-21	--	-	-	-	-	-	-	-	-
Unigene0090800	3612	3927	3477	1086	993	1003	60.85	71.59	67.22	25.23	23.53	21.29	66.5533333333333	23.35	-1.51108837560175	3.94303837087735e-24	1.53829524019605e-21	P5CS2	AGW20993.1 delta 1-pyrroline-5-carboxylate synthetase 1 [Saccharum hybrid cultivar]	Metabolism;Metabolism;Metabolism;Metabolism	Global and overview maps;Global and overview maps;Global and overview maps;Amino acid metabolism	ko01100//Metabolic pathways;ko01110//Biosynthesis of secondary metabolites;ko01230//Biosynthesis of amino acids;ko00330//Arginine and proline metabolism	K12657;K12657;K12657;K12657	GO:0005575//cellular_component;GO:0005622//intracellular;GO:0005623//cell;GO:0005737//cytoplasm;GO:0044424//intracellular part;GO:0044464//cell part	GO:0000166//nucleotide binding;GO:0003674//molecular_function;GO:0003824//catalytic activity;GO:0003991//acetylglutamate kinase activity;GO:0004072//aspartate kinase activity;GO:0004349//glutamate 5-kinase activity;GO:0004350//glutamate-5-semialdehyde dehydrogenase activity;GO:0005488//binding;GO:0005524//ATP binding;GO:0008144//drug binding;GO:0008804//carbamate kinase activity;GO:0016301//kinas…	GO:0006082//organic acid metabolic process;GO:0006520//cellular amino acid metabolic process;GO:0006560//proline metabolic process;GO:0006561//proline biosynthetic process;GO:0006592//ornithine biosynthetic process;GO:0006793//phosphorus metabolic process;GO:0006796//phosphate-containing compound metabolic process;GO:0006807//nitrogen compound metabolic process;GO:0008150//biological_process;GO:0…
Unigene0023798	518	478	457	1672	1353	1269	25.11	25.07	25.42	111.78	92.26	77.49	25.2	93.8433333333333	1.89683052535799	4.26641033870477e-24	1.65471851744782e-21	CURT1B	OEL22446.1 Protein CURVATURE THYLAKOID 1B, chloroplastic [Dichanthelium oligosanthes]	-	-	-	-	GO:0000229//cytoplasmic chromosome;GO:0005575//cellular_component;GO:0005622//intracellular;GO:0005623//cell;GO:0005694//chromosome;GO:0005737//cytoplasm;GO:0009295//nucleoid;GO:0009507//chloroplast;GO:0009508//plastid chromosome;GO:0009521//photosystem;GO:0009522//photosystem I;GO:0009526//plastid envelope;GO:0009532//plastid stroma;GO:0009534//chloroplast thylakoid;GO:0009535//chloroplast thyla…	GO:0003674//molecular_function;GO:0003676//nucleic acid binding;GO:0003677//DNA binding;GO:0005488//binding;GO:0005515//protein binding;GO:0019904//protein domain specific binding;GO:0097159//organic cyclic compound binding;GO:1901363//heterocyclic compound binding	GO:0001101//response to acid chemical;GO:0006091//generation of precursor metabolites and energy;GO:0008150//biological_process;GO:0008152//metabolic process;GO:0009719//response to endogenous stimulus;GO:0009725//response to hormone;GO:0009737//response to abscisic acid;GO:0009767//photosynthetic electron transport chain;GO:0009773//photosynthetic electron transport in photosystem I;GO:0009987//…
Unigene0034243	92	67	84	414	306	338	4.41	3.48	4.62	27.38	20.64	20.42	4.17	22.8133333333333	2.45175797032359	4.3609628235968e-24	1.6815568394569e-21	--	TKV91056.1 hypothetical protein SEVIR_9G070300v2 [Setaria viridis]	-	-	-	-	-	GO:0004672//protein kinase activity;GO:0005524//ATP binding	GO:0006468//protein phosphorylation
Unigene0096152	356	372	365	61	67	82	5.49	6.20	6.45	1.30	1.45	1.59	6.04666666666667	1.44666666666667	-2.06340750808404	6.00350859498047e-24	2.30153004067222e-21	--	OQU83340.1 hypothetical protein SORBI_3005G110412 [Sorghum bicolor]	-	-	-	-	-	-	-
Unigene0003030	158	119	148	442	793	944	1.70	1.39	1.83	6.58	12.04	12.83	1.64	10.4833333333333	2.67632979642741	6.05256738142341e-24	2.30700214868255e-21	--	-	-	-	-	-	-	-	-
Unigene0073478	949	722	796	1470	1733	1993	8.44	6.95	8.12	18.02	21.67	22.32	7.83666666666667	20.67	1.39922635049358	6.16549832775075e-24	2.33661817196049e-21	pol	XP_002451181.2 uncharacterized protein LOC8079158 [Sorghum bicolor]	-	-	-	-	-	-	-
Unigene0031918	11843	11033	10664	18359	24943	24316	336.25	338.99	347.48	719.03	996.39	869.90	340.906666666667	861.773333333333	1.33793164380556	6.51806431853636e-24	2.45619921439755e-21	PETE	XP_002436310.1 plastocyanin, chloroplastic [Sorghum bicolor]	Metabolism	Energy metabolism	ko00195//Photosynthesis	K02638	GO:0005575//cellular_component;GO:0005622//intracellular;GO:0005623//cell;GO:0005737//cytoplasm;GO:0009507//chloroplast;GO:0009534//chloroplast thylakoid;GO:0009535//chloroplast thylakoid membrane;GO:0009536//plastid;GO:0009579//thylakoid;GO:0016020//membrane;GO:0031976//plastid thylakoid;GO:0031984//organelle subcompartment;GO:0034357//photosynthetic membrane;GO:0042651//thylakoid membrane;GO:00…	GO:0003674//molecular_function;GO:0003824//catalytic activity;GO:0005488//binding;GO:0005507//copper ion binding;GO:0009055//electron carrier activity;GO:0016491//oxidoreductase activity;GO:0043167//ion binding;GO:0043169//cation binding;GO:0046872//metal ion binding;GO:0046914//transition metal ion binding	GO:0006091//generation of precursor metabolites and energy;GO:0008150//biological_process;GO:0008152//metabolic process;GO:0009987//cellular process;GO:0015979//photosynthesis;GO:0022900//electron transport chain;GO:0044237//cellular metabolic process;GO:0055114//oxidation-reduction process
Unigene0058280	96	85	51	325	661	759	0.82	0.79	0.50	3.85	7.99	8.22	0.703333333333333	6.68666666666667	3.249006701905	6.93625552276477e-24	2.59901886316839e-21	--	XP_021309576.1 uncharacterized protein LOC8057916 [Sorghum bicolor]	-	-	-	-	GO:0005575//cellular_component;GO:0005622//intracellular;GO:0005623//cell;GO:0005634//nucleus;GO:0005737//cytoplasm;GO:0005886//plasma membrane;GO:0016020//membrane;GO:0043226//organelle;GO:0043227//membrane-bounded organelle;GO:0043229//intracellular organelle;GO:0043231//intracellular membrane-bounded organelle;GO:0044424//intracellular part;GO:0044464//cell part;GO:0071944//cell periphery	GO:0000166//nucleotide binding;GO:0003674//molecular_function;GO:0003677//DNA binding;GO:0003824//catalytic activity;GO:0004672//protein kinase activity;GO:0004674//protein serine/threonine kinase activity;GO:0004803//transposase activity;GO:0005488//binding;GO:0005524//ATP binding;GO:0008144//drug binding;GO:0008270//zinc ion binding;GO:0016301//kinase activity;GO:0016740//transferase activity;G…	GO:0006313//transposition, DNA-mediated;GO:0006464//cellular protein modification process;GO:0006468//protein phosphorylation;GO:0006793//phosphorus metabolic process;GO:0006796//phosphate-containing compound metabolic process;GO:0006807//nitrogen compound metabolic process;GO:0007154//cell communication;GO:0007165//signal transduction;GO:0008150//biological_process;GO:0008152//metabolic process;…
Unigene0035856	90	99	74	2097	852	699	1.87	2.23	1.77	60.21	24.95	18.33	1.95666666666667	34.4966666666667	4.1399870566045	7.41998659322361e-24	2.76465365638076e-21	At5g34940	PWZ17566.1 Heparanase-like protein 3 [Zea mays]	Metabolism;Metabolism	Global and overview maps;Glycan biosynthesis and metabolism	ko01100//Metabolic pathways;ko00531//Glycosaminoglycan degradation	K07964;K07964	GO:0016020//membrane	GO:0016798//hydrolase activity, acting on glycosyl bonds	-
Unigene0096447	0	2	1	250	309	424	0.00	0.05	0.03	7.91	9.97	12.25	0.0266666666666667	10.0433333333333	8.55698495759446	1.04648314168244e-23	3.87736619679681e-21	UGT73E1	XP_002438036.1 UDP-glycosyltransferase 73C5 [Sorghum bicolor]	Metabolism;Metabolism	Global and overview maps;Metabolism of terpenoids and polyketides	ko01110//Biosynthesis of secondary metabolites;ko00908//Zeatin biosynthesis	K13496;K13496	-	GO:0008194//UDP-glycosyltransferase activity	-
Unigene0011331	539	461	448	75	106	112	8.81	8.15	8.40	1.69	2.44	2.31	8.45333333333333	2.14666666666667	-1.97742215202479	1.07880942854935e-23	3.97493327334722e-21	LHY	XP_002443890.1 protein CCA1 [Sorghum bicolor]	Organismal Systems	Environmental adaptation	ko04712//Circadian rhythm - plant	K12133	GO:0005575//cellular_component;GO:0005622//intracellular;GO:0005623//cell;GO:0005634//nucleus;GO:0043226//organelle;GO:0043227//membrane-bounded organelle;GO:0043229//intracellular organelle;GO:0043231//intracellular membrane-bounded organelle;GO:0044424//intracellular part;GO:0044464//cell part	GO:0001067//regulatory region nucleic acid binding;GO:0003674//molecular_function;GO:0003676//nucleic acid binding;GO:0003677//DNA binding;GO:0003700//transcription factor activity, sequence-specific DNA binding;GO:0005488//binding;GO:0044212//transcription regulatory region DNA binding;GO:0097159//organic cyclic compound binding;GO:1901363//heterocyclic compound binding	GO:0000003//reproduction;GO:0001101//response to acid chemical;GO:0003006//developmental process involved in reproduction;GO:0006139//nucleobase-containing compound metabolic process;GO:0006351//transcription, DNA-templated;GO:0006355//regulation of transcription, DNA-templated;GO:0006725//cellular aromatic compound metabolic process;GO:0006807//nitrogen compound metabolic process;GO:0006950//res…
Unigene0091153	291	192	288	1003	863	896	6.50	4.64	7.38	30.91	27.13	25.22	6.17333333333333	27.7533333333333	2.16853945987998	1.30856435737234e-23	4.79484007235626e-21	--	OQU83921.1 hypothetical protein SORBI_3005G200200 [Sorghum bicolor]	-	-	-	-	GO:0017119//Golgi transport complex;GO:0019028//viral capsid;GO:0019031//viral envelope	GO:0005198//structural molecule activity;GO:0005524//ATP binding;GO:0008134//transcription factor binding;GO:0042803//protein homodimerization activity;GO:0070840//dynein complex binding	GO:0006891//intra-Golgi vesicle-mediated transport;GO:0007059//chromosome segregation;GO:0030261//chromosome condensation
Unigene0088915	167	170	156	392	594	684	3.05	3.36	3.27	9.87	15.26	15.74	3.22666666666667	13.6233333333333	2.07796329074606	1.50411683334044e-23	5.48110091323102e-21	CYP716A52v2	XP_021310298.1 taxadiene 5-alpha hydroxylase [Sorghum bicolor]	-	-	-	-	-	GO:0005506//iron ion binding;GO:0016705//oxidoreductase activity, acting on paired donors, with incorporation or reduction of molecular oxygen;GO:0020037//heme binding	GO:0055114//oxidation-reduction process
Unigene0037336	545	647	416	90	71	91	12.23	15.71	10.71	2.79	2.24	2.57	12.8833333333333	2.53333333333333	-2.34639709048126	2.06834694496867e-23	7.49600579695148e-21	DGAT2D	XP_002452652.1 diacylglycerol O-acyltransferase 2D [Sorghum bicolor]	Metabolism;Metabolism	Global and overview maps;Lipid metabolism	ko01100//Metabolic pathways;ko00561//Glycerolipid metabolism	K22848;K22848	-	GO:0016746//transferase activity, transferring acyl groups;GO:0016747//transferase activity, transferring acyl groups other than amino-acyl groups	-
Unigene0004814	2623	2819	2451	4380	4600	4649	154.83	180.07	166.04	356.64	382.03	345.78	166.98	361.483333333333	1.11425381684555	2.57647466413836e-23	9.28679090624916e-21	ACP4	XP_002449552.1 acyl carrier protein 4, chloroplastic isoform X3 [Sorghum bicolor]	-	-	-	-	GO:0005575//cellular_component;GO:0005622//intracellular;GO:0005623//cell;GO:0005737//cytoplasm;GO:0005829//cytosol;GO:0009507//chloroplast;GO:0009536//plastid;GO:0043226//organelle;GO:0043227//membrane-bounded organelle;GO:0043229//intracellular organelle;GO:0043231//intracellular membrane-bounded organelle;GO:0044424//intracellular part;GO:0044444//cytoplasmic part;GO:0044464//cell part	GO:0000035//acyl binding;GO:0000036//ACP phosphopantetheine attachment site binding involved in fatty acid biosynthetic process;GO:0003674//molecular_function;GO:0005488//binding;GO:0019842//vitamin binding;GO:0031177//phosphopantetheine binding;GO:0033218//amide binding;GO:0036094//small molecule binding;GO:0043167//ion binding;GO:0043168//anion binding;GO:0044620//ACP phosphopantetheine attachm…	GO:0002376//immune system process;GO:0005975//carbohydrate metabolic process;GO:0006082//organic acid metabolic process;GO:0006629//lipid metabolic process;GO:0006631//fatty acid metabolic process;GO:0006633//fatty acid biosynthetic process;GO:0006643//membrane lipid metabolic process;GO:0006644//phospholipid metabolic process;GO:0006664//glycolipid metabolic process;GO:0006793//phosphorus metabo…
Unigene0049140	640	634	562	120	157	174	10.11	10.84	10.19	2.62	3.49	3.46	10.38	3.19	-1.70217811459301	3.2050028480713e-23	1.1489848588637e-20	EIX2	RCV26070.1 hypothetical protein SETIT_5G215900v2, partial [Setaria italica]	-	-	-	-	-	GO:0005515//protein binding	-
Unigene0003536	1262	1318	1050	294	308	270	42.09	47.56	40.19	13.52	14.45	11.35	43.28	13.1066666666667	-1.72339967820739	3.26790113320123e-23	1.16523515567835e-20	CRK6	XP_002460816.1 cysteine-rich receptor-like protein kinase 6 [Sorghum bicolor]	-	-	-	-	-	-	-
Unigene0068564	1171	1264	1227	2106	2107	2795	24.22	28.29	29.13	60.09	61.32	72.84	27.2133333333333	64.75	1.25056651114972	3.4723390833864e-23	1.23151054913558e-20	B120	PUZ39821.1 hypothetical protein GQ55_9G373000 [Panicum hallii var. hallii] [Panicum hallii]	-	-	-	-	-	GO:0004672//protein kinase activity;GO:0004674//protein serine/threonine kinase activity;GO:0005524//ATP binding;GO:0030246//carbohydrate binding	GO:0006468//protein phosphorylation
Unigene0080823	2729	1332	1917	263	245	219	55.79	29.47	44.98	7.42	7.05	5.64	43.4133333333333	6.70333333333333	-2.6951876179609	4.04186925263305e-23	1.42587687538898e-20	At5g13770	XP_021318840.1 pentatricopeptide repeat-containing protein At5g13770, chloroplastic [Sorghum bicolor]	-	-	-	-	GO:0005575//cellular_component;GO:0005622//intracellular;GO:0005623//cell;GO:0005737//cytoplasm;GO:0009507//chloroplast;GO:0009536//plastid;GO:0043226//organelle;GO:0043227//membrane-bounded organelle;GO:0043229//intracellular organelle;GO:0043231//intracellular membrane-bounded organelle;GO:0044424//intracellular part;GO:0044444//cytoplasmic part;GO:0044464//cell part	GO:0003674//molecular_function;GO:0003676//nucleic acid binding;GO:0003723//RNA binding;GO:0003824//catalytic activity;GO:0004518//nuclease activity;GO:0004519//endonuclease activity;GO:0005488//binding;GO:0016787//hydrolase activity;GO:0016788//hydrolase activity, acting on ester bonds;GO:0097159//organic cyclic compound binding;GO:1901363//heterocyclic compound binding	GO:0006139//nucleobase-containing compound metabolic process;GO:0006725//cellular aromatic compound metabolic process;GO:0006807//nitrogen compound metabolic process;GO:0006996//organelle organization;GO:0008150//biological_process;GO:0008152//metabolic process;GO:0009451//RNA modification;GO:0009657//plastid organization;GO:0009658//chloroplast organization;GO:0009987//cellular process;GO:001604…
Unigene0096148	10	7	8	86	189	194	0.50	0.38	0.46	5.91	13.25	12.18	0.446666666666667	10.4466666666667	4.54770027401481	4.43382808674529e-23	1.55587484851387e-20	--	-	-	-	-	-	-	GO:0005524//ATP binding	GO:0007059//chromosome segregation;GO:0030261//chromosome condensation
Unigene0079682	501	442	404	1	1	1	38.05	36.33	35.21	0.10	0.11	0.10	36.53	0.103333333333333	-8.4656322286963	5.98401327124527e-23	2.08879856934489e-20	--	-	-	-	-	-	-	-	-
Unigene0005230	2140	1542	1692	422	466	557	31.89	24.86	28.93	8.67	9.77	10.46	28.56	9.63333333333333	-1.56788898736222	6.46223720126764e-23	2.24391882545797e-20	--	XP_002466133.1 uncharacterized protein LOC8079659 [Sorghum bicolor]	-	-	-	-	-	-	-
Unigene0058055	876	820	723	1236	1446	1514	10.61	10.75	10.05	20.65	24.64	23.10	10.47	22.7966666666667	1.12256144637403	6.90746727636524e-23	2.38602627449529e-20	4CLL1	PWZ52314.1 4-coumarate--CoA ligase-like 1, partial [Zea mays]	Metabolism;Metabolism;Metabolism;Metabolism	Global and overview maps;Global and overview maps;Biosynthesis of other secondary metabolites;Metabolism of cofactors and vitamins	ko01100//Metabolic pathways;ko01110//Biosynthesis of secondary metabolites;ko00940//Phenylpropanoid biosynthesis;ko00130//Ubiquinone and other terpenoid-quinone biosynthesis	K01904;K01904;K01904;K01904	GO:0005575//cellular_component;GO:0005622//intracellular;GO:0005623//cell;GO:0005737//cytoplasm;GO:0005777//peroxisome;GO:0042579//microbody;GO:0043226//organelle;GO:0043227//membrane-bounded organelle;GO:0043229//intracellular organelle;GO:0043231//intracellular membrane-bounded organelle;GO:0044424//intracellular part;GO:0044444//cytoplasmic part;GO:0044464//cell part	GO:0000166//nucleotide binding;GO:0003674//molecular_function;GO:0003824//catalytic activity;GO:0003987//acetate-CoA ligase activity;GO:0004321//fatty-acyl-CoA synthase activity;GO:0005488//binding;GO:0005524//ATP binding;GO:0008144//drug binding;GO:0008668//(2,3-dihydroxybenzoyl)adenylate synthase activity;GO:0008756//o-succinylbenzoate-CoA ligase activity;GO:0016408//C-acyltransferase activity;…	GO:0006082//organic acid metabolic process;GO:0008150//biological_process;GO:0008152//metabolic process;GO:0009058//biosynthetic process;GO:0009234//menaquinone biosynthetic process;GO:0009694//jasmonic acid metabolic process;GO:0009695//jasmonic acid biosynthetic process;GO:0009987//cellular process;GO:0010817//regulation of hormone levels;GO:0016053//organic acid biosynthetic process;GO:0019287…
Unigene0069602	372	673	677	45	51	61	18.46	36.15	38.57	3.08	3.56	3.82	31.06	3.48666666666667	-3.15513747886151	1.14810650815995e-22	3.94532227120124e-20	Zlp	XP_002456520.1 pathogenesis-related protein [Sorghum bicolor]	-	-	-	-	-	-	-
Unigene0001689	16	23	18	107	139	175	0.49	0.76	0.63	4.53	6.00	6.76	0.626666666666667	5.76333333333333	3.20113330196464	1.49279257916943e-22	5.07717894541921e-20	--	-	-	-	-	-	-	-	-
Unigene0046626	418	341	363	827	803	804	11.89	10.50	11.85	32.45	32.13	28.81	11.4133333333333	31.13	1.44758537578919	1.65472855327086e-22	5.59922995459335e-20	PPR5	XP_021315312.1 pentatricopeptide repeat-containing protein At4g39620, chloroplastic [Sorghum bicolor]	-	-	-	-	GO:0005575//cellular_component;GO:0005622//intracellular;GO:0005623//cell;GO:0005737//cytoplasm;GO:0005739//mitochondrion;GO:0009507//chloroplast;GO:0009536//plastid;GO:0043226//organelle;GO:0043227//membrane-bounded organelle;GO:0043229//intracellular organelle;GO:0043231//intracellular membrane-bounded organelle;GO:0044424//intracellular part;GO:0044444//cytoplasmic part;GO:0044464//cell part	GO:0003674//molecular_function;GO:0003676//nucleic acid binding;GO:0003723//RNA binding;GO:0003727//single-stranded RNA binding;GO:0003824//catalytic activity;GO:0004518//nuclease activity;GO:0004519//endonuclease activity;GO:0005488//binding;GO:0016787//hydrolase activity;GO:0016788//hydrolase activity, acting on ester bonds;GO:0097159//organic cyclic compound binding;GO:1901363//heterocyclic co…	GO:0000003//reproduction;GO:0000373//Group II intron splicing;GO:0000375//RNA splicing, via transesterification reactions;GO:0000377//RNA splicing, via transesterification reactions with bulged adenosine as nucleophile;GO:0001101//response to acid chemical;GO:0003006//developmental process involved in reproduction;GO:0006139//nucleobase-containing compound metabolic process;GO:0006396//RNA proces…
Unigene0096208	6113	5407	4940	2041	2145	2340	150.80	144.34	139.86	69.45	74.45	72.74	145	72.2133333333333	-1.00571575693582	2.93681931701182e-22	9.88709293110952e-20	SRP	PWZ12336.1 hypothetical protein Zm00014a_022321 [Zea mays]	-	-	-	-	-	-	-
Unigene0055861	682	589	431	7196	3163	3166	37.98	35.50	27.55	552.83	247.85	222.17	33.6766666666667	340.95	3.339738932971	3.3159247035025e-22	1.11070079891764e-19	GER5	NP_001140857.1 germin-like protein precursor [Zea mays]	-	-	-	-	GO:0005575//cellular_component;GO:0005576//extracellular region;GO:0005618//cell wall;GO:0005623//cell;GO:0030312//external encapsulating structure;GO:0031012//extracellular matrix;GO:0044421//extracellular region part;GO:0044464//cell part;GO:0048046//apoplast;GO:0071944//cell periphery	GO:0003674//molecular_function;GO:0005488//binding;GO:0030145//manganese ion binding;GO:0043167//ion binding;GO:0043169//cation binding;GO:0045735//nutrient reservoir activity;GO:0046872//metal ion binding;GO:0046914//transition metal ion binding	-
Unigene0022069	30	14	22	211	186	154	0.74	0.38	0.63	7.22	6.49	4.81	0.583333333333333	6.17333333333333	3.40365727142791	3.5483792202931e-22	1.18259098818231e-19	--	-	-	-	-	-	-	-	-
Unigene0054381	407	207	480	12	3	2	9.90	5.45	13.40	0.40	0.10	0.06	9.58333333333333	0.186666666666667	-5.68199131866149	3.94241817359066e-22	1.3073452905444e-19	--	-	-	-	-	-	-	-	-
Unigene0001195	2004	810	1117	70	116	136	38.20	16.71	24.43	1.84	3.11	3.27	26.4466666666667	2.74	-3.2708380984636	4.06521220299679e-22	1.34135822749827e-19	--	-	-	-	-	-	-	-	-
Unigene0001675	2185	2219	1950	4146	3659	3933	39.42	43.32	40.38	103.18	92.88	89.41	41.04	95.1566666666667	1.2132740041672	4.63008281993066e-22	1.52017996427446e-19	CYP71D351	XP_021301410.1 premnaspirodiene oxygenase [Sorghum bicolor]	-	-	-	-	-	GO:0005506//iron ion binding;GO:0016705//oxidoreductase activity, acting on paired donors, with incorporation or reduction of molecular oxygen;GO:0020037//heme binding	GO:0055114//oxidation-reduction process
Unigene0074270	1419	1350	1140	271	176	182	14.59	15.02	13.45	3.84	2.55	2.36	14.3533333333333	2.91666666666667	-2.29899339744754	5.46795340424109e-22	1.78643155505457e-19	ARI5	XP_002449969.2 uncharacterized protein LOC8070213 [Sorghum bicolor]	-	-	-	-	-	-	-
Unigene0095836	1097	710	1025	0	1	1	22.31	15.62	23.92	0.00	0.03	0.03	20.6166666666667	0.02	-10.0095953791426	6.2217086730904e-22	2.02272628733677e-19	CBP60D	XP_006664921.1 PREDICTED: calmodulin-binding protein 60 A-like isoform X2 [Oryza brachyantha]	-	-	-	-	-	GO:0005516//calmodulin binding	-
Unigene0096358	25	30	53	286	266	253	1.65	2.14	4.02	26.07	24.73	21.06	2.60333333333333	23.9533333333333	3.20179448186019	7.42948355973858e-22	2.40360101779991e-19	--	OEL30351.1 hypothetical protein BAE44_0008632 [Dichanthelium oligosanthes]	-	-	-	-	-	GO:0005507//copper ion binding;GO:0016641//oxidoreductase activity, acting on the CH-NH2 group of donors, oxygen as acceptor	GO:0055114//oxidation-reduction process
Unigene0044865	660	778	530	48	90	109	49.07	62.59	45.22	4.92	9.41	10.21	52.2933333333333	8.18	-2.67645428652924	7.74294896261457e-22	2.49285369465303e-19	--	-	-	-	-	-	GO:0033644//host cell membrane	-	GO:0019042//viral latency
Unigene0014918	496	483	411	759	941	1017	6.71	7.08	6.39	14.17	17.92	17.35	6.72666666666667	16.48	1.29275256879802	8.13294608638762e-22	2.6057644944029e-19	At5g46170	XP_002458563.1 F-box protein At4g18380 [Sorghum bicolor]	-	-	-	-	-	GO:0005515//protein binding	-
Unigene0065734	74	137	44	809	730	617	1.68	3.36	1.14	25.28	23.26	17.61	2.06	22.05	3.42006241326166	8.57323935019778e-22	2.73362682780681e-19	GDPD6	XP_006650282.2 PREDICTED: glycerophosphodiester phosphodiesterase GDPD6-like [Oryza brachyantha]	Metabolism	Lipid metabolism	ko00564//Glycerophospholipid metabolism	K01126	GO:0005575//cellular_component;GO:0005623//cell;GO:0042597//periplasmic space;GO:0044464//cell part	GO:0003674//molecular_function;GO:0003824//catalytic activity;GO:0005488//binding;GO:0005509//calcium ion binding;GO:0008081//phosphoric diester hydrolase activity;GO:0008889//glycerophosphodiester phosphodiesterase activity;GO:0016787//hydrolase activity;GO:0016788//hydrolase activity, acting on ester bonds;GO:0042578//phosphoric ester hydrolase activity;GO:0043167//ion binding;GO:0043169//catio…	GO:0005975//carbohydrate metabolic process;GO:0006066//alcohol metabolic process;GO:0006071//glycerol metabolic process;GO:0006629//lipid metabolic process;GO:0008150//biological_process;GO:0008152//metabolic process;GO:0009987//cellular process;GO:0019400//alditol metabolic process;GO:0019751//polyol metabolic process;GO:0044237//cellular metabolic process;GO:0044238//primary metabolic process;G…
Unigene0067401	475	470	439	751	880	904	10.88	11.65	11.54	23.73	28.36	26.09	11.3566666666667	26.06	1.19829763719294	9.06518013631751e-22	2.87665491387966e-19	FFC	XP_021316972.1 signal recognition particle 54 kDa protein, chloroplastic [Sorghum bicolor]	Genetic Information Processing	Folding, sorting and degradation	ko03060//Protein export	K03106	GO:0005575//cellular_component;GO:0005786//signal recognition particle, endoplasmic reticulum targeting;GO:0048500//signal recognition particle;GO:0048501//signal recognition particle, plasma membrane targeting	GO:0003674//molecular_function;GO:0003873//6-phosphofructo-2-kinase activity;GO:0003924//GTPase activity;GO:0005047//signal recognition particle binding;GO:0005048//signal sequence binding;GO:0005524//ATP binding;GO:0005525//GTP binding;GO:0008312//7S RNA binding;GO:0016301//kinase activity;GO:0016887//ATPase activity	GO:0000918//barrier septum site selection;GO:0006000//fructose metabolic process;GO:0006614//SRP-dependent cotranslational protein targeting to membrane;GO:0006617//SRP-dependent cotranslational protein targeting to membrane, signal sequence recognition;GO:0009306//protein secretion;GO:0030243//cellulose metabolic process
Unigene0035148	6287	7531	4502	613	615	1249	607.61	787.63	499.34	81.72	83.62	152.10	631.526666666667	105.813333333333	-2.57732222401611	1.00603825636668e-21	3.17726043994051e-19	LTP-2	OEL33912.1 hypothetical protein BAE44_0005069 [Dichanthelium oligosanthes]	-	-	-	-	-	GO:0003674//molecular_function;GO:0005488//binding;GO:0008289//lipid binding	GO:0006810//transport;GO:0006869//lipid transport;GO:0008150//biological_process;GO:0010876//lipid localization;GO:0033036//macromolecule localization;GO:0051179//localization;GO:0051234//establishment of localization;GO:0071702//organic substance transport
Unigene0008832	16830	17370	14977	31597	29430	29392	941.59	1051.63	961.63	2438.46	2316.56	2071.96	984.95	2275.66	1.20816263013947	1.11989106872078e-21	3.50346299338205e-19	PSAE	XP_021310649.1 photosystem I reaction center subunit IV, chloroplastic-like [Sorghum bicolor]	Metabolism;Metabolism	Global and overview maps;Energy metabolism	ko01100//Metabolic pathways;ko00195//Photosynthesis	K02693;K02693	GO:0005575//cellular_component;GO:0005622//intracellular;GO:0005623//cell;GO:0005737//cytoplasm;GO:0009507//chloroplast;GO:0009521//photosystem;GO:0009522//photosystem I;GO:0009534//chloroplast thylakoid;GO:0009535//chloroplast thylakoid membrane;GO:0009536//plastid;GO:0009538//photosystem I reaction center;GO:0009579//thylakoid;GO:0016020//membrane;GO:0031976//plastid thylakoid;GO:0031984//organ…	-	GO:0008150//biological_process;GO:0008152//metabolic process;GO:0009987//cellular process;GO:0015979//photosynthesis;GO:0044237//cellular metabolic process
Unigene0021469	2	0	3	106	206	200	0.04	0.00	0.07	3.10	6.15	5.35	0.0366666666666667	4.86666666666667	7.05232103513008	1.25939530659356e-21	3.92139040018302e-19	--	-	-	-	-	-	-	-	-
Unigene0053309	712	672	767	1800	1521	1653	20.40	20.84	25.22	71.15	61.32	59.69	22.1533333333333	64.0533333333333	1.5317498580136	1.30826904013968e-21	4.05453361122169e-19	At1g32060	ONM14337.1 Phosphoribulokinase [Zea mays]	Metabolism;Metabolism;Metabolism	Global and overview maps;Global and overview maps;Energy metabolism	ko01100//Metabolic pathways;ko01200//Carbon metabolism;ko00710//Carbon fixation in photosynthetic organisms	K00855;K00855;K00855	GO:0005737//cytoplasm	GO:0004594//pantothenate kinase activity;GO:0004849//uridine kinase activity;GO:0005524//ATP binding;GO:0016301//kinase activity	GO:0015937//coenzyme A biosynthetic process;GO:0046108//uridine metabolic process
Unigene0012682	1117	945	998	2842	2430	2278	20.87	19.11	21.40	73.25	63.88	53.63	20.46	63.5866666666667	1.63591813692787	1.67128662351075e-21	5.1554916950921e-19	TPIP1	ACF78263.1 unknown [Zea mays]	Metabolism;Metabolism;Metabolism;Metabolism;Metabolism;Metabolism;Metabolism;Metabolism	Global and overview maps;Global and overview maps;Global and overview maps;Global and overview maps;Carbohydrate metabolism;Energy metabolism;Carbohydrate metabolism;Carbohydrate metabolism	ko01100//Metabolic pathways;ko01110//Biosynthesis of secondary metabolites;ko01200//Carbon metabolism;ko01230//Biosynthesis of amino acids;ko00010//Glycolysis / Gluconeogenesis;ko00710//Carbon fixation in photosynthetic organisms;ko00051//Fructose and mannose metabolism;ko00562//Inositol phosphate metabolism	K01803;K01803;K01803;K01803;K01803;K01803;K01803;K01803	-	GO:0004807//triose-phosphate isomerase activity	GO:0006096//glycolytic process
Unigene0014713	769	857	729	130	175	221	18.91	22.81	20.58	4.41	6.06	6.85	20.7666666666667	5.77333333333333	-1.84679323318464	1.69941858827142e-21	5.21800183385819e-19	SAPK1	ACG28253.1 serine/threonine-protein kinase SAPK1 [Zea mays]	Environmental Information Processing;Environmental Information Processing	Signal transduction;Signal transduction	ko04016//MAPK signaling pathway - plant;ko04075//Plant hormone signal transduction	K14498;K14498	GO:0005575//cellular_component;GO:0005622//intracellular;GO:0005623//cell;GO:0005634//nucleus;GO:0005737//cytoplasm;GO:0043226//organelle;GO:0043227//membrane-bounded organelle;GO:0043229//intracellular organelle;GO:0043231//intracellular membrane-bounded organelle;GO:0044424//intracellular part;GO:0044464//cell part	GO:0000166//nucleotide binding;GO:0003674//molecular_function;GO:0003824//catalytic activity;GO:0004672//protein kinase activity;GO:0004674//protein serine/threonine kinase activity;GO:0005488//binding;GO:0005524//ATP binding;GO:0008144//drug binding;GO:0016301//kinase activity;GO:0016740//transferase activity;GO:0016772//transferase activity, transferring phosphorus-containing groups;GO:0016773/…	GO:0001101//response to acid chemical;GO:0006464//cellular protein modification process;GO:0006468//protein phosphorylation;GO:0006793//phosphorus metabolic process;GO:0006796//phosphate-containing compound metabolic process;GO:0006807//nitrogen compound metabolic process;GO:0007154//cell communication;GO:0007165//signal transduction;GO:0008150//biological_process;GO:0008152//metabolic process;GO…
Unigene0002360	6	6	11	111	94	105	0.13	0.14	0.27	3.28	2.83	2.83	0.18	2.98	4.04924351901985	2.26385520823713e-21	6.91905092722133e-19	MCM7	ONM01186.1 DNA replication licensing factor MCM7 [Zea mays]	Genetic Information Processing	Replication and repair	ko03030//DNA replication	K02210	-	-	-
Unigene0098833	8	1	5	86	109	150	0.21	0.03	0.15	3.14	4.06	5.01	0.13	4.07	4.96844526612515	2.68008893426366e-21	8.15361735313002e-19	--	XP_021321332.1 uncharacterized protein LOC8069996 [Sorghum bicolor]	-	-	-	-	-	GO:0046983//protein dimerization activity	-
Unigene0054756	74	61	49	204	275	409	2.31	2.06	1.75	8.77	12.06	16.07	2.04	12.3	2.59201725825511	2.71652863910872e-21	8.22674029237301e-19	XTH22	XP_002437518.1 xyloglucan endotransglucosylase/hydrolase protein 22 [Sorghum bicolor]	-	-	-	-	GO:0005618//cell wall;GO:0048046//apoplast	GO:0004553//hydrolase activity, hydrolyzing O-glycosyl compounds;GO:0016762//xyloglucan:xyloglucosyl transferase activity	GO:0005975//carbohydrate metabolic process;GO:0006073//cellular glucan metabolic process
Unigene0099141	966	966	959	1972	1618	2014	24.02	26.00	27.37	67.65	56.61	63.11	25.7966666666667	62.4566666666667	1.27567091539454	3.24821790662733e-21	9.78758522206699e-19	--	XP_021317519.1 uncharacterized protein LOC8076351 isoform X1 [Sorghum bicolor]	-	-	-	-	-	-	-
Unigene0080264	252	260	200	503	561	542	8.27	9.23	7.53	22.77	25.90	22.41	8.34333333333333	23.6933333333333	1.50578539034034	3.26144617785472e-21	9.78758522206699e-19	DAPB3	RCV46888.1 hypothetical protein SETIT_9G567200v2 [Setaria italica]	-	-	-	-	GO:0005575//cellular_component;GO:0005622//intracellular;GO:0005623//cell;GO:0005737//cytoplasm;GO:0009507//chloroplast;GO:0009532//plastid stroma;GO:0009536//plastid;GO:0009570//chloroplast stroma;GO:0043226//organelle;GO:0043227//membrane-bounded organelle;GO:0043229//intracellular organelle;GO:0043231//intracellular membrane-bounded organelle;GO:0044422//organelle part;GO:0044424//intracellula…	GO:0003674//molecular_function;GO:0003824//catalytic activity;GO:0008839//4-hydroxy-tetrahydrodipicolinate reductase;GO:0016491//oxidoreductase activity;GO:0016627//oxidoreductase activity, acting on the CH-CH group of donors;GO:0016628//oxidoreductase activity, acting on the CH-CH group of donors, NAD or NADP as acceptor	GO:0006082//organic acid metabolic process;GO:0006091//generation of precursor metabolites and energy;GO:0006520//cellular amino acid metabolic process;GO:0006553//lysine metabolic process;GO:0006807//nitrogen compound metabolic process;GO:0008150//biological_process;GO:0008152//metabolic process;GO:0008652//cellular amino acid biosynthetic process;GO:0009058//biosynthetic process;GO:0009066//asp…
Unigene0000352	138	137	128	5	5	5	11.21	12.04	11.93	0.56	0.57	0.51	11.7266666666667	0.546666666666667	-4.42298776285388	4.12786346754471e-21	1.22765991432511e-18	HSP70	XP_025795037.1 heat shock cognate 70 kDa protein-like [Panicum hallii]	Genetic Information Processing;Cellular Processes;Genetic Information Processing	Folding, sorting and degradation;Transport and catabolism;Transcription	ko04141//Protein processing in endoplasmic reticulum;ko04144//Endocytosis;ko03040//Spliceosome	K03283;K03283;K03283	-	GO:0005515//protein binding;GO:0005524//ATP binding;GO:0016887//ATPase activity;GO:0051082//unfolded protein binding	GO:0006457//protein folding;GO:0006950//response to stress
Unigene0075402	225	237	152	9	17	20	3.61	4.12	2.80	0.20	0.38	0.40	3.51	0.326666666666667	-3.42557987691051	4.64464014248309e-21	1.37518671218644e-18	TPS7	OQU91400.1 hypothetical protein SORBI_3001G173000 [Sorghum bicolor]	Metabolism	Metabolism of terpenoids and polyketides	ko00909//Sesquiterpenoid and triterpenoid biosynthesis	K15803	-	GO:0000287//magnesium ion binding;GO:0010333//terpene synthase activity;GO:0016829//lyase activity	-
Unigene0030241	13	9	10	96	90	105	0.74	0.56	0.65	7.55	7.22	7.55	0.65	7.44	3.51679099807958	4.95819538065145e-21	1.46149970682474e-18	--	-	-	-	-	-	-	-	-
Unigene0005686	16426	18767	14540	48114	37212	38926	830.39	1026.67	843.57	3355.16	2646.72	2479.49	900.21	2827.12333333333	1.65100132602231	5.43957111749522e-21	1.5962975028961e-18	PSBQ1	EER97341.1 hypothetical protein SORBI_3002G329600 [Sorghum bicolor]	Metabolism	Energy metabolism	ko00195//Photosynthesis	K08901	GO:0005575//cellular_component;GO:0005576//extracellular region;GO:0005622//intracellular;GO:0005623//cell;GO:0005737//cytoplasm;GO:0009507//chloroplast;GO:0009521//photosystem;GO:0009523//photosystem II;GO:0009532//plastid stroma;GO:0009534//chloroplast thylakoid;GO:0009535//chloroplast thylakoid membrane;GO:0009536//plastid;GO:0009570//chloroplast stroma;GO:0009579//thylakoid;GO:0009654//photos…	GO:0003674//molecular_function;GO:0005488//binding;GO:0005509//calcium ion binding;GO:0043167//ion binding;GO:0043169//cation binding;GO:0046872//metal ion binding	GO:0008150//biological_process;GO:0008152//metabolic process;GO:0009987//cellular process;GO:0015979//photosynthesis;GO:0044237//cellular metabolic process
Unigene0086876	135	197	131	581	501	511	4.24	6.69	4.72	25.16	22.13	20.21	5.21666666666667	22.5	2.10872484500557	7.0936549034189e-21	2.06344465133574e-18	NHL12	NP_001150642.1 uncharacterized protein LOC100284275 [Zea mays]	-	-	-	-	-	-	-
Unigene0081865	88	94	98	263	460	518	1.91	2.21	2.45	7.89	14.07	14.19	2.19	12.05	2.46003037151615	8.12448107788416e-21	2.35297744125517e-18	--	TVU48385.1 hypothetical protein EJB05_08019 [Eragrostis curvula]	-	-	-	-	-	-	-
Unigene0002065	9	8	6	96	88	92	0.15	0.15	0.12	2.27	2.12	1.99	0.14	2.12666666666667	3.92509519098611	8.21511171940574e-21	2.36888104110621e-18	--	XP_020406595.1 uncharacterized protein LOC103652464 [Zea mays]	-	-	-	-	-	GO:0003677//DNA binding;GO:0004803//transposase activity;GO:0008270//zinc ion binding	GO:0006313//transposition, DNA-mediated
Unigene0082393	2	1	0	156	328	330	0.05	0.03	0.00	5.01	10.74	9.68	0.0266666666666667	8.47666666666667	8.31231574669011	8.34325529385987e-21	2.39541721904491e-18	--	-	-	-	-	-	-	-	-
Unigene0038838	2912	2227	2524	333	120	270	61.26	50.70	60.94	9.66	3.55	7.16	57.6333333333333	6.79	-3.08541998356376	1.00964557125889e-20	2.88390787833092e-18	--	XP_002456605.1 uncharacterized protein LOC8057770 [Sorghum bicolor]	-	-	-	-	-	-	-
Unigene0094422	50	57	54	188	168	206	1.18	1.46	1.47	6.15	5.60	6.15	1.37	5.96666666666667	2.12274928846994	1.01316386063615e-20	2.88390787833092e-18	--	-	-	-	-	-	-	-	-
Unigene0000423	564	392	438	920	1107	1130	7.78	5.85	6.94	17.51	21.49	19.65	6.85666666666667	19.55	1.51158931439094	1.34377180705348e-20	3.80861682852141e-18	--	ONM04530.1 CAAX amino terminal protease family protein [Zea mays]	-	-	-	-	-	-	-
Unigene0015559	20965	22599	18331	46503	38826	41145	942.84	1099.81	946.09	2884.80	2456.64	2331.49	996.246666666667	2557.64333333333	1.36024019543636	1.67688832196769e-20	4.73253562934217e-18	PSAF	XP_002463798.1 photosystem I reaction center subunit III, chloroplastic [Sorghum bicolor]	Metabolism;Metabolism	Global and overview maps;Energy metabolism	ko01100//Metabolic pathways;ko00195//Photosynthesis	K02694;K02694	GO:0009522//photosystem I;GO:0009538//photosystem I reaction center	-	GO:0015979//photosynthesis
Unigene0042778	322	399	288	59	46	54	10.61	14.23	10.89	2.68	2.13	2.24	11.91	2.35	-2.34144075129911	1.76175889044695e-20	4.9509903869586e-18	At5g07610	XP_021317062.1 F-box protein At5g07610 isoform X1 [Sorghum bicolor]	-	-	-	-	-	GO:0005515//protein binding	-
Unigene0065387	3221	2889	2675	4865	4422	4888	28.27	27.44	26.94	58.90	54.60	54.05	27.55	55.85	1.01950496191216	2.13104257237188e-20	5.96350234113283e-18	PPOX1	XP_002455484.1 protoporphyrinogen oxidase, chloroplastic [Sorghum bicolor]	Metabolism;Metabolism;Metabolism	Global and overview maps;Global and overview maps;Metabolism of cofactors and vitamins	ko01100//Metabolic pathways;ko01110//Biosynthesis of secondary metabolites;ko00860//Porphyrin and chlorophyll metabolism	K00231;K00231;K00231	-	GO:0004729//oxygen-dependent protoporphyrinogen oxidase activity;GO:0016166//phytoene dehydrogenase activity;GO:0016491//oxidoreductase activity	GO:0006779//porphyrin-containing compound biosynthetic process;GO:0016117//carotenoid biosynthetic process;GO:0055114//oxidation-reduction process
Unigene0039754	6688	7501	5593	12662	11935	12646	71.99	87.38	69.09	188.01	180.75	171.52	76.1533333333333	180.093333333333	1.24176568487437	2.3749212440314e-20	6.61804734229623e-18	CFBP	XP_021311650.1 fructose-1,6-bisphosphatase, cytosolic [Sorghum bicolor]	Metabolism;Metabolism;Metabolism;Metabolism;Metabolism;Metabolism;Metabolism	Global and overview maps;Global and overview maps;Global and overview maps;Carbohydrate metabolism;Energy metabolism;Carbohydrate metabolism;Carbohydrate metabolism	ko01100//Metabolic pathways;ko01110//Biosynthesis of secondary metabolites;ko01200//Carbon metabolism;ko00010//Glycolysis / Gluconeogenesis;ko00710//Carbon fixation in photosynthetic organisms;ko00030//Pentose phosphate pathway;ko00051//Fructose and mannose metabolism	K03841;K03841;K03841;K03841;K03841;K03841;K03841	GO:0005575//cellular_component;GO:0005622//intracellular;GO:0005623//cell;GO:0005634//nucleus;GO:0005737//cytoplasm;GO:0005829//cytosol;GO:0043226//organelle;GO:0043227//membrane-bounded organelle;GO:0043229//intracellular organelle;GO:0043231//intracellular membrane-bounded organelle;GO:0044424//intracellular part;GO:0044444//cytoplasmic part;GO:0044464//cell part	GO:0000287//magnesium ion binding;GO:0003674//molecular_function;GO:0003824//catalytic activity;GO:0004427//inorganic diphosphatase activity;GO:0005488//binding;GO:0016787//hydrolase activity;GO:0016788//hydrolase activity, acting on ester bonds;GO:0016791//phosphatase activity;GO:0019203//carbohydrate phosphatase activity;GO:0042132//fructose 1,6-bisphosphate 1-phosphatase activity;GO:0042578//p…	GO:0000272//polysaccharide catabolic process;GO:0001101//response to acid chemical;GO:0005975//carbohydrate metabolic process;GO:0005976//polysaccharide metabolic process;GO:0005982//starch metabolic process;GO:0005983//starch catabolic process;GO:0005984//disaccharide metabolic process;GO:0005985//sucrose metabolic process;GO:0005986//sucrose biosynthetic process;GO:0005996//monosaccharide metab…
Unigene0047970	33819	37328	29173	75297	63100	67643	1289.19	1539.84	1276.27	3959.36	3384.23	3249.01	1368.43333333333	3530.86666666667	1.36749719086847	2.62746155749972e-20	7.2911508542467e-18	PSBO	XP_021305066.1 oxygen-evolving enhancer protein 1, chloroplastic [Sorghum bicolor]	Metabolism	Energy metabolism	ko00195//Photosynthesis	K02716	GO:0005575//cellular_component;GO:0005622//intracellular;GO:0005623//cell;GO:0005737//cytoplasm;GO:0009507//chloroplast;GO:0009521//photosystem;GO:0009523//photosystem II;GO:0009534//chloroplast thylakoid;GO:0009535//chloroplast thylakoid membrane;GO:0009536//plastid;GO:0009579//thylakoid;GO:0009654//photosystem II oxygen evolving complex;GO:0016020//membrane;GO:0031976//plastid thylakoid;GO:0031…	GO:0003674//molecular_function;GO:0003824//catalytic activity;GO:0010242//oxygen evolving activity;GO:0016491//oxidoreductase activity	GO:0006091//generation of precursor metabolites and energy;GO:0008150//biological_process;GO:0008152//metabolic process;GO:0009987//cellular process;GO:0010109//regulation of photosynthesis;GO:0010207//photosystem II assembly;GO:0015979//photosynthesis;GO:0016043//cellular component organization;GO:0019222//regulation of metabolic process;GO:0019684//photosynthesis, light reaction;GO:0022607//cel…
Unigene0028245	909	749	878	1849	1640	1769	16.64	14.84	18.45	46.70	42.25	40.81	16.6433333333333	43.2533333333333	1.37786691288718	2.90915362457555e-20	8.03920361204582e-18	PRFB3	XP_002439710.1 peptide chain release factor PrfB3, chloroplastic [Sorghum bicolor]	-	-	-	-	GO:0005575//cellular_component;GO:0005622//intracellular;GO:0005623//cell;GO:0005737//cytoplasm;GO:0009507//chloroplast;GO:0009532//plastid stroma;GO:0009536//plastid;GO:0009570//chloroplast stroma;GO:0043226//organelle;GO:0043227//membrane-bounded organelle;GO:0043229//intracellular organelle;GO:0043231//intracellular membrane-bounded organelle;GO:0044422//organelle part;GO:0044424//intracellula…	GO:0003674//molecular_function;GO:0003676//nucleic acid binding;GO:0003677//DNA binding;GO:0003723//RNA binding;GO:0003729//mRNA binding;GO:0003730//mRNA 3'-UTR binding;GO:0003747//translation release factor activity;GO:0005488//binding;GO:0008079//translation termination factor activity;GO:0008135//translation factor activity, RNA binding;GO:0016149//translation release factor activity, codon sp…	GO:0006412//translation;GO:0006415//translational termination;GO:0006518//peptide metabolic process;GO:0006807//nitrogen compound metabolic process;GO:0006996//organelle organization;GO:0008150//biological_process;GO:0008152//metabolic process;GO:0009058//biosynthetic process;GO:0009059//macromolecule biosynthetic process;GO:0009657//plastid organization;GO:0009658//chloroplast organization;GO:00…
Unigene0059740	66	36	43	196	421	410	1.46	0.86	1.09	5.97	13.09	11.41	1.13666666666667	10.1566666666667	3.15954585566231	3.26033838212347e-20	8.97228888710343e-18	--	-	-	-	-	-	-	-	-
Unigene0001769	60	56	65	329	388	1090	0.56	0.56	0.69	4.20	5.05	12.71	0.603333333333333	7.32	3.60081645192199	4.21603185879431e-20	1.15068174871999e-17	--	TVU18570.1 hypothetical protein EJB05_34677 [Eragrostis curvula]	-	-	-	-	-	-	GO:0007094//mitotic spindle assembly checkpoint
Unigene0085182	3233	3177	3040	1139	1272	1358	120.18	127.79	129.68	58.40	66.52	63.60	125.883333333333	62.84	-1.00233220041763	4.4035905410578e-20	1.19694644206572e-17	--	TVT97348.1 hypothetical protein EJB05_57416, partial [Eragrostis curvula]	-	-	-	-	-	-	-
Unigene0036459	11	9	14	86	96	111	0.41	0.36	0.59	4.38	4.98	5.16	0.453333333333333	4.84	3.41636289674541	4.95195120546469e-20	1.34050329734216e-17	At5g45670	XP_002441391.1 GDSL esterase/lipase At5g45670 isoform X2 [Sorghum bicolor]	-	-	-	-	-	GO:0016788//hydrolase activity, acting on ester bonds	GO:0006915//apoptotic process
Unigene0099623	414	414	405	700	661	823	4.09	4.43	4.59	9.55	9.19	10.25	4.37	9.66333333333333	1.14488764783964	5.57125482642737e-20	1.50201936015576e-17	--	BAF19896.1 Os06g0595700 [Oryza sativa Japonica Group]	-	-	-	-	-	GO:0016788//hydrolase activity, acting on ester bonds	-
Unigene0003990	0	0	3	159	194	236	0.00	0.00	0.04	2.61	3.25	3.54	0.0133333333333333	3.13333333333333	7.876516946565	5.72294723594239e-20	1.5366692574177e-17	--	-	-	-	-	-	-	-	-
Unigene0084009	2	3	0	88	204	186	0.05	0.08	0.00	3.04	7.18	5.86	0.0433333333333333	5.36	6.95061197303784	7.03785490812306e-20	1.88211537587314e-17	--	KAF0913553.1 hypothetical protein E2562_023290 [Oryza meyeriana var. granulata] [Oryza meyeriana]	-	-	-	-	-	-	-
Unigene0043402	335	242	304	771	721	718	12.15	9.50	12.65	38.57	36.79	32.81	11.4333333333333	36.0566666666667	1.65701995432264	8.09803510204321e-20	2.15693929332413e-17	PRX1	XP_002436639.1 peroxiredoxin Q, chloroplastic [Sorghum bicolor]	-	-	-	-	GO:0005575//cellular_component;GO:0005622//intracellular;GO:0005623//cell;GO:0005737//cytoplasm;GO:0009507//chloroplast;GO:0009534//chloroplast thylakoid;GO:0009536//plastid;GO:0009543//chloroplast thylakoid lumen;GO:0009579//thylakoid;GO:0031976//plastid thylakoid;GO:0031977//thylakoid lumen;GO:0031978//plastid thylakoid lumen;GO:0031984//organelle subcompartment;GO:0043226//organelle;GO:0043227…	GO:0003674//molecular_function;GO:0003824//catalytic activity;GO:0004601//peroxidase activity;GO:0016209//antioxidant activity;GO:0016491//oxidoreductase activity;GO:0016684//oxidoreductase activity, acting on peroxide as acceptor;GO:0051920//peroxiredoxin activity	GO:0006979//response to oxidative stress;GO:0008150//biological_process;GO:0008152//metabolic process;GO:0009636//response to toxic substance;GO:0009987//cellular process;GO:0019725//cellular homeostasis;GO:0042221//response to chemical;GO:0042592//homeostatic process;GO:0045454//cell redox homeostasis;GO:0050789//regulation of biological process;GO:0050794//regulation of cellular process;GO:0050…
Unigene0059575	15	9	6	85	97	115	0.21	0.14	0.10	1.63	1.90	2.01	0.15	1.84666666666667	3.62188906971952	9.18280033297444e-20	2.43608673473412e-17	--	XP_021316739.1 protein AUXIN RESPONSE 4 [Sorghum bicolor]	-	-	-	-	-	-	-
Unigene0089482	174	122	175	6	2	2	4.79	3.64	5.53	0.23	0.08	0.07	4.65333333333333	0.126666666666667	-5.19915571276606	9.6054771362846e-20	2.53806555630545e-17	--	XP_020394875.1 protein ALP1-like isoform X1 [Zea mays]	-	-	-	-	-	GO:0003677//DNA binding;GO:0004803//transposase activity;GO:0016788//hydrolase activity, acting on ester bonds	GO:0006313//transposition, DNA-mediated
Unigene0041791	868	353	399	30	15	44	27.08	11.92	14.28	1.29	0.66	1.73	17.76	1.22666666666667	-3.85581641101425	1.10517680485294e-19	2.90863238299431e-17	--	XP_002465799.1 uncharacterized protein LOC8059829 isoform X1 [Sorghum bicolor]	-	-	-	-	-	-	-
Unigene0050593	1971	1527	1945	466	362	407	65.55	54.96	74.24	21.38	16.94	17.06	64.9166666666667	18.46	-1.81418636946946	1.43128400257413e-19	3.74941295897032e-17	SRG1	XP_002436588.1 protein SRG1 [Sorghum bicolor]	-	-	-	-	-	GO:0016491//oxidoreductase activity	GO:0055114//oxidation-reduction process
Unigene0096724	433	331	367	789	735	796	8.29	6.86	8.06	20.83	19.79	19.20	7.73666666666667	19.94	1.36588138777487	1.43595019990118e-19	3.74941295897032e-17	Sb07g000300	XP_002444853.2 serotonin N-acetyltransferase 2, chloroplastic [Sorghum bicolor]	Metabolism;Metabolism	Global and overview maps;Amino acid metabolism	ko01100//Metabolic pathways;ko00380//Tryptophan metabolism	K22450;K22450	GO:0005575//cellular_component;GO:0005618//cell wall;GO:0005623//cell;GO:0005886//plasma membrane;GO:0009505//plant-type cell wall;GO:0009531//secondary cell wall;GO:0016020//membrane;GO:0016021//integral component of membrane;GO:0030312//external encapsulating structure;GO:0031224//intrinsic component of membrane;GO:0044425//membrane part;GO:0044426//cell wall part;GO:0044462//external encapsula…	GO:0003674//molecular_function;GO:0005488//binding;GO:0005515//protein binding;GO:0008080//N-acetyltransferase activity;GO:0008999//ribosomal-protein-alanine N-acetyltransferase activity;GO:0042802//identical protein binding;GO:0042803//protein homodimerization activity;GO:0046983//protein dimerization activity;GO:0048037//cofactor binding;GO:0051536//iron-sulfur cluster binding;GO:0051540//metal…	GO:0006464//cellular protein modification process;GO:0007043//cell-cell junction assembly;GO:0008150//biological_process;GO:0009987//cellular process;GO:0016043//cellular component organization;GO:0022607//cellular component assembly;GO:0034329//cell junction assembly;GO:0034330//cell junction organization;GO:0042254//ribosome biogenesis;GO:0042545//cell wall modification;GO:0044085//cellular com…
Unigene0072586	62	44	60	265	259	207	2.91	2.23	3.23	17.14	17.09	12.23	2.79	15.4866666666667	2.47268962625847	1.52638188136933e-19	3.96990977004614e-17	--	-	-	-	-	-	-	-	-
Unigene0052316	149	95	129	325	369	396	2.33	1.61	2.31	7.01	8.11	7.80	2.08333333333333	7.64	1.87467894920746	1.63185228724918e-19	4.22764482011484e-17	MYB3R-2	OEL13774.1 Myb-related protein 3R-1, partial [Dichanthelium oligosanthes]	-	-	-	-	GO:0005634//nucleus	GO:0003676//nucleic acid binding;GO:0005524//ATP binding;GO:0016818//hydrolase activity, acting on acid anhydrides, in phosphorus-containing anhydrides	GO:0006338//chromatin remodeling
Unigene0082071	230	187	254	2	2	0	8.63	7.59	10.93	0.10	0.11	0.00	9.05	0.07	-7.01441905991296	1.76324126770978e-19	4.55026020844546e-17	--	-	-	-	-	-	-	-	-
Unigene0075338	32	42	33	267	182	177	0.98	1.39	1.16	11.28	7.84	6.83	1.17666666666667	8.65	2.87799444997406	2.00917283056691e-19	5.16482017321156e-17	--	XP_002467480.1 uncharacterized protein LOC8058068 [Sorghum bicolor]	-	-	-	-	-	GO:0030247//polysaccharide binding	-
Unigene0055126	3910	3350	3705	1102	1281	1471	82.57	76.56	89.79	32.10	38.06	39.14	82.9733333333333	36.4333333333333	-1.18738875032811	2.46318066630001e-19	6.30745436873935e-17	HSP70-9	XP_002462583.1 heat shock 70 kDa protein, mitochondrial [Sorghum bicolor]	Genetic Information Processing	Folding, sorting and degradation	ko03018//RNA degradation	K04043	-	GO:0004856//xylulokinase activity;GO:0005515//protein binding;GO:0005524//ATP binding;GO:0016773//phosphotransferase activity, alcohol group as acceptor;GO:0016887//ATPase activity;GO:0051082//unfolded protein binding	GO:0005975//carbohydrate metabolic process;GO:0005997//xylulose metabolic process;GO:0006457//protein folding;GO:0006950//response to stress;GO:0008360//regulation of cell shape;GO:0042732//D-xylose metabolic process;GO:0043093//FtsZ-dependent cytokinesis
Unigene0023719	310	287	359	677	783	774	11.99	12.02	15.94	36.13	42.62	37.73	13.3166666666667	38.8266666666667	1.54381485238335	3.14367244764451e-19	8.01902477202612e-17	CCR1	XP_004979106.1 cinnamoyl-CoA reductase 1 [Setaria italica]	-	-	-	-	-	GO:0003824//catalytic activity;GO:0003854//3-beta-hydroxy-delta5-steroid dehydrogenase activity;GO:0003978//UDP-glucose 4-epimerase activity;GO:0004043//L-aminoadipate-semialdehyde dehydrogenase activity;GO:0008460//dTDP-glucose 4,6-dehydratase activity;GO:0008712//ADP-glyceromanno-heptose 6-epimerase activity;GO:0016616//oxidoreductase activity, acting on the CH-OH group of donors, NAD or NADP a…	GO:0005975//carbohydrate metabolic process;GO:0006012//galactose metabolic process;GO:0006694//steroid biosynthetic process;GO:0008152//metabolic process;GO:0009243//O antigen biosynthetic process;GO:0009244//lipopolysaccharide core region biosynthetic process;GO:0019305//dTDP-rhamnose biosynthetic process;GO:0019878//lysine biosynthetic process via aminoadipic acid;GO:0055114//oxidation-reductio…
Unigene0046546	187	197	164	370	381	399	2.63	2.99	2.64	7.17	7.53	7.06	2.75333333333333	7.25333333333333	1.3974648698309	3.45335085024881e-19	8.77521590383915e-17	GLR2.5	OQU89538.1 hypothetical protein SORBI_3002G209000 [Sorghum bicolor]	-	-	-	-	GO:0016020//membrane	GO:0004970//ionotropic glutamate receptor activity;GO:0015276//ligand-gated ion channel activity	-
Unigene0084326	157	135	141	3	0	4	3.41	3.17	3.51	0.09	0.00	0.11	3.36333333333333	0.0666666666666667	-5.65678236421899	3.49208926011552e-19	8.83978411867867e-17	--	-	-	-	-	-	-	-	-
Unigene0054380	683	416	609	95	70	100	8.81	5.81	9.02	1.69	1.27	1.63	7.88	1.53	-2.36466397676372	3.66792339800438e-19	9.24958234229834e-17	ATL58	XP_002452274.1 RING-H2 finger protein ATL58 [Sorghum bicolor]	-	-	-	-	GO:0000109//nucleotide-excision repair complex;GO:0005575//cellular_component;GO:0016020//membrane;GO:0016021//integral component of membrane;GO:0031224//intrinsic component of membrane;GO:0044425//membrane part	GO:0003674//molecular_function;GO:0003676//nucleic acid binding;GO:0003824//catalytic activity;GO:0004523//RNA-DNA hybrid ribonuclease activity;GO:0004842//ubiquitin-protein transferase activity;GO:0005488//binding;GO:0008270//zinc ion binding;GO:0016740//transferase activity;GO:0019787//ubiquitin-like protein transferase activity;GO:0043167//ion binding;GO:0043169//cation binding;GO:0046872//met…	GO:0006289//nucleotide-excision repair;GO:0006464//cellular protein modification process;GO:0006807//nitrogen compound metabolic process;GO:0008150//biological_process;GO:0008152//metabolic process;GO:0009987//cellular process;GO:0016567//protein ubiquitination;GO:0019538//protein metabolic process;GO:0032446//protein modification by small protein conjugation;GO:0036211//protein modification proc…
Unigene0020697	6	3	8	70	98	143	0.09	0.05	0.14	1.49	2.13	2.78	0.0933333333333333	2.13333333333333	4.51457317282976	4.01571452766341e-19	1.00882658675641e-16	--	-	-	-	-	-	-	-	-
Unigene0019003	164	206	197	8	0	1	0.88	1.20	1.22	0.06	0.00	0.01	1.1	0.0233333333333333	-5.55896729218821	4.04740552139433e-19	1.01295105279213e-16	Pol	AAM94327.1 putative reverse transcriptase [Sorghum bicolor]	-	-	-	-	-	GO:0003964//RNA-directed DNA polymerase activity	GO:0000373//Group II intron splicing
Unigene0076671	16	16	14	86	108	168	0.25	0.27	0.25	1.88	2.41	3.35	0.256666666666667	2.54666666666667	3.31064228734085	4.14692304675721e-19	1.03395575303395e-16	--	XP_022680992.1 LOW QUALITY PROTEIN: uncharacterized protein LOC101759701, partial [Setaria italica]	-	-	-	-	-	GO:0003676//nucleic acid binding;GO:0008270//zinc ion binding	-
Unigene0009265	380	330	278	22	43	57	19.07	17.92	16.01	1.52	3.04	3.60	17.6666666666667	2.72	-2.69935130236643	4.2386783144271e-19	1.05287499314395e-16	--	XP_021311714.1 LEAF RUST 10 DISEASE-RESISTANCE LOCUS RECEPTOR-LIKE PROTEIN KINASE-like 1.2 isoform X1 [Sorghum bicolor]	-	-	-	-	-	GO:0030247//polysaccharide binding	-
Unigene0089366	784	839	696	1288	1263	1353	23.11	26.76	23.55	52.38	52.38	50.26	24.4733333333333	51.6733333333333	1.07820933813933	4.37450791057143e-19	1.08256012554074e-16	RPI4	NP_001151663.2 ribose-5-phosphate isomerase [Zea mays]	Metabolism;Metabolism;Metabolism;Metabolism;Metabolism;Metabolism	Global and overview maps;Global and overview maps;Global and overview maps;Global and overview maps;Energy metabolism;Carbohydrate metabolism	ko01100//Metabolic pathways;ko01110//Biosynthesis of secondary metabolites;ko01200//Carbon metabolism;ko01230//Biosynthesis of amino acids;ko00710//Carbon fixation in photosynthetic organisms;ko00030//Pentose phosphate pathway	K01807;K01807;K01807;K01807;K01807;K01807	GO:0005575//cellular_component;GO:0005622//intracellular;GO:0005623//cell;GO:0005737//cytoplasm;GO:0009507//chloroplast;GO:0009536//plastid;GO:0043226//organelle;GO:0043227//membrane-bounded organelle;GO:0043229//intracellular organelle;GO:0043231//intracellular membrane-bounded organelle;GO:0044424//intracellular part;GO:0044444//cytoplasmic part;GO:0044464//cell part	GO:0003674//molecular_function;GO:0003824//catalytic activity;GO:0004751//ribose-5-phosphate isomerase activity;GO:0016853//isomerase activity;GO:0016860//intramolecular oxidoreductase activity;GO:0016861//intramolecular oxidoreductase activity, interconverting aldoses and ketoses	GO:0006081//cellular aldehyde metabolic process;GO:0006098//pentose-phosphate shunt;GO:0006139//nucleobase-containing compound metabolic process;GO:0006725//cellular aromatic compound metabolic process;GO:0006732//coenzyme metabolic process;GO:0006733//oxidoreduction coenzyme metabolic process;GO:0006739//NADP metabolic process;GO:0006753//nucleoside phosphate metabolic process;GO:0006793//phosph…
Unigene0061907	17079	10521	15293	3095	3360	3564	652.06	434.68	670.08	163.00	180.49	171.45	585.606666666667	171.646666666667	-1.77049013684516	4.77400369813201e-19	1.17703149913573e-16	--	KXG29951.1 hypothetical protein SORBI_3004G114400 [Sorghum bicolor]	-	-	-	-	-	-	-
Unigene0072480	1371	1482	1214	2220	2060	2859	12.30	14.39	12.50	27.47	26.00	32.32	13.0633333333333	28.5966666666667	1.13032391871005	5.30224024383327e-19	1.30242658315374e-16	--	SPT19093.1 unnamed protein product [Triticum aestivum]	-	-	-	-	-	GO:0003824//catalytic activity;GO:0003964//RNA-directed DNA polymerase activity	GO:0000373//Group II intron splicing
Unigene0001694	3197	4254	1450	321	231	317	112.32	161.73	58.46	15.56	11.42	14.03	110.836666666667	13.67	-3.01935008050815	5.40641326012101e-19	1.32311490862637e-16	LOX1.1	ONM35743.1 lipoxygenase2, partial [Zea mays]	Metabolism	Lipid metabolism	ko00591//Linoleic acid metabolism	K15718	GO:0005575//cellular_component;GO:0005622//intracellular;GO:0005623//cell;GO:0005737//cytoplasm;GO:0044424//intracellular part;GO:0044464//cell part	GO:0003674//molecular_function;GO:0003824//catalytic activity;GO:0005488//binding;GO:0005515//protein binding;GO:0016165//linoleate 13S-lipoxygenase activity;GO:0016491//oxidoreductase activity;GO:0016701//oxidoreductase activity, acting on single donors with incorporation of molecular oxygen;GO:0016702//oxidoreductase activity, acting on single donors with incorporation of molecular oxygen, inco…	GO:0006082//organic acid metabolic process;GO:0006629//lipid metabolic process;GO:0006631//fatty acid metabolic process;GO:0006633//fatty acid biosynthetic process;GO:0006950//response to stress;GO:0008150//biological_process;GO:0008152//metabolic process;GO:0008610//lipid biosynthetic process;GO:0009058//biosynthetic process;GO:0009605//response to external stimulus;GO:0009607//response to bioti…
Unigene0016220	412	550	601	1251	1800	1894	7.33	10.59	12.28	30.72	45.08	42.48	10.0666666666667	39.4266666666667	1.96958569390788	6.40390818902383e-19	1.56147058423691e-16	COL9	XP_002454366.1 zinc finger protein CONSTANS-LIKE 9 [Sorghum bicolor]	-	-	-	-	-	GO:0005515//protein binding;GO:0008270//zinc ion binding	-
Unigene0071892	28088	24378	24243	55864	45611	48355	1014.99	953.29	1005.38	2784.60	2318.91	2201.68	991.22	2435.06333333333	1.29668209334839	6.63242426512499e-19	1.61126608832095e-16	psaD	AFV94477.1 photosystem I reaction center subunit II [Saccharum hybrid cultivar GT28]	Metabolism;Metabolism	Global and overview maps;Energy metabolism	ko01100//Metabolic pathways;ko00195//Photosynthesis	K02692;K02692	GO:0005575//cellular_component;GO:0005622//intracellular;GO:0005623//cell;GO:0005737//cytoplasm;GO:0009507//chloroplast;GO:0009521//photosystem;GO:0009522//photosystem I;GO:0009534//chloroplast thylakoid;GO:0009535//chloroplast thylakoid membrane;GO:0009536//plastid;GO:0009538//photosystem I reaction center;GO:0009579//thylakoid;GO:0016020//membrane;GO:0031976//plastid thylakoid;GO:0031984//organ…	-	GO:0008150//biological_process;GO:0008152//metabolic process;GO:0009987//cellular process;GO:0015979//photosynthesis;GO:0044237//cellular metabolic process
Unigene0016864	155	184	144	344	388	392	4.73	6.08	5.04	14.48	16.66	15.07	5.28333333333333	15.4033333333333	1.54372224913976	7.62932074386372e-19	1.8466854393231e-16	ASI1	XP_008676449.1 uncharacterized protein LOC100191737 isoform X1 [Zea mays]	-	-	-	-	-	-	-
Unigene0070755	81	89	91	206	250	285	2.65	3.15	3.42	9.29	11.50	11.75	3.07333333333333	10.8466666666667	1.8193755952432	8.14095559669973e-19	1.9633616621248e-16	--	-	-	-	-	-	-	-	-
Unigene0037545	1347	1321	1033	311	383	435	46.11	48.93	40.58	14.68	18.44	18.76	45.2066666666667	17.2933333333333	-1.38631956496049	8.6427628149543e-19	2.0768308529471e-16	RER3	XP_021313698.1 protein RETICULATA-RELATED 3, chloroplastic-like [Sorghum bicolor]	-	-	-	-	-	-	-
Unigene0008069	167	184	137	17	11	9	2.89	3.44	2.72	0.41	0.27	0.20	3.01666666666667	0.293333333333333	-3.36234236333327	1.10035978084964e-18	2.63458705362851e-16	At2g33280	XP_002461900.2 probable folate-biopterin transporter 8, chloroplastic [Sorghum bicolor]	-	-	-	-	-	GO:0022857//transmembrane transporter activity	GO:0055085//transmembrane transport
Unigene0052613	17656	15189	15335	47870	34706	35928	270.94	252.23	270.06	1013.29	749.30	694.68	264.41	819.09	1.63124524039347	1.1063364356429e-18	2.63936852822691e-16	TPT	NP_001105497.1 triose phosphate/phosphate translocator, chloroplastic precursor [Zea mays]	-	-	-	-	GO:0005575//cellular_component;GO:0005622//intracellular;GO:0005623//cell;GO:0005737//cytoplasm;GO:0009507//chloroplast;GO:0009526//plastid envelope;GO:0009536//plastid;GO:0009941//chloroplast envelope;GO:0016020//membrane;GO:0016021//integral component of membrane;GO:0031090//organelle membrane;GO:0031224//intrinsic component of membrane;GO:0031967//organelle envelope;GO:0031969//chloroplast mem…	GO:0003674//molecular_function;GO:0005215//transporter activity;GO:0022857//transmembrane transporter activity	GO:0006810//transport;GO:0008150//biological_process;GO:0008643//carbohydrate transport;GO:0051179//localization;GO:0051234//establishment of localization;GO:0055085//transmembrane transport;GO:0071702//organic substance transport
Unigene0032143	299	321	217	707	691	655	16.96	19.70	14.13	55.32	55.14	46.81	16.93	52.4233333333333	1.63062711699472	1.14433730566694e-18	2.72024153356427e-16	PSB27-2	XP_021317099.1 photosystem II D1 precursor processing protein PSB27-H2, chloroplastic isoform X2 [Sorghum bicolor]	-	-	-	-	GO:0005575//cellular_component;GO:0005622//intracellular;GO:0005623//cell;GO:0005737//cytoplasm;GO:0009507//chloroplast;GO:0009523//photosystem II;GO:0009534//chloroplast thylakoid;GO:0009536//plastid;GO:0009538//photosystem I reaction center;GO:0009543//chloroplast thylakoid lumen;GO:0009579//thylakoid;GO:0031976//plastid thylakoid;GO:0031977//thylakoid lumen;GO:0031978//plastid thylakoid lumen;…	GO:0003674//molecular_function	GO:0006091//generation of precursor metabolites and energy;GO:0008150//biological_process;GO:0008152//metabolic process;GO:0009987//cellular process;GO:0010207//photosystem II assembly;GO:0015979//photosynthesis;GO:0016043//cellular component organization;GO:0019684//photosynthesis, light reaction;GO:0022607//cellular component assembly;GO:0034622//cellular macromolecular complex assembly;GO:0043…
Unigene0067592	392	339	322	0	0	0	14.99	14.03	14.13	0.00	0.00	0.00	14.3833333333333	0.001	-13.8121104382325	1.53396628918109e-18	3.63341829396672e-16	--	-	-	-	-	-	-	-	-
Unigene0067136	804	610	725	1235	1640	1747	22.14	18.18	22.91	46.91	63.54	60.61	21.0766666666667	57.02	1.43582132048511	1.54772165788341e-18	3.6529535869802e-16	--	-	-	-	-	-	-	-	-
Unigene0069099	1962	2286	865	196	187	165	115.40	145.50	58.39	15.90	15.47	12.23	106.43	14.5333333333333	-2.87246732902766	2.14110583880839e-18	5.03554685962588e-16	LOX1.1	ONM35737.1 lipoxygenase2 [Zea mays]	Metabolism	Lipid metabolism	ko00591//Linoleic acid metabolism	K15718	GO:0005575//cellular_component;GO:0005622//intracellular;GO:0005623//cell;GO:0005737//cytoplasm;GO:0044424//intracellular part;GO:0044464//cell part	GO:0003674//molecular_function;GO:0003824//catalytic activity;GO:0005488//binding;GO:0005515//protein binding;GO:0016165//linoleate 13S-lipoxygenase activity;GO:0016491//oxidoreductase activity;GO:0016701//oxidoreductase activity, acting on single donors with incorporation of molecular oxygen;GO:0016702//oxidoreductase activity, acting on single donors with incorporation of molecular oxygen, inco…	GO:0006082//organic acid metabolic process;GO:0006629//lipid metabolic process;GO:0006631//fatty acid metabolic process;GO:0006633//fatty acid biosynthetic process;GO:0006950//response to stress;GO:0008150//biological_process;GO:0008152//metabolic process;GO:0008610//lipid biosynthetic process;GO:0009058//biosynthetic process;GO:0009605//response to external stimulus;GO:0009607//response to bioti…
Unigene0022338	347	372	307	0	0	0	10.17	11.80	10.33	0.00	0.00	0.00	10.7666666666667	0.001	-13.3942840437475	2.17854190324604e-18	5.10548608152239e-16	--	-	-	-	-	-	-	-	-
Unigene0002485	722	766	674	1157	1068	1431	20.53	23.58	22.00	45.39	42.74	51.28	22.0366666666667	46.47	1.0763936308834	2.29956420738453e-18	5.37013018880835e-16	--	ACS88375.1 retrotransposon protein [Coix lacryma-jobi]	-	-	-	-	-	GO:0004022//alcohol dehydrogenase (NAD) activity	GO:0015946//methanol oxidation;GO:0055114//oxidation-reduction process
Unigene0095663	682	832	552	81	143	116	24.52	32.37	22.78	4.02	7.23	5.25	26.5566666666667	5.5	-2.27157055044758	2.49904664548091e-18	5.8155007586521e-16	dnaJ	XP_002441427.1 uncharacterized protein LOC8084439 [Sorghum bicolor]	-	-	-	-	GO:0016020//membrane	GO:0005515//protein binding;GO:0009055//electron carrier activity;GO:0050136//NADH dehydrogenase (quinone) activity	GO:0006457//protein folding;GO:0009408//response to heat;GO:0055114//oxidation-reduction process
Unigene0057725	587	409	474	1105	1016	1075	7.99	6.03	7.41	20.76	19.47	18.45	7.14333333333333	19.56	1.45323702099684	2.55330949000467e-18	5.92099972014299e-16	ST3	XP_002465703.1 low affinity sulfate transporter 3 [Sorghum bicolor]	-	-	-	-	GO:0016020//membrane;GO:0016021//integral component of membrane	GO:0015116//sulfate transmembrane transporter activity;GO:0045152//antisigma factor binding	GO:0006355//regulation of transcription, DNA-templated;GO:0008272//sulfate transport
Unigene0038664	4915	5263	4796	6779	8205	9296	35.77	41.45	40.06	68.06	84.02	85.25	39.0933333333333	79.11	1.01693746917306	2.82889636788944e-18	6.53721480526701e-16	TSS	PWZ23978.1 Protein TSS [Zea mays]	-	-	-	-	-	GO:0005515//protein binding	-
Unigene0007553	1	1	0	209	344	361	0.04	0.04	0.00	10.23	17.17	16.14	0.0266666666666667	14.5133333333333	9.0881256921882	3.36504259822495e-18	7.72236523181574e-16	--	-	-	-	-	-	-	-	-
Unigene0051971	303	233	265	488	521	575	6.17	5.13	6.19	13.70	14.92	14.74	5.83	14.4533333333333	1.30983446743222	3.41575318642741e-18	7.81170975276685e-16	ABCB28	KXG35078.1 hypothetical protein SORBI_3002G129400 [Sorghum bicolor]	Environmental Information Processing	Membrane transport	ko02010//ABC transporters	K05657	GO:0005575//cellular_component;GO:0005622//intracellular;GO:0005623//cell;GO:0005737//cytoplasm;GO:0005887//integral component of plasma membrane;GO:0009380//excinuclease repair complex;GO:0009507//chloroplast;GO:0009526//plastid envelope;GO:0009536//plastid;GO:0009898//cytoplasmic side of plasma membrane;GO:0009941//chloroplast envelope;GO:0016020//membrane;GO:0016021//integral component of memb…	GO:0000166//nucleotide binding;GO:0003674//molecular_function;GO:0003824//catalytic activity;GO:0003924//GTPase activity;GO:0004385//guanylate kinase activity;GO:0005215//transporter activity;GO:0005260//channel-conductance-controlling ATPase activity;GO:0005319//lipid transporter activity;GO:0005488//binding;GO:0005524//ATP binding;GO:0005525//GTP binding;GO:0008144//drug binding;GO:0008565//pro…	GO:0000910//cytokinesis;GO:0006289//nucleotide-excision repair;GO:0006810//transport;GO:0006817//phosphate ion transport;GO:0006824//cobalt ion transport;GO:0006855//drug transmembrane transport;GO:0006869//lipid transport;GO:0007059//chromosome segregation;GO:0007601//visual perception;GO:0008150//biological_process;GO:0008272//sulfate transport;GO:0015675//nickel cation transport;GO:0015689//mo…
Unigene0015107	2	1	0	99	258	312	0.04	0.02	0.00	3.04	8.08	8.75	0.02	6.62333333333333	8.37141365652851	4.17983952692772e-18	9.46127362132766e-16	--	XP_002442385.1 heparanase-like protein 1 [Sorghum bicolor]	Metabolism;Metabolism	Global and overview maps;Glycan biosynthesis and metabolism	ko01100//Metabolic pathways;ko00531//Glycosaminoglycan degradation	K07964;K07964	GO:0016020//membrane	GO:0016798//hydrolase activity, acting on glycosyl bonds	-
Unigene0035564	360	294	317	0	0	0	4.31	3.81	4.35	0.00	0.00	0.00	4.15666666666667	0.001	-12.0212113439959	4.24888063964321e-18	9.58483883613663e-16	pol	XP_021308555.1 uncharacterized protein LOC110432444 [Sorghum bicolor]	-	-	-	-	-	GO:0004190//aspartic-type endopeptidase activity	GO:0006508//proteolysis
Unigene0087820	249	230	243	411	446	500	14.95	14.94	16.74	34.04	37.67	37.82	15.5433333333333	36.51	1.23199573981615	4.50124427003386e-18	1.01197126263453e-15	--	XP_021315215.1 uncharacterized protein LOC110434813 [Sorghum bicolor]	-	-	-	-	-	-	-
Unigene0033893	1302	1214	1248	446	443	479	93.55	94.39	102.91	44.20	44.78	43.36	96.95	44.1133333333333	-1.13602611949852	5.17177125005006e-18	1.15879125961426e-15	RPP2B	XP_021302981.1 60S acidic ribosomal protein P2B isoform X3 [Sorghum bicolor]	Genetic Information Processing	Translation	ko03010//Ribosome	K02943	GO:0005575//cellular_component;GO:0005622//intracellular;GO:0005623//cell;GO:0005737//cytoplasm;GO:0005829//cytosol;GO:0005840//ribosome;GO:0015934//large ribosomal subunit;GO:0022625//cytosolic large ribosomal subunit;GO:0022626//cytosolic ribosome;GO:0032991//macromolecular complex;GO:0043226//organelle;GO:0043228//non-membrane-bounded organelle;GO:0043229//intracellular organelle;GO:0043232//i…	GO:0003674//molecular_function;GO:0003735//structural constituent of ribosome;GO:0005198//structural molecule activity;GO:0005488//binding;GO:0044877//macromolecular complex binding	GO:0006412//translation;GO:0006414//translational elongation;GO:0006518//peptide metabolic process;GO:0006807//nitrogen compound metabolic process;GO:0008150//biological_process;GO:0008152//metabolic process;GO:0009058//biosynthetic process;GO:0009059//macromolecule biosynthetic process;GO:0009987//cellular process;GO:0010467//gene expression;GO:0019538//protein metabolic process;GO:0034641//cell…
Unigene0094272	122	187	135	369	497	599	3.84	6.37	4.88	16.02	22.01	23.76	5.03	20.5966666666667	2.03378056757632	5.56909764381544e-18	1.24361513108797e-15	--	-	-	-	-	-	-	-	-
Unigene0002141	104	128	82	277	331	309	6.29	8.38	5.69	23.11	28.16	23.55	6.78666666666667	24.94	1.87768640447513	6.98912195350217e-18	1.55547834295359e-15	--	-	-	-	-	-	-	-	-
Unigene0070841	1439	1484	1435	2175	2420	2395	24.63	27.48	28.19	51.35	58.27	51.65	26.7666666666667	53.7566666666667	1.00600619550439	7.87020182473409e-18	1.74571078735791e-15	PSY1	AGT16512.1 phytoene synthase [Saccharum hybrid cultivar R570]	Metabolism;Metabolism;Metabolism	Global and overview maps;Global and overview maps;Metabolism of terpenoids and polyketides	ko01100//Metabolic pathways;ko01110//Biosynthesis of secondary metabolites;ko00906//Carotenoid biosynthesis	K02291;K02291;K02291	GO:0005575//cellular_component;GO:0005622//intracellular;GO:0005623//cell;GO:0005737//cytoplasm;GO:0009507//chloroplast;GO:0009526//plastid envelope;GO:0009536//plastid;GO:0009941//chloroplast envelope;GO:0016020//membrane;GO:0031090//organelle membrane;GO:0031967//organelle envelope;GO:0031969//chloroplast membrane;GO:0031975//envelope;GO:0042170//plastid membrane;GO:0043226//organelle;GO:004322…	GO:0003674//molecular_function;GO:0003824//catalytic activity;GO:0004310//farnesyl-diphosphate farnesyltransferase activity;GO:0004311//farnesyltranstransferase activity;GO:0004337//geranyltranstransferase activity;GO:0004659//prenyltransferase activity;GO:0016740//transferase activity;GO:0016765//transferase activity, transferring alkyl or aryl (other than methyl) groups;GO:0016767//geranylgeran…	GO:0006066//alcohol metabolic process;GO:0006629//lipid metabolic process;GO:0006694//steroid biosynthetic process;GO:0006696//ergosterol biosynthetic process;GO:0006720//isoprenoid metabolic process;GO:0006721//terpenoid metabolic process;GO:0008150//biological_process;GO:0008152//metabolic process;GO:0008202//steroid metabolic process;GO:0008204//ergosterol metabolic process;GO:0008299//isopren…
Unigene0037409	1242	1100	1247	1853	1933	2094	27.21	26.08	31.35	55.99	59.58	57.80	28.2133333333333	57.79	1.03444274318273	9.47113160866824e-18	2.09381463516698e-15	CRTL-E-1	XP_002455838.1 lycopene epsilon cyclase, chloroplastic [Sorghum bicolor]	Metabolism;Metabolism;Metabolism	Global and overview maps;Global and overview maps;Metabolism of terpenoids and polyketides	ko01100//Metabolic pathways;ko01110//Biosynthesis of secondary metabolites;ko00906//Carotenoid biosynthesis	K06444;K06444;K06444	GO:0005575//cellular_component;GO:0005622//intracellular;GO:0005623//cell;GO:0005737//cytoplasm;GO:0009507//chloroplast;GO:0009526//plastid envelope;GO:0009536//plastid;GO:0009941//chloroplast envelope;GO:0016020//membrane;GO:0016021//integral component of membrane;GO:0031090//organelle membrane;GO:0031224//intrinsic component of membrane;GO:0031967//organelle envelope;GO:0031969//chloroplast mem…	GO:0003674//molecular_function;GO:0003824//catalytic activity;GO:0004355//glutamate synthase (NADPH) activity;GO:0004791//thioredoxin-disulfide reductase activity;GO:0009975//cyclase activity;GO:0016491//oxidoreductase activity;GO:0016668//oxidoreductase activity, acting on a sulfur group of donors, NAD(P) as acceptor;GO:0016701//oxidoreductase activity, acting on single donors with incorporation…	GO:0006537//glutamate biosynthetic process;GO:0006629//lipid metabolic process;GO:0006720//isoprenoid metabolic process;GO:0006721//terpenoid metabolic process;GO:0006744//ubiquinone biosynthetic process;GO:0006805//xenobiotic metabolic process;GO:0008150//biological_process;GO:0008152//metabolic process;GO:0008299//isoprenoid biosynthetic process;GO:0008610//lipid biosynthetic process;GO:0009058…
Unigene0070945	110	207	80	735	653	672	5.91	12.04	4.93	54.50	49.38	45.51	7.62666666666667	49.7966666666667	2.70692462173315	9.55824954390021e-18	2.10031948855978e-15	--	XP_002441225.1 uncharacterized protein LOC8061776 [Sorghum bicolor]	-	-	-	-	-	-	-
Unigene0078485	204	248	148	665	565	563	4.37	5.75	3.64	19.64	17.02	15.19	4.58666666666667	17.2833333333333	1.91386351899849	9.56389260795896e-18	2.10031948855978e-15	KLLA0C05324g	XP_002464704.2 probable glucan 1,3-beta-glucosidase A [Sorghum bicolor]	-	-	-	-	-	GO:0004553//hydrolase activity, hydrolyzing O-glycosyl compounds	GO:0071704//organic substance metabolic process
Unigene0098830	476	381	396	1	1	0	9.04	7.83	8.63	0.03	0.03	0.00	8.5	0.02	-8.73131903102506	1.0790259534266e-17	2.36182043838808e-15	--	TVU30399.1 hypothetical protein EJB05_22018 [Eragrostis curvula]	Metabolism;Metabolism;Metabolism	Global and overview maps;Lipid metabolism;Glycan biosynthesis and metabolism	ko01100//Metabolic pathways;ko00600//Sphingolipid metabolism;ko00511//Other glycan degradation	K17108;K17108;K17108	-	-	-
Unigene0014598	706	646	627	216	204	221	18.59	18.41	18.95	7.85	7.56	7.33	18.65	7.58	-1.29890587697151	1.12196334635051e-17	2.44772542949535e-15	ZSD1	XP_002466226.1 zerumbone synthase [Sorghum bicolor]	Metabolism;Metabolism;Metabolism	Global and overview maps;Global and overview maps;Metabolism of terpenoids and polyketides	ko01100//Metabolic pathways;ko01110//Biosynthesis of secondary metabolites;ko00906//Carotenoid biosynthesis	K09841;K09841;K09841	GO:0005575//cellular_component;GO:0005622//intracellular;GO:0005623//cell;GO:0005737//cytoplasm;GO:0005829//cytosol;GO:0044424//intracellular part;GO:0044444//cytoplasmic part;GO:0044464//cell part	GO:0003674//molecular_function;GO:0003824//catalytic activity;GO:0003854//3-beta-hydroxy-delta5-steroid dehydrogenase activity;GO:0004022//alcohol dehydrogenase (NAD) activity;GO:0004316//3-oxoacyl-[acyl-carrier-protein] reductase (NADPH) activity;GO:0008667//2,3-dihydro-2,3-dihydroxybenzoate dehydrogenase activity;GO:0008678//2-deoxy-D-gluconate 3-dehydrogenase activity;GO:0010301//xanthoxin deh…	GO:0000272//polysaccharide catabolic process;GO:0001101//response to acid chemical;GO:0006066//alcohol metabolic process;GO:0006082//organic acid metabolic process;GO:0006520//cellular amino acid metabolic process;GO:0006560//proline metabolic process;GO:0006561//proline biosynthetic process;GO:0006629//lipid metabolic process;GO:0006633//fatty acid biosynthetic process;GO:0006694//steroid biosyn…
Unigene0067006	662	399	625	93	86	111	12.98	8.47	14.06	2.52	2.37	2.74	11.8366666666667	2.54333333333333	-2.21847039818645	1.16839508584041e-17	2.54066553715106e-15	--	XP_021316992.1 LRR receptor-like serine/threonine-protein kinase FLS2 [Sorghum bicolor]	-	-	-	-	-	GO:0005515//protein binding	-
Unigene0047230	12716	8494	9575	3038	2736	3243	329.70	238.33	284.92	108.66	99.81	105.95	284.316666666667	104.806666666667	-1.43976818394755	1.24328738914285e-17	2.69468320989321e-15	--	PWZ06582.1 hypothetical protein Zm00014a_015262 [Zea mays]	-	-	-	-	-	GO:0005515//protein binding	-
Unigene0086538	3081	4315	2669	13311	9562	9536	99.97	151.52	99.39	595.80	436.54	389.88	116.96	474.073333333333	2.01909502722078	1.37005371338467e-17	2.9412483438695e-15	PSAK	XP_002459347.1 photosystem I reaction center subunit psaK, chloroplastic [Sorghum bicolor]	Metabolism	Energy metabolism	ko00195//Photosynthesis	K02698	GO:0005575//cellular_component;GO:0005622//intracellular;GO:0005623//cell;GO:0005737//cytoplasm;GO:0009507//chloroplast;GO:0009521//photosystem;GO:0009522//photosystem I;GO:0009534//chloroplast thylakoid;GO:0009535//chloroplast thylakoid membrane;GO:0009536//plastid;GO:0009538//photosystem I reaction center;GO:0009579//thylakoid;GO:0016020//membrane;GO:0016021//integral component of membrane;GO:0…	GO:0003674//molecular_function	GO:0008150//biological_process;GO:0008152//metabolic process;GO:0009987//cellular process;GO:0015979//photosynthesis;GO:0019684//photosynthesis, light reaction;GO:0044237//cellular metabolic process
Unigene0040312	181	220	158	379	434	454	3.91	5.14	3.92	11.30	13.19	12.36	4.32333333333333	12.2833333333333	1.50648613973073	1.37035333412092e-17	2.9412483438695e-15	NADKC	XP_002440045.1 uncharacterized protein LOC8080089 isoform X1 [Sorghum bicolor]	-	-	-	-	-	GO:0005524//ATP binding;GO:0016301//kinase activity	-
Unigene0037928	316	257	324	553	699	767	9.81	8.63	11.54	23.68	30.53	30.00	9.99333333333333	28.07	1.48999118128582	1.38572065357836e-17	2.96463758666529e-15	SSL10	XP_021317121.1 protein STRICTOSIDINE SYNTHASE-LIKE 10 isoform X2 [Sorghum bicolor]	-	-	-	-	GO:0005575//cellular_component;GO:0005622//intracellular;GO:0005623//cell;GO:0005737//cytoplasm;GO:0005773//vacuole;GO:0005783//endoplasmic reticulum;GO:0012505//endomembrane system;GO:0016020//membrane;GO:0043226//organelle;GO:0043227//membrane-bounded organelle;GO:0043229//intracellular organelle;GO:0043231//intracellular membrane-bounded organelle;GO:0044424//intracellular part;GO:0044444//cyt…	GO:0003674//molecular_function;GO:0003824//catalytic activity;GO:0004064//arylesterase activity;GO:0005515//protein binding;GO:0016787//hydrolase activity;GO:0016788//hydrolase activity, acting on ester bonds;GO:0016844//strictosidine synthase activity	GO:0008150//biological_process;GO:0008152//metabolic process;GO:0009058//biosynthetic process
Unigene0017236	399	429	382	1	0	1	8.61	10.02	9.46	0.03	0.00	0.03	9.36333333333333	0.02	-8.87087840840524	1.56189592522164e-17	3.32620832195945e-15	SPO11	TVU31527.1 hypothetical protein EJB05_23214 [Eragrostis curvula]	-	-	-	-	GO:0000228//nuclear chromosome;GO:0005575//cellular_component;GO:0005622//intracellular;GO:0005623//cell;GO:0005634//nucleus;GO:0005694//chromosome;GO:0031974//membrane-enclosed lumen;GO:0031981//nuclear lumen;GO:0043226//organelle;GO:0043227//membrane-bounded organelle;GO:0043228//non-membrane-bounded organelle;GO:0043229//intracellular organelle;GO:0043231//intracellular membrane-bounded organe…	GO:0000166//nucleotide binding;GO:0003674//molecular_function;GO:0003676//nucleic acid binding;GO:0003677//DNA binding;GO:0003824//catalytic activity;GO:0003916//DNA topoisomerase activity;GO:0003918//DNA topoisomerase type II (ATP-hydrolyzing) activity;GO:0004518//nuclease activity;GO:0004519//endonuclease activity;GO:0004520//endodeoxyribonuclease activity;GO:0004536//deoxyribonuclease activity…	GO:0000003//reproduction;GO:0000280//nuclear division;GO:0000706//meiotic DNA double-strand break processing;GO:0000724//double-strand break repair via homologous recombination;GO:0000725//recombinational repair;GO:0000729//DNA double-strand break processing;GO:0000737//DNA catabolic process, endonucleolytic;GO:0006139//nucleobase-containing compound metabolic process;GO:0006259//DNA metabolic pr…
Unigene0096418	563	517	517	0	0	1	10.76	10.69	11.34	0.00	0.00	0.02	10.93	0.00666666666666667	-10.6790401863931	1.56475527947189e-17	3.32620832195945e-15	--	-	-	-	-	-	-	-	-
Unigene0031690	357	232	345	0	0	0	3.52	2.47	3.90	0.00	0.00	0.00	3.29666666666667	0.001	-11.6867923049253	1.57239539861113e-17	3.33177021171524e-15	--	KMZ59143.1 hypothetical protein ZOSMA_6G00730 [Zostera marina]	-	-	-	-	-	-	-
Unigene0013449	1096	1072	952	2210	3459	2466	18.47	19.55	18.41	51.37	82.01	52.36	18.81	61.9133333333333	1.71875028533537	1.57977902074712e-17	3.33675491127358e-15	OPT3	AOZ57122.1 Oligopeptide transporter 2 [Saccharum hybrid cultivar R570]	-	-	-	-	-	GO:0015198//oligopeptide transporter activity	GO:0055085//transmembrane transport
Unigene0097211	39	54	55	244	169	224	1.18	1.77	1.91	10.18	7.19	8.54	1.62	8.63666666666667	2.41448079657431	1.62272040940357e-17	3.41657342833217e-15	--	-	-	-	-	-	-	-	-
Unigene0099052	1	3	0	166	177	89	0.02	0.05	0.00	3.60	3.92	1.76	0.0233333333333333	3.09333333333333	7.05062607306997	1.73766579111271e-17	3.64700856323345e-15	BGLU29	XP_002462569.1 beta-glucosidase 30 [Sorghum bicolor]	Metabolism;Metabolism;Metabolism;Metabolism;Metabolism	Global and overview maps;Global and overview maps;Carbohydrate metabolism;Biosynthesis of other secondary metabolites;Metabolism of other amino acids	ko01100//Metabolic pathways;ko01110//Biosynthesis of secondary metabolites;ko00500//Starch and sucrose metabolism;ko00940//Phenylpropanoid biosynthesis;ko00460//Cyanoamino acid metabolism	K01188;K01188;K01188;K01188;K01188	GO:0009341//beta-galactosidase complex	GO:0003674//molecular_function;GO:0003824//catalytic activity;GO:0004553//hydrolase activity, hydrolyzing O-glycosyl compounds;GO:0004565//beta-galactosidase activity;GO:0008422//beta-glucosidase activity;GO:0015926//glucosidase activity;GO:0016787//hydrolase activity;GO:0016798//hydrolase activity, acting on glycosyl bonds	GO:0005975//carbohydrate metabolic process;GO:0006012//galactose metabolic process;GO:0008150//biological_process;GO:0008152//metabolic process;GO:0044238//primary metabolic process;GO:0071704//organic substance metabolic process;GO:1901135//carbohydrate derivative metabolic process;GO:1901657//glycosyl compound metabolic process
Unigene0064442	44	39	34	116	148	179	1.22	1.17	1.08	4.44	5.78	6.26	1.15666666666667	5.49333333333333	2.24770867460495	1.83930383312548e-17	3.84814854323496e-15	--	-	-	-	-	-	-	-	-
Unigene0050914	901	878	883	1570	1441	1525	12.66	13.35	14.23	30.42	28.48	26.99	13.4133333333333	28.63	1.09385986591499	1.88515283406696e-17	3.92721432627636e-15	PPR10	XP_002437396.1 pentatricopeptide repeat-containing protein At2g18940, chloroplastic [Sorghum bicolor]	-	-	-	-	GO:0005575//cellular_component;GO:0005622//intracellular;GO:0005623//cell;GO:0005737//cytoplasm;GO:0005739//mitochondrion;GO:0009507//chloroplast;GO:0009536//plastid;GO:0043226//organelle;GO:0043227//membrane-bounded organelle;GO:0043229//intracellular organelle;GO:0043231//intracellular membrane-bounded organelle;GO:0044424//intracellular part;GO:0044444//cytoplasmic part;GO:0044464//cell part	GO:0003674//molecular_function;GO:0003676//nucleic acid binding;GO:0003723//RNA binding;GO:0003729//mRNA binding;GO:0003824//catalytic activity;GO:0004518//nuclease activity;GO:0004519//endonuclease activity;GO:0005488//binding;GO:0016787//hydrolase activity;GO:0016788//hydrolase activity, acting on ester bonds;GO:0097159//organic cyclic compound binding;GO:1901363//heterocyclic compound binding	GO:0006139//nucleobase-containing compound metabolic process;GO:0006725//cellular aromatic compound metabolic process;GO:0006807//nitrogen compound metabolic process;GO:0006886//intracellular protein transport;GO:0008150//biological_process;GO:0008152//metabolic process;GO:0009451//RNA modification;GO:0009987//cellular process;GO:0016070//RNA metabolic process;GO:0016192//vesicle-mediated transpo…
Unigene0001886	332	344	279	523	530	683	5.63	6.31	5.43	12.23	12.64	14.59	5.79	13.1533333333333	1.18379320201316	1.9456139720586e-17	4.03240655796469e-15	--	-	-	-	-	-	-	-	-
Unigene0100280	385	428	378	2	0	0	9.68	11.64	10.90	0.07	0.00	0.00	10.74	0.0233333333333333	-8.84638585664897	2.01937927165437e-17	4.17225146587729e-15	At4g37250	OEL27127.1 hypothetical protein BAE44_0011854, partial [Dichanthelium oligosanthes]	-	-	-	-	GO:0009523//photosystem II;GO:0016020//membrane	GO:0004601//peroxidase activity;GO:0004672//protein kinase activity;GO:0005524//ATP binding	GO:0006468//protein phosphorylation;GO:0006979//response to oxidative stress;GO:0015979//photosynthesis
Unigene0077927	489	402	332	1	0	1	9.71	8.64	7.57	0.03	0.00	0.03	8.64	0.02	-8.75488750216347	2.05436324461429e-17	4.2313502828978e-15	--	KXG38960.1 hypothetical protein SORBI_3001G305400 [Sorghum bicolor]	-	-	-	-	-	-	-
Unigene0084863	823	300	435	26	40	55	17.45	6.88	10.58	0.76	1.19	1.47	11.6366666666667	1.14	-3.35157212666686	2.27221481074998e-17	4.66556751326812e-15	At2g25737	XP_002460084.1 sulfite exporter TauE/SafE family protein 3 [Sorghum bicolor]	-	-	-	-	GO:0016021//integral component of membrane	-	-
Unigene0089279	1	0	1	166	356	336	0.03	0.00	0.03	6.73	14.72	12.44	0.02	11.2966666666667	9.14168142076284	2.6240199380116e-17	5.371304022494e-15	DTX16	ACG28390.1 transparent testa 12 protein [Zea mays]	-	-	-	-	GO:0016020//membrane	GO:0015238//drug transmembrane transporter activity;GO:0015297//antiporter activity;GO:0042910//xenobiotic transporter activity	GO:0006855//drug transmembrane transport;GO:0042493//response to drug;GO:0055085//transmembrane transport
Unigene0059338	1060	833	966	242	278	338	9.95	8.46	10.40	3.13	3.67	4.00	9.60333333333333	3.6	-1.41553834810904	2.96359323605214e-17	6.04773632619845e-15	RPPL1	XP_021303375.1 putative disease resistance protein RGA3 isoform X2 [Sorghum bicolor]	-	-	-	-	-	GO:0003677//DNA binding;GO:0043531//ADP binding	-
Unigene0092712	3	0	7	94	78	98	0.08	0.00	0.21	3.31	2.80	3.15	0.0966666666666667	3.08666666666667	4.99688738813266	2.97835868029136e-17	6.05922406117435e-15	--	XP_002461847.1 F-box/LRR-repeat protein At3g26922 [Sorghum bicolor]	-	-	-	-	-	-	-
Unigene0065774	2129	2742	1782	372	151	256	61.47	85.68	59.05	14.82	6.13	9.31	68.7333333333333	10.0866666666667	-2.76856044003873	3.23725714507769e-17	6.56579108183004e-15	RFS2	AAQ07251.2 alkaline alpha galactosidase 1 [Zea mays]	Metabolism;Metabolism	Global and overview maps;Carbohydrate metabolism	ko01100//Metabolic pathways;ko00052//Galactose metabolism	K06617;K06617	-	-	-
Unigene0048276	506	479	486	1229	933	1049	12.95	13.27	14.27	43.39	33.59	33.83	13.4966666666667	36.9366666666667	1.45245053451833	3.57529655177825e-17	7.22929322887308e-15	--	PWZ16910.1 hypothetical protein Zm00014a_041750 [Zea mays]	-	-	-	-	-	-	-
Unigene0069280	132	121	111	268	262	277	4.15	4.12	4.01	11.64	11.60	10.99	4.09333333333333	11.41	1.47895073163966	3.58985669976686e-17	7.23667100431422e-15	PPL1	RCV46816.1 hypothetical protein SETIT_9G561800v2 [Setaria italica]	Metabolism	Energy metabolism	ko00195//Photosynthesis	K02717	GO:0009523//photosystem II;GO:0009654//photosystem II oxygen evolving complex;GO:0019898//extrinsic component of membrane	GO:0005509//calcium ion binding	GO:0015979//photosynthesis
Unigene0093727	328	338	350	752	740	680	19.86	22.15	24.32	62.81	63.04	51.88	22.11	59.2433333333333	1.42195379116773	4.02020229819674e-17	8.07963202487891e-15	CRR7	XP_002456391.2 glycerophosphodiester phosphodiesterase GDPD6 [Sorghum bicolor]	Metabolism	Lipid metabolism	ko00564//Glycerophospholipid metabolism	K01126	-	-	-
Unigene0029786	752	784	748	1293	2082	2226	65.03	73.36	74.23	154.23	253.30	242.54	70.8733333333333	216.69	1.61231776725357	4.10945156771722e-17	8.23404975450579e-15	--	XP_002459596.1 uncharacterized protein LOC8081792 [Sorghum bicolor]	-	-	-	-	-	-	-
Unigene0000776	187	214	169	8	17	27	3.58	4.44	3.72	0.21	0.46	0.65	3.91333333333333	0.44	-3.1528225737516	4.25260545619555e-17	8.49521985137956e-15	--	AWA44654.1 UPI0001A85F44 related cluster [Saccharum officinarum]	-	-	-	-	-	-	-
Unigene0009520	657	759	642	1195	1084	1293	3.90	4.88	4.38	9.79	9.06	9.68	4.38666666666667	9.51	1.11632025784648	4.72748846921031e-17	9.41551021786685e-15	set1	XP_021308344.1 uncharacterized protein LOC8074192 isoform X2 [Sorghum bicolor]	-	-	-	-	GO:0000785//chromatin;GO:0005575//cellular_component;GO:0005622//intracellular;GO:0005623//cell;GO:0005634//nucleus;GO:0005694//chromosome;GO:0005737//cytoplasm;GO:0005886//plasma membrane;GO:0016020//membrane;GO:0043226//organelle;GO:0043227//membrane-bounded organelle;GO:0043228//non-membrane-bounded organelle;GO:0043229//intracellular organelle;GO:0043231//intracellular membrane-bounded organe…	GO:0001067//regulatory region nucleic acid binding;GO:0003674//molecular_function;GO:0003676//nucleic acid binding;GO:0003677//DNA binding;GO:0003824//catalytic activity;GO:0005488//binding;GO:0005515//protein binding;GO:0005543//phospholipid binding;GO:0008168//methyltransferase activity;GO:0008170//N-methyltransferase activity;GO:0008276//protein methyltransferase activity;GO:0008289//lipid bin…	GO:0000003//reproduction;GO:0003002//regionalization;GO:0003006//developmental process involved in reproduction;GO:0006325//chromatin organization;GO:0006355//regulation of transcription, DNA-templated;GO:0006464//cellular protein modification process;GO:0006479//protein methylation;GO:0006807//nitrogen compound metabolic process;GO:0006996//organelle organization;GO:0007154//cell communication;G…
Unigene0008539	236	485	178	1232	1856	1931	6.94	15.43	6.00	49.95	76.75	71.51	9.45666666666667	66.07	2.80459169482407	4.88345691799071e-17	9.69702484176586e-15	20ox2	RLN03153.1 gibberellin 20 oxidase 2-like [Panicum miliaceum]	-	-	-	-	-	GO:0016491//oxidoreductase activity	GO:0055114//oxidation-reduction process
Unigene0101020	164	209	171	460	444	425	1.68	2.32	2.01	6.51	6.41	5.49	2.00333333333333	6.13666666666667	1.61505273063872	5.06388416935094e-17	1.00252813695431e-14	FANCM	XP_021317149.1 DEAD-box ATP-dependent RNA helicase FANCM isoform X2 [Sorghum bicolor]	-	-	-	-	GO:0009380//excinuclease repair complex	GO:0003676//nucleic acid binding;GO:0003677//DNA binding;GO:0003690//double-stranded DNA binding;GO:0004003//ATP-dependent DNA helicase activity;GO:0004386//helicase activity;GO:0005515//protein binding;GO:0005524//ATP binding;GO:0008026//ATP-dependent helicase activity;GO:0009381//excinuclease ABC activity;GO:0016787//hydrolase activity;GO:0016887//ATPase activity	GO:0006139//nucleobase-containing compound metabolic process;GO:0006268//DNA unwinding involved in DNA replication;GO:0006281//DNA repair;GO:0006289//nucleotide-excision repair;GO:0006310//DNA recombination;GO:0043571//maintenance of CRISPR repeat elements
Unigene0100801	976	902	918	1745	1477	1665	13.13	13.13	14.18	32.39	27.96	28.23	13.48	29.5266666666667	1.1311979999823	5.29672736156513e-17	1.04550461926703e-14	CYP28	ONL92785.1 hypothetical protein ZEAMMB73_Zm00001d027321 [Zea mays]	-	-	-	-	GO:0005575//cellular_component;GO:0005622//intracellular;GO:0005623//cell;GO:0005634//nucleus;GO:0005737//cytoplasm;GO:0005783//endoplasmic reticulum;GO:0005788//endoplasmic reticulum lumen;GO:0009507//chloroplast;GO:0009536//plastid;GO:0009579//thylakoid;GO:0012505//endomembrane system;GO:0031410//cytoplasmic vesicle;GO:0031974//membrane-enclosed lumen;GO:0031977//thylakoid lumen;GO:0031982//ves…	GO:0003674//molecular_function;GO:0003755//peptidyl-prolyl cis-trans isomerase activity;GO:0003824//catalytic activity;GO:0005488//binding;GO:0005515//protein binding;GO:0008144//drug binding;GO:0016018//cyclosporin A binding;GO:0016853//isomerase activity;GO:0016859//cis-trans isomerase activity;GO:0019899//enzyme binding;GO:0033218//amide binding;GO:0042277//peptide binding;GO:0044877//macromol…	GO:0000413//protein peptidyl-prolyl isomerization;GO:0001501//skeletal system development;GO:0006457//protein folding;GO:0006464//cellular protein modification process;GO:0006807//nitrogen compound metabolic process;GO:0007275//multicellular organism development;GO:0008150//biological_process;GO:0008152//metabolic process;GO:0009987//cellular process;GO:0018193//peptidyl-amino acid modification;G…
Unigene0082248	18175	16406	15832	40299	31834	31942	1035.65	1011.64	1035.33	3167.55	2552.14	2293.37	1027.54	2671.02	1.37819622246669	5.436059467495e-17	1.06982295549912e-14	PSAH	XP_002440237.1 photosystem I reaction center subunit VI, chloroplastic [Sorghum bicolor]	Metabolism	Energy metabolism	ko00195//Photosynthesis	K02695	GO:0005575//cellular_component;GO:0005622//intracellular;GO:0005623//cell;GO:0005737//cytoplasm;GO:0009507//chloroplast;GO:0009521//photosystem;GO:0009522//photosystem I;GO:0009534//chloroplast thylakoid;GO:0009535//chloroplast thylakoid membrane;GO:0009536//plastid;GO:0009538//photosystem I reaction center;GO:0009579//thylakoid;GO:0016020//membrane;GO:0016021//integral component of membrane;GO:0…	-	GO:0008150//biological_process;GO:0008152//metabolic process;GO:0009987//cellular process;GO:0015979//photosynthesis;GO:0044237//cellular metabolic process
Unigene0012352	188	122	182	7	16	11	4.90	3.44	5.44	0.25	0.59	0.36	4.59333333333333	0.4	-3.52146957709577	5.77693780035954e-17	1.13354458223505e-14	OCT4	PUZ49060.1 hypothetical protein GQ55_7G296000 [Panicum hallii var. hallii] [Panicum hallii]	-	-	-	-	GO:0000325//plant-type vacuole;GO:0005575//cellular_component;GO:0005622//intracellular;GO:0005623//cell;GO:0005737//cytoplasm;GO:0005773//vacuole;GO:0005774//vacuolar membrane;GO:0005887//integral component of plasma membrane;GO:0009507//chloroplast;GO:0009534//chloroplast thylakoid;GO:0009535//chloroplast thylakoid membrane;GO:0009536//plastid;GO:0009579//thylakoid;GO:0009705//plant-type vacuol…	GO:0000166//nucleotide binding;GO:0003674//molecular_function;GO:0005215//transporter activity;GO:0005488//binding;GO:0005524//ATP binding;GO:0008028//monocarboxylic acid transmembrane transporter activity;GO:0008144//drug binding;GO:0008509//anion transmembrane transporter activity;GO:0008514//organic anion transmembrane transporter activity;GO:0015075//ion transmembrane transporter activity;GO:…	GO:0001101//response to acid chemical;GO:0006810//transport;GO:0006811//ion transport;GO:0006817//phosphate ion transport;GO:0006820//anion transport;GO:0006950//response to stress;GO:0007154//cell communication;GO:0008150//biological_process;GO:0008643//carbohydrate transport;GO:0009414//response to water deprivation;GO:0009415//response to water;GO:0009605//response to external stimulus;GO:0009…
Unigene0101172	13	15	14	72	201	235	0.36	0.45	0.45	2.78	7.91	8.28	0.42	6.32333333333333	3.91222403991156	7.4818872894352e-17	1.46375731212366e-14	AtMg00810	AWA44797.1 hypothetical protein SS14E05_000003 [Saccharum spontaneum]	-	-	-	-	-	-	-
Unigene0054453	4001	4261	3683	1457	1261	1360	38.43	44.29	40.60	19.30	17.04	16.46	41.1066666666667	17.6	-1.22379695986136	7.89886108520656e-17	1.54078901439138e-14	PEPC	QFR35765.1 phosphoenolpyruvate carboxylase [Chandrasekharania keralensis]	Metabolism;Metabolism;Metabolism;Metabolism	Global and overview maps;Global and overview maps;Carbohydrate metabolism;Energy metabolism	ko01100//Metabolic pathways;ko01200//Carbon metabolism;ko00620//Pyruvate metabolism;ko00710//Carbon fixation in photosynthetic organisms	K01595;K01595;K01595;K01595	GO:0005575//cellular_component;GO:0005622//intracellular;GO:0005623//cell;GO:0005737//cytoplasm;GO:0044424//intracellular part;GO:0044464//cell part	GO:0003674//molecular_function;GO:0003824//catalytic activity;GO:0004611//phosphoenolpyruvate carboxykinase activity;GO:0008964//phosphoenolpyruvate carboxylase activity;GO:0016829//lyase activity;GO:0016830//carbon-carbon lyase activity;GO:0016831//carboxy-lyase activity	GO:0006082//organic acid metabolic process;GO:0006091//generation of precursor metabolites and energy;GO:0006099//tricarboxylic acid cycle;GO:0006101//citrate metabolic process;GO:0008150//biological_process;GO:0008152//metabolic process;GO:0009060//aerobic respiration;GO:0009987//cellular process;GO:0015977//carbon fixation;GO:0015979//photosynthesis;GO:0015980//energy derivation by oxidation of…
Unigene0031341	378	405	268	656	713	922	2.32	2.69	1.89	5.55	6.15	7.12	2.3	6.27333333333333	1.447598361063	8.98363223754829e-17	1.74725060779671e-14	PCMP-E5	XP_002436450.1 putative pentatricopeptide repeat-containing protein At1g77010, mitochondrial [Sorghum bicolor]	-	-	-	-	GO:0005575//cellular_component;GO:0005622//intracellular;GO:0005623//cell;GO:0005737//cytoplasm;GO:0005739//mitochondrion;GO:0043226//organelle;GO:0043227//membrane-bounded organelle;GO:0043229//intracellular organelle;GO:0043231//intracellular membrane-bounded organelle;GO:0044424//intracellular part;GO:0044444//cytoplasmic part;GO:0044464//cell part	GO:0003674//molecular_function;GO:0003676//nucleic acid binding;GO:0003723//RNA binding;GO:0003824//catalytic activity;GO:0004518//nuclease activity;GO:0004519//endonuclease activity;GO:0005488//binding;GO:0016787//hydrolase activity;GO:0016788//hydrolase activity, acting on ester bonds;GO:0042802//identical protein binding;GO:0046983//protein dimerization activity;GO:0097159//organic cyclic comp…	GO:0006139//nucleobase-containing compound metabolic process;GO:0006725//cellular aromatic compound metabolic process;GO:0006807//nitrogen compound metabolic process;GO:0008150//biological_process;GO:0008152//metabolic process;GO:0009451//RNA modification;GO:0009987//cellular process;GO:0016070//RNA metabolic process;GO:0034641//cellular nitrogen compound metabolic process;GO:0043170//macromolecu…
Unigene0039145	12	5	10	74	102	88	0.62	0.28	0.59	5.25	7.38	5.70	0.496666666666667	6.11	3.62082255007772	9.07301189438773e-17	1.75947454637305e-14	PETJ	XP_002463042.1 cytochrome c6, chloroplastic [Sorghum bicolor]	Metabolism	Energy metabolism	ko00195//Photosynthesis	K08906	GO:0005575//cellular_component;GO:0005622//intracellular;GO:0005623//cell;GO:0005737//cytoplasm;GO:0009507//chloroplast;GO:0009523//photosystem II;GO:0009534//chloroplast thylakoid;GO:0009536//plastid;GO:0009543//chloroplast thylakoid lumen;GO:0009579//thylakoid;GO:0009654//photosystem II oxygen evolving complex;GO:0031976//plastid thylakoid;GO:0031977//thylakoid lumen;GO:0031978//plastid thylako…	GO:0003674//molecular_function;GO:0003824//catalytic activity;GO:0004129//cytochrome-c oxidase activity;GO:0005488//binding;GO:0009055//electron carrier activity;GO:0010242//oxygen evolving activity;GO:0016491//oxidoreductase activity;GO:0020037//heme binding;GO:0043167//ion binding;GO:0043169//cation binding;GO:0046872//metal ion binding;GO:0046906//tetrapyrrole binding;GO:0048037//cofactor bind…	GO:0006091//generation of precursor metabolites and energy;GO:0008150//biological_process;GO:0008152//metabolic process;GO:0009987//cellular process;GO:0015979//photosynthesis;GO:0022900//electron transport chain;GO:0044237//cellular metabolic process;GO:0055114//oxidation-reduction process
Unigene0074204	169	211	193	500	1422	1502	7.13	9.63	9.34	29.08	84.36	79.80	8.7	64.4133333333333	2.88827204597483	9.28450564033171e-17	1.79523901772035e-14	--	RCV17282.1 hypothetical protein SETIT_3G207600v2 [Setaria italica]	-	-	-	-	-	-	-
Unigene0052644	288	209	254	0	0	0	7.77	6.10	7.86	0.00	0.00	0.00	7.24333333333333	0.001	-12.8224380533475	1.02716043325008e-16	1.97458939866701e-14	--	XP_021318754.1 uncharacterized protein LOC8083452 isoform X2 [Sorghum bicolor]	-	-	-	-	-	-	-
Unigene0004060	49	58	39	152	143	190	1.67	2.15	1.53	7.17	6.88	8.18	1.78333333333333	7.41	2.05489715173848	1.04262961438884e-16	1.99853414119932e-14	NAC100	XP_002446618.1 NAC domain-containing protein 92 [Sorghum bicolor]	-	-	-	-	-	GO:0003677//DNA binding	GO:0006355//regulation of transcription, DNA-templated
Unigene0045022	4804	5189	3908	11333	7903	10805	248.73	290.73	232.21	809.38	575.68	704.88	257.223333333333	696.646666666667	1.43740559993422	1.04790350828401e-16	2.00285465349892e-14	--	-	-	-	-	-	-	-	-
Unigene0045512	207	259	160	928	583	684	2.43	3.29	2.16	15.05	9.64	10.13	2.62666666666667	11.6066666666667	2.14364866819473	1.05801115088923e-16	2.01636251578379e-14	At1g58602	XP_021317417.1 putative disease resistance protein RGA4 [Sorghum bicolor]	-	-	-	-	-	GO:0003924//GTPase activity;GO:0005047//signal recognition particle binding;GO:0005515//protein binding;GO:0043531//ADP binding	GO:0009306//protein secretion
Unigene0088487	0	1	0	298	263	267	0.00	0.02	0.00	6.07	5.46	4.97	0.00666666666666667	5.5	9.68825030913318	1.07932517605153e-16	2.05108894917163e-14	RHL1	AQK80661.1 DNA-binding protein RHL1 [Zea mays]	-	-	-	-	-	-	-
Unigene0051448	77	84	67	173	196	227	2.30	2.71	2.29	7.12	8.23	8.53	2.43333333333333	7.96	1.70983446749743	1.09754338520621e-16	2.07975063981847e-14	nep1	XP_002444492.1 aspartic proteinase nepenthesin-1 [Sorghum bicolor]	-	-	-	-	-	-	-
Unigene0082760	1338	1147	1099	429	386	494	57.55	53.38	54.25	25.45	23.36	26.77	55.06	25.1933333333333	-1.12796259205676	1.13475022520398e-16	2.14412833150936e-14	Os05g0169000	XP_004960795.1 thioredoxin H4-2 [Setaria italica]	-	-	-	-	GO:0005575//cellular_component;GO:0005622//intracellular;GO:0005623//cell;GO:0005737//cytoplasm;GO:0044424//intracellular part;GO:0044464//cell part	GO:0003674//molecular_function;GO:0003756//protein disulfide isomerase activity;GO:0003824//catalytic activity;GO:0004791//thioredoxin-disulfide reductase activity;GO:0015035//protein disulfide oxidoreductase activity;GO:0015036//disulfide oxidoreductase activity;GO:0016209//antioxidant activity;GO:0016491//oxidoreductase activity;GO:0016651//oxidoreductase activity, acting on NAD(P)H;GO:0016667/…	GO:0006457//protein folding;GO:0006662//glycerol ether metabolic process;GO:0006950//response to stress;GO:0006979//response to oxidative stress;GO:0008150//biological_process;GO:0008152//metabolic process;GO:0009636//response to toxic substance;GO:0009987//cellular process;GO:0018904//ether metabolic process;GO:0019725//cellular homeostasis;GO:0033554//cellular response to stress;GO:0034599//cel…
Unigene0078227	224	291	222	0	0	0	30.67	43.12	34.88	0.00	0.00	0.00	36.2233333333333	0.001	-15.1446316912212	1.32397323907821e-16	2.49456116937912e-14	--	PWZ41043.1 putative LRR receptor-like serine/threonine-protein kinase [Zea mays]	-	-	-	-	-	GO:0004672//protein kinase activity;GO:0005515//protein binding;GO:0005524//ATP binding	GO:0006468//protein phosphorylation
Unigene0061024	1918	1351	1326	376	460	475	33.90	25.84	26.89	9.17	11.44	10.58	28.8766666666667	10.3966666666667	-1.47378316457566	1.33968329620039e-16	2.51701063939384e-14	PECT1	XP_021320739.1 ethanolamine-phosphate cytidylyltransferase-like isoform X1 [Sorghum bicolor]	Metabolism;Metabolism;Metabolism	Global and overview maps;Lipid metabolism;Metabolism of other amino acids	ko01100//Metabolic pathways;ko00564//Glycerophospholipid metabolism;ko00440//Phosphonate and phosphinate metabolism	K00967;K00967;K00967	-	GO:0003674//molecular_function;GO:0003824//catalytic activity;GO:0004306//ethanolamine-phosphate cytidylyltransferase activity;GO:0004595//pantetheine-phosphate adenylyltransferase activity;GO:0016740//transferase activity;GO:0016772//transferase activity, transferring phosphorus-containing groups;GO:0016779//nucleotidyltransferase activity;GO:0047348//glycerol-3-phosphate cytidylyltransferase ac…	GO:0006629//lipid metabolic process;GO:0006644//phospholipid metabolic process;GO:0006646//phosphatidylethanolamine biosynthetic process;GO:0006650//glycerophospholipid metabolic process;GO:0006793//phosphorus metabolic process;GO:0006796//phosphate-containing compound metabolic process;GO:0008150//biological_process;GO:0008152//metabolic process;GO:0008610//lipid biosynthetic process;GO:0008654/…
Unigene0087010	243	202	236	412	433	478	4.65	4.18	5.18	10.87	11.65	11.52	4.67	11.3466666666667	1.28077408125515	1.42253847572702e-16	2.66512985274483e-14	PCMP-H83	PWZ21040.1 putative pentatricopeptide repeat-containing protein [Zea mays]	-	-	-	-	-	GO:0008270//zinc ion binding	-
Unigene0045945	325	242	273	495	513	592	7.41	5.97	7.14	15.56	16.45	17.00	6.84	16.3366666666667	1.25604541580271	1.42779864689322e-16	2.66744962983809e-14	--	XP_002465143.1 uncharacterized protein LOC8077058 isoform X1 [Sorghum bicolor]	-	-	-	-	-	GO:0016757//transferase activity, transferring glycosyl groups	GO:0005975//carbohydrate metabolic process
Unigene0020142	5	7	10	96	90	72	0.06	0.09	0.13	1.55	1.49	1.06	0.0933333333333333	1.36666666666667	3.87212517744785	1.52274823431464e-16	2.83684574146674e-14	--	-	-	-	-	-	-	-	-
Unigene0017678	91	133	85	553	309	443	3.11	4.91	3.33	26.04	14.84	19.05	3.78333333333333	19.9766666666667	2.40058607639216	1.60189437473186e-16	2.97593385773015e-14	LBD37	XP_004983938.1 LOB domain-containing protein 37 [Setaria italica]	-	-	-	-	-	-	-
Unigene0046281	54	66	34	175	193	199	1.24	1.63	0.89	5.52	6.21	5.74	1.25333333333333	5.82333333333333	2.21607504123913	1.67434183472039e-16	3.10183517213201e-14	--	XP_021307509.1 uncharacterized protein LOC110431966 [Sorghum bicolor]	-	-	-	-	-	GO:0000166//nucleotide binding	-
Unigene0053060	1082	1186	1008	1797	1677	1822	46.37	55.01	49.58	106.24	101.13	98.40	50.32	101.923333333333	1.01828053850918	1.78576333223299e-16	3.29903609248904e-14	--	XP_008655967.1 transcription termination factor MTEF1, chloroplastic [Zea mays]	-	-	-	-	-	GO:0003690//double-stranded DNA binding	GO:0006355//regulation of transcription, DNA-templated
Unigene0062942	4148	4465	4216	8259	7407	7394	70.14	81.70	81.81	192.63	176.21	157.53	77.8833333333333	175.456666666667	1.17172822906539	1.79109996414243e-16	3.29970366171818e-14	MO2	OEL38963.1 FAD-dependent urate hydroxylase [Dichanthelium oligosanthes]	-	-	-	-	GO:0009331//glycerol-3-phosphate dehydrogenase complex;GO:0016021//integral component of membrane	GO:0003824//catalytic activity;GO:0004368//glycerol-3-phosphate dehydrogenase activity;GO:0004506//squalene monooxygenase activity;GO:0015036//disulfide oxidoreductase activity;GO:0016166//phytoene dehydrogenase activity;GO:0016491//oxidoreductase activity;GO:0016647//oxidoreductase activity, acting on the CH-NH group of donors, oxygen as acceptor;GO:0016701//oxidoreductase activity, acting on si…	GO:0006071//glycerol metabolic process;GO:0006744//ubiquinone biosynthetic process;GO:0006790//sulfur compound metabolic process;GO:0009228//thiamine biosynthetic process;GO:0015995//chlorophyll biosynthetic process;GO:0016117//carotenoid biosynthetic process;GO:0030494//bacteriochlorophyll biosynthetic process;GO:0055114//oxidation-reduction process
Unigene0096417	476	390	407	0	0	1	14.43	12.79	14.16	0.00	0.00	0.04	13.7933333333333	0.0133333333333333	-10.01471792986	2.01141680127595e-16	3.69532368682061e-14	--	-	-	-	-	-	-	-	-
Unigene0072556	37	41	54	158	491	578	1.05	1.26	1.76	6.18	19.58	20.64	1.35666666666667	15.4666666666667	3.51102410574869	2.13799483316029e-16	3.91701915262034e-14	--	TVU45640.1 hypothetical protein EJB05_05131, partial [Eragrostis curvula]	-	-	-	-	-	-	-
Unigene0063595	1489	1121	1221	1877	2204	2461	16.32	13.30	15.36	28.38	33.99	33.99	14.9933333333333	32.12	1.09915073246066	2.2938356995678e-16	4.19095788613598e-14	PQL3	XP_002448200.1 uncharacterized protein LOC8082844 [Sorghum bicolor]	-	-	-	-	GO:0009523//photosystem II;GO:0009654//photosystem II oxygen evolving complex;GO:0019898//extrinsic component of membrane;GO:0030096//plasma membrane-derived thylakoid photosystem II	GO:0003674//molecular_function;GO:0005509//calcium ion binding	GO:0015979//photosynthesis
Unigene0030133	0	1	0	175	344	344	0.00	0.02	0.00	4.99	10.01	8.97	0.00666666666666667	7.99	10.2270141936491	2.61300905720981e-16	4.76098864539201e-14	LECRK91	XP_021317422.1 L-type lectin-domain containing receptor kinase IX.1 [Sorghum bicolor]	-	-	-	-	-	GO:0004672//protein kinase activity;GO:0005524//ATP binding;GO:0030246//carbohydrate binding	GO:0006468//protein phosphorylation
Unigene0015905	277	215	259	532	478	540	11.59	9.73	12.44	30.71	28.14	28.47	11.2533333333333	29.1066666666667	1.37099722628361	3.1567574515879e-16	5.70469939248536e-14	CYP26-2	PWZ10563.1 Peptidyl-prolyl cis-trans isomerase CYP26-2, chloroplastic [Zea mays]	-	-	-	-	GO:0005575//cellular_component;GO:0005576//extracellular region;GO:0005622//intracellular;GO:0005623//cell;GO:0005737//cytoplasm;GO:0005783//endoplasmic reticulum;GO:0005911//cell-cell junction;GO:0009506//plasmodesma;GO:0009507//chloroplast;GO:0009534//chloroplast thylakoid;GO:0009536//plastid;GO:0009579//thylakoid;GO:0012505//endomembrane system;GO:0030054//cell junction;GO:0031976//plastid thy…	GO:0003674//molecular_function;GO:0003755//peptidyl-prolyl cis-trans isomerase activity;GO:0003824//catalytic activity;GO:0016853//isomerase activity;GO:0016859//cis-trans isomerase activity	GO:0000413//protein peptidyl-prolyl isomerization;GO:0006457//protein folding;GO:0006464//cellular protein modification process;GO:0006807//nitrogen compound metabolic process;GO:0007275//multicellular organism development;GO:0008150//biological_process;GO:0008152//metabolic process;GO:0009987//cellular process;GO:0018193//peptidyl-amino acid modification;GO:0018208//peptidyl-proline modification…
Unigene0088057	3246	2548	3064	4644	5154	5297	113.96	96.80	123.45	224.89	254.57	234.31	111.403333333333	237.923333333333	1.09470436432349	3.33237467654771e-16	6.00569981788035e-14	NDF5	XP_021302378.1 protein NDH-DEPENDENT CYCLIC ELECTRON FLOW 5 isoform X2 [Sorghum bicolor]	-	-	-	-	-	-	-
Unigene0029136	33	63	35	171	463	402	0.48	1.00	0.59	3.46	9.56	7.44	0.69	6.82	3.305103472246	3.42997656275756e-16	6.16484839011401e-14	--	KAA0061363.1 peroxidase 64 [Cucumis melo var. makuwa] [Cucumis melo]	-	-	-	-	-	-	-
Unigene0096372	67	55	67	193	186	183	2.16	1.91	2.47	8.57	8.42	7.42	2.18	8.13666666666667	1.90010975428307	3.62117271693934e-16	6.49090316034733e-14	WAK2	AGT16921.1 hypothetical protein SHCRBa_201_A23_R_340 [Saccharum hybrid cultivar R570]	-	-	-	-	-	GO:0004672//protein kinase activity;GO:0005509//calcium ion binding;GO:0005524//ATP binding;GO:0030247//polysaccharide binding	GO:0006468//protein phosphorylation
Unigene0073334	536	552	492	1193	2040	1357	10.41	11.60	10.97	31.96	55.74	33.21	10.9933333333333	40.3033333333333	1.87427026537887	3.91314429714841e-16	6.99535191578105e-14	--	XP_002450001.2 uncharacterized protein LOC8070245 [Sorghum bicolor]	-	-	-	-	-	-	-
Unigene0079830	2946	3090	2574	722	1019	916	82.18	93.27	82.40	27.78	39.99	32.19	85.95	33.32	-1.36710923899988	4.08036793855982e-16	7.27468178551517e-14	GLO1	OEL23460.1 Peroxisomal (S)-2-hydroxy-acid oxidase GLO1 [Dichanthelium oligosanthes]	Metabolism;Metabolism;Metabolism;Metabolism;Cellular Processes	Global and overview maps;Global and overview maps;Global and overview maps;Carbohydrate metabolism;Transport and catabolism	ko01100//Metabolic pathways;ko01110//Biosynthesis of secondary metabolites;ko01200//Carbon metabolism;ko00630//Glyoxylate and dicarboxylate metabolism;ko04146//Peroxisome	K11517;K11517;K11517;K11517;K11517	GO:0005575//cellular_component;GO:0005622//intracellular;GO:0005623//cell;GO:0005737//cytoplasm;GO:0005777//peroxisome;GO:0042579//microbody;GO:0043226//organelle;GO:0043227//membrane-bounded organelle;GO:0043229//intracellular organelle;GO:0043231//intracellular membrane-bounded organelle;GO:0044424//intracellular part;GO:0044444//cytoplasmic part;GO:0044464//cell part	GO:0000166//nucleotide binding;GO:0003674//molecular_function;GO:0003824//catalytic activity;GO:0003938//IMP dehydrogenase activity;GO:0003973//(S)-2-hydroxy-acid oxidase activity;GO:0004452//isopentenyl-diphosphate delta-isomerase activity;GO:0005488//binding;GO:0008891//glycolate oxidase activity;GO:0010181//FMN binding;GO:0015930//glutamate synthase activity;GO:0016491//oxidoreductase activity…	GO:0000105//histidine biosynthetic process;GO:0006537//glutamate biosynthetic process;GO:0008150//biological_process;GO:0008152//metabolic process;GO:0008299//isoprenoid biosynthetic process;GO:0009152//purine ribonucleotide biosynthetic process;GO:0009853//photorespiration;GO:0009854//oxidative photosynthetic carbon pathway;GO:0009987//cellular process;GO:0010109//regulation of photosynthesis;GO…
Unigene0045109	24	24	21	248	144	122	0.50	0.54	0.51	7.18	4.25	3.23	0.516666666666667	4.88666666666667	3.24154498285957	4.192500766251e-16	7.43462662618446e-14	--	BAF04712.2 Os01g0293600 [Oryza sativa Japonica Group]	-	-	-	-	-	-	-
Unigene0014846	660	503	476	149	140	173	15.87	13.09	13.13	4.94	4.74	5.24	14.03	4.97333333333333	-1.49622997408582	4.43376631693028e-16	7.84149999123866e-14	SAMDC	XP_002462404.2 S-adenosylmethionine decarboxylase proenzyme [Sorghum bicolor]	Metabolism;Metabolism;Metabolism	Global and overview maps;Amino acid metabolism;Amino acid metabolism	ko01100//Metabolic pathways;ko00270//Cysteine and methionine metabolism;ko00330//Arginine and proline metabolism	K01611;K01611;K01611	-	GO:0004014//adenosylmethionine decarboxylase activity	GO:0006597//spermine biosynthetic process;GO:0008295//spermidine biosynthetic process
Unigene0001083	1381	2359	1270	144	192	335	13.30	24.58	14.04	1.91	2.60	4.07	17.3066666666667	2.86	-2.5972408304996	4.47917478968488e-16	7.90074017025214e-14	RE1	AAN40030.1 putative gag-pol polyprotein [Zea mays]	-	-	-	-	-	-	GO:0015074//DNA integration
Unigene0075859	3149	1752	2644	499	291	346	58.28	35.09	56.16	12.74	7.58	8.07	49.8433333333333	9.46333333333333	-2.39698020522668	4.54664200449254e-16	7.99847191039667e-14	EPHX2	XP_002443655.2 uncharacterized protein LOC8071538 [Sorghum bicolor]	Metabolism;Cellular Processes;Metabolism	Global and overview maps;Transport and catabolism;Lipid metabolism	ko01100//Metabolic pathways;ko04146//Peroxisome;ko00590//Arachidonic acid metabolism	K08726;K08726;K08726	-	GO:0003674//molecular_function;GO:0003824//catalytic activity;GO:0016788//hydrolase activity, acting on ester bonds;GO:0047570//3-oxoadipate enol-lactonase activity;GO:0070205//2-succinyl-6-hydroxy-2,4-cyclohexadiene-1-carboxylate synthase activity	GO:0006112//energy reserve metabolic process;GO:0009102//biotin biosynthetic process;GO:0009234//menaquinone biosynthetic process;GO:0015979//photosynthesis;GO:0030163//protein catabolic process;GO:0042952//beta-ketoadipate pathway
Unigene0025320	306	595	307	39	37	20	26.14	55.00	30.10	4.60	4.45	2.15	37.08	3.73333333333333	-3.31210501240172	4.76448384827132e-16	8.3595263964299e-14	--	KXG20267.1 hypothetical protein SORBI_3010G178000 [Sorghum bicolor]	-	-	-	-	GO:0016021//integral component of membrane	-	GO:0007606//sensory perception of chemical stimulus
Unigene0071949	0	2	1	69	210	258	0.00	0.05	0.03	2.30	7.15	7.87	0.0266666666666667	5.77333333333333	7.75822321472672	4.90158580485465e-16	8.57738717017335e-14	--	XP_002451051.1 uncharacterized protein LOC8074338 [Sorghum bicolor]	-	-	-	-	-	GO:0005515//protein binding	-
Unigene0010596	217	273	175	0	0	0	4.23	5.76	3.92	0.00	0.00	0.00	4.63666666666667	0.001	-12.1788722987084	5.24382857985849e-16	9.1521368177204e-14	WAKL4	XP_002450344.1 wall-associated receptor kinase 2 isoform X1 [Sorghum bicolor]	-	-	-	-	-	GO:0004672//protein kinase activity;GO:0005509//calcium ion binding;GO:0005524//ATP binding;GO:0030247//polysaccharide binding	GO:0006468//protein phosphorylation
Unigene0094065	1389	1370	1305	467	460	432	40.53	43.26	43.71	18.80	18.89	15.88	42.5	17.8566666666667	-1.25100004591394	5.42100185538348e-16	9.43652716673866e-14	RPS1	XP_002463530.1 30S ribosomal protein S1, chloroplastic [Sorghum bicolor]	-	-	-	-	GO:0000314//organellar small ribosomal subunit;GO:0005575//cellular_component;GO:0005622//intracellular;GO:0005623//cell;GO:0005737//cytoplasm;GO:0005840//ribosome;GO:0009507//chloroplast;GO:0009536//plastid;GO:0022627//cytosolic small ribosomal subunit;GO:0032991//macromolecular complex;GO:0043226//organelle;GO:0043227//membrane-bounded organelle;GO:0043228//non-membrane-bounded organelle;GO:004…	GO:0003674//molecular_function;GO:0003676//nucleic acid binding;GO:0003723//RNA binding;GO:0003735//structural constituent of ribosome;GO:0004654//polyribonucleotide nucleotidyltransferase activity;GO:0005488//binding;GO:0008997//ribonuclease R activity;GO:0016896//exoribonuclease activity, producing 5'-phosphomonoesters;GO:0097159//organic cyclic compound binding;GO:1901363//heterocyclic compoun…	GO:0006401//RNA catabolic process;GO:0006402//mRNA catabolic process;GO:0006412//translation
Unigene0072437	795	697	655	238	195	222	14.32	13.59	13.54	5.91	4.94	5.04	13.8166666666667	5.29666666666667	-1.3832529770346	6.83003697322784e-16	1.18581600036235e-13	PP2A4	AQL09414.1 Serine/threonine-protein phosphatase [Zea mays]	Genetic Information Processing;Cellular Processes	Translation;Transport and catabolism	ko03015//mRNA surveillance pathway;ko04136//Autophagy - other eukaryotes	K04382;K04382	-	GO:0016787//hydrolase activity	-
Unigene0069748	509	544	433	737	760	879	12.98	15.01	12.67	25.92	27.27	28.24	13.5533333333333	27.1433333333333	1.00195018714179	8.54366928785293e-16	1.47177463508827e-13	--	XP_021312241.1 prosaposin-like isoform X1 [Sorghum bicolor]	-	-	-	-	-	-	GO:0006629//lipid metabolic process
Unigene0092408	230	196	200	352	362	414	6.49	5.98	6.48	13.70	14.37	14.72	6.31666666666667	14.2633333333333	1.17507583056503	8.98186648135331e-16	1.54325219890237e-13	NCS1	XP_002454506.2 purine-uracil permease NCS1 [Sorghum bicolor]	-	-	-	-	GO:0005575//cellular_component;GO:0005622//intracellular;GO:0005623//cell;GO:0005737//cytoplasm;GO:0005886//plasma membrane;GO:0009507//chloroplast;GO:0009526//plastid envelope;GO:0009536//plastid;GO:0009941//chloroplast envelope;GO:0016020//membrane;GO:0016021//integral component of membrane;GO:0031090//organelle membrane;GO:0031224//intrinsic component of membrane;GO:0031967//organelle envelope…	GO:0003674//molecular_function;GO:0005215//transporter activity;GO:0015205//nucleobase transmembrane transporter activity;GO:0022857//transmembrane transporter activity	GO:0006139//nucleobase-containing compound metabolic process;GO:0006206//pyrimidine nucleobase metabolic process;GO:0006725//cellular aromatic compound metabolic process;GO:0006807//nitrogen compound metabolic process;GO:0006810//transport;GO:0008150//biological_process;GO:0008152//metabolic process;GO:0008655//pyrimidine-containing compound salvage;GO:0009058//biosynthetic process;GO:0009112//nu…
Unigene0009682	2358	2062	2002	3669	3256	3438	19.82	18.76	19.31	42.54	38.51	36.41	19.2966666666667	39.1533333333333	1.02078348126854	9.89696171535453e-16	1.69608861727582e-13	PNSB5	XP_002459027.1 wall-associated receptor kinase-like 20 [Sorghum bicolor]	-	-	-	-	GO:0005575//cellular_component;GO:0016020//membrane;GO:0016021//integral component of membrane;GO:0031224//intrinsic component of membrane;GO:0044425//membrane part	GO:0000166//nucleotide binding;GO:0003674//molecular_function;GO:0003824//catalytic activity;GO:0004672//protein kinase activity;GO:0004674//protein serine/threonine kinase activity;GO:0005488//binding;GO:0005524//ATP binding;GO:0008144//drug binding;GO:0016301//kinase activity;GO:0016740//transferase activity;GO:0016772//transferase activity, transferring phosphorus-containing groups;GO:0016773/…	GO:0006464//cellular protein modification process;GO:0006468//protein phosphorylation;GO:0006793//phosphorus metabolic process;GO:0006796//phosphate-containing compound metabolic process;GO:0006807//nitrogen compound metabolic process;GO:0008150//biological_process;GO:0008152//metabolic process;GO:0009877//nodulation;GO:0009987//cellular process;GO:0016310//phosphorylation;GO:0019538//protein met…
Unigene0018792	327	266	278	0	1	1	10.49	9.24	10.24	0.00	0.05	0.04	9.99	0.03	-8.37937836707126	1.04619864201113e-15	1.78370144821239e-13	--	-	-	-	-	-	-	-	-
Unigene0049774	1025	880	785	1431	1436	1449	25.19	23.40	22.14	48.50	49.64	44.86	23.5766666666667	47.6666666666667	1.01562098058787	1.18672545588931e-15	2.00780626748701e-13	RPL10	XP_002465435.1 50S ribosomal protein L10, chloroplastic [Sorghum bicolor]	Genetic Information Processing	Translation	ko03010//Ribosome	K02864	GO:0005575//cellular_component;GO:0005622//intracellular;GO:0005623//cell;GO:0005737//cytoplasm;GO:0005840//ribosome;GO:0009507//chloroplast;GO:0009536//plastid;GO:0032991//macromolecular complex;GO:0043226//organelle;GO:0043227//membrane-bounded organelle;GO:0043228//non-membrane-bounded organelle;GO:0043229//intracellular organelle;GO:0043231//intracellular membrane-bounded organelle;GO:0043232…	GO:0003674//molecular_function;GO:0003676//nucleic acid binding;GO:0003723//RNA binding;GO:0005488//binding;GO:0019843//rRNA binding;GO:0097159//organic cyclic compound binding;GO:1901363//heterocyclic compound binding	GO:0008150//biological_process;GO:0022613//ribonucleoprotein complex biogenesis;GO:0042254//ribosome biogenesis;GO:0044085//cellular component biogenesis;GO:0071840//cellular component organization or biogenesis
Unigene0020172	344	296	355	1077	820	775	8.61	8.02	10.20	37.19	28.88	24.44	8.94333333333333	30.17	1.75423014260734	1.26712127558216e-15	2.13837193992774e-13	--	XP_002463218.1 uncharacterized protein LOC8063500 [Sorghum bicolor]	-	-	-	-	GO:0005575//cellular_component;GO:0005622//intracellular;GO:0005623//cell;GO:0005737//cytoplasm;GO:0009342//glutamate synthase complex (NADPH);GO:0009507//chloroplast;GO:0009509//chromoplast;GO:0009536//plastid;GO:0043226//organelle;GO:0043227//membrane-bounded organelle;GO:0043229//intracellular organelle;GO:0043231//intracellular membrane-bounded organelle;GO:0044424//intracellular part;GO:0044…	GO:0003674//molecular_function;GO:0003824//catalytic activity;GO:0004148//dihydrolipoyl dehydrogenase activity;GO:0004729//oxygen-dependent protoporphyrinogen oxidase activity;GO:0016166//phytoene dehydrogenase activity;GO:0016491//oxidoreductase activity;GO:0016705//oxidoreductase activity, acting on paired donors, with incorporation or reduction of molecular oxygen;GO:0045181//glutamate synthas…	GO:0006096//glycolytic process;GO:0006537//glutamate biosynthetic process;GO:0006629//lipid metabolic process;GO:0006720//isoprenoid metabolic process;GO:0006721//terpenoid metabolic process;GO:0006779//porphyrin-containing compound biosynthetic process;GO:0006950//response to stress;GO:0008150//biological_process;GO:0008152//metabolic process;GO:0008299//isoprenoid biosynthetic process;GO:000861…
Unigene0069671	361	249	281	714	1393	963	10.92	8.15	9.76	29.80	59.30	36.71	9.61	41.9366666666667	2.12560385735466	1.52344556091228e-15	2.55792294913478e-13	IRO3	XP_021307582.1 transcription factor bHLH47-like [Sorghum bicolor]	-	-	-	-	-	GO:0046983//protein dimerization activity	-
Unigene0100048	1137	1378	1045	2614	2277	2282	40.67	53.34	42.90	128.97	114.59	102.85	45.6366666666667	115.47	1.33925275182725	1.6008464681329e-15	2.67434104432015e-13	OHP1	PWZ12821.1 Light-harvesting complex-like protein OHP1, chloroplastic [Zea mays]	-	-	-	-	-	-	-
Unigene0097479	192	176	203	0	0	0	4.05	4.02	4.92	0.00	0.00	0.00	4.33	0.001	-12.0801513096141	1.70603567336882e-15	2.83578190298663e-13	--	-	-	-	-	-	-	-	-
Unigene0002473	124	96	130	383	286	337	0.69	0.58	0.83	2.93	2.23	2.36	0.7	2.50666666666667	1.84034333401152	1.714080444971e-15	2.84203108178416e-13	TY3B-G	KAE8790105.1 RNA-directed DNA polymerase [Hordeum vulgare]	-	-	-	-	-	GO:0004190//aspartic-type endopeptidase activity	GO:0006508//proteolysis;GO:0008150//biological_process;GO:0015074//DNA integration
Unigene0020545	156	156	130	439	315	370	2.65	2.87	2.53	10.28	7.52	7.91	2.68333333333333	8.57	1.67526892183168	1.83787229073793e-15	3.03212353398808e-13	SBT1.5	XP_002444456.1 subtilisin-like protease SBT1.5 [Sorghum bicolor]	-	-	-	-	GO:0005575//cellular_component;GO:0005576//extracellular region	GO:0003674//molecular_function;GO:0003824//catalytic activity;GO:0004175//endopeptidase activity;GO:0004252//serine-type endopeptidase activity;GO:0008233//peptidase activity;GO:0008236//serine-type peptidase activity;GO:0016787//hydrolase activity;GO:0017171//serine hydrolase activity;GO:0070011//peptidase activity, acting on L-amino acid peptides	GO:0006508//proteolysis;GO:0006807//nitrogen compound metabolic process;GO:0008150//biological_process;GO:0008152//metabolic process;GO:0009306//protein secretion;GO:0019538//protein metabolic process;GO:0043170//macromolecule metabolic process;GO:0044238//primary metabolic process;GO:0071704//organic substance metabolic process;GO:1901564//organonitrogen compound metabolic process
Unigene0043035	13281	16187	12869	5005	4929	5326	420.97	555.23	468.14	218.84	219.82	212.71	481.446666666667	217.123333333333	-1.14886121447895	1.86843096773568e-15	3.0748902888875e-13	CIPK7	ACQ83485.1 CBL-interacting protein kinase 04 [Sorghum bicolor]	-	-	-	-	GO:0005575//cellular_component;GO:0005622//intracellular;GO:0005623//cell;GO:0005634//nucleus;GO:0005737//cytoplasm;GO:0043226//organelle;GO:0043227//membrane-bounded organelle;GO:0043229//intracellular organelle;GO:0043231//intracellular membrane-bounded organelle;GO:0044424//intracellular part;GO:0044464//cell part	GO:0000166//nucleotide binding;GO:0003674//molecular_function;GO:0003824//catalytic activity;GO:0004672//protein kinase activity;GO:0004674//protein serine/threonine kinase activity;GO:0005488//binding;GO:0005524//ATP binding;GO:0008144//drug binding;GO:0016301//kinase activity;GO:0016709//oxidoreductase activity, acting on paired donors, with incorporation or reduction of molecular oxygen, NAD(P…	GO:0006464//cellular protein modification process;GO:0006468//protein phosphorylation;GO:0006744//ubiquinone biosynthetic process;GO:0006793//phosphorus metabolic process;GO:0006796//phosphate-containing compound metabolic process;GO:0006807//nitrogen compound metabolic process;GO:0007154//cell communication;GO:0007165//signal transduction;GO:0008150//biological_process;GO:0008152//metabolic proc…
Unigene0025673	178	199	169	0	0	0	4.50	5.45	4.91	0.00	0.00	0.00	4.95333333333333	0.001	-12.2741839947048	2.55696395158013e-15	4.18723365917771e-13	--	-	-	-	-	-	-	GO:0008234//cysteine-type peptidase activity	GO:0006508//proteolysis
Unigene0097209	1152	1176	950	2975	2052	2355	14.70	16.24	13.91	52.36	36.84	37.86	14.95	42.3533333333333	1.50233003399416	2.56777420108696e-15	4.1945793242485e-13	Eif5b	OQU79180.1 hypothetical protein SORBI_3008G106000 [Sorghum bicolor]	Genetic Information Processing	Translation	ko03013//RNA transport	K03243	GO:0005737//cytoplasm	GO:0003743//translation initiation factor activity	GO:0006413//translational initiation
Unigene0039371	218	232	213	584	486	467	14.46	16.65	16.22	53.44	45.36	39.04	15.7766666666667	45.9466666666667	1.54216777948658	3.03122947384828e-15	4.92738238148445e-13	--	XP_004970668.1 uncharacterized protein LOC101777882 [Setaria italica]	-	-	-	-	-	-	-
Unigene0037808	6877	8421	6652	17878	14025	14550	401.14	531.55	445.30	1438.49	1151.00	1069.38	459.33	1219.62333333333	1.40883273897606	3.20216349092274e-15	5.19251557567183e-13	PSAG	NP_001151214.1 photosystem I reaction center subunit V [Zea mays]	Metabolism	Energy metabolism	ko00195//Photosynthesis	K08905	GO:0005575//cellular_component;GO:0005622//intracellular;GO:0005623//cell;GO:0005737//cytoplasm;GO:0009507//chloroplast;GO:0009521//photosystem;GO:0009522//photosystem I;GO:0009526//plastid envelope;GO:0009534//chloroplast thylakoid;GO:0009535//chloroplast thylakoid membrane;GO:0009536//plastid;GO:0009579//thylakoid;GO:0009941//chloroplast envelope;GO:0016020//membrane;GO:0016021//integral compon…	-	GO:0006091//generation of precursor metabolites and energy;GO:0006139//nucleobase-containing compound metabolic process;GO:0006725//cellular aromatic compound metabolic process;GO:0006732//coenzyme metabolic process;GO:0006733//oxidoreduction coenzyme metabolic process;GO:0006739//NADP metabolic process;GO:0006740//NADPH regeneration;GO:0006753//nucleoside phosphate metabolic process;GO:0006793//…
Unigene0051618	1	5	3	52	70	85	0.11	0.59	0.37	7.80	10.72	11.65	0.356666666666667	10.0566666666667	4.81743199474556	3.27763685602393e-15	5.30193735524924e-13	--	KXG38375.1 hypothetical protein SORBI_3001G225200 [Sorghum bicolor]	-	-	-	-	-	-	-
Unigene0001175	18	27	27	154	108	122	0.85	1.38	1.47	10.05	7.19	7.27	1.23333333333333	8.17	2.72777330835053	3.38350826635995e-15	5.45804744197794e-13	--	-	-	-	-	-	-	-	-
Unigene0056152	1465	1599	1200	3257	2791	2662	45.30	53.51	42.58	138.92	121.42	103.72	47.13	121.353333333333	1.36449615051447	3.39060273528378e-15	5.45804744197794e-13	OsI_10887	XP_021304859.1 fructose-1,6-bisphosphatase, chloroplastic [Sorghum bicolor]	Metabolism;Metabolism;Metabolism;Metabolism;Metabolism;Metabolism;Metabolism	Global and overview maps;Global and overview maps;Global and overview maps;Carbohydrate metabolism;Energy metabolism;Carbohydrate metabolism;Carbohydrate metabolism	ko01100//Metabolic pathways;ko01110//Biosynthesis of secondary metabolites;ko01200//Carbon metabolism;ko00010//Glycolysis / Gluconeogenesis;ko00710//Carbon fixation in photosynthetic organisms;ko00030//Pentose phosphate pathway;ko00051//Fructose and mannose metabolism	K03841;K03841;K03841;K03841;K03841;K03841;K03841	GO:0005575//cellular_component;GO:0005576//extracellular region;GO:0005622//intracellular;GO:0005623//cell;GO:0005737//cytoplasm;GO:0005829//cytosol;GO:0009507//chloroplast;GO:0009526//plastid envelope;GO:0009532//plastid stroma;GO:0009536//plastid;GO:0009570//chloroplast stroma;GO:0010319//stromule;GO:0031967//organelle envelope;GO:0031975//envelope;GO:0043226//organelle;GO:0043227//membrane-bou…	GO:0003674//molecular_function;GO:0003824//catalytic activity;GO:0005488//binding;GO:0016787//hydrolase activity;GO:0016788//hydrolase activity, acting on ester bonds;GO:0016791//phosphatase activity;GO:0019203//carbohydrate phosphatase activity;GO:0042132//fructose 1,6-bisphosphate 1-phosphatase activity;GO:0042578//phosphoric ester hydrolase activity;GO:0043167//ion binding;GO:0043169//cation b…	GO:0005975//carbohydrate metabolic process;GO:0005984//disaccharide metabolic process;GO:0005985//sucrose metabolic process;GO:0005986//sucrose biosynthetic process;GO:0005996//monosaccharide metabolic process;GO:0006000//fructose metabolic process;GO:0006002//fructose 6-phosphate metabolic process;GO:0006006//glucose metabolic process;GO:0006091//generation of precursor metabolites and energy;GO…
Unigene0043517	76	57	77	235	199	206	2.76	2.24	3.21	11.77	10.17	9.43	2.73666666666667	10.4566666666667	1.9339314020658	3.92800873007763e-15	6.29259408203402e-13	--	-	-	-	-	-	-	-	-
Unigene0007440	22032	20470	18372	47270	36653	36945	1271.60	1278.50	1216.91	3763.34	2976.33	2686.74	1255.67	3142.13666666667	1.323288569373	3.95932053662015e-15	6.32432092586469e-13	PSAL	RLN28707.1 hypothetical protein C2845_PM05G19280 [Panicum miliaceum]	Metabolism	Energy metabolism	ko00195//Photosynthesis	K02699	GO:0009522//photosystem I;GO:0009538//photosystem I reaction center	-	GO:0015979//photosynthesis
Unigene0012147	1031	1276	870	303	260	330	12.86	17.22	12.45	5.21	4.56	5.19	14.1766666666667	4.98666666666667	-1.50737067973813	3.96688505346598e-15	6.32432092586469e-13	CIPK21	NP_001147716.1 CBL-interacting serine/threonine-protein kinase 1 [Zea mays]	-	-	-	-	-	GO:0004672//protein kinase activity;GO:0005524//ATP binding;GO:0016709//oxidoreductase activity, acting on paired donors, with incorporation or reduction of molecular oxygen, NAD(P)H as one donor, and incorporation of one atom of oxygen	GO:0006468//protein phosphorylation;GO:0006744//ubiquinone biosynthetic process;GO:0007165//signal transduction
Unigene0078687	4	1	4	46	96	101	0.16	0.04	0.19	2.61	5.55	5.23	0.13	4.46333333333333	5.10153802646206	4.06670311424301e-15	6.46791088591906e-13	--	-	-	-	-	-	-	-	-
Unigene0079137	43	35	38	140	110	150	2.95	2.60	2.99	13.26	10.62	12.97	2.84666666666667	12.2833333333333	2.10935664436194	4.07848677787549e-15	6.47113397325976e-13	HIS2A	OEL22708.1 putative histone H2AXb [Dichanthelium oligosanthes]	-	-	-	-	GO:0000228//nuclear chromosome;GO:0000785//chromatin;GO:0000786//nucleosome;GO:0000790//nuclear chromatin;GO:0005575//cellular_component;GO:0005622//intracellular;GO:0005623//cell;GO:0005634//nucleus;GO:0005694//chromosome;GO:0031974//membrane-enclosed lumen;GO:0031981//nuclear lumen;GO:0032991//macromolecular complex;GO:0032993//protein-DNA complex;GO:0043226//organelle;GO:0043227//membrane-boun…	GO:0003674//molecular_function;GO:0003676//nucleic acid binding;GO:0003677//DNA binding;GO:0005488//binding;GO:0005515//protein binding;GO:0046982//protein heterodimerization activity;GO:0046983//protein dimerization activity;GO:0097159//organic cyclic compound binding;GO:1901363//heterocyclic compound binding	GO:0006325//chromatin organization;GO:0006342//chromatin silencing;GO:0006355//regulation of transcription, DNA-templated;GO:0006996//organelle organization;GO:0008150//biological_process;GO:0009889//regulation of biosynthetic process;GO:0009890//negative regulation of biosynthetic process;GO:0009892//negative regulation of metabolic process;GO:0009987//cellular process;GO:0010468//regulation of …
Unigene0051608	342	98	371	0	0	0	20.14	6.25	25.07	0.00	0.00	0.00	17.1533333333333	0.001	-14.0662013359	4.19521261350387e-15	6.62464026078103e-13	--	ABG66113.1 retrotransposon protein, putative, Ty1-copia subclass [Oryza sativa Japonica Group]	-	-	-	-	-	-	GO:0015074//DNA integration
Unigene0038018	81	61	71	384	222	255	1.98	1.61	1.99	12.94	7.63	7.85	1.86	9.47333333333333	2.34856952741359	4.35108801381337e-15	6.85446221501496e-13	--	ACG29240.1 hypothetical protein [Zea mays]	-	-	-	-	-	-	-
Unigene0086288	127	111	102	13	8	10	19.94	18.86	18.38	2.81	1.77	1.98	19.06	2.18666666666667	-3.12374290001301	4.49911999698135e-15	7.0708681620805e-13	HSP70	XP_002456611.1 heat shock 70 kDa protein [Sorghum bicolor]	Genetic Information Processing;Cellular Processes;Genetic Information Processing	Folding, sorting and degradation;Transport and catabolism;Transcription	ko04141//Protein processing in endoplasmic reticulum;ko04144//Endocytosis;ko03040//Spliceosome	K03283;K03283;K03283	-	GO:0005515//protein binding;GO:0005524//ATP binding;GO:0016887//ATPase activity;GO:0051082//unfolded protein binding	GO:0006457//protein folding;GO:0006950//response to stress
Unigene0002082	703	159	878	22	26	25	8.01	1.96	11.48	0.35	0.42	0.36	7.15	0.376666666666667	-4.24658296997172	4.60142766513072e-15	7.21455994342316e-13	--	XP_021321656.1 uncharacterized protein LOC110437512 [Sorghum bicolor]	-	-	-	-	GO:0005801//cis-Golgi network;GO:0016020//membrane	-	GO:0006886//intracellular protein transport
Unigene0073077	2610	2941	2519	915	1010	948	49.48	60.33	54.80	23.93	26.94	22.64	54.87	24.5033333333333	-1.16303955489188	5.3234711535557e-15	8.28786980859439e-13	PAO	PWZ53342.1 Pheophorbide a oxygenase, chloroplastic [Zea mays]	Metabolism;Metabolism	Global and overview maps;Metabolism of cofactors and vitamins	ko01110//Biosynthesis of secondary metabolites;ko00860//Porphyrin and chlorophyll metabolism	K13071;K13071	GO:0005575//cellular_component;GO:0005622//intracellular;GO:0005623//cell;GO:0005737//cytoplasm;GO:0009507//chloroplast;GO:0009526//plastid envelope;GO:0009528//plastid inner membrane;GO:0009534//chloroplast thylakoid;GO:0009535//chloroplast thylakoid membrane;GO:0009536//plastid;GO:0009579//thylakoid;GO:0009706//chloroplast inner membrane;GO:0009941//chloroplast envelope;GO:0016020//membrane;GO:…	GO:0003674//molecular_function;GO:0003824//catalytic activity;GO:0004497//monooxygenase activity;GO:0005488//binding;GO:0010277//chlorophyllide a oxygenase [overall] activity;GO:0016491//oxidoreductase activity;GO:0016701//oxidoreductase activity, acting on single donors with incorporation of molecular oxygen;GO:0016703//oxidoreductase activity, acting on single donors with incorporation of molec…	GO:0000003//reproduction;GO:0002376//immune system process;GO:0003006//developmental process involved in reproduction;GO:0006725//cellular aromatic compound metabolic process;GO:0006778//porphyrin-containing compound metabolic process;GO:0006787//porphyrin-containing compound catabolic process;GO:0006807//nitrogen compound metabolic process;GO:0006950//response to stress;GO:0006952//defense respo…
Unigene0088383	301	312	294	476	499	684	2.57	2.89	2.89	5.61	6.00	7.37	2.78333333333333	6.32666666666667	1.1846318896597	5.44892793911253e-15	8.46332081446888e-13	At5g15280	XP_021303545.1 pentatricopeptide repeat-containing protein At5g15280 [Sorghum bicolor]	-	-	-	-	GO:0005575//cellular_component;GO:0005622//intracellular;GO:0005623//cell;GO:0005737//cytoplasm;GO:0005739//mitochondrion;GO:0005886//plasma membrane;GO:0009898//cytoplasmic side of plasma membrane;GO:0016020//membrane;GO:0016021//integral component of membrane;GO:0031224//intrinsic component of membrane;GO:0043190//ATP-binding cassette (ABC) transporter complex;GO:0043226//organelle;GO:0043227//…	GO:0003674//molecular_function;GO:0003676//nucleic acid binding;GO:0003723//RNA binding;GO:0003824//catalytic activity;GO:0004518//nuclease activity;GO:0004519//endonuclease activity;GO:0005488//binding;GO:0005524//ATP binding;GO:0015440//peptide-transporting ATPase activity;GO:0016787//hydrolase activity;GO:0016788//hydrolase activity, acting on ester bonds;GO:0048037//cofactor binding;GO:005153…	GO:0006139//nucleobase-containing compound metabolic process;GO:0006725//cellular aromatic compound metabolic process;GO:0006807//nitrogen compound metabolic process;GO:0008150//biological_process;GO:0008152//metabolic process;GO:0009451//RNA modification;GO:0009987//cellular process;GO:0015833//peptide transport;GO:0016043//cellular component organization;GO:0016070//RNA metabolic process;GO:003…
Unigene0068507	218	152	153	0	0	0	12.21	9.21	9.83	0.00	0.00	0.00	10.4166666666667	0.001	-13.346606068603	5.85631934959395e-15	9.05367859915548e-13	--	-	-	-	-	-	GO:0005576//extracellular region	GO:0019871//sodium channel inhibitor activity	GO:0009405//pathogenesis
Unigene0030003	10060	8289	8248	30871	21372	19162	362.20	322.95	340.80	1533.18	1082.61	869.29	341.983333333333	1161.69333333333	1.76423135107784	7.08437742362045e-15	1.09267460346362e-12	GAPA	XP_021318665.1 glyceraldehyde-3-phosphate dehydrogenase A, chloroplastic [Sorghum bicolor]	Metabolism;Metabolism;Metabolism	Global and overview maps;Global and overview maps;Energy metabolism	ko01100//Metabolic pathways;ko01200//Carbon metabolism;ko00710//Carbon fixation in photosynthetic organisms	K05298;K05298;K05298	GO:0005575//cellular_component;GO:0005622//intracellular;GO:0005623//cell;GO:0005737//cytoplasm;GO:0009507//chloroplast;GO:0009536//plastid;GO:0043226//organelle;GO:0043227//membrane-bounded organelle;GO:0043229//intracellular organelle;GO:0043231//intracellular membrane-bounded organelle;GO:0044424//intracellular part;GO:0044444//cytoplasmic part;GO:0044464//cell part	GO:0000166//nucleotide binding;GO:0003674//molecular_function;GO:0003824//catalytic activity;GO:0004073//aspartate-semialdehyde dehydrogenase activity;GO:0005488//binding;GO:0005515//protein binding;GO:0016491//oxidoreductase activity;GO:0016620//oxidoreductase activity, acting on the aldehyde or oxo group of donors, NAD or NADP as acceptor;GO:0016903//oxidoreductase activity, acting on the aldeh…	GO:0005975//carbohydrate metabolic process;GO:0005996//monosaccharide metabolic process;GO:0006006//glucose metabolic process;GO:0006094//gluconeogenesis;GO:0006096//glycolytic process;GO:0008150//biological_process;GO:0008152//metabolic process;GO:0008615//pyridoxine biosynthetic process;GO:0009058//biosynthetic process;GO:0009086//methionine biosynthetic process;GO:0009088//threonine biosynthet…
Unigene0099723	63	52	49	128	186	206	2.24	2.00	2.00	6.27	9.30	9.22	2.08	8.26333333333333	1.99014033722447	7.37965584165416e-15	1.13557664670577e-12	CXE15	XP_002455176.1 probable carboxylesterase 15 [Sorghum bicolor]	-	-	-	-	-	GO:0016787//hydrolase activity	-
Unigene0032167	1	1	0	80	303	347	0.02	0.02	0.00	2.37	9.14	9.38	0.0133333333333333	6.96333333333333	9.02859677706711	7.90124751483928e-15	1.21302439277586e-12	--	KAB8102348.1 hypothetical protein EE612_033828, partial [Oryza sativa]	-	-	-	-	-	-	-
Unigene0016157	114	112	123	13	7	7	7.37	7.84	9.13	1.16	0.64	0.57	8.11333333333334	0.79	-3.36037020381547	8.13058067853e-15	1.24534958836366e-12	--	-	-	-	-	-	-	-	-
Unigene0012539	633	602	549	209	183	211	10.77	11.08	10.72	4.91	4.38	4.52	10.8566666666667	4.60333333333333	-1.23783040013786	8.38235820428989e-15	1.28095567010349e-12	Os08g0536000	ACN27571.1 unknown [Zea mays]	Metabolism;Metabolism;Metabolism;Metabolism;Metabolism;Metabolism	Global and overview maps;Global and overview maps;Global and overview maps;Carbohydrate metabolism;Carbohydrate metabolism;Carbohydrate metabolism	ko01100//Metabolic pathways;ko01110//Biosynthesis of secondary metabolites;ko01200//Carbon metabolism;ko00010//Glycolysis / Gluconeogenesis;ko00620//Pyruvate metabolism;ko00020//Citrate cycle (TCA cycle)	K00162;K00162;K00162;K00162;K00162;K00162	GO:0005575//cellular_component;GO:0005622//intracellular;GO:0005623//cell;GO:0005737//cytoplasm;GO:0005739//mitochondrion;GO:0005759//mitochondrial matrix;GO:0031974//membrane-enclosed lumen;GO:0043226//organelle;GO:0043227//membrane-bounded organelle;GO:0043229//intracellular organelle;GO:0043231//intracellular membrane-bounded organelle;GO:0043233//organelle lumen;GO:0044422//organelle part;GO:…	GO:0003674//molecular_function;GO:0003824//catalytic activity;GO:0004738//pyruvate dehydrogenase activity;GO:0004739//pyruvate dehydrogenase (acetyl-transferring) activity;GO:0008661//1-deoxy-D-xylulose-5-phosphate synthase activity;GO:0016491//oxidoreductase activity;GO:0016624//oxidoreductase activity, acting on the aldehyde or oxo group of donors, disulfide as acceptor;GO:0016903//oxidoreducta…	GO:0005975//carbohydrate metabolic process;GO:0006082//organic acid metabolic process;GO:0006084//acetyl-CoA metabolic process;GO:0006085//acetyl-CoA biosynthetic process;GO:0006086//acetyl-CoA biosynthetic process from pyruvate;GO:0006090//pyruvate metabolic process;GO:0006091//generation of precursor metabolites and energy;GO:0006096//glycolytic process;GO:0006139//nucleobase-containing compoun…
Unigene0064301	1070	923	1005	1810	1589	1694	26.11	24.37	28.14	60.92	54.55	52.08	26.2066666666667	55.85	1.09162341766774	9.29094828320644e-15	1.41653855641107e-12	TL17	NP_001132583.1 Thylakoid lumenal 17.4 kDa protein chloroplastic [Zea mays]	-	-	-	-	GO:0005575//cellular_component;GO:0005622//intracellular;GO:0005623//cell;GO:0005737//cytoplasm;GO:0009507//chloroplast;GO:0009534//chloroplast thylakoid;GO:0009536//plastid;GO:0009543//chloroplast thylakoid lumen;GO:0009579//thylakoid;GO:0031976//plastid thylakoid;GO:0031977//thylakoid lumen;GO:0031978//plastid thylakoid lumen;GO:0031984//organelle subcompartment;GO:0043226//organelle;GO:0043227…	-	-
Unigene0038689	343	255	300	0	0	1	4.63	3.72	4.65	0.00	0.00	0.02	4.33333333333333	0.00666666666666667	-9.34429590791582	9.32085426255755e-15	1.41783875321409e-12	--	-	-	-	-	-	-	-	-
Unigene0028145	1019	2178	705	110	152	132	15.30	35.39	12.15	2.28	3.21	2.50	20.9466666666667	2.66333333333333	-2.97541577236622	9.4495756928831e-15	1.43412988353179e-12	CYP89A2	RLM61534.1 hypothetical protein C2845_PM14G02760 [Panicum miliaceum]	Metabolism;Metabolism	Global and overview maps;Amino acid metabolism	ko01100//Metabolic pathways;ko00380//Tryptophan metabolism	K07408;K07408	-	GO:0005506//iron ion binding;GO:0016705//oxidoreductase activity, acting on paired donors, with incorporation or reduction of molecular oxygen;GO:0020037//heme binding	GO:0055114//oxidation-reduction process
Unigene0093959	267	241	213	0	1	1	9.45	9.23	8.66	0.00	0.05	0.04	9.11333333333333	0.03	-8.24687252616375	9.6934059523574e-15	1.46777641454851e-12	--	-	-	-	-	-	-	-	-
Unigene0064176	237	241	244	0	2	0	2.66	2.93	3.14	0.00	0.03	0.00	2.91	0.01	-8.18487534290828	9.85601475780185e-15	1.48899911336432e-12	ABCG51	TKV94322.1 hypothetical protein SEVIR_9G286500v2 [Setaria viridis]	-	-	-	-	GO:0016020//membrane	GO:0008270//zinc ion binding	-
Unigene0086663	726	803	678	5546	2647	2312	18.42	22.04	19.74	194.07	94.47	73.90	20.0666666666667	120.813333333333	2.58990679236245	9.8801864156517e-15	1.48925846240648e-12	RER4	ACG30260.1 hypothetical protein [Zea mays]	-	-	-	-	-	-	-
Unigene0077438	0	0	0	165	80	107	0.00	0.00	0.00	11.23	5.55	6.65	0.001	7.81	12.9311068330293	1.05647100935104e-14	1.58882699052562e-12	--	-	-	-	-	-	-	-	-
Unigene0008571	2	0	1	73	102	115	0.13	0.00	0.07	6.51	9.28	9.37	0.0666666666666667	8.38666666666666	6.97498811199192	1.09462575551105e-14	1.64248346961547e-12	--	-	-	-	-	-	-	-	-
Unigene0016136	0	1	1	92	211	258	0.00	0.05	0.05	5.73	13.40	14.67	0.0333333333333333	11.2666666666667	8.40087943628219	1.21456422180304e-14	1.81424162879328e-12	PATROL1	XP_021302992.1 uncharacterized protein LOC8071279 [Sorghum bicolor]	-	-	-	-	-	-	-
Unigene0023234	1458	1177	1334	464	388	477	52.57	45.92	55.20	23.08	19.68	21.67	51.23	21.4766666666667	-1.25421879775429	1.23596103301346e-14	1.84205410407908e-12	FER1	XP_021321874.1 ferritin-1, chloroplastic [Sorghum bicolor]	-	-	-	-	GO:0005575//cellular_component;GO:0005622//intracellular;GO:0005623//cell;GO:0005737//cytoplasm;GO:0009507//chloroplast;GO:0009536//plastid;GO:0043226//organelle;GO:0043227//membrane-bounded organelle;GO:0043229//intracellular organelle;GO:0043231//intracellular membrane-bounded organelle;GO:0044424//intracellular part;GO:0044444//cytoplasmic part;GO:0044464//cell part	GO:0003674//molecular_function;GO:0003824//catalytic activity;GO:0004322//ferroxidase activity;GO:0005488//binding;GO:0005506//iron ion binding;GO:0008199//ferric iron binding;GO:0016491//oxidoreductase activity;GO:0016722//oxidoreductase activity, oxidizing metal ions;GO:0016724//oxidoreductase activity, oxidizing metal ions, oxygen as acceptor;GO:0043167//ion binding;GO:0043169//cation binding;…	GO:0000041//transition metal ion transport;GO:0006810//transport;GO:0006811//ion transport;GO:0006812//cation transport;GO:0006826//iron ion transport;GO:0006873//cellular ion homeostasis;GO:0006875//cellular metal ion homeostasis;GO:0006879//cellular iron ion homeostasis;GO:0008150//biological_process;GO:0008152//metabolic process;GO:0009987//cellular process;GO:0019725//cellular homeostasis;GO:…
Unigene0045962	13	5	21	92	129	195	0.53	0.22	0.99	5.21	7.45	10.08	0.58	7.58	3.70807304304352	1.26312630413166e-14	1.87831979243542e-12	--	-	-	-	-	-	-	-	-
Unigene0084253	1474	1843	1486	3149	2985	2880	49.52	67.01	57.30	145.94	141.11	121.92	57.9433333333333	136.323333333333	1.23431793070951	1.42764139281304e-14	2.11348286728005e-12	NFYC2	ACR36073.1 unknown [Zea mays]	-	-	-	-	-	GO:0003677//DNA binding	-
Unigene0083061	1194	664	948	3265	2457	2441	78.05	46.97	71.12	294.41	225.98	201.06	65.38	240.483333333333	1.87901562944676	1.53999556552243e-14	2.27473465248504e-12	FDX5	XP_025821689.1 ferredoxin [Panicum hallii]	Metabolism	Energy metabolism	ko00195//Photosynthesis	K02639	-	GO:0009055//electron carrier activity;GO:0016655//oxidoreductase activity, acting on NAD(P)H, quinone or similar compound as acceptor;GO:0051536//iron-sulfur cluster binding	GO:0006814//sodium ion transport;GO:0010124//phenylacetate catabolic process
Unigene0094804	200	165	120	0	0	0	2.53	2.26	1.74	0.00	0.00	0.00	2.17666666666667	0.001	-11.0879047757126	1.58649759700875e-14	2.33821541397365e-12	At2g38610	XP_002456539.1 KH domain-containing protein SPIN1 [Sorghum bicolor]	-	-	-	-	-	GO:0003723//RNA binding	-
Unigene0094731	147	177	136	0	0	0	9.16	11.94	9.73	0.00	0.00	0.00	10.2766666666667	0.001	-13.3270847682734	1.89746746204267e-14	2.78415568622995e-12	--	-	-	-	-	-	-	-	-
Unigene0092732	126	99	108	254	250	247	9.11	7.74	8.96	25.32	25.42	22.49	8.60333333333333	24.41	1.50450465440834	1.9372353365471e-14	2.83368699806126e-12	--	XP_002466982.1 uncharacterized protein LOC8065200 [Sorghum bicolor]	-	-	-	-	-	-	-
Unigene0071772	266	187	195	33	41	48	7.06	5.37	5.94	1.21	1.53	1.60	6.12333333333333	1.44666666666667	-2.08158467866687	1.93976945375563e-14	2.83368699806126e-12	At1g80150	XP_002456459.1 pentatricopeptide repeat-containing protein At1g55890, mitochondrial [Sorghum bicolor]	-	-	-	-	-	-	-
Unigene0008353	0	0	2	153	124	147	0.00	0.00	0.04	4.08	3.37	3.58	0.0133333333333333	3.67666666666667	8.10721707559139	2.09904428155838e-14	3.04908247582286e-12	--	XP_002460846.1 uncharacterized protein LOC8081738 [Sorghum bicolor]	-	-	-	-	-	GO:0005515//protein binding	-
Unigene0002056	154	170	129	0	0	0	1.20	1.43	1.15	0.00	0.00	0.00	1.26	0.001	-10.2992080183873	2.10100824982818e-14	3.04908247582286e-12	--	-	-	-	-	-	-	-	-
Unigene0033528	1263	1246	922	387	361	405	37.66	40.21	31.55	15.92	15.14	15.22	36.4733333333333	15.4266666666667	-1.24141569127509	2.16080664952311e-14	3.12901787357361e-12	BT1	XP_002456811.1 BTB/POZ and TAZ domain-containing protein 1 [Sorghum bicolor]	-	-	-	-	-	GO:0005515//protein binding	-
Unigene0098831	618	518	531	178	167	217	7.36	6.67	7.25	2.92	2.80	3.25	7.09333333333333	2.99	-1.24631826058193	2.18702237951788e-14	3.16008057199095e-12	GBA2	ONM05931.1 Beta-glucosidase GBA2 type family protein [Zea mays]	Metabolism;Metabolism;Metabolism	Global and overview maps;Lipid metabolism;Glycan biosynthesis and metabolism	ko01100//Metabolic pathways;ko00600//Sphingolipid metabolism;ko00511//Other glycan degradation	K17108;K17108;K17108	-	GO:0004133//glycogen debranching enzyme activity;GO:0004553//hydrolase activity, hydrolyzing O-glycosyl compounds	GO:0005980//glycogen catabolic process
Unigene0090410	0	1	0	142	173	179	0.00	0.05	0.00	8.54	10.62	9.84	0.0166666666666667	9.66666666666667	9.17990909001493	2.21254846404925e-14	3.19001389636249e-12	--	XP_002464147.1 uncharacterized protein LOC8057219 [Sorghum bicolor]	-	-	-	-	-	-	-
Unigene0016734	113	81	94	223	531	563	3.65	2.83	3.49	9.94	24.15	22.93	3.32333333333333	19.0066666666667	2.51580262953976	2.24493810047776e-14	3.22969164207996e-12	At1g28600	XP_002438721.2 GDSL esterase/lipase At5g45910 [Sorghum bicolor]	-	-	-	-	-	GO:0016788//hydrolase activity, acting on ester bonds	-
Unigene0001863	86	119	83	353	258	279	2.33	3.48	2.58	13.17	9.82	9.51	2.79666666666667	10.8333333333333	1.95369700236335	2.55995331967245e-14	3.66698108136751e-12	--	ONM02845.1 pfkB-like carbohydrate kinase family protein [Zea mays]	-	-	-	-	-	GO:0004747//ribokinase activity;GO:0047590//5-dehydro-2-deoxygluconokinase activity	GO:0019303//D-ribose catabolic process;GO:0019310//inositol catabolic process
Unigene0006510	965	1020	950	1362	1836	1819	23.28	26.63	26.30	45.33	62.32	55.30	25.4033333333333	54.3166666666667	1.09637713160953	2.84895831170135e-14	4.07216838682451e-12	OVA7	NP_001292796.1 seryl-tRNA synthetase [Zea mays]	Genetic Information Processing	Translation	ko00970//Aminoacyl-tRNA biosynthesis	K01875	GO:0005575//cellular_component;GO:0005622//intracellular;GO:0005623//cell;GO:0005737//cytoplasm;GO:0005739//mitochondrion;GO:0005759//mitochondrial matrix;GO:0009507//chloroplast;GO:0009536//plastid;GO:0031974//membrane-enclosed lumen;GO:0043226//organelle;GO:0043227//membrane-bounded organelle;GO:0043229//intracellular organelle;GO:0043231//intracellular membrane-bounded organelle;GO:0043233//or…	GO:0000166//nucleotide binding;GO:0003674//molecular_function;GO:0003824//catalytic activity;GO:0004812//aminoacyl-tRNA ligase activity;GO:0004828//serine-tRNA ligase activity;GO:0004829//threonine-tRNA ligase activity;GO:0005488//binding;GO:0005524//ATP binding;GO:0008144//drug binding;GO:0016874//ligase activity;GO:0016875//ligase activity, forming carbon-oxygen bonds;GO:0017076//purine nucleot…	GO:0000003//reproduction;GO:0000959//mitochondrial RNA metabolic process;GO:0003006//developmental process involved in reproduction;GO:0006082//organic acid metabolic process;GO:0006139//nucleobase-containing compound metabolic process;GO:0006399//tRNA metabolic process;GO:0006412//translation;GO:0006418//tRNA aminoacylation for protein translation;GO:0006434//seryl-tRNA aminoacylation;GO:0006435…
Unigene0018255	1026	948	747	304	312	336	53.23	53.23	44.48	21.76	22.78	21.97	50.3133333333333	22.17	-1.18233200328154	3.06043172746696e-14	4.35566422809149e-12	MPO1	XP_002445546.1 uncharacterized endoplasmic reticulum membrane protein YGL010W [Sorghum bicolor]	-	-	-	-	-	-	-
Unigene0069692	90	87	86	5	2	4	5.05	5.28	5.53	0.39	0.16	0.28	5.28666666666667	0.276666666666667	-4.25613762435705	3.11228110009832e-14	4.41997231521887e-12	--	VAH67011.1 unnamed protein product [Triticum turgidum subsp. durum] [Triticum turgidum]	-	-	-	-	-	-	-
Unigene0018316	1165	525	537	88	27	52	20.40	9.95	10.79	2.13	0.67	1.15	13.7133333333333	1.31666666666667	-3.38061723546046	3.13072158165224e-14	4.4366606140671e-12	JAMYB	NP_001337742.1 uncharacterized protein LOC109939245 [Zea mays]	-	-	-	-	GO:0005575//cellular_component;GO:0005622//intracellular;GO:0005623//cell;GO:0005634//nucleus;GO:0043226//organelle;GO:0043227//membrane-bounded organelle;GO:0043229//intracellular organelle;GO:0043231//intracellular membrane-bounded organelle;GO:0044424//intracellular part;GO:0044464//cell part	GO:0000981//RNA polymerase II transcription factor activity, sequence-specific DNA binding;GO:0000988//transcription factor activity, protein binding;GO:0000989//transcription factor activity, transcription factor binding;GO:0001067//regulatory region nucleic acid binding;GO:0001076//transcription factor activity, RNA polymerase II transcription factor binding;GO:0001134//transcription factor act…	GO:0006139//nucleobase-containing compound metabolic process;GO:0006351//transcription, DNA-templated;GO:0006355//regulation of transcription, DNA-templated;GO:0006357//regulation of transcription from RNA polymerase II promoter;GO:0006725//cellular aromatic compound metabolic process;GO:0006807//nitrogen compound metabolic process;GO:0006950//response to stress;GO:0006952//defense response;GO:00…
Unigene0023976	0	3	0	58	149	163	0.00	0.13	0.00	3.12	8.17	8.01	0.0433333333333333	6.43333333333333	7.21394541401435	3.23980158753258e-14	4.58145247096664e-12	--	-	-	-	-	-	-	-	-
Unigene0074449	1756	1681	1571	498	314	344	27.18	28.16	27.91	10.63	6.84	6.71	27.75	8.06	-1.78363602759686	3.29864156351939e-14	4.65473416544113e-12	GPN1	AGT16863.1 NADP-dependent glyceraldehyde-3-phosphate dehydrogenase [Saccharum hybrid cultivar R570]	Metabolism;Metabolism;Metabolism;Metabolism	Global and overview maps;Global and overview maps;Carbohydrate metabolism;Carbohydrate metabolism	ko01100//Metabolic pathways;ko01200//Carbon metabolism;ko00010//Glycolysis / Gluconeogenesis;ko00030//Pentose phosphate pathway	K00131;K00131;K00131;K00131	GO:0005575//cellular_component;GO:0005622//intracellular;GO:0005623//cell;GO:0005737//cytoplasm;GO:0044424//intracellular part;GO:0044464//cell part	GO:0003674//molecular_function;GO:0003824//catalytic activity;GO:0003842//1-pyrroline-5-carboxylate dehydrogenase activity;GO:0004350//glutamate-5-semialdehyde dehydrogenase activity;GO:0004491//methylmalonate-semialdehyde dehydrogenase (acylating) activity;GO:0004777//succinate-semialdehyde dehydrogenase (NAD+) activity;GO:0008802//betaine-aldehyde dehydrogenase activity;GO:0008886//glyceraldehy…	GO:0006527//arginine catabolic process;GO:0006561//proline biosynthetic process;GO:0006562//proline catabolic process;GO:0006574//valine catabolic process;GO:0006578//amino-acid betaine biosynthetic process;GO:0008150//biological_process;GO:0008152//metabolic process;GO:0009450//gamma-aminobutyric acid catabolic process;GO:0010124//phenylacetate catabolic process;GO:0055114//oxidation-reduction p…
Unigene0051184	6	0	0	57	104	161	0.06	0.00	0.00	0.83	1.54	2.13	0.02	1.5	6.22881869049588	3.35753186976546e-14	4.72777555555382e-12	--	TVT98139.1 hypothetical protein EJB05_56571 [Eragrostis curvula]	-	-	-	-	-	-	-
Unigene0003312	1018	701	1025	211	125	148	9.60	7.15	11.09	2.74	1.66	1.76	9.28	2.05333333333333	-2.17615695515383	3.38763452002579e-14	4.76005713214302e-12	pol	AAG13508.1 putative gag-pol polyprotein [Oryza sativa Japonica Group]	-	-	-	-	-	-	GO:0048544//recognition of pollen
Unigene0003418	0	2	0	105	186	153	0.00	0.07	0.00	4.93	8.90	6.56	0.0233333333333333	6.79666666666667	8.186291137959	3.48426303752917e-14	4.87517496149809e-12	--	RLM52864.1 hypothetical protein C2845_PMPSC011933 [Panicum miliaceum]	-	-	-	-	-	-	-
Unigene0059310	15	40	11	115	350	432	0.20	0.57	0.17	2.08	6.46	7.14	0.313333333333333	5.22666666666667	4.06012099243757	3.76818551068924e-14	5.26133893557752e-12	NPF5.7	XP_002463617.1 protein NRT1/ PTR FAMILY 5.6 [Sorghum bicolor]	-	-	-	-	GO:0005575//cellular_component;GO:0016020//membrane;GO:0016021//integral component of membrane;GO:0031224//intrinsic component of membrane;GO:0044425//membrane part	GO:0003674//molecular_function;GO:0005215//transporter activity;GO:0015333//peptide:proton symporter activity;GO:0022857//transmembrane transporter activity	GO:0006810//transport;GO:0006857//oligopeptide transport;GO:0008150//biological_process;GO:0015833//peptide transport;GO:0042886//amide transport;GO:0051179//localization;GO:0051234//establishment of localization;GO:0055085//transmembrane transport;GO:0071702//organic substance transport;GO:0071705//nitrogen compound transport
Unigene0065330	182	156	175	24	9	10	4.17	3.87	4.61	0.76	0.29	0.29	4.21666666666667	0.446666666666667	-3.2388324791239	3.80496133486401e-14	5.30152616913552e-12	AMT3-1	AGT16855.1 ammonium transporter 3 member 1-like protein [Saccharum hybrid cultivar R570]	-	-	-	-	GO:0005575//cellular_component;GO:0016020//membrane;GO:0016021//integral component of membrane;GO:0031224//intrinsic component of membrane;GO:0044425//membrane part	GO:0003674//molecular_function;GO:0005215//transporter activity;GO:0008324//cation transmembrane transporter activity;GO:0008519//ammonium transmembrane transporter activity;GO:0015075//ion transmembrane transporter activity;GO:0022857//transmembrane transporter activity	GO:0006810//transport;GO:0006811//ion transport;GO:0006812//cation transport;GO:0008150//biological_process;GO:0015696//ammonium transport;GO:0034220//ion transmembrane transport;GO:0051179//localization;GO:0051234//establishment of localization;GO:0055085//transmembrane transport;GO:0071705//nitrogen compound transport;GO:0072488//ammonium transmembrane transport;GO:0098655//cation transmembrane…
Unigene0036625	165	145	177	27	24	29	13.51	12.85	16.63	3.05	2.76	2.99	14.33	2.93333333333333	-2.28842568145864	3.91067601339835e-14	5.4373973702433e-12	--	-	-	-	-	-	-	-	-
Unigene0004222	307	218	171	0	2	0	4.97	3.82	3.18	0.00	0.05	0.00	3.99	0.0166666666666667	-7.90327934205614	4.31440742375513e-14	5.98619517067547e-12	--	XP_025792627.1 calcium uptake protein, mitochondrial-like [Panicum hallii]	-	-	-	-	-	-	-
Unigene0095890	273	186	218	35	34	54	12.73	9.39	11.67	2.25	2.23	3.17	11.2633333333333	2.55	-2.14306469758378	4.40800186362003e-14	6.10328809183732e-12	CFIS1	ACG26952.1 cleavage and polyadenylation specificity factor 5 [Zea mays]	Genetic Information Processing	Translation	ko03015//mRNA surveillance pathway	K14397	GO:0005575//cellular_component;GO:0005622//intracellular;GO:0005623//cell;GO:0005634//nucleus;GO:0005654//nucleoplasm;GO:0005849//mRNA cleavage factor complex;GO:0031974//membrane-enclosed lumen;GO:0031981//nuclear lumen;GO:0032991//macromolecular complex;GO:0043226//organelle;GO:0043227//membrane-bounded organelle;GO:0043229//intracellular organelle;GO:0043231//intracellular membrane-bounded org…	GO:0003674//molecular_function;GO:0003676//nucleic acid binding;GO:0003723//RNA binding;GO:0003729//mRNA binding;GO:0003824//catalytic activity;GO:0005488//binding;GO:0016787//hydrolase activity;GO:0043167//ion binding;GO:0043169//cation binding;GO:0046872//metal ion binding;GO:0097159//organic cyclic compound binding;GO:1901363//heterocyclic compound binding	GO:0006139//nucleobase-containing compound metabolic process;GO:0006378//mRNA polyadenylation;GO:0006396//RNA processing;GO:0006397//mRNA processing;GO:0006725//cellular aromatic compound metabolic process;GO:0006807//nitrogen compound metabolic process;GO:0008150//biological_process;GO:0008152//metabolic process;GO:0009987//cellular process;GO:0010467//gene expression;GO:0016070//RNA metabolic p…
Unigene0057405	1	0	0	207	127	163	0.02	0.00	0.00	5.50	3.44	3.96	0.00666666666666667	4.3	9.33315535031062	4.68577764517626e-14	6.47437802048708e-12	--	-	-	-	-	-	-	-	-
Unigene0042907	202	153	181	427	374	379	3.01	2.47	3.10	8.79	7.85	7.12	2.86	7.92	1.46948528330122	4.91366745841575e-14	6.7585704546843e-12	NEK5	XP_021312916.1 serine/threonine-protein kinase Nek5 isoform X1 [Sorghum bicolor]	-	-	-	-	GO:0005575//cellular_component;GO:0005622//intracellular;GO:0005623//cell;GO:0005737//cytoplasm;GO:0005856//cytoskeleton;GO:0005874//microtubule;GO:0005881//cytoplasmic microtubule;GO:0005938//cell cortex;GO:0015630//microtubule cytoskeleton;GO:0030863//cortical cytoskeleton;GO:0030981//cortical microtubule cytoskeleton;GO:0043226//organelle;GO:0043228//non-membrane-bounded organelle;GO:0043229//…	GO:0000166//nucleotide binding;GO:0003674//molecular_function;GO:0003824//catalytic activity;GO:0004672//protein kinase activity;GO:0004674//protein serine/threonine kinase activity;GO:0005488//binding;GO:0005524//ATP binding;GO:0008144//drug binding;GO:0016301//kinase activity;GO:0016740//transferase activity;GO:0016772//transferase activity, transferring phosphorus-containing groups;GO:0016773/…	GO:0000226//microtubule cytoskeleton organization;GO:0006464//cellular protein modification process;GO:0006468//protein phosphorylation;GO:0006793//phosphorus metabolic process;GO:0006796//phosphate-containing compound metabolic process;GO:0006807//nitrogen compound metabolic process;GO:0006996//organelle organization;GO:0007010//cytoskeleton organization;GO:0007017//microtubule-based process;GO:…
Unigene0001865	2325	1762	2141	5181	3931	4150	23.91	19.61	25.27	73.51	56.89	53.78	22.93	61.3933333333333	1.4208456477594	4.92203119570055e-14	6.7585704546843e-12	NPF2.11	XP_002442576.1 protein NRT1/ PTR FAMILY 2.9 [Sorghum bicolor]	-	-	-	-	GO:0016020//membrane	GO:0003985//acetyl-CoA C-acetyltransferase activity;GO:0003988//acetyl-CoA C-acyltransferase activity;GO:0015333//peptide:proton symporter activity;GO:0016747//transferase activity, transferring acyl groups other than amino-acyl groups;GO:0022857//transmembrane transporter activity;GO:0033817//beta-ketoacyl-acyl-carrier-protein synthase II activity	GO:0006631//fatty acid metabolic process;GO:0006633//fatty acid biosynthetic process;GO:0009062//fatty acid catabolic process;GO:0015833//peptide transport;GO:0055085//transmembrane transport
Unigene0040386	2714	2157	2218	825	915	1088	36.14	31.09	33.90	15.16	17.14	18.26	33.71	16.8533333333333	-1.00014266452827	5.54672350322801e-14	7.6006156235762e-12	At5g09300	XP_021301887.1 2-oxoisovalerate dehydrogenase subunit alpha 2, mitochondrial-like [Sorghum bicolor]	Metabolism;Metabolism;Metabolism;Metabolism	Global and overview maps;Global and overview maps;Amino acid metabolism;Carbohydrate metabolism	ko01100//Metabolic pathways;ko01110//Biosynthesis of secondary metabolites;ko00280//Valine, leucine and isoleucine degradation;ko00640//Propanoate metabolism	K00166;K00166;K00166;K00166	GO:0005575//cellular_component;GO:0005622//intracellular;GO:0005623//cell;GO:0005737//cytoplasm;GO:0005739//mitochondrion;GO:0005759//mitochondrial matrix;GO:0005947//mitochondrial alpha-ketoglutarate dehydrogenase complex;GO:0030062//mitochondrial tricarboxylic acid cycle enzyme complex;GO:0031974//membrane-enclosed lumen;GO:0032991//macromolecular complex;GO:0043226//organelle;GO:0043227//membr…	GO:0003674//molecular_function;GO:0003824//catalytic activity;GO:0003826//alpha-ketoacid dehydrogenase activity;GO:0003863//3-methyl-2-oxobutanoate dehydrogenase (2-methylpropanoyl-transferring) activity;GO:0004739//pyruvate dehydrogenase (acetyl-transferring) activity;GO:0005488//binding;GO:0008661//1-deoxy-D-xylulose-5-phosphate synthase activity;GO:0016491//oxidoreductase activity;GO:0016624//…	GO:0006082//organic acid metabolic process;GO:0006086//acetyl-CoA biosynthetic process from pyruvate;GO:0006520//cellular amino acid metabolic process;GO:0006807//nitrogen compound metabolic process;GO:0008150//biological_process;GO:0008152//metabolic process;GO:0009056//catabolic process;GO:0009063//cellular amino acid catabolic process;GO:0009081//branched-chain amino acid metabolic process;GO:…
Unigene0086532	1537	1253	1397	423	521	480	26.06	22.99	27.18	9.89	12.43	10.25	25.41	10.8566666666667	-1.2268151563786	6.2228633092165e-14	8.50466558395791e-12	CTPA3	XP_002436953.1 carboxyl-terminal-processing peptidase 3, chloroplastic [Sorghum bicolor]	-	-	-	-	GO:0005575//cellular_component;GO:0005622//intracellular;GO:0005623//cell;GO:0005737//cytoplasm;GO:0009507//chloroplast;GO:0009534//chloroplast thylakoid;GO:0009536//plastid;GO:0009543//chloroplast thylakoid lumen;GO:0009579//thylakoid;GO:0016020//membrane;GO:0031976//plastid thylakoid;GO:0031977//thylakoid lumen;GO:0031978//plastid thylakoid lumen;GO:0031984//organelle subcompartment;GO:0043226/…	GO:0003674//molecular_function;GO:0003824//catalytic activity;GO:0004175//endopeptidase activity;GO:0005515//protein binding;GO:0008233//peptidase activity;GO:0008236//serine-type peptidase activity;GO:0016787//hydrolase activity;GO:0017171//serine hydrolase activity;GO:0070011//peptidase activity, acting on L-amino acid peptides	GO:0006508//proteolysis;GO:0006807//nitrogen compound metabolic process;GO:0008150//biological_process;GO:0008152//metabolic process;GO:0019538//protein metabolic process;GO:0043170//macromolecule metabolic process;GO:0044238//primary metabolic process;GO:0071704//organic substance metabolic process;GO:1901564//organonitrogen compound metabolic process
Unigene0012378	352	313	344	501	552	597	4.83	4.65	5.42	9.49	10.66	10.33	4.96666666666667	10.16	1.0325505721438	6.23212127771108e-14	8.50466558395791e-12	PCMP-H8	XP_002464488.2 pentatricopeptide repeat-containing protein At5g04780 [Sorghum bicolor]	-	-	-	-	-	GO:0008270//zinc ion binding	-
Unigene0017266	1	6	3	34	203	245	0.02	0.11	0.06	0.78	4.77	5.15	0.0633333333333333	3.56666666666667	5.81546756784493	6.46932509115173e-14	8.81023775555164e-12	--	TVU51140.1 hypothetical protein EJB05_02548, partial [Eragrostis curvula]	-	-	-	-	-	GO:0003677//DNA binding;GO:0004803//transposase activity;GO:0016788//hydrolase activity, acting on ester bonds	GO:0006313//transposition, DNA-mediated
Unigene0066775	81	133	67	469	398	304	2.84	5.05	2.70	22.71	19.66	13.45	3.53	18.6066666666667	2.39807953507373	6.56516459913044e-14	8.92243537999035e-12	ACA1	XP_002446414.1 alpha carbonic anhydrase 1, chloroplastic [Sorghum bicolor]	Metabolism;Metabolism	Global and overview maps;Energy metabolism	ko01100//Metabolic pathways;ko00910//Nitrogen metabolism	K01674;K01674	-	-	-
Unigene0088243	513	379	293	56	30	79	29.89	23.90	19.59	4.50	2.46	5.80	24.46	4.25333333333333	-2.52375857548367	6.68677929208192e-14	9.06913243782121e-12	--	-	-	-	-	-	-	-	-
Unigene0063639	139	125	135	0	0	0	3.82	3.72	4.26	0.00	0.00	0.00	3.93333333333333	0.001	-11.9415367384154	7.1059436490733e-14	9.61796723864978e-12	--	-	-	-	-	-	-	-	-
Unigene0046294	133	143	160	344	316	324	6.35	7.39	8.77	22.66	21.23	19.50	7.50333333333333	21.13	1.49368921120194	7.13440317092507e-14	9.63682051124424e-12	GDCSH	XP_002441938.1 glycine cleavage system H protein, mitochondrial [Sorghum bicolor]	Metabolism;Metabolism;Metabolism;Metabolism;Metabolism	Global and overview maps;Global and overview maps;Global and overview maps;Carbohydrate metabolism;Amino acid metabolism	ko01100//Metabolic pathways;ko01110//Biosynthesis of secondary metabolites;ko01200//Carbon metabolism;ko00630//Glyoxylate and dicarboxylate metabolism;ko00260//Glycine, serine and threonine metabolism	K02437;K02437;K02437;K02437;K02437	GO:0005575//cellular_component;GO:0005622//intracellular;GO:0005623//cell;GO:0005737//cytoplasm;GO:0005739//mitochondrion;GO:0005960//glycine cleavage complex;GO:0032991//macromolecular complex;GO:0043226//organelle;GO:0043227//membrane-bounded organelle;GO:0043229//intracellular organelle;GO:0043231//intracellular membrane-bounded organelle;GO:0044424//intracellular part;GO:0044444//cytoplasmic …	GO:0003824//catalytic activity;GO:0004742//dihydrolipoyllysine-residue acetyltransferase activity	GO:0001505//regulation of neurotransmitter levels;GO:0006082//organic acid metabolic process;GO:0006086//acetyl-CoA biosynthetic process from pyruvate;GO:0006520//cellular amino acid metabolic process;GO:0006544//glycine metabolic process;GO:0006546//glycine catabolic process;GO:0006807//nitrogen compound metabolic process;GO:0008150//biological_process;GO:0008152//metabolic process;GO:0009056//c…
Unigene0060754	3203	3786	2509	895	987	1209	31.70	40.55	28.50	12.22	13.74	15.08	33.5833333333333	13.68	-1.29567720269564	7.46411609244331e-14	1.00616891764842e-11	BLH7	XP_002465808.1 BEL1-like homeodomain protein 7 [Sorghum bicolor]	-	-	-	-	-	GO:0003677//DNA binding;GO:0016788//hydrolase activity, acting on ester bonds	GO:0006355//regulation of transcription, DNA-templated
Unigene0084407	0	0	1	88	219	240	0.00	0.00	0.02	2.14	5.43	5.33	0.00666666666666667	4.3	9.33315535031062	8.37307496727633e-14	1.12640786608459e-11	--	OQU91389.1 hypothetical protein SORBI_3001G170600 [Sorghum bicolor]	-	-	-	-	-	-	-
Unigene0006318	50	46	53	126	286	327	0.40	0.39	0.48	1.38	3.18	3.26	0.423333333333333	2.60666666666667	2.62234011053519	8.5621106961905e-14	1.14718445574292e-11	Os04g0500900	PWZ43781.1 putative protein phosphatase 2C 42 [Zea mays]	-	-	-	-	-	GO:0016791//phosphatase activity;GO:0030598//rRNA N-glycosylase activity	GO:0017148//negative regulation of translation
Unigene0067348	2146	1460	1940	3307	3626	3583	172.55	127.04	179.02	366.79	410.20	363.01	159.536666666667	380	1.252111378649	8.67684851702746e-14	1.16021360352076e-11	petM	ACR38704.1 unknown [Zea mays]	-	-	-	-	GO:0005575//cellular_component;GO:0005622//intracellular;GO:0005623//cell;GO:0005737//cytoplasm;GO:0009507//chloroplast;GO:0009512//cytochrome b6f complex;GO:0009534//chloroplast thylakoid;GO:0009535//chloroplast thylakoid membrane;GO:0009536//plastid;GO:0009579//thylakoid;GO:0016020//membrane;GO:0016021//integral component of membrane;GO:0031224//intrinsic component of membrane;GO:0031976//plast…	-	GO:0008150//biological_process;GO:0008152//metabolic process;GO:0009987//cellular process;GO:0015979//photosynthesis;GO:0044237//cellular metabolic process;GO:0055114//oxidation-reduction process
Unigene0093762	171	155	159	23	29	37	2.70	2.64	2.88	0.50	0.64	0.74	2.74	0.626666666666667	-2.12840573200404	9.03386561127647e-14	1.20552119732611e-11	Os07g0583300	XP_021308017.1 putative zinc finger CCCH domain-containing protein 51 isoform X2 [Sorghum bicolor]	-	-	-	-	-	GO:0003676//nucleic acid binding	GO:0008380//RNA splicing
Unigene0020760	240	221	186	50	36	51	21.35	21.28	18.99	6.14	4.51	5.72	20.54	5.45666666666667	-1.9123443605652	9.06056332564505e-14	1.2066559857097e-11	--	-	-	-	-	-	-	-	-
Unigene0043358	6832	5677	5536	2204	1765	1835	86.86	78.10	80.77	38.65	31.57	29.39	81.91	33.2033333333333	-1.3027115111528	9.18855006208152e-14	1.22124853149774e-11	SSIIIA	ONM13687.1 Starch synthase 3 chloroplastic/amyloplastic [Zea mays]	Metabolism;Metabolism;Metabolism	Global and overview maps;Global and overview maps;Carbohydrate metabolism	ko01100//Metabolic pathways;ko01110//Biosynthesis of secondary metabolites;ko00500//Starch and sucrose metabolism	K00703;K00703;K00703	-	GO:0004373//glycogen (starch) synthase activity;GO:0008194//UDP-glycosyltransferase activity;GO:0009011//starch synthase activity;GO:0016757//transferase activity, transferring glycosyl groups;GO:2001070//starch binding	GO:0005978//glycogen biosynthetic process;GO:0010125//mycothiol biosynthetic process;GO:0071793//bacillithiol biosynthetic process
Unigene0057324	9	15	8	87	63	80	0.27	0.49	0.28	3.63	2.68	3.05	0.346666666666667	3.12	3.16992500144231	9.83728790896797e-14	1.30485721739715e-11	AO1	ONM10104.1 aldehyde oxidase1 [Zea mays]	Metabolism;Metabolism	Global and overview maps;Amino acid metabolism	ko01100//Metabolic pathways;ko00380//Tryptophan metabolism	K11817;K11817	GO:0005575//cellular_component;GO:0005622//intracellular;GO:0005623//cell;GO:0005737//cytoplasm;GO:0044424//intracellular part;GO:0044464//cell part	GO:0000166//nucleotide binding;GO:0003674//molecular_function;GO:0003824//catalytic activity;GO:0004031//aldehyde oxidase activity;GO:0004854//xanthine dehydrogenase activity;GO:0005488//binding;GO:0005506//iron ion binding;GO:0009055//electron carrier activity;GO:0016491//oxidoreductase activity;GO:0016614//oxidoreductase activity, acting on CH-OH group of donors;GO:0016623//oxidoreductase activ…	GO:0006066//alcohol metabolic process;GO:0006082//organic acid metabolic process;GO:0006091//generation of precursor metabolites and energy;GO:0006629//lipid metabolic process;GO:0006714//sesquiterpenoid metabolic process;GO:0006720//isoprenoid metabolic process;GO:0006721//terpenoid metabolic process;GO:0008150//biological_process;GO:0008152//metabolic process;GO:0008299//isoprenoid biosynthetic…
Unigene0078371	353	402	397	593	734	767	10.41	12.82	13.43	24.11	30.44	28.49	12.22	27.68	1.179599657818	1.02513970894539e-13	1.35338293569604e-11	--	XP_021308046.1 uncharacterized protein LOC8079917 [Sorghum bicolor]	-	-	-	-	-	-	-
Unigene0004357	6553	5485	5301	10520	9153	9187	155.73	141.06	144.58	344.87	306.04	275.10	147.123333333333	308.67	1.0690392005585	1.02801599915017e-13	1.35338293569604e-11	PPT2	ACG37546.1 triose phosphate/phosphate translocator, non-green plastid,chloroplast precursor [Zea mays]	-	-	-	-	GO:0005575//cellular_component;GO:0005622//intracellular;GO:0005623//cell;GO:0005737//cytoplasm;GO:0009507//chloroplast;GO:0009526//plastid envelope;GO:0009536//plastid;GO:0009941//chloroplast envelope;GO:0016020//membrane;GO:0016021//integral component of membrane;GO:0031090//organelle membrane;GO:0031224//intrinsic component of membrane;GO:0031967//organelle envelope;GO:0031969//chloroplast mem…	GO:0003674//molecular_function;GO:0005215//transporter activity;GO:0005342//organic acid transmembrane transporter activity;GO:0008028//monocarboxylic acid transmembrane transporter activity;GO:0008509//anion transmembrane transporter activity;GO:0008514//organic anion transmembrane transporter activity;GO:0009670//triose-phosphate:phosphate antiporter activity;GO:0015075//ion transmembrane trans…	GO:0006810//transport;GO:0006811//ion transport;GO:0006820//anion transport;GO:0008150//biological_process;GO:0008643//carbohydrate transport;GO:0015711//organic anion transport;GO:0015714//phosphoenolpyruvate transport;GO:0015717//triose phosphate transport;GO:0015718//monocarboxylic acid transport;GO:0015748//organophosphate ester transport;GO:0015849//organic acid transport;GO:0034220//ion tra…
Unigene0081990	1770	1034	1260	331	285	411	26.14	16.53	21.36	6.74	5.92	7.65	21.3433333333333	6.77	-1.65655777032929	1.02847471365581e-13	1.35338293569604e-11	At2g16250	XP_002463815.1 probable LRR receptor-like serine/threonine-protein kinase At2g16250 [Sorghum bicolor]	-	-	-	-	-	GO:0004672//protein kinase activity;GO:0005515//protein binding;GO:0005524//ATP binding	GO:0006468//protein phosphorylation
Unigene0026231	188	245	179	0	1	1	4.48	6.31	4.89	0.00	0.03	0.03	5.22666666666667	0.02	-8.02974734339405	1.07364904050398e-13	1.40446847464112e-11	--	-	-	-	-	-	-	-	-
Unigene0005973	318	299	271	420	484	516	7.85	7.99	7.68	14.30	16.81	16.05	7.84	15.72	1.0036756581434	1.07757729296168e-13	1.40683230755521e-11	--	-	-	-	-	-	-	GO:0004076//biotin synthase activity;GO:0051537//2 iron, 2 sulfur cluster binding;GO:0051539//4 iron, 4 sulfur cluster binding;GO:0070283//radical SAM enzyme activity	GO:0009102//biotin biosynthetic process
Unigene0098956	5411	4055	3933	1135	542	833	123.42	100.09	102.95	35.71	17.39	23.94	108.82	25.68	-2.08322662593755	1.11511245367308e-13	1.45012721867659e-11	CYP71E1	XP_002463548.1 4-hydroxyphenylacetaldehyde oxime monooxygenase-like [Sorghum bicolor]	Metabolism;Metabolism;Metabolism	Global and overview maps;Global and overview maps;Metabolism of other amino acids	ko01100//Metabolic pathways;ko01110//Biosynthesis of secondary metabolites;ko00460//Cyanoamino acid metabolism	K13029;K13029;K13029	-	GO:0005506//iron ion binding;GO:0016705//oxidoreductase activity, acting on paired donors, with incorporation or reduction of molecular oxygen;GO:0020037//heme binding	GO:0055114//oxidation-reduction process
Unigene0049922	280	238	192	44	52	38	7.42	6.83	5.84	1.61	1.94	1.27	6.69666666666667	1.60666666666667	-2.05937251250333	1.1989903762155e-13	1.55615341940048e-11	tyrP	XP_002468166.1 uncharacterized protein LOC8078838 [Sorghum bicolor]	-	-	-	-	GO:0005887//integral component of plasma membrane	GO:0015173//aromatic amino acid transmembrane transporter activity	GO:0003333//amino acid transmembrane transport;GO:0015801//aromatic amino acid transport
Unigene0010116	147	171	149	280	441	427	13.37	16.83	15.55	35.12	56.42	48.93	15.25	46.8233333333333	1.61841840028125	1.23328104363102e-13	1.59441842837614e-11	--	-	-	-	-	-	-	-	-
Unigene0082801	216	273	207	1	0	0	4.40	6.02	4.84	0.03	0.00	0.00	5.08666666666667	0.01	-8.99057674611337	1.26215268607824e-13	1.62856985303659e-11	--	BAD87859.1 unknown protein [Oryza sativa Japonica Group]	-	-	-	-	-	-	-
Unigene0059138	528	395	567	51	81	122	8.19	6.63	10.09	1.09	1.77	2.38	8.30333333333333	1.74666666666667	-2.24908630470338	1.27943475348111e-13	1.64766352855095e-11	AGO18	XP_002460677.1 protein argonaute 18 [Sorghum bicolor]	-	-	-	-	-	GO:0003674//molecular_function;GO:0003676//nucleic acid binding;GO:0005488//binding;GO:0005515//protein binding;GO:0097159//organic cyclic compound binding;GO:1901363//heterocyclic compound binding	GO:0008150//biological_process;GO:0009892//negative regulation of metabolic process;GO:0009987//cellular process;GO:0010468//regulation of gene expression;GO:0010605//negative regulation of macromolecule metabolic process;GO:0010629//negative regulation of gene expression;GO:0016458//gene silencing;GO:0019222//regulation of metabolic process;GO:0031047//gene silencing by RNA;GO:0048519//negative …
Unigene0075066	14	16	18	504	116	139	0.25	0.31	0.37	12.51	2.94	3.15	0.31	6.2	4.32192809488736	1.31352560884334e-13	1.68502215531351e-11	NMT2	AQK88178.1 Phosphoethanolamine N-methyltransferase 3 [Zea mays]	Metabolism	Lipid metabolism	ko00564//Glycerophospholipid metabolism	K05929	GO:0005737//cytoplasm	GO:0000179//rRNA (adenine-N6,N6-)-dimethyltransferase activity;GO:0004719//protein-L-isoaspartate (D-aspartate) O-methyltransferase activity;GO:0008168//methyltransferase activity;GO:0008170//N-methyltransferase activity;GO:0008171//O-methyltransferase activity;GO:0008173//RNA methyltransferase activity;GO:0008176//tRNA (guanine-N7-)-methyltransferase activity;GO:0008649//rRNA methyltransferase a…	GO:0000154//rRNA modification;GO:0006400//tRNA modification;GO:0006412//translation;GO:0006464//cellular protein modification process;GO:0006480//N-terminal protein amino acid methylation;GO:0006744//ubiquinone biosynthetic process;GO:0008299//isoprenoid biosynthetic process;GO:0009086//methionine biosynthetic process;GO:0009102//biotin biosynthetic process;GO:0009234//menaquinone biosynthetic pr…
Unigene0074401	666	790	623	1124	1025	1239	8.79	11.28	9.43	20.46	19.03	20.60	9.83333333333333	20.03	1.0264099673973	1.32710773391127e-13	1.69915905653404e-11	--	-	-	-	-	-	-	-	-
Unigene0038268	2524	1093	1905	332	326	354	136.86	64.14	118.55	24.83	24.87	24.19	106.516666666667	24.63	-2.11259065370908	1.34463942640576e-13	1.71828855564706e-11	At3g10130	AWA44731.1 hypothetical protein SS34H08_000007 [Saccharum spontaneum]	-	-	-	-	-	-	-
Unigene0022016	0	0	0	53	103	111	0.00	0.00	0.00	6.45	12.78	12.33	0.001	10.52	13.3608470841797	1.36755562047828e-13	1.74421199733386e-11	--	-	-	-	-	-	-	-	-
Unigene0052952	288	317	245	447	638	759	2.68	3.20	2.62	5.75	8.37	8.92	2.83333333333333	7.68	1.43860597041725	1.44485509589117e-13	1.83926448502293e-11	PDIL1-4	XP_002453113.1 protein disulfide isomerase-like 1-4 isoform X1 [Sorghum bicolor]	Genetic Information Processing	Folding, sorting and degradation	ko04141//Protein processing in endoplasmic reticulum	K09580	GO:0005575//cellular_component;GO:0005576//extracellular region;GO:0005618//cell wall;GO:0005622//intracellular;GO:0005623//cell;GO:0005634//nucleus;GO:0005737//cytoplasm;GO:0005739//mitochondrion;GO:0005773//vacuole;GO:0005774//vacuolar membrane;GO:0005783//endoplasmic reticulum;GO:0005788//endoplasmic reticulum lumen;GO:0009507//chloroplast;GO:0009536//plastid;GO:0012505//endomembrane system;GO…	GO:0003674//molecular_function;GO:0003756//protein disulfide isomerase activity;GO:0003824//catalytic activity;GO:0015036//disulfide oxidoreductase activity;GO:0016667//oxidoreductase activity, acting on a sulfur group of donors;GO:0016853//isomerase activity;GO:0016860//intramolecular oxidoreductase activity;GO:0016864//intramolecular oxidoreductase activity, transposing S-S bonds	GO:0006457//protein folding;GO:0006790//sulfur compound metabolic process;GO:0006950//response to stress;GO:0006979//response to oxidative stress;GO:0008150//biological_process;GO:0009987//cellular process;GO:0019725//cellular homeostasis;GO:0033554//cellular response to stress;GO:0034976//response to endoplasmic reticulum stress;GO:0042592//homeostatic process;GO:0045454//cell redox homeostasis;…
Unigene0092610	207	218	272	1	0	0	3.40	3.87	5.12	0.02	0.00	0.00	4.13	0.00666666666666667	-9.2749604721406	1.52034673852207e-13	1.93165586958354e-11	XA21	TKW40320.1 hypothetical protein SEVIR_1G237900v2 [Setaria viridis]	-	-	-	-	-	GO:0004672//protein kinase activity;GO:0005506//iron ion binding;GO:0005515//protein binding;GO:0005524//ATP binding;GO:0009055//electron carrier activity;GO:0016695//oxidoreductase activity, acting on hydrogen as donor;GO:0051539//4 iron, 4 sulfur cluster binding	GO:0006468//protein phosphorylation
Unigene0053310	1841	2433	1621	5404	4672	3989	47.46	67.87	47.96	192.16	169.45	129.57	54.43	163.726666666667	1.58881537596062	1.6368812338942e-13	2.07574067293176e-11	At1g32060	NP_001149223.1 uncharacterized protein LOC100282845 [Zea mays]	Metabolism;Metabolism;Metabolism	Global and overview maps;Global and overview maps;Energy metabolism	ko01100//Metabolic pathways;ko01200//Carbon metabolism;ko00710//Carbon fixation in photosynthetic organisms	K00855;K00855;K00855	GO:0005737//cytoplasm	GO:0004594//pantothenate kinase activity;GO:0004849//uridine kinase activity;GO:0005524//ATP binding;GO:0016301//kinase activity	GO:0015937//coenzyme A biosynthetic process;GO:0046108//uridine metabolic process
Unigene0000871	22	20	22	83	76	110	0.42	0.41	0.48	2.17	2.03	2.63	0.436666666666667	2.27666666666667	2.38231876675264	1.72707757557638e-13	2.18593967494993e-11	DHS	XP_020402950.1 deoxyhypusine synthase 2 isoform X1 [Zea mays]	-	-	-	-	-	-	GO:0008612//peptidyl-lysine modification to peptidyl-hypusine;GO:0050983//deoxyhypusine biosynthetic process from spermidine
Unigene0035954	590	513	535	809	1276	1319	29.83	28.06	31.04	56.41	90.76	84.02	29.6433333333333	77.0633333333333	1.37833690542361	1.73877754799063e-13	2.19655627691114e-11	--	NP_001142881.1 uncharacterized protein LOC100275290 [Zea mays]	-	-	-	-	-	-	-
Unigene0001413	365	56	254	0	0	0	9.33	1.55	7.45	0.00	0.00	0.00	6.11	0.001	-12.5769566647061	1.79129375621483e-13	2.2543109013222e-11	--	-	-	-	-	-	-	-	-
Unigene0067528	913	161	644	10	35	21	23.77	4.54	19.24	0.36	1.28	0.69	15.85	0.776666666666667	-4.35104348109365	1.9682212199861e-13	2.46760619568843e-11	JAL3	EES18470.1 hypothetical protein SORBI_3009G190700 [Sorghum bicolor]	-	-	-	-	-	-	-
Unigene0064343	62	62	64	236	174	175	1.18	1.28	1.40	6.22	4.68	4.21	1.28666666666667	5.03666666666667	1.96883090789675	1.99066515646239e-13	2.48634452932013e-11	SFH6	XP_002445947.1 phosphatidylinositol/phosphatidylcholine transfer protein SFH13 [Sorghum bicolor]	-	-	-	-	-	-	-
Unigene0011142	801	583	594	156	154	240	15.86	12.49	13.49	4.26	4.29	5.99	13.9466666666667	4.84666666666667	-1.52485558232735	1.99990913231812e-13	2.49319499010531e-11	Os03g0784700	XP_002463784.1 ferredoxin--NADP reductase, root isozyme, chloroplastic [Sorghum bicolor]	Metabolism;Metabolism	Global and overview maps;Energy metabolism	ko01100//Metabolic pathways;ko00195//Photosynthesis	K02641;K02641	GO:0005575//cellular_component;GO:0005622//intracellular;GO:0005623//cell;GO:0005737//cytoplasm;GO:0009337//sulfite reductase complex (NADPH);GO:0009507//chloroplast;GO:0009532//plastid stroma;GO:0009534//chloroplast thylakoid;GO:0009535//chloroplast thylakoid membrane;GO:0009536//plastid;GO:0009570//chloroplast stroma;GO:0009579//thylakoid;GO:0016020//membrane;GO:0031976//plastid thylakoid;GO:00…	GO:0003674//molecular_function;GO:0003824//catalytic activity;GO:0004324//ferredoxin-NADP+ reductase activity;GO:0004783//sulfite reductase (NADPH) activity;GO:0009055//electron carrier activity;GO:0016002//sulfite reductase activity;GO:0016491//oxidoreductase activity;GO:0016655//oxidoreductase activity, acting on NAD(P)H, quinone or similar compound as acceptor;GO:0016730//oxidoreductase activi…	GO:0006790//sulfur compound metabolic process;GO:0006814//sodium ion transport;GO:0008150//biological_process;GO:0008152//metabolic process;GO:0009987//cellular process;GO:0010124//phenylacetate catabolic process;GO:0010128//benzoate catabolic process via CoA ligation;GO:0015979//photosynthesis;GO:0044237//cellular metabolic process;GO:0055114//oxidation-reduction process
Unigene0093710	84	76	74	158	259	325	1.57	1.54	1.59	4.08	6.82	7.66	1.56666666666667	6.18666666666667	1.98146404856257	2.02561657993659e-13	2.52050549370646e-11	--	-	-	-	-	-	-	-	-
Unigene0097530	51	154	77	794	471	498	2.30	7.53	3.99	49.48	29.94	28.35	4.60666666666667	35.9233333333333	2.96312610924858	2.08007994740647e-13	2.58342813243243e-11	EXPB3	AUE24188.1 expansin 4 [Saccharum hybrid cultivar]	-	-	-	-	-	-	-
Unigene0043948	22	29	31	93	98	129	1.42	2.02	2.29	8.25	8.87	10.46	1.91	9.19333333333333	2.26701541275707	2.11939211035584e-13	2.62733315033682e-11	--	XP_021311965.1 uncharacterized protein LOC110433737 [Sorghum bicolor]	-	-	-	-	-	-	-
Unigene0000437	4408	4148	4041	8903	6739	7285	99.85	101.68	105.05	278.18	214.77	207.92	102.193333333333	233.623333333333	1.19288328789387	2.17953261934556e-13	2.69182425289081e-11	--	NP_001148549.2 ultraviolet-B-repressible protein [Zea mays]	-	-	-	-	GO:0009523//photosystem II;GO:0016020//membrane	-	GO:0015979//photosynthesis
Unigene0071348	184	80	103	8	5	7	6.87	3.23	4.41	0.41	0.26	0.33	4.83666666666667	0.333333333333333	-3.85897561429202	2.23372324175237e-13	2.75362440222121e-11	PAP3	NP_001151094.1 uncharacterized protein LOC100284727 precursor [Zea mays]	Metabolism;Metabolism	Global and overview maps;Metabolism of cofactors and vitamins	ko01100//Metabolic pathways;ko00740//Riboflavin metabolism	K14379;K14379	-	GO:0016787//hydrolase activity;GO:0016788//hydrolase activity, acting on ester bonds	-
Unigene0022989	228	217	192	0	0	1	4.12	4.25	3.98	0.00	0.00	0.02	4.11666666666667	0.00666666666666667	-9.27029532647204	2.24375325969671e-13	2.76085721130993e-11	--	XP_023157761.1 uncharacterized protein LOC111591133 isoform X1 [Zea mays]	-	-	-	-	-	GO:0003674//molecular_function;GO:0003824//catalytic activity;GO:0005488//binding;GO:0016491//oxidoreductase activity;GO:0043167//ion binding;GO:0043169//cation binding;GO:0046872//metal ion binding;GO:0051213//dioxygenase activity	GO:0008150//biological_process;GO:0008152//metabolic process;GO:0055114//oxidation-reduction process
Unigene0014460	70	61	49	131	212	237	1.64	1.55	1.32	4.24	6.99	7.00	1.50333333333333	6.07666666666667	2.01511522278376	2.31245811118943e-13	2.83487702126257e-11	COL9	XP_002438266.1 zinc finger protein CONSTANS-LIKE 9 isoform X2 [Sorghum bicolor]	-	-	-	-	-	GO:0005515//protein binding;GO:0008270//zinc ion binding	-
Unigene0029932	439	309	373	840	667	782	7.40	5.63	7.21	19.52	15.81	16.60	6.74666666666667	17.31	1.35935893539348	2.39675632378218e-13	2.93279839309745e-11	FTSHI3	XP_021318921.1 probable inactive ATP-dependent zinc metalloprotease FTSHI 3, chloroplastic [Sorghum bicolor]	-	-	-	-	GO:0000502//proteasome complex;GO:0005575//cellular_component;GO:0005622//intracellular;GO:0005623//cell;GO:0005737//cytoplasm;GO:0005739//mitochondrion;GO:0009368//endopeptidase Clp complex;GO:0009376//HslUV protease complex;GO:0009379//Holliday junction helicase complex;GO:0009507//chloroplast;GO:0009526//plastid envelope;GO:0009536//plastid;GO:0009941//chloroplast envelope;GO:0016020//membrane…	GO:0000166//nucleotide binding;GO:0003674//molecular_function;GO:0003678//DNA helicase activity;GO:0003824//catalytic activity;GO:0004175//endopeptidase activity;GO:0004176//ATP-dependent peptidase activity;GO:0004222//metalloendopeptidase activity;GO:0004252//serine-type endopeptidase activity;GO:0005488//binding;GO:0005524//ATP binding;GO:0008144//drug binding;GO:0008233//peptidase activity;GO:…	GO:0006281//DNA repair;GO:0006310//DNA recombination;GO:0006508//proteolysis;GO:0006807//nitrogen compound metabolic process;GO:0008150//biological_process;GO:0008152//metabolic process;GO:0009306//protein secretion;GO:0010498//proteasomal protein catabolic process;GO:0019538//protein metabolic process;GO:0019941//modification-dependent protein catabolic process;GO:0030436//asexual sporulation;GO…
Unigene0099776	53	40	58	157	157	151	1.44	1.17	1.81	5.88	6.00	5.16	1.47333333333333	5.68	1.94680706083441	2.40862273373638e-13	2.94189091983175e-11	--	OQU82203.1 hypothetical protein SORBI_3006G190950 [Sorghum bicolor]	-	-	-	-	GO:0009338//exodeoxyribonuclease V complex	GO:0003677//DNA binding;GO:0003678//DNA helicase activity;GO:0004386//helicase activity;GO:0005524//ATP binding;GO:0008854//exodeoxyribonuclease V activity;GO:0016787//hydrolase activity	GO:0006281//DNA repair;GO:0006310//DNA recombination
Unigene0073008	705	782	611	218	223	287	52.02	62.44	51.74	22.19	23.15	26.68	55.4	24.0066666666667	-1.20645087746742	2.64594534536341e-13	3.22581594108809e-11	--	OQU84071.1 hypothetical protein SORBI_3005G225100 [Sorghum bicolor]	-	-	-	-	-	-	-
Unigene0064213	1697	808	1656	193	267	237	25.25	13.01	28.27	3.96	5.59	4.44	22.1766666666667	4.66333333333333	-2.24960907121739	2.66193183862832e-13	3.23935125507354e-11	--	EEC79267.1 hypothetical protein OsI_20051 [Oryza sativa Indica Group]	-	-	-	-	-	-	-
Unigene0000572	126	119	104	0	0	0	1.60	1.63	1.51	0.00	0.00	0.00	1.58	0.001	-10.6257088430645	2.81801041006924e-13	3.41674746648286e-11	--	XP_021301588.1 uncharacterized protein LOC8068817 isoform X2 [Sorghum bicolor]	-	-	-	-	-	-	-
Unigene0021211	72	69	63	137	168	188	1.59	1.65	1.60	4.18	5.22	5.23	1.61333333333333	4.87666666666667	1.5958508168639	2.86314675387016e-13	3.46513903303242e-11	--	-	-	-	-	-	-	-	-
Unigene0003768	17	34	10	142	115	135	0.64	1.38	0.43	7.33	6.05	6.36	0.816666666666667	6.58	3.01026833545383	3.13027680296724e-13	3.78153402780315e-11	--	-	-	-	-	-	-	-	-
Unigene0030173	389	523	465	855	1173	1003	9.27	13.49	12.72	28.11	39.33	30.12	11.8266666666667	32.52	1.45928374849512	3.39763797807375e-13	4.09705719966922e-11	NPF5.10	OQU87951.1 hypothetical protein SORBI_3003G371000 [Sorghum bicolor]	-	-	-	-	GO:0016020//membrane	GO:0015333//peptide:proton symporter activity;GO:0022857//transmembrane transporter activity	GO:0015833//peptide transport;GO:0055085//transmembrane transport
Unigene0028401	221	220	206	322	344	408	5.93	6.39	6.34	11.92	12.99	13.79	6.22	12.9	1.05238458018001	3.48268981040965e-13	4.19199552823937e-11	--	-	-	-	-	-	-	-	-
Unigene0014485	415	104	427	0	1	0	12.07	3.27	14.25	0.00	0.04	0.00	9.86333333333333	0.0133333333333333	-9.53089398119393	3.78639541835173e-13	4.52470841325988e-11	--	-	-	-	-	-	-	-	-
Unigene0074441	163	188	158	389	381	334	11.38	14.20	12.66	37.46	37.42	29.38	12.7466666666667	34.7533333333333	1.44703133661526	4.02240777938443e-13	4.78948166506883e-11	At3g28540	XP_008660134.1 AAA-ATPase At3g28580 [Zea mays]	-	-	-	-	-	GO:0005524//ATP binding;GO:0016887//ATPase activity	-
Unigene0048537	243	81	120	0	0	0	13.44	4.85	7.62	0.00	0.00	0.00	8.63666666666667	0.001	-13.0762588943463	4.6706782091056e-13	5.55141075599106e-11	--	OEL25763.1 hypothetical protein BAE44_0013217 [Dichanthelium oligosanthes]	-	-	-	-	-	-	-
Unigene0060298	112	59	74	204	244	259	3.70	2.11	2.80	9.29	11.33	10.77	2.87	10.4633333333333	1.86621988618527	4.74552249150954e-13	5.63027804439885e-11	At1g28600	XP_002456059.1 GDSL esterase/lipase At1g31550 [Sorghum bicolor]	-	-	-	-	-	GO:0016788//hydrolase activity, acting on ester bonds	-
Unigene0098536	0	0	0	43	91	128	0.00	0.00	0.00	4.19	9.05	11.41	0.001	8.21666666666667	13.0043375254315	4.88346332664177e-13	5.76300809162875e-11	--	-	-	-	-	-	-	-	-
Unigene0000562	175	157	136	264	431	476	4.12	4.00	3.68	8.58	14.28	14.12	3.93333333333333	12.3266666666667	1.647958365155	5.09804607255624e-13	6.00555260433525e-11	--	RLN27486.1 uncharacterized protein C2845_PM05G21060 [Panicum miliaceum]	-	-	-	-	-	-	-
Unigene0027393	21	14	7	89	104	80	1.47	1.06	0.56	8.60	10.24	7.06	1.03	8.63333333333333	3.06727335466954	5.1494650211094e-13	6.05536913351095e-11	--	-	-	-	-	-	-	-	-
Unigene0005900	126	100	106	0	0	0	2.94	2.52	2.84	0.00	0.00	0.00	2.76666666666667	0.001	-11.4339331204005	5.20552994445251e-13	6.11046295532707e-11	--	-	-	-	-	-	-	-	-
Unigene0071606	2124	1972	1319	415	482	656	126.59	127.19	90.22	34.12	40.42	49.26	114.666666666667	41.2666666666667	-1.4743972503752	5.3867818951729e-13	6.3120520998526e-11	--	AIN39835.1 hypothetical protein [Zoysia matrella]	-	-	-	-	-	-	-
Unigene0094633	345	484	268	1175	914	907	13.86	21.04	12.36	65.11	51.66	45.91	15.7533333333333	54.2266666666667	1.78334536148829	5.42886084909637e-13	6.35013949265907e-11	SBT1.7	RLN43248.1 subtilisin-like protease SBT1.7 [Panicum miliaceum]	-	-	-	-	-	GO:0008236//serine-type peptidase activity	GO:0006508//proteolysis;GO:0009306//protein secretion
Unigene0025898	80	103	81	2	7	4	2.09	2.91	2.42	0.07	0.26	0.13	2.47333333333333	0.153333333333333	-4.01171342056379	5.65838988978261e-13	6.59535561107491e-11	--	-	-	-	-	-	-	-	-
Unigene0007701	737	500	610	170	177	171	13.14	9.65	12.48	4.18	4.44	3.84	11.7566666666667	4.15333333333333	-1.50113750740226	5.72910042527526e-13	6.66605962114221e-11	UMPS1	PWZ31463.1 Uridine 5'-monophosphate synthase [Zea mays]	Metabolism;Metabolism	Global and overview maps;Nucleotide metabolism	ko01100//Metabolic pathways;ko00240//Pyrimidine metabolism	K13421;K13421	-	GO:0004588//orotate phosphoribosyltransferase activity;GO:0004590//orotidine-5'-phosphate decarboxylase activity	GO:0006207//'de novo' pyrimidine nucleobase biosynthetic process;GO:0009116//nucleoside metabolic process;GO:0009220//pyrimidine ribonucleotide biosynthetic process
Unigene0020643	26	72	27	156	579	591	0.61	1.82	0.73	5.04	19.07	17.43	1.05333333333333	13.8466666666667	3.71650475266755	5.82174924548124e-13	6.76199743360432e-11	TBL34	OEL20805.1 Protein trichome birefringence-like 34 [Dichanthelium oligosanthes]	-	-	-	-	-	-	-
Unigene0095783	0	0	0	37	107	148	0.00	0.00	0.00	4.03	11.89	14.73	0.001	10.2166666666667	13.3186369527444	5.87618259819694e-13	6.81328989995835e-11	--	-	-	-	-	-	-	-	-
Unigene0097469	4479	3661	3910	1377	1129	1040	149.77	132.48	150.05	63.52	53.12	43.82	144.1	53.4866666666667	-1.4298191338634	6.09086218749899e-13	7.04988066316419e-11	OTU9	XP_021315589.1 uncharacterized protein LOC8056458 isoform X2 [Sorghum bicolor]	-	-	-	-	-	-	-
Unigene0015677	44	34	52	283	391	146	1.29	1.08	1.75	11.43	16.10	5.38	1.37333333333333	10.97	2.99780978394113	6.20625101383179e-13	7.15845182155395e-11	At2g19130	PUZ40541.1 hypothetical protein GQ55_9G432000 [Panicum hallii var. hallii] [Panicum hallii]	-	-	-	-	-	-	-
Unigene0056959	386	331	316	625	585	574	10.22	9.48	9.60	22.82	21.79	19.15	9.76666666666667	21.2533333333333	1.12175096468086	6.27536882440058e-13	7.22560783284540e-11	At1g12200	XP_021307634.1 flavin-containing monooxygenase FMO GS-OX-like 2 isoform X2 [Sorghum bicolor]	-	-	-	-	GO:0009342//glutamate synthase complex (NADPH)	GO:0003824//catalytic activity;GO:0004148//dihydrolipoyl dehydrogenase activity;GO:0004355//glutamate synthase (NADPH) activity;GO:0004499//N,N-dimethylaniline monooxygenase activity;GO:0004729//oxygen-dependent protoporphyrinogen oxidase activity;GO:0004791//thioredoxin-disulfide reductase activity;GO:0008767//UDP-galactopyranose mutase activity;GO:0015036//disulfide oxidoreductase activity;GO:0…	GO:0006096//glycolytic process;GO:0006537//glutamate biosynthetic process;GO:0006779//porphyrin-containing compound biosynthetic process;GO:0006790//sulfur compound metabolic process;GO:0006805//xenobiotic metabolic process;GO:0009228//thiamine biosynthetic process;GO:0009273//peptidoglycan-based cell wall biogenesis;GO:0009398//FMN biosynthetic process;GO:0015995//chlorophyll biosynthetic proces…
Unigene0000604	147	132	94	241	368	496	1.85	1.80	1.36	4.18	6.51	7.86	1.67	6.18333333333333	1.88853667831296	6.37540160172088e-13	7.32806559842864e-11	--	XP_021304432.1 uncharacterized protein LOC110430791 isoform X1 [Sorghum bicolor]	-	-	-	-	-	-	-
Unigene0005019	4840	5979	3955	14831	9993	10741	315.14	421.28	295.54	1332.05	915.44	881.20	343.986666666667	1042.89666666667	1.60017166783838	6.47966850367308e-13	7.43502724049491e-11	PSAN	XP_021321843.1 photosystem I reaction center subunit N, chloroplastic [Sorghum bicolor]	Metabolism	Energy metabolism	ko00195//Photosynthesis	K02701	GO:0009522//photosystem I	-	GO:0015979//photosynthesis
Unigene0085398	233	230	216	394	390	389	11.05	11.81	11.76	25.78	26.03	23.25	11.54	25.02	1.11643856552034	6.68151766540779e-13	7.65339576174742e-11	--	PWZ40701.1 hypothetical protein Zm00014a_011099 [Zea mays]	-	-	-	-	-	-	-
Unigene0091927	114	125	89	0	0	0	2.30	2.73	2.06	0.00	0.00	0.00	2.36333333333333	0.001	-11.2066074114057	6.88903121002022e-13	7.87748841225795e-11	--	-	-	-	-	-	-	-	-
Unigene0036269	107	112	101	0	0	0	6.26	7.09	6.78	0.00	0.00	0.00	6.71	0.001	-12.7120970510875	6.91216523040764e-13	7.89033773513074e-11	--	XP_025813482.1 uncharacterized protein LOC112890832 [Panicum hallii]	-	-	-	-	-	-	-
Unigene0010612	129	94	104	0	0	0	6.62	5.22	6.12	0.00	0.00	0.00	5.98666666666667	0.001	-12.5475372289074	6.97222218291512e-13	7.945218550091e-11	CS26	XP_004975070.1 bifunctional L-3-cyanoalanine synthase/cysteine synthase 2, mitochondrial [Setaria italica]	Metabolism;Metabolism;Metabolism;Metabolism;Metabolism;Metabolism;Metabolism	Global and overview maps;Global and overview maps;Global and overview maps;Global and overview maps;Amino acid metabolism;Metabolism of other amino acids;Energy metabolism	ko01100//Metabolic pathways;ko01110//Biosynthesis of secondary metabolites;ko01200//Carbon metabolism;ko01230//Biosynthesis of amino acids;ko00270//Cysteine and methionine metabolism;ko00460//Cyanoamino acid metabolism;ko00920//Sulfur metabolism	K13034;K13034;K13034;K13034;K13034;K13034;K13034	GO:0005575//cellular_component;GO:0005622//intracellular;GO:0005623//cell;GO:0005737//cytoplasm;GO:0009507//chloroplast;GO:0009509//chromoplast;GO:0009532//plastid stroma;GO:0009536//plastid;GO:0009570//chloroplast stroma;GO:0043226//organelle;GO:0043227//membrane-bounded organelle;GO:0043229//intracellular organelle;GO:0043231//intracellular membrane-bounded organelle;GO:0044422//organelle part;…	GO:0003674//molecular_function;GO:0003824//catalytic activity;GO:0004122//cystathionine beta-synthase activity;GO:0004124//cysteine synthase activity;GO:0016740//transferase activity;GO:0016765//transferase activity, transferring alkyl or aryl (other than methyl) groups;GO:0030170//pyridoxal phosphate binding	GO:0000096//sulfur amino acid metabolic process;GO:0000097//sulfur amino acid biosynthetic process;GO:0006082//organic acid metabolic process;GO:0006520//cellular amino acid metabolic process;GO:0006534//cysteine metabolic process;GO:0006535//cysteine biosynthetic process from serine;GO:0006563//L-serine metabolic process;GO:0006790//sulfur compound metabolic process;GO:0006807//nitrogen compound…
Unigene0066334	200	166	219	0	1	0	4.44	3.99	5.58	0.00	0.03	0.00	4.67	0.01	-8.86727873970966	7.35379000088757e-13	8.35133665135044e-11	--	AQK85809.1 GDSL esterase/lipase [Zea mays]	-	-	-	-	-	-	-
Unigene0059745	0	0	0	43	93	100	0.00	0.00	0.00	3.90	8.61	8.29	0.001	6.93333333333333	12.7593334071947	7.49139355110031e-13	8.4930633007876e-11	RPS15AA	KZV16023.1 hypothetical protein F511_14389 [Dorcoceras hygrometricum]	Genetic Information Processing	Translation	ko03010//Ribosome	K02957	GO:0005575//cellular_component;GO:0005618//cell wall;GO:0005622//intracellular;GO:0005623//cell;GO:0005737//cytoplasm;GO:0005773//vacuole;GO:0005774//vacuolar membrane;GO:0005829//cytosol;GO:0005840//ribosome;GO:0005844//polysome;GO:0005886//plasma membrane;GO:0005911//cell-cell junction;GO:0009506//plasmodesma;GO:0015935//small ribosomal subunit;GO:0016020//membrane;GO:0022626//cytosolic ribosom…	GO:0003674//molecular_function;GO:0003735//structural constituent of ribosome;GO:0005198//structural molecule activity	GO:0006412//translation;GO:0006518//peptide metabolic process;GO:0006807//nitrogen compound metabolic process;GO:0008150//biological_process;GO:0008152//metabolic process;GO:0009058//biosynthetic process;GO:0009059//macromolecule biosynthetic process;GO:0009987//cellular process;GO:0010467//gene expression;GO:0019538//protein metabolic process;GO:0034641//cellular nitrogen compound metabolic proc…
Unigene0048420	833	672	669	205	159	132	37.77	32.97	34.81	12.82	10.14	7.54	35.1833333333333	10.1666666666667	-1.7910454308969	7.77321850863091e-13	8.79753238787405e-11	--	XP_002456107.1 uncharacterized protein LOC8060147 [Sorghum bicolor]	-	-	-	-	-	-	-
Unigene0004303	69	60	44	412	199	216	1.48	1.39	1.08	12.18	6.00	5.84	1.31666666666667	8.00666666666667	2.60431159264117	7.99389510643132e-13	9.01651549742752e-11	--	XP_002460901.1 uncharacterized protein LOC8055676 [Sorghum bicolor]	-	-	-	-	-	-	-
Unigene0099564	645	837	611	1226	2655	3032	12.91	18.13	14.04	33.86	74.78	76.48	15.0266666666667	61.7066666666667	2.03790134893527	8.10204581327367e-13	9.1229861193198e-11	YSL12	NP_001185468.1 uncharacterized protein LOC100505456 [Zea mays]	-	-	-	-	GO:0005575//cellular_component;GO:0005623//cell;GO:0005886//plasma membrane;GO:0016020//membrane;GO:0016021//integral component of membrane;GO:0031224//intrinsic component of membrane;GO:0044425//membrane part;GO:0044464//cell part;GO:0071944//cell periphery	GO:0003674//molecular_function;GO:0005215//transporter activity;GO:0015198//oligopeptide transporter activity;GO:0022857//transmembrane transporter activity	GO:0006810//transport;GO:0006857//oligopeptide transport;GO:0008150//biological_process;GO:0051179//localization;GO:0051234//establishment of localization;GO:0055085//transmembrane transport
Unigene0099131	2	9	10	55	89	138	0.14	0.69	0.81	5.35	8.83	12.26	0.546666666666667	8.81333333333333	4.01095445688961	8.11801548927483e-13	9.12547497084212e-11	--	-	-	-	-	-	-	-	-
Unigene0042126	3195	2306	3144	579	207	297	107.13	83.67	120.98	26.78	9.77	12.55	103.926666666667	16.3666666666667	-2.66673345564334	8.14516794351791e-13	9.14050470981378e-11	PPCK1	XP_002454746.1 phosphoenolpyruvate carboxylase kinase 2 [Sorghum bicolor]	-	-	-	-	-	GO:0004672//protein kinase activity;GO:0005524//ATP binding	GO:0006468//protein phosphorylation
Unigene0010351	37	41	35	187	139	119	1.24	1.48	1.34	8.63	6.54	5.02	1.35333333333333	6.73	2.3140892781463	8.33816458374799e-13	9.3412795865428e-11	PER70	KXG29892.1 hypothetical protein SORBI_3004G105200 [Sorghum bicolor]	Metabolism;Metabolism;Metabolism	Global and overview maps;Global and overview maps;Biosynthesis of other secondary metabolites	ko01100//Metabolic pathways;ko01110//Biosynthesis of secondary metabolites;ko00940//Phenylpropanoid biosynthesis	K00430;K00430;K00430	-	GO:0004601//peroxidase activity;GO:0020037//heme binding	GO:0006979//response to oxidative stress;GO:0055114//oxidation-reduction process
Unigene0021609	261	251	209	371	550	535	5.44	5.66	5.00	10.67	16.13	14.05	5.36666666666667	13.6166666666667	1.34327539003107	8.37129595663688e-13	9.36258162624066e-11	PXN	XP_002439245.1 peroxisomal nicotinamide adenine dinucleotide carrier [Sorghum bicolor]	Cellular Processes	Transport and catabolism	ko04146//Peroxisome	K13354	-	-	-
Unigene0036105	600	576	585	185	132	137	9.36	9.72	10.47	3.98	2.90	2.69	9.85	3.19	-1.62656730057887	8.76023869126548e-13	9.78108670845301e-11	HIT4	XP_021310086.1 uncharacterized protein LOC8081151 isoform X2 [Sorghum bicolor]	-	-	-	-	-	-	-
Unigene0100786	220	183	176	301	313	379	4.46	4.02	4.10	8.42	8.93	9.68	4.19333333333333	9.01	1.10342958965541	9.00384918878796e-13	1.00193504345435e-10	--	-	-	-	-	-	-	-	-
Unigene0007794	2	8	5	79	219	60	0.14	0.61	0.41	7.72	21.82	5.35	0.386666666666667	11.63	4.9106168870668	9.40414506163026e-13	1.04472648036422e-10	--	XP_002466538.1 uncharacterized protein LOC8060547 [Sorghum bicolor]	-	-	-	-	-	-	-
Unigene0035991	103	111	76	3	10	6	9.67	11.28	8.19	0.39	1.32	0.71	9.71333333333333	0.806666666666667	-3.58992192478992	9.87084490108717e-13	1.09473942396305e-10	--	-	-	-	-	-	-	-	-
Unigene0073826	135	94	92	0	0	0	3.73	2.81	2.92	0.00	0.00	0.00	3.15333333333333	0.001	-11.6226619675056	1.0053836789134e-12	1.1131728940383e-10	--	-	-	-	-	-	-	-	-
Unigene0099745	2582	2505	2757	4923	4299	4290	57.40	60.27	70.34	150.98	134.47	120.18	62.67	135.21	1.10935495764825	1.02091200861341e-12	1.12680247207754e-10	APUM7	XP_002442160.1 putative pumilio homolog 8, chloroplastic [Sorghum bicolor]	-	-	-	-	-	GO:0003723//RNA binding	-
Unigene0054660	202	172	173	0	0	1	5.36	4.94	5.27	0.00	0.00	0.03	5.19	0.01	-9.01959072835788	1.02109147148549e-12	1.12680247207754e-10	--	XP_025791867.1 zinc finger MYM-type protein 1-like [Panicum hallii]	-	-	-	-	-	-	-
Unigene0065947	821	576	668	1147	1767	1505	52.49	39.85	49.01	101.15	158.93	121.23	47.1166666666667	127.103333333333	1.43169248361807	1.07114449068541e-12	1.17862348080966e-10	--	AAD43042.1 unknown, partial [Sorghum bicolor]	-	-	-	-	-	-	-
Unigene0026804	716	103	374	10	20	18	18.28	2.85	10.96	0.35	0.72	0.58	10.6966666666667	0.55	-4.281585860036	1.07160513695037e-12	1.17862348080966e-10	POX2	XP_002467528.1 proline dehydrogenase 2, mitochondrial [Sorghum bicolor]	Metabolism;Metabolism;Metabolism	Global and overview maps;Global and overview maps;Amino acid metabolism	ko01100//Metabolic pathways;ko01110//Biosynthesis of secondary metabolites;ko00330//Arginine and proline metabolism	K00318;K00318;K00318	-	-	-
Unigene0095731	33517	60329	20786	1515	474	729	1275.70	2484.83	907.95	79.54	25.38	34.96	1556.16	46.6266666666667	-5.06069129626214	1.07892315868972e-12	1.18470764454669e-10	BURP13	XP_002443499.1 BURP domain-containing protein 13 [Sorghum bicolor]	-	-	-	-	-	-	-
Unigene0005173	82	82	80	7	3	5	2.17	2.34	2.43	0.26	0.11	0.17	2.31333333333333	0.18	-3.68390435041479	1.0952138349796e-12	1.20060780104986e-10	--	AQK41115.1 hAT transposon superfamily protein [Zea mays]	-	-	-	-	-	GO:0003677//DNA binding	-
Unigene0044656	280	255	232	713	491	538	4.91	4.84	4.67	17.23	12.10	11.88	4.80666666666667	13.7366666666667	1.51492329903968	1.14786597226398e-12	1.25315640397423e-10	At2g44920	RLN33753.1 hypothetical protein C2845_PM03G37050 [Panicum miliaceum]	-	-	-	-	-	GO:0005515//protein binding	-
Unigene0064868	55	78	68	189	161	194	0.88	1.35	1.25	4.16	3.62	3.90	1.16	3.89333333333333	1.74688106303129	1.14881802963773e-12	1.25315640397423e-10	ROPGEF14	XP_002452689.1 rop guanine nucleotide exchange factor 14 [Sorghum bicolor]	-	-	-	-	GO:0005575//cellular_component;GO:0005622//intracellular;GO:0005623//cell;GO:0005737//cytoplasm;GO:0005829//cytosol;GO:0005886//plasma membrane;GO:0016020//membrane;GO:0016324//apical plasma membrane;GO:0044424//intracellular part;GO:0044425//membrane part;GO:0044444//cytoplasmic part;GO:0044459//plasma membrane part;GO:0044464//cell part;GO:0045177//apical part of cell;GO:0071944//cell periphery…	GO:0003674//molecular_function;GO:0005085//guanyl-nucleotide exchange factor activity;GO:0005088//Ras guanyl-nucleotide exchange factor activity;GO:0005089//Rho guanyl-nucleotide exchange factor activity;GO:0005488//binding;GO:0005515//protein binding;GO:0017016//Ras GTPase binding;GO:0017048//Rho GTPase binding;GO:0019899//enzyme binding;GO:0031267//small GTPase binding;GO:0051020//GTPase bindin…	GO:0000003//reproduction;GO:0000902//cell morphogenesis;GO:0000904//cell morphogenesis involved in differentiation;GO:0001558//regulation of cell growth;GO:0003006//developmental process involved in reproduction;GO:0008150//biological_process;GO:0009653//anatomical structure morphogenesis;GO:0009826//unidimensional cell growth;GO:0009856//pollination;GO:0009860//pollen tube growth;GO:0009932//cel…
Unigene0064697	100	96	114	0	0	0	8.21	8.53	10.75	0.00	0.00	0.00	9.16333333333333	0.001	-13.1616567856792	1.18628358295939e-12	1.29189983233222e-10	--	BAH95080.1 Os11g0147700 [Oryza sativa Japonica Group]	-	-	-	-	-	-	-
Unigene0084772	178	243	121	1015	579	571	8.21	12.14	6.41	64.62	37.60	33.20	8.92	45.14	2.33929080327153	1.18997055613888e-12	1.29379061023349e-10	CHI	XP_002463631.1 chalcone--flavonone isomerase [Sorghum bicolor]	Metabolism;Metabolism;Metabolism	Global and overview maps;Global and overview maps;Biosynthesis of other secondary metabolites	ko01100//Metabolic pathways;ko01110//Biosynthesis of secondary metabolites;ko00941//Flavonoid biosynthesis	K01859;K01859;K01859	GO:0005575//cellular_component;GO:0005622//intracellular;GO:0005623//cell;GO:0005737//cytoplasm;GO:0005783//endoplasmic reticulum;GO:0012505//endomembrane system;GO:0043226//organelle;GO:0043227//membrane-bounded organelle;GO:0043229//intracellular organelle;GO:0043231//intracellular membrane-bounded organelle;GO:0044424//intracellular part;GO:0044444//cytoplasmic part;GO:0044464//cell part	GO:0003674//molecular_function;GO:0003824//catalytic activity;GO:0016853//isomerase activity;GO:0016872//intramolecular lyase activity;GO:0045430//chalcone isomerase activity	GO:0008150//biological_process;GO:0008152//metabolic process;GO:0009058//biosynthetic process;GO:0009628//response to abiotic stimulus;GO:0009812//flavonoid metabolic process;GO:0009813//flavonoid biosynthetic process;GO:0050896//response to stimulus;GO:0071704//organic substance metabolic process;GO:0080167//response to karrikin;GO:1901576//organic substance biosynthetic process
Unigene0002377	1167	1749	1095	2464	2685	3129	12.40	20.12	13.36	36.13	40.15	41.91	15.2933333333333	39.3966666666667	1.36517067846768	1.24246256610668e-12	1.34644775015241e-10	At1g59780	XP_012702476.1 disease resistance protein RPM1 [Setaria italica]	-	-	-	-	-	GO:0005515//protein binding;GO:0043531//ADP binding	-
Unigene0028560	224	215	198	56	45	57	5.08	5.27	5.15	1.75	1.43	1.63	5.16666666666667	1.60333333333333	-1.68815941639156	1.24815105548216e-12	1.35017958641547e-10	--	ONM39441.1 Adenine nucleotide alpha hydrolase-like superfamily protein [Zea mays]	-	-	-	-	-	-	-
Unigene0002356	283	371	282	909	588	768	2.35	3.34	2.69	10.43	6.88	8.05	2.79333333333333	8.45333333333333	1.59753259644006	1.25178399566572e-12	1.35017958641547e-10	Tf2-12	AAL75999.1 putative polyprotein [Zea mays]	-	-	-	-	-	-	GO:0015074//DNA integration
Unigene0041450	372	329	334	815	605	661	7.99	7.65	8.23	24.14	18.28	17.89	7.95666666666667	20.1033333333333	1.33719866877825	1.25201357867e-12	1.35017958641547e-10	PYRP2	XP_002437839.1 5-amino-6-(5-phospho-D-ribitylamino)uracil phosphatase, chloroplastic [Sorghum bicolor]	Metabolism;Metabolism;Metabolism	Global and overview maps;Global and overview maps;Metabolism of cofactors and vitamins	ko01100//Metabolic pathways;ko01110//Biosynthesis of secondary metabolites;ko00740//Riboflavin metabolism	K22912;K22912;K22912	-	GO:0008801//beta-phosphoglucomutase activity;GO:0008967//phosphoglycolate phosphatase activity;GO:0016787//hydrolase activity;GO:0016827//hydrolase activity, acting on acid carbon-phosphorus bonds;GO:0018784//(S)-2-haloacid dehalogenase activity	GO:0006805//xenobiotic metabolic process;GO:0008152//metabolic process;GO:0009636//response to toxic substance;GO:0009853//photorespiration;GO:0019635//2-aminoethylphosphonate catabolic process;GO:0019636//phosphonoacetate metabolic process;GO:0019700//organic phosphonate catabolic process;GO:0043094//cellular metabolic compound salvage;GO:0046352//disaccharide catabolic process
Unigene0019680	106	96	74	1114	376	373	3.88	3.80	3.11	56.27	19.37	17.21	3.59666666666667	30.95	3.10520704533476	1.2558613832653e-12	1.35213049774223e-10	Cht1	XP_025811819.1 chitinase 1-like [Panicum hallii]	Metabolism;Metabolism;Environmental Information Processing	Global and overview maps;Carbohydrate metabolism;Signal transduction	ko01100//Metabolic pathways;ko00520//Amino sugar and nucleotide sugar metabolism;ko04016//MAPK signaling pathway - plant	K20547;K20547;K20547	-	GO:0004568//chitinase activity;GO:0008061//chitin binding	GO:0006032//chitin catabolic process;GO:0016998//cell wall macromolecule catabolic process
Unigene0017830	3301	2352	2459	13724	7413	6663	92.92	71.65	79.44	532.89	293.59	236.33	81.3366666666667	354.27	2.12287152881552	1.30823141083667e-12	1.40395669303414e-10	OMT2	XP_021317286.1 probable O-methyltransferase 2 [Sorghum bicolor]	Metabolism	Biosynthesis of other secondary metabolites	ko00945//Stilbenoid, diarylheptanoid and gingerol biosynthesis	K16040	-	GO:0008171//O-methyltransferase activity;GO:0046983//protein dimerization activity	-
Unigene0098570	46	34	28	108	105	126	1.30	1.04	0.91	4.21	4.17	4.48	1.08333333333333	4.28666666666667	1.98437901941214	1.35709074751621e-12	1.45016499186031e-10	RFT1	RLM98458.1 hypothetical protein C2845_PM06G16610 [Panicum miliaceum]	-	-	-	-	-	-	-
Unigene0037825	185	217	182	19	38	41	5.36	6.80	6.05	0.76	1.55	1.50	6.07	1.27	-2.25686801948352	1.3587218514417e-12	1.45016499186031e-10	--	XP_002456661.1 uncharacterized protein LOC8060120 [Sorghum bicolor]	-	-	-	-	-	GO:2001070//starch binding	-
Unigene0069554	1778	1996	1701	4427	3323	3308	107.93	131.11	118.50	370.68	283.79	253.01	119.18	302.493333333333	1.34376119454065	1.36003532001012e-12	1.45016499186031e-10	PSB27-1	PWZ56464.1 Photosystem II repair protein PSB27-H1, chloroplastic [Zea mays]	Metabolism	Energy metabolism	ko00195//Photosynthesis	K08902	GO:0009523//photosystem II;GO:0009538//photosystem I reaction center	GO:0003674//molecular_function	GO:0010207//photosystem II assembly
Unigene0100102	134	152	67	0	0	0	8.90	10.93	5.11	0.00	0.00	0.00	8.31333333333333	0.001	-13.0212113439959	1.38296066165293e-12	1.47224264850956e-10	--	-	-	-	-	-	-	-	-
Unigene0042583	502	421	529	145	131	140	6.96	6.32	8.42	2.77	2.56	2.45	7.23333333333333	2.59333333333333	-1.47985298234565	1.41473368723886e-12	1.5036533270041e-10	OsI_35105	XP_002450653.1 pyruvate kinase 1, cytosolic [Sorghum bicolor]	Metabolism;Metabolism;Metabolism;Metabolism;Metabolism;Metabolism;Metabolism	Global and overview maps;Global and overview maps;Global and overview maps;Global and overview maps;Carbohydrate metabolism;Carbohydrate metabolism;Nucleotide metabolism	ko01100//Metabolic pathways;ko01110//Biosynthesis of secondary metabolites;ko01200//Carbon metabolism;ko01230//Biosynthesis of amino acids;ko00010//Glycolysis / Gluconeogenesis;ko00620//Pyruvate metabolism;ko00230//Purine metabolism	K00873;K00873;K00873;K00873;K00873;K00873;K00873	GO:0005575//cellular_component;GO:0005622//intracellular;GO:0005623//cell;GO:0005634//nucleus;GO:0005694//chromosome;GO:0005737//cytoplasm;GO:0005829//cytosol;GO:0043226//organelle;GO:0043227//membrane-bounded organelle;GO:0043228//non-membrane-bounded organelle;GO:0043229//intracellular organelle;GO:0043231//intracellular membrane-bounded organelle;GO:0043232//intracellular non-membrane-bounded …	GO:0000287//magnesium ion binding;GO:0004743//pyruvate kinase activity;GO:0030955//potassium ion binding	GO:0000070//mitotic sister chromatid segregation;GO:0000278//mitotic cell cycle;GO:0000280//nuclear division;GO:0000819//sister chromatid segregation;GO:0006096//glycolytic process;GO:0006323//DNA packaging;GO:0006996//organelle organization;GO:0007049//cell cycle;GO:0007059//chromosome segregation;GO:0007076//mitotic chromosome condensation;GO:0008150//biological_process;GO:0009987//cellular pro…
Unigene0097941	961	1188	1027	360	308	404	33.67	45.04	41.29	17.40	15.18	17.83	40	16.8033333333333	-1.25125254637388	1.44457182481082e-12	1.53291028104165e-10	--	-	-	-	-	-	-	-	-
Unigene0081335	189	174	158	1	0	0	1.68	1.67	1.61	0.01	0.00	0.00	1.65333333333333	0.00333333333333333	-8.95419631038687	1.59085559364269e-12	1.68007523378297e-10	TY3B-G	XP_023157287.1 protein binding protein isoform X1 [Zea mays]	-	-	-	-	-	GO:0004190//aspartic-type endopeptidase activity	GO:0006508//proteolysis;GO:0015074//DNA integration
Unigene0095837	162	199	128	0	1	1	1.83	2.44	1.66	0.00	0.02	0.01	1.97666666666667	0.01	-7.62692579382485	1.60595351953761e-12	1.69332351864505e-10	--	RLN09966.1 hypothetical protein C2845_PM11G07800 [Panicum miliaceum]	-	-	-	-	-	-	-
Unigene0024446	93	115	91	0	0	0	2.09	2.79	2.34	0.00	0.00	0.00	2.40666666666667	0.001	-11.2328206210534	1.71879388978959e-12	1.80942616442262e-10	--	XP_021314001.1 tankyrase-2 [Sorghum bicolor]	-	-	-	-	-	-	-
Unigene0020787	8	39	19	183	164	170	0.58	3.05	1.57	18.22	16.65	15.46	1.73333333333333	16.7766666666667	3.27483506946845	1.73571777737348e-12	1.82434666293128e-10	RALF	AGT16492.1 rapid alkalinization factor 1 precursor [Saccharum hybrid cultivar R570]	-	-	-	-	-	-	-
Unigene0078771	371	322	318	556	645	560	9.36	8.79	9.21	19.35	22.89	17.80	9.12	20.0133333333333	1.13385574673479	1.84286875234883e-12	1.93084899515449e-10	--	XP_002463943.1 uncharacterized protein LOC8059959 [Sorghum bicolor]	-	-	-	-	-	-	-
Unigene0043727	1386	1111	1229	2573	2108	2117	32.47	28.16	33.04	83.15	69.48	62.49	31.2233333333333	71.7066666666667	1.19948269005138	1.85999138953506e-12	1.94571528291395e-10	--	XP_002441194.2 uncharacterized protein LOC8061745 [Sorghum bicolor]	-	-	-	-	-	GO:0005515//protein binding	-
Unigene0081830	151	71	113	0	0	0	6.20	3.15	5.32	0.00	0.00	0.00	4.89	0.001	-12.2556187498396	1.86503772297113e-12	1.94792176162033e-10	CHARK	PAN12000.1 hypothetical protein PAHAL_2G234300 [Panicum hallii]	-	-	-	-	-	GO:0004672//protein kinase activity;GO:0005524//ATP binding	GO:0006468//protein phosphorylation
Unigene0000101	302	299	352	77	67	99	7.10	7.60	9.49	2.50	2.21	2.93	8.06333333333333	2.54666666666667	-1.66276622594417	1.88870815490546e-12	1.96954248820189e-10	--	AEJ07921.1 putative Ruda gag-pol polyprotein [Zea mays]	-	-	-	-	-	GO:0003676//nucleic acid binding;GO:0003714//transcription corepressor activity;GO:0008270//zinc ion binding	-
Unigene0091385	455	492	444	824	699	781	18.37	21.49	20.57	45.88	39.70	39.72	20.1433333333333	41.7666666666667	1.05204956750956	2.07165663181538e-12	2.14681892398843e-10	--	XP_002440277.1 uncharacterized protein LOC8064690 [Sorghum bicolor]	-	-	-	-	-	-	-
Unigene0014928	1175	1108	1071	2282	1731	1911	21.72	22.17	22.72	58.20	45.03	44.52	22.2033333333333	49.25	1.14934744337783	2.13708835017055e-12	2.20757400137295e-10	--	XP_002446320.1 uncharacterized protein LOC8070983 [Sorghum bicolor]	-	-	-	-	-	GO:0016787//hydrolase activity	-
Unigene0080593	366	295	309	92	89	80	34.49	30.09	33.42	11.96	11.80	9.50	32.6666666666667	11.0866666666667	-1.55899358060266	2.14223129176304e-12	2.20757400137295e-10	--	-	-	-	-	-	-	-	-
Unigene0047170	91	107	92	0	0	0	2.39	3.04	2.77	0.00	0.00	0.00	2.73333333333333	0.001	-11.4164456936717	2.14359889159582e-12	2.20757400137295e-10	--	-	-	-	-	-	-	-	-
Unigene0098940	23	17	17	87	81	77	0.44	0.35	0.37	2.30	2.18	1.86	0.386666666666667	2.11333333333333	2.45035803501183	2.18468551612489e-12	2.24639864806876e-10	WAK2	RLN11787.1 hypothetical protein C2845_PM09G02310 [Panicum miliaceum]	-	-	-	-	GO:0016021//integral component of membrane	GO:0004672//protein kinase activity;GO:0004674//protein serine/threonine kinase activity;GO:0005509//calcium ion binding;GO:0005524//ATP binding;GO:0030247//polysaccharide binding	GO:0006468//protein phosphorylation
Unigene0032993	1443	1360	1235	545	431	528	25.86	26.38	25.40	13.47	10.87	11.92	25.88	12.0866666666667	-1.0984211929695	2.20369110222286e-12	2.2624334563719e-10	MDAR5	NP_001140697.1 uncharacterized protein LOC100272772 [Zea mays]	Metabolism;Metabolism	Global and overview maps;Carbohydrate metabolism	ko01100//Metabolic pathways;ko00053//Ascorbate and aldarate metabolism	K08232;K08232	GO:0005575//cellular_component;GO:0005622//intracellular;GO:0005623//cell;GO:0005737//cytoplasm;GO:0005739//mitochondrion;GO:0009507//chloroplast;GO:0009526//plastid envelope;GO:0009532//plastid stroma;GO:0009536//plastid;GO:0009570//chloroplast stroma;GO:0010319//stromule;GO:0031967//organelle envelope;GO:0031975//envelope;GO:0043226//organelle;GO:0043227//membrane-bounded organelle;GO:0043229//…	GO:0000166//nucleotide binding;GO:0003674//molecular_function;GO:0003824//catalytic activity;GO:0004148//dihydrolipoyl dehydrogenase activity;GO:0004355//glutamate synthase (NADPH) activity;GO:0004362//glutathione-disulfide reductase activity;GO:0004791//thioredoxin-disulfide reductase activity;GO:0005488//binding;GO:0005524//ATP binding;GO:0008144//drug binding;GO:0015042//trypanothione-disulfid…	GO:0006096//glycolytic process;GO:0006537//glutamate biosynthetic process;GO:0006805//xenobiotic metabolic process;GO:0006950//response to stress;GO:0008150//biological_process;GO:0008152//metabolic process;GO:0009266//response to temperature stimulus;GO:0009398//FMN biosynthetic process;GO:0009409//response to cold;GO:0009628//response to abiotic stimulus;GO:0010035//response to inorganic substa…
Unigene0056334	712	497	614	1233	1088	1120	10.08	7.62	9.98	24.09	21.68	19.99	9.22666666666667	21.92	1.24836635604496	2.21997588897798e-12	2.27562968947137e-10	CYP37	XP_002460868.1 peptidyl-prolyl cis-trans isomerase CYP37, chloroplastic [Sorghum bicolor]	Metabolism;Metabolism	Global and overview maps;Lipid metabolism	ko01100//Metabolic pathways;ko00561//Glycerolipid metabolism	K01054;K01054	GO:0005575//cellular_component;GO:0005622//intracellular;GO:0005623//cell;GO:0005737//cytoplasm;GO:0009507//chloroplast;GO:0009534//chloroplast thylakoid;GO:0009535//chloroplast thylakoid membrane;GO:0009536//plastid;GO:0009543//chloroplast thylakoid lumen;GO:0009579//thylakoid;GO:0016020//membrane;GO:0031976//plastid thylakoid;GO:0031977//thylakoid lumen;GO:0031978//plastid thylakoid lumen;GO:00…	GO:0003674//molecular_function;GO:0003755//peptidyl-prolyl cis-trans isomerase activity;GO:0003824//catalytic activity;GO:0008236//serine-type peptidase activity;GO:0016787//hydrolase activity;GO:0016853//isomerase activity;GO:0016859//cis-trans isomerase activity;GO:0047570//3-oxoadipate enol-lactonase activity;GO:0070205//2-succinyl-6-hydroxy-2,4-cyclohexadiene-1-carboxylate synthase activity	GO:0000413//protein peptidyl-prolyl isomerization;GO:0006464//cellular protein modification process;GO:0006508//proteolysis;GO:0006807//nitrogen compound metabolic process;GO:0008150//biological_process;GO:0008152//metabolic process;GO:0009102//biotin biosynthetic process;GO:0009234//menaquinone biosynthetic process;GO:0009987//cellular process;GO:0015979//photosynthesis;GO:0018193//peptidyl-amin…
Unigene0042544	121	66	81	2	6	4	5.62	3.31	4.31	0.13	0.39	0.23	4.41333333333333	0.25	-4.14186871631134	2.26712243579243e-12	2.32037182386768e-10	--	EER98362.1 hypothetical protein SORBI_3002G106200 [Sorghum bicolor]	-	-	-	-	-	-	-
Unigene0001849	952	564	558	125	137	206	17.83	11.43	11.99	3.23	3.61	4.86	13.75	3.9	-1.81788558954977	2.29739663845849e-12	2.34773405016709e-10	SPL2	XP_002456859.1 squamosa promoter-binding-like protein 2 [Sorghum bicolor]	-	-	-	-	GO:0005575//cellular_component;GO:0005622//intracellular;GO:0005623//cell;GO:0005634//nucleus;GO:0043226//organelle;GO:0043227//membrane-bounded organelle;GO:0043229//intracellular organelle;GO:0043231//intracellular membrane-bounded organelle;GO:0044424//intracellular part;GO:0044464//cell part	GO:0003674//molecular_function;GO:0003676//nucleic acid binding;GO:0003677//DNA binding;GO:0005488//binding;GO:0043167//ion binding;GO:0043169//cation binding;GO:0046872//metal ion binding;GO:0097159//organic cyclic compound binding;GO:1901363//heterocyclic compound binding	GO:0006139//nucleobase-containing compound metabolic process;GO:0006351//transcription, DNA-templated;GO:0006355//regulation of transcription, DNA-templated;GO:0006725//cellular aromatic compound metabolic process;GO:0006807//nitrogen compound metabolic process;GO:0008150//biological_process;GO:0008152//metabolic process;GO:0009058//biosynthetic process;GO:0009059//macromolecule biosynthetic proc…
Unigene0017373	104	96	85	0	0	0	4.61	4.60	4.32	0.00	0.00	0.00	4.51	0.001	-12.1389117181427	2.31112236140521e-12	2.35812703466333e-10	--	-	-	-	-	-	-	-	-
Unigene0063263	299	177	317	27	36	53	5.14	3.29	6.25	0.64	0.87	1.15	4.89333333333333	0.886666666666667	-2.46435381734202	2.36169710127863e-12	2.40596973719905e-10	SSII-3	PWZ18065.1 Soluble starch synthase 2-3, chloroplastic/amyloplastic [Zea mays]	Metabolism;Metabolism;Metabolism	Global and overview maps;Global and overview maps;Carbohydrate metabolism	ko01100//Metabolic pathways;ko01110//Biosynthesis of secondary metabolites;ko00500//Starch and sucrose metabolism	K00703;K00703;K00703	GO:0005575//cellular_component;GO:0005622//intracellular;GO:0005623//cell;GO:0005737//cytoplasm;GO:0009501//amyloplast;GO:0009507//chloroplast;GO:0009536//plastid;GO:0043226//organelle;GO:0043227//membrane-bounded organelle;GO:0043229//intracellular organelle;GO:0043231//intracellular membrane-bounded organelle;GO:0044424//intracellular part;GO:0044444//cytoplasmic part;GO:0044464//cell part	GO:0003674//molecular_function;GO:0003824//catalytic activity;GO:0004373//glycogen (starch) synthase activity;GO:0008194//UDP-glycosyltransferase activity;GO:0009011//starch synthase activity;GO:0016740//transferase activity;GO:0016757//transferase activity, transferring glycosyl groups;GO:0016758//transferase activity, transferring hexosyl groups;GO:0033201//alpha-1,4-glucan synthase activity;GO…	GO:0000271//polysaccharide biosynthetic process;GO:0005975//carbohydrate metabolic process;GO:0005976//polysaccharide metabolic process;GO:0005978//glycogen biosynthetic process;GO:0005982//starch metabolic process;GO:0006073//cellular glucan metabolic process;GO:0008150//biological_process;GO:0008152//metabolic process;GO:0009058//biosynthetic process;GO:0009059//macromolecule biosynthetic proce…
Unigene0051463	160	99	102	244	269	321	3.63	2.43	2.66	7.64	8.60	9.19	2.90666666666667	8.47666666666667	1.54413142191318	2.36526683250472e-12	2.40596973719905e-10	--	-	-	-	-	-	-	-	-
Unigene0067637	1	2	1	82	55	51	0.03	0.06	0.03	3.13	2.14	1.78	0.04	2.35	5.876516946565	2.3806937606553e-12	2.41795362318807e-10	PSI3	KXG27905.1 hypothetical protein SORBI_3005G061500 [Sorghum bicolor]	-	-	-	-	-	GO:0004672//protein kinase activity;GO:0005524//ATP binding	GO:0006468//protein phosphorylation;GO:0045927//positive regulation of growth
Unigene0076885	810	662	804	148	195	276	19.51	17.26	22.23	4.92	6.61	8.38	19.6666666666667	6.63666666666667	-1.56722173341606	2.4088879867794e-12	2.44284815075204e-10	ERF1-2	OQU77890.1 hypothetical protein SORBI_3009G118600 [Sorghum bicolor]	Genetic Information Processing	Translation	ko03015//mRNA surveillance pathway	K03265	-	GO:0003747//translation release factor activity	GO:0006402//mRNA catabolic process;GO:0006415//translational termination
Unigene0099309	0	1	1	69	121	112	0.00	0.05	0.05	4.28	7.65	6.34	0.0333333333333333	6.09	7.51333282374013	2.42390395952356e-12	2.4543230290614e-10	--	ABE77198.1 predicted protein [Sorghum bicolor]	-	-	-	-	-	-	-
Unigene0026236	968	755	836	1380	1348	1342	32.68	27.58	32.39	64.26	64.03	57.09	30.8833333333333	61.7933333333333	1.00062272367035	2.5585417369658e-12	2.58670129693667e-10	PNSB3	XP_002460712.1 photosynthetic NDH subunit of subcomplex B 3, chloroplastic [Sorghum bicolor]	-	-	-	-	-	GO:0009055//electron carrier activity;GO:0051536//iron-sulfur cluster binding	-
Unigene0099910	91	105	88	0	0	0	4.00	4.99	4.44	0.00	0.00	0.00	4.47666666666667	0.001	-12.1282091835936	2.60519575810177e-12	2.62985986406128e-10	FRS11	XP_002446529.1 protein FAR1-RELATED SEQUENCE 11 [Sorghum bicolor]	-	-	-	-	GO:0005575//cellular_component;GO:0005622//intracellular;GO:0005623//cell;GO:0005634//nucleus;GO:0043226//organelle;GO:0043227//membrane-bounded organelle;GO:0043229//intracellular organelle;GO:0043231//intracellular membrane-bounded organelle;GO:0044424//intracellular part;GO:0044464//cell part	GO:0003674//molecular_function;GO:0005488//binding;GO:0008270//zinc ion binding;GO:0043167//ion binding;GO:0043169//cation binding;GO:0046872//metal ion binding;GO:0046914//transition metal ion binding	GO:0006355//regulation of transcription, DNA-templated;GO:0008150//biological_process;GO:0009889//regulation of biosynthetic process;GO:0010468//regulation of gene expression;GO:0010556//regulation of macromolecule biosynthetic process;GO:0019219//regulation of nucleobase-containing compound metabolic process;GO:0019222//regulation of metabolic process;GO:0031323//regulation of cellular metabolic…
Unigene0094121	1053	1006	788	339	340	418	15.18	15.70	13.04	6.74	6.90	7.60	14.64	7.08	-1.04809428820105	2.67933844082226e-12	2.70059398286039e-10	FDX3	XP_002466146.1 ferredoxin-3, chloroplastic [Sorghum bicolor]	Metabolism	Energy metabolism	ko00195//Photosynthesis	K02639	-	GO:0009055//electron carrier activity;GO:0051536//iron-sulfur cluster binding	GO:0010124//phenylacetate catabolic process
Unigene0056295	190	179	135	1	0	0	9.67	9.86	7.89	0.07	0.00	0.00	9.14	0.0233333333333333	-8.61365793372162	2.71297936001361e-12	2.72926324350835e-10	--	-	-	-	-	-	-	-	-
Unigene0080039	17343	14016	14378	47017	32226	29244	673.62	589.12	640.91	2519.06	1761.06	1431.21	634.55	1903.77666666667	1.58505849278504	2.71601239515622e-12	2.72926324350835e-10	LHCB4.1	NP_001105502.1 photosystem II subunit29 [Zea mays]	Metabolism;Metabolism	Global and overview maps;Energy metabolism	ko01100//Metabolic pathways;ko00196//Photosynthesis - antenna proteins	K08915;K08915	GO:0005575//cellular_component;GO:0005622//intracellular;GO:0005623//cell;GO:0005737//cytoplasm;GO:0009503//thylakoid light-harvesting complex;GO:0009507//chloroplast;GO:0009521//photosystem;GO:0009522//photosystem I;GO:0009523//photosystem II;GO:0009534//chloroplast thylakoid;GO:0009535//chloroplast thylakoid membrane;GO:0009536//plastid;GO:0009579//thylakoid;GO:0016020//membrane;GO:0016021//int…	GO:0003674//molecular_function;GO:0005488//binding;GO:0016168//chlorophyll binding;GO:0043167//ion binding;GO:0043168//anion binding;GO:0043169//cation binding;GO:0046872//metal ion binding;GO:0046906//tetrapyrrole binding;GO:0048037//cofactor binding;GO:0097159//organic cyclic compound binding;GO:1901363//heterocyclic compound binding	GO:0006091//generation of precursor metabolites and energy;GO:0006464//cellular protein modification process;GO:0006807//nitrogen compound metabolic process;GO:0008150//biological_process;GO:0008152//metabolic process;GO:0009765//photosynthesis, light harvesting;GO:0009987//cellular process;GO:0015979//photosynthesis;GO:0018298//protein-chromophore linkage;GO:0019538//protein metabolic process;GO…
Unigene0096061	0	0	0	42	76	75	0.00	0.00	0.00	1.23	2.26	2.00	0.001	1.83	10.8376279331714	2.77654420964795e-12	2.78586936569245e-10	--	EES18860.1 hypothetical protein SORBI_3009G007500 [Sorghum bicolor]	-	-	-	-	-	-	-
Unigene0033810	60	87	60	433	191	286	1.23	1.92	1.41	12.20	5.49	7.36	1.52	8.35	2.45770487391783	2.9156931955568e-12	2.91666069556136e-10	Os03g0802700	XP_008662498.1 DEAD-box ATP-dependent RNA helicase 27 isoform X2 [Zea mays]	-	-	-	-	GO:0009380//excinuclease repair complex	GO:0003676//nucleic acid binding;GO:0003690//double-stranded DNA binding;GO:0004003//ATP-dependent DNA helicase activity;GO:0004386//helicase activity;GO:0005515//protein binding;GO:0005524//ATP binding;GO:0009381//excinuclease ABC activity;GO:0016887//ATPase activity	GO:0006268//DNA unwinding involved in DNA replication;GO:0006281//DNA repair;GO:0006289//nucleotide-excision repair;GO:0006310//DNA recombination;GO:0043571//maintenance of CRISPR repeat elements
Unigene0085511	121	123	124	15	12	25	1.08	1.19	1.27	0.18	0.15	0.28	1.18	0.203333333333333	-2.53686821252011	3.04051977983479e-12	3.03238124568726e-10	--	-	-	-	-	-	-	-	-
Unigene0097882	454	125	231	21	21	23	11.40	3.40	6.66	0.73	0.74	0.73	7.15333333333333	0.733333333333333	-3.28607464723186	3.13243127103176e-12	3.11935595731785e-10	20ox2	XP_008668790.1 flavanone 3-dioxygenase 2 [Zea mays]	-	-	-	-	-	GO:0016491//oxidoreductase activity	GO:0055114//oxidation-reduction process
Unigene0043297	0	0	0	37	70	110	0.00	0.00	0.00	3.47	6.70	9.42	0.001	6.53	12.6728672764338	3.16190565740081e-12	3.14398661184612e-10	--	ACS88375.1 retrotransposon protein [Coix lacryma-jobi]	-	-	-	-	-	-	-
Unigene0003222	81	104	100	0	0	0	2.27	3.16	3.22	0.00	0.00	0.00	2.88333333333333	0.001	-11.4935219166903	3.21570052342304e-12	3.19268997177339e-10	--	-	-	-	-	-	-	-	-
Unigene0094647	0	0	0	32	110	97	0.00	0.00	0.00	2.83	9.91	7.82	0.001	6.85333333333333	12.7425901433601	3.28639983748317e-12	3.25800612887233e-10	--	-	-	-	-	-	-	-	-
Unigene0072009	0	0	0	31	123	97	0.00	0.00	0.00	4.33	17.51	12.37	0.001	11.4033333333333	13.4771679829341	3.32595095533112e-12	3.29229431730553e-10	--	-	-	-	-	-	-	-	-
Unigene0053625	304	207	238	37	56	64	10.92	8.05	9.81	1.83	2.83	2.90	9.59333333333333	2.52	-1.92860845251922	3.42632678758567e-12	3.38659977952692e-10	--	-	-	-	-	-	-	-	-
Unigene0060581	96	91	86	0	0	0	11.08	11.37	11.39	0.00	0.00	0.00	11.28	0.001	-13.4614794472862	3.46350260785803e-12	3.41825029699941e-10	--	-	-	-	-	-	-	-	-
Unigene0098039	232	235	168	41	52	48	5.83	6.39	4.84	1.42	1.84	1.52	5.68666666666667	1.59333333333333	-1.83553512333755	3.532604539328e-12	3.47610383171085e-10	LPE1	XP_021304349.1 LOW QUALITY PROTEIN: pentatricopeptide repeat-containing protein At3g46610 [Sorghum bicolor]	-	-	-	-	GO:0005575//cellular_component;GO:0005622//intracellular;GO:0005623//cell;GO:0005739//mitochondrion;GO:0005743//mitochondrial inner membrane;GO:0043226//organelle;GO:0043227//membrane-bounded organelle;GO:0043229//intracellular organelle;GO:0043231//intracellular membrane-bounded organelle;GO:0044424//intracellular part;GO:0044464//cell part	GO:0003674//molecular_function;GO:0003676//nucleic acid binding;GO:0003723//RNA binding;GO:0003824//catalytic activity;GO:0004129//cytochrome-c oxidase activity;GO:0004518//nuclease activity;GO:0004519//endonuclease activity;GO:0005488//binding;GO:0016787//hydrolase activity;GO:0016788//hydrolase activity, acting on ester bonds;GO:0097159//organic cyclic compound binding;GO:1901363//heterocyclic …	GO:0006139//nucleobase-containing compound metabolic process;GO:0006725//cellular aromatic compound metabolic process;GO:0006807//nitrogen compound metabolic process;GO:0008150//biological_process;GO:0008152//metabolic process;GO:0009451//RNA modification;GO:0009987//cellular process;GO:0016070//RNA metabolic process;GO:0034641//cellular nitrogen compound metabolic process;GO:0043170//macromolecu…
Unigene0056565	10863	6984	9939	2445	3019	2904	141.99	98.78	149.09	44.08	55.52	47.83	129.953333333333	49.1433333333333	-1.40292601734412	3.76348007113139e-12	3.69233025558544e-10	ZIFL1	QHD26881.1 zinc induced facilitator-like 1 [Saccharum hybrid cultivar]	-	-	-	-	GO:0005887//integral component of plasma membrane;GO:0016021//integral component of membrane	GO:0008028//monocarboxylic acid transmembrane transporter activity;GO:0015238//drug transmembrane transporter activity;GO:0015295//solute:proton symporter activity;GO:0022857//transmembrane transporter activity;GO:0042910//xenobiotic transporter activity	GO:0006810//transport;GO:0015718//monocarboxylic acid transport;GO:0015893//drug transport;GO:0042908//xenobiotic transport;GO:0055085//transmembrane transport
Unigene0040484	359	312	347	799	666	617	12.26	11.53	13.60	37.65	32.01	26.55	12.4633333333333	32.07	1.36353438330464	3.78565843422123e-12	3.70860323005053e-10	At4g39970	XP_021319062.1 haloacid dehalogenase-like hydrolase domain-containing protein At4g39970 [Sorghum bicolor]	-	-	-	-	-	GO:0008801//beta-phosphoglucomutase activity;GO:0008967//phosphoglycolate phosphatase activity;GO:0016787//hydrolase activity;GO:0016827//hydrolase activity, acting on acid carbon-phosphorus bonds;GO:0018784//(S)-2-haloacid dehalogenase activity	GO:0006805//xenobiotic metabolic process;GO:0008152//metabolic process;GO:0009636//response to toxic substance;GO:0009853//photorespiration;GO:0019635//2-aminoethylphosphonate catabolic process;GO:0019636//phosphonoacetate metabolic process;GO:0019700//organic phosphonate catabolic process;GO:0043094//cellular metabolic compound salvage;GO:0046352//disaccharide catabolic process
Unigene0030345	36020	34867	31555	65334	52530	53444	1436.41	1504.65	1444.14	3593.91	2947.26	2685.39	1461.73333333333	3075.52	1.07315021594943	3.87686919248707e-12	3.79235573132931e-10	LHCA4	NP_001150371.2 uncharacterized protein LOC100284001 [Zea mays]	Metabolism;Metabolism	Global and overview maps;Energy metabolism	ko01100//Metabolic pathways;ko00196//Photosynthesis - antenna proteins	K08910;K08910	-	-	-
Unigene0085046	147	228	114	438	421	459	2.61	4.38	2.32	10.72	10.51	10.26	3.10333333333333	10.4966666666667	1.75804068457662	3.90386685161156e-12	3.81314075600268e-10	--	RLN31225.1 hypothetical protein C2845_PM05G06280 [Panicum miliaceum]	-	-	-	-	-	GO:0003677//DNA binding	GO:0006355//regulation of transcription, DNA-templated
Unigene0033937	170	50	175	0	0	0	4.86	1.55	5.74	0.00	0.00	0.00	4.05	0.001	-11.9837061926593	3.92624762999363e-12	3.82936169582997e-10	FLOT2	XP_002464472.1 flotillin-like protein 2 [Sorghum bicolor]	-	-	-	-	GO:0005575//cellular_component;GO:0005623//cell;GO:0005886//plasma membrane;GO:0005901//caveola;GO:0016020//membrane;GO:0044425//membrane part;GO:0044459//plasma membrane part;GO:0044464//cell part;GO:0044853//plasma membrane raft;GO:0045121//membrane raft;GO:0071944//cell periphery;GO:0098589//membrane region;GO:0098590//plasma membrane region;GO:0098805//whole membrane;GO:0098857//membrane micr…	-	-
Unigene0086256	1322	642	1016	193	187	261	74.38	39.09	65.61	14.98	14.80	18.50	59.6933333333333	16.0933333333333	-1.89110664214853	3.96586491374849e-12	3.86232148031759e-10	Os03g0429000	NP_001335622.1 cystatin 7 precursor [Zea mays]	-	-	-	-	GO:0005575//cellular_component;GO:0005576//extracellular region	GO:0002020//protease binding;GO:0003674//molecular_function;GO:0004857//enzyme inhibitor activity;GO:0004866//endopeptidase inhibitor activity;GO:0004869//cysteine-type endopeptidase inhibitor activity;GO:0005488//binding;GO:0005515//protein binding;GO:0019899//enzyme binding;GO:0030234//enzyme regulator activity;GO:0030414//peptidase inhibitor activity;GO:0061134//peptidase regulator activity;GO…	GO:0006950//response to stress;GO:0006952//defense response;GO:0008150//biological_process;GO:0009892//negative regulation of metabolic process;GO:0010466//negative regulation of peptidase activity;GO:0010605//negative regulation of macromolecule metabolic process;GO:0010951//negative regulation of endopeptidase activity;GO:0019222//regulation of metabolic process;GO:0030162//regulation of proteo…
Unigene0010109	1	1	0	61	113	129	0.05	0.06	0.00	4.36	8.23	8.42	0.0366666666666667	7.00333333333333	7.57742882803575	3.97288983761049e-12	3.8634897332845e-10	--	-	-	-	-	-	-	-	-
Unigene0049122	129	269	133	1150	677	613	3.04	6.87	3.60	37.43	22.47	18.22	4.50333333333333	26.04	2.53166427456111	4.01546842712226e-12	3.89378577233727e-10	NPF6.2	XP_008675518.1 protein NRT1/ PTR FAMILY 6.2 [Zea mays]	-	-	-	-	GO:0005887//integral component of plasma membrane;GO:0016020//membrane	GO:0008028//monocarboxylic acid transmembrane transporter activity;GO:0015333//peptide:proton symporter activity;GO:0022857//transmembrane transporter activity	GO:0015718//monocarboxylic acid transport;GO:0015833//peptide transport;GO:0055085//transmembrane transport
Unigene0079715	431	327	377	644	644	643	8.78	7.21	8.82	18.10	18.46	16.51	8.27	17.69	1.09697481351918	4.09958165575224e-12	3.96923291347153e-10	PIL13	TKW29527.1 hypothetical protein SEVIR_3G401300v2 [Setaria viridis]	Environmental Information Processing	Signal transduction	ko04075//Plant hormone signal transduction	K16189	-	GO:0046983//protein dimerization activity	-
Unigene0079131	4389	3094	3389	8451	6175	6850	107.04	81.66	94.86	284.31	211.88	210.50	94.52	235.563333333333	1.31742345917971	4.19697539663765e-12	4.05760644687758e-10	At1g56190	XP_025806413.1 phosphoglycerate kinase, chloroplastic [Panicum hallii]	Metabolism;Metabolism;Metabolism;Metabolism;Metabolism;Metabolism	Global and overview maps;Global and overview maps;Global and overview maps;Global and overview maps;Carbohydrate metabolism;Energy metabolism	ko01100//Metabolic pathways;ko01110//Biosynthesis of secondary metabolites;ko01200//Carbon metabolism;ko01230//Biosynthesis of amino acids;ko00010//Glycolysis / Gluconeogenesis;ko00710//Carbon fixation in photosynthetic organisms	K00927;K00927;K00927;K00927;K00927;K00927	-	GO:0004618//phosphoglycerate kinase activity	GO:0006096//glycolytic process
Unigene0066438	1482	2393	1371	3439	4016	4408	29.36	51.30	31.17	93.98	111.94	110.03	37.2766666666667	105.316666666667	1.49838900208806	4.32423951044595e-12	4.17455913845409e-10	SR1IP1	XP_021307534.1 BTB/POZ domain-containing protein At5g67385 isoform X1 [Sorghum bicolor]	-	-	-	-	-	GO:0005515//protein binding	-
Unigene0063085	1	0	1	50	174	147	0.01	0.00	0.01	0.82	2.91	2.20	0.00666666666666667	1.97666666666667	8.21188829454601	4.42906060406506e-12	4.26835355587714e-10	ZIFL1	XP_021316667.1 protein ZINC INDUCED FACILITATOR-LIKE 1 [Sorghum bicolor]	-	-	-	-	GO:0005887//integral component of plasma membrane;GO:0016021//integral component of membrane	GO:0008028//monocarboxylic acid transmembrane transporter activity;GO:0022857//transmembrane transporter activity;GO:0042910//xenobiotic transporter activity	GO:0015718//monocarboxylic acid transport;GO:0042908//xenobiotic transport;GO:0055085//transmembrane transport
Unigene0100850	35	30	40	138	266	131	0.76	0.70	1.00	4.13	8.12	3.58	0.82	5.27666666666667	2.68593103479794	4.44030449182776e-12	4.26835355587714e-10	PAP14	XP_002456071.1 probable plastid-lipid-associated protein 14, chloroplastic [Sorghum bicolor]	-	-	-	-	-	GO:0004672//protein kinase activity;GO:0005524//ATP binding	GO:0006468//protein phosphorylation
Unigene0004191	252	454	217	33	33	59	20.56	40.09	20.32	3.71	3.79	6.07	26.99	4.52333333333333	-2.57696675676915	4.44070437193575e-12	4.26835355587714e-10	--	PVH62825.1 LOW QUALITY PROTEIN: hypothetical protein PAHAL_3G409500 [Panicum hallii]	-	-	-	-	-	-	-
Unigene0007702	679	585	595	210	229	277	12.06	11.24	12.12	5.14	5.72	6.20	11.8066666666667	5.68666666666667	-1.05394656543363	4.45676358752527e-12	4.27140859323484e-10	UMPS1	XP_002456936.1 uridine 5'-monophosphate synthase [Sorghum bicolor]	Metabolism;Metabolism	Global and overview maps;Nucleotide metabolism	ko01100//Metabolic pathways;ko00240//Pyrimidine metabolism	K13421;K13421	-	GO:0004590//orotidine-5'-phosphate decarboxylase activity	GO:0006207//'de novo' pyrimidine nucleobase biosynthetic process;GO:0009220//pyrimidine ribonucleotide biosynthetic process
Unigene0096994	0	0	0	30	98	105	0.00	0.00	0.00	1.22	4.08	3.91	0.001	3.07	11.5840229402575	4.60879361498414e-12	4.41074184896072e-10	--	-	-	-	-	-	-	-	-
Unigene0009292	174	133	173	0	1	0	6.18	5.11	7.05	0.00	0.05	0.00	6.11333333333333	0.0166666666666667	-8.51884982870769	4.73030483114883e-12	4.52050831428606e-10	--	-	-	-	-	-	-	-	-
Unigene0030793	351	245	267	72	46	51	15.23	11.50	13.30	4.31	2.81	2.79	13.3433333333333	3.30333333333333	-2.01412465320105	5.03479877085031e-12	4.79767132299331e-10	--	KXG29094.1 hypothetical protein SORBI_3005G210300 [Sorghum bicolor]	-	-	-	-	-	-	-
Unigene0079112	1	1	0	45	181	170	0.02	0.02	0.00	0.97	3.99	3.36	0.0133333333333333	2.77333333333333	7.70043971814109	5.07285043632004e-12	4.82699550412651e-10	--	-	-	-	-	-	-	-	-
Unigene0000622	388	294	303	484	617	612	11.53	9.46	10.34	19.85	25.81	22.92	10.4433333333333	22.86	1.13024313456459	5.14911799894166e-12	4.89254733418064e-10	RFS2	RLN16299.1 putative galactinol--sucrose galactosyltransferase 2 [Panicum miliaceum]	Metabolism;Metabolism	Global and overview maps;Carbohydrate metabolism	ko01100//Metabolic pathways;ko00052//Galactose metabolism	K06617;K06617	-	-	-
Unigene0065913	13	21	12	123	66	94	0.25	0.43	0.26	3.22	1.76	2.25	0.313333333333333	2.41	2.94326298527348	5.22710638251437e-12	4.9524592785874e-10	PXC1	XP_021313227.1 probable inactive receptor kinase At2g26730 [Sorghum bicolor]	-	-	-	-	GO:0005575//cellular_component;GO:0005623//cell;GO:0005886//plasma membrane;GO:0016020//membrane;GO:0016021//integral component of membrane;GO:0031224//intrinsic component of membrane;GO:0044425//membrane part;GO:0044464//cell part;GO:0071944//cell periphery	GO:0000166//nucleotide binding;GO:0003674//molecular_function;GO:0003824//catalytic activity;GO:0004672//protein kinase activity;GO:0004674//protein serine/threonine kinase activity;GO:0005488//binding;GO:0005515//protein binding;GO:0005524//ATP binding;GO:0008144//drug binding;GO:0016301//kinase activity;GO:0016740//transferase activity;GO:0016772//transferase activity, transferring phosphorus-c…	GO:0006464//cellular protein modification process;GO:0006468//protein phosphorylation;GO:0006793//phosphorus metabolic process;GO:0006796//phosphate-containing compound metabolic process;GO:0006807//nitrogen compound metabolic process;GO:0008150//biological_process;GO:0008152//metabolic process;GO:0009987//cellular process;GO:0016310//phosphorylation;GO:0019538//protein metabolic process;GO:00362…
Unigene0099674	445	446	399	77	113	152	9.80	10.62	10.08	2.34	3.50	4.22	10.1666666666667	3.35333333333333	-1.60017893753209	5.24475562302991e-12	4.9620924740455e-10	ILL9	XP_002459628.1 IAA-amino acid hydrolase ILR1-like 9 [Sorghum bicolor]	-	-	-	-	-	GO:0004180//carboxypeptidase activity;GO:0004222//metalloendopeptidase activity;GO:0008777//acetylornithine deacetylase activity;GO:0009014//succinyl-diaminopimelate desuccinylase activity;GO:0016787//hydrolase activity	GO:0006508//proteolysis;GO:0006592//ornithine biosynthetic process;GO:0009089//lysine biosynthetic process via diaminopimelate
Unigene0094058	13	9	10	35	238	325	0.14	0.10	0.12	0.52	3.61	4.41	0.12	2.84666666666667	4.56816725817818	5.41650670458074e-12	5.117287146171e-10	--	ABA97050.1 transposon protein, putative, CACTA, En/Spm sub-class [Oryza sativa Japonica Group]	-	-	-	-	-	-	-
Unigene0002333	0	0	0	33	64	166	0.00	0.00	0.00	0.72	1.42	3.31	0.001	1.81666666666667	10.8270780138305	5.46167965412082e-12	5.1526247229104e-10	--	ACS88371.1 putative protein [Coix lacryma-jobi]	-	-	-	-	-	-	-
Unigene0030001	103	72	89	242	203	208	6.01	4.54	5.96	19.47	16.66	15.29	5.50333333333333	17.14	1.6389894899204	5.54976833795802e-12	5.22087568383052e-10	--	-	-	-	-	-	-	-	-
Unigene0004947	180	136	148	0	0	1	9.31	7.61	8.78	0.00	0.00	0.07	8.56666666666667	0.0233333333333333	-8.52019772202364	5.66175439463133e-12	5.31868094845239e-10	--	XP_002458116.2 uncharacterized protein LOC8082506 [Sorghum bicolor]	-	-	-	-	-	-	-
Unigene0026936	537	642	481	1292	1031	1019	8.19	10.60	8.42	27.18	22.12	19.58	9.07	22.96	1.33994818614717	5.6810730313218e-12	5.32928041843457e-10	SBT1.7	XP_021306681.1 subtilisin-like protease SBT1.7 [Sorghum bicolor]	-	-	-	-	-	GO:0008236//serine-type peptidase activity	GO:0006508//proteolysis
Unigene0039168	395	311	317	95	104	122	28.51	24.29	26.25	9.46	10.56	11.09	26.35	10.37	-1.34538706771135	5.91001494785425e-12	5.53621484988121e-10	SAUR36	XP_002446859.1 auxin-responsive protein SAUR50 [Sorghum bicolor]	Environmental Information Processing	Signal transduction	ko04075//Plant hormone signal transduction	K14488	-	-	GO:0009733//response to auxin
Unigene0080182	194	247	156	350	482	493	6.09	8.39	5.62	15.15	21.28	19.49	6.7	18.64	1.47616885930915	6.08043297094422e-12	5.6798095140699e-10	--	-	-	-	-	-	-	-	-
Unigene0044475	226	377	97	5	14	19	7.64	13.79	3.76	0.23	0.67	0.81	8.39666666666667	0.57	-3.88078289184834	6.72046482692396e-12	6.26884202885022e-10	VEP1	PWZ54549.1 3-oxo-Delta(4,5)-steroid 5-beta-reductase [Zea mays]	-	-	-	-	-	GO:0003824//catalytic activity	-
Unigene0060099	911	681	826	1125	1340	1469	18.20	14.72	18.94	31.00	37.67	36.98	17.2866666666667	35.2166666666667	1.02659865596901	7.03260872091903e-12	6.55079600546057e-10	AL1	XP_002457183.1 RAP domain-containing protein, chloroplastic [Sorghum bicolor]	-	-	-	-	GO:0005575//cellular_component;GO:0005622//intracellular;GO:0005623//cell;GO:0005737//cytoplasm;GO:0009295//nucleoid;GO:0009507//chloroplast;GO:0009532//plastid stroma;GO:0009536//plastid;GO:0009570//chloroplast stroma;GO:0042644//chloroplast nucleoid;GO:0042646//plastid nucleoid;GO:0043226//organelle;GO:0043227//membrane-bounded organelle;GO:0043228//non-membrane-bounded organelle;GO:0043229//in…	GO:0003674//molecular_function;GO:0003676//nucleic acid binding;GO:0003723//RNA binding;GO:0005488//binding;GO:0097159//organic cyclic compound binding;GO:1901363//heterocyclic compound binding	GO:0006139//nucleobase-containing compound metabolic process;GO:0006364//rRNA processing;GO:0006396//RNA processing;GO:0006725//cellular aromatic compound metabolic process;GO:0006807//nitrogen compound metabolic process;GO:0006950//response to stress;GO:0006952//defense response;GO:0008150//biological_process;GO:0008152//metabolic process;GO:0009987//cellular process;GO:0010467//gene expression;…
Unigene0068062	1526	1007	1125	108	290	186	75.29	53.77	63.70	7.35	20.13	11.56	64.2533333333333	13.0133333333333	-2.30378074817711	7.27371088063319e-12	6.75640130287611e-10	UBC28	XP_021314861.1 ubiquitin-conjugating enzyme E2 28-like [Sorghum bicolor]	Genetic Information Processing;Genetic Information Processing	Folding, sorting and degradation;Folding, sorting and degradation	ko04141//Protein processing in endoplasmic reticulum;ko04120//Ubiquitin mediated proteolysis	K06689;K06689	-	GO:0000166//nucleotide binding;GO:0003674//molecular_function;GO:0003824//catalytic activity;GO:0004842//ubiquitin-protein transferase activity;GO:0005488//binding;GO:0005515//protein binding;GO:0005524//ATP binding;GO:0008144//drug binding;GO:0016740//transferase activity;GO:0017076//purine nucleotide binding;GO:0019787//ubiquitin-like protein transferase activity;GO:0019899//enzyme binding;GO:0…	GO:0006464//cellular protein modification process;GO:0006508//proteolysis;GO:0006511//ubiquitin-dependent protein catabolic process;GO:0006807//nitrogen compound metabolic process;GO:0008150//biological_process;GO:0008152//metabolic process;GO:0009056//catabolic process;GO:0009057//macromolecule catabolic process;GO:0009987//cellular process;GO:0015031//protein transport;GO:0016567//protein ubiqu…
Unigene0094643	0	0	2	59	116	114	0.00	0.00	0.12	4.30	8.62	7.59	0.04	6.83666666666667	7.4171492757587	7.33631530622904e-12	6.79551820865534e-10	--	-	-	-	-	-	-	-	-
Unigene0099561	455	558	371	1143	827	973	9.24	12.27	8.65	32.03	23.64	24.91	10.0533333333333	26.86	1.41778537687994	7.38304749586173e-12	6.82926744798524e-10	YSL13	XP_002449540.1 probable metal-nicotianamine transporter YSL13 [Sorghum bicolor]	-	-	-	-	GO:0016020//membrane	GO:0015198//oligopeptide transporter activity	GO:0006857//oligopeptide transport;GO:0055085//transmembrane transport
Unigene0021773	424	316	304	101	92	112	7.88	6.36	6.49	2.59	2.41	2.62	6.91	2.54	-1.44385721361609	7.44342275599682e-12	6.8659622256359e-10	At4g34480	XP_002466550.1 glucan endo-1,3-beta-glucosidase 7 [Sorghum bicolor]	-	-	-	-	-	GO:0004553//hydrolase activity, hydrolyzing O-glycosyl compounds	GO:0005975//carbohydrate metabolic process
Unigene0078017	0	1	1	93	68	99	0.00	0.05	0.06	6.21	4.63	6.04	0.0366666666666667	5.62666666666667	7.26166757006989	7.45643860181932e-12	6.86841556874807e-10	--	-	-	-	-	-	-	-	-
Unigene0099450	85	99	74	0	0	0	2.89	3.64	2.88	0.00	0.00	0.00	3.13666666666667	0.001	-11.6150165068947	7.59066197155382e-12	6.98235621743956e-10	--	-	-	-	-	-	-	-	-
Unigene0024841	104	87	69	0	0	0	5.79	5.24	4.41	0.00	0.00	0.00	5.14666666666667	0.001	-12.3294226314343	7.77607604053853e-12	7.14300436510522e-10	--	-	-	-	-	-	-	-	-
Unigene0078861	2145	1784	2240	2899	3645	3695	114.05	102.65	136.69	212.63	272.68	247.55	117.796666666667	244.286666666667	1.05227640717047	7.96591514405475e-12	7.29717436718231e-10	PNSB4	AQK74854.1 Photosynthetic NDH subunit of subcomplex B 4 chloroplastic [Zea mays]	-	-	-	-	-	-	-
Unigene0039507	294	250	263	407	583	530	11.38	10.47	11.69	21.74	31.76	25.86	11.18	26.4533333333333	1.24252933682253	8.09619311000044e-12	7.4062857853993e-10	--	-	-	-	-	-	-	-	-
Unigene0050956	869	770	697	254	152	222	24.30	23.30	22.36	9.80	5.98	7.82	23.32	7.86666666666667	-1.56774342967245	8.14244846309611e-12	7.43833976541957e-10	Os01g0166100	RLN21747.1 hypothetical protein C2845_PM07G00750 [Panicum miliaceum]	-	-	-	-	GO:0005575//cellular_component;GO:0005622//intracellular;GO:0005623//cell;GO:0005634//nucleus;GO:0005737//cytoplasm;GO:0005886//plasma membrane;GO:0016020//membrane;GO:0043226//organelle;GO:0043227//membrane-bounded organelle;GO:0043229//intracellular organelle;GO:0043231//intracellular membrane-bounded organelle;GO:0044424//intracellular part;GO:0044464//cell part;GO:0071944//cell periphery	GO:0003674//molecular_function;GO:0003676//nucleic acid binding;GO:0003824//catalytic activity;GO:0004518//nuclease activity;GO:0004519//endonuclease activity;GO:0005488//binding;GO:0016787//hydrolase activity;GO:0016788//hydrolase activity, acting on ester bonds;GO:0043167//ion binding;GO:0043169//cation binding;GO:0046872//metal ion binding;GO:0097159//organic cyclic compound binding;GO:1901363…	GO:0006139//nucleobase-containing compound metabolic process;GO:0006401//RNA catabolic process;GO:0006725//cellular aromatic compound metabolic process;GO:0006807//nitrogen compound metabolic process;GO:0008150//biological_process;GO:0008152//metabolic process;GO:0009056//catabolic process;GO:0009057//macromolecule catabolic process;GO:0009987//cellular process;GO:0016070//RNA metabolic process;G…
Unigene0081917	804	705	761	271	286	272	33.00	31.31	35.84	15.34	16.51	14.07	33.3833333333333	15.3066666666667	-1.12496787402438	8.30382521828633e-12	7.5470605206266e-10	--	EES18077.1 hypothetical protein SORBI_3009G111100 [Sorghum bicolor]	-	-	-	-	-	-	-
Unigene0018845	613	1286	474	65	98	137	20.72	47.05	18.39	3.03	4.66	5.84	28.72	4.51	-2.67085641056767	8.30697834814604e-12	7.5470605206266e-10	At5g58780	XP_002461959.1 uncharacterized protein LOC8061664 isoform X1 [Sorghum bicolor]	Metabolism;Metabolism	Global and overview maps;Metabolism of terpenoids and polyketides	ko01110//Biosynthesis of secondary metabolites;ko00900//Terpenoid backbone biosynthesis	K11778;K11778	GO:0005737//cytoplasm	GO:0008834//di-trans,poly-cis-decaprenylcistransferase activity;GO:0016765//transferase activity, transferring alkyl or aryl (other than methyl) groups	GO:0009252//peptidoglycan biosynthetic process;GO:0043248//proteasome assembly
Unigene0084744	131	124	121	227	235	237	8.53	8.74	9.04	20.39	21.53	19.44	8.77	20.4533333333333	1.22168723433704	8.37865171542759e-12	7.5985944421589e-10	--	-	-	-	-	-	-	-	-
Unigene0061488	79	90	83	9	4	8	3.19	3.93	3.85	0.50	0.23	0.41	3.65666666666667	0.38	-3.26645779623845	8.91278787236863e-12	8.05332312358627e-10	--	XP_021316835.1 uncharacterized protein LOC8059968 [Sorghum bicolor]	-	-	-	-	-	GO:0046983//protein dimerization activity	-
Unigene0079886	606	613	597	226	221	265	10.74	11.76	12.15	5.53	5.51	5.92	11.55	5.65333333333333	-1.03071918246138	9.07662284036936e-12	8.19020108869356e-10	GCP4	XP_002440620.1 gamma-tubulin complex component 4 isoform X2 [Sorghum bicolor]	-	-	-	-	GO:0000922//spindle pole;GO:0000923//equatorial microtubule organizing center;GO:0000930//gamma-tubulin complex;GO:0000931//gamma-tubulin large complex;GO:0005575//cellular_component;GO:0005622//intracellular;GO:0005623//cell;GO:0005737//cytoplasm;GO:0005768//endosome;GO:0005813//centrosome;GO:0005815//microtubule organizing center;GO:0005819//spindle;GO:0005829//cytosol;GO:0005856//cytoskeleton;…	GO:0003674//molecular_function;GO:0005198//structural molecule activity;GO:0005200//structural constituent of cytoskeleton;GO:0005488//binding;GO:0005515//protein binding;GO:0008092//cytoskeletal protein binding;GO:0015631//tubulin binding;GO:0043015//gamma-tubulin binding	GO:0000003//reproduction;GO:0000212//meiotic spindle organization;GO:0000226//microtubule cytoskeleton organization;GO:0000278//mitotic cell cycle;GO:0000280//nuclear division;GO:0000578//embryonic axis specification;GO:0000910//cytokinesis;GO:0003002//regionalization;GO:0003006//developmental process involved in reproduction;GO:0006403//RNA localization;GO:0006996//organelle organization;GO:0007…
Unigene0023241	13	10	7	52	55	75	0.54	0.45	0.33	2.98	3.22	3.93	0.44	3.37666666666667	2.94002433944269	9.09485889288544e-12	8.19550586268951e-10	--	-	-	-	-	-	-	-	-
Unigene0021650	260	191	438	28	26	49	4.40	3.49	8.50	0.65	0.62	1.04	5.46333333333333	0.77	-2.8268510976834	9.37092392675731e-12	8.43281433745452e-10	faeB-2	XP_023906903.1 probable feruloyl esterase B-2 [Quercus suber]	-	-	-	-	-	-	-
Unigene0065772	235	168	188	329	406	390	6.20	4.79	5.69	11.97	15.06	12.96	5.56	13.33	1.26151999236547	9.45133143353256e-12	8.49364774166323e-10	RFS2	XP_002466237.1 probable galactinol--sucrose galactosyltransferase 2 [Sorghum bicolor]	Metabolism;Metabolism	Global and overview maps;Carbohydrate metabolism	ko01100//Metabolic pathways;ko00052//Galactose metabolism	K06617;K06617	-	-	-
Unigene0001472	262	218	216	359	363	392	5.24	4.72	4.96	9.91	10.22	9.88	4.97333333333333	10.0033333333333	1.00819578334305	9.98710905109809e-12	8.96299115679198e-10	--	-	-	-	-	-	-	-	-
Unigene0076706	805	723	684	1480	1154	1226	28.84	28.03	28.12	73.13	58.16	55.33	28.33	62.2066666666667	1.13473860004732	1.01247899369586e-11	9.07427457025628e-10	--	XP_002442729.1 uncharacterized protein LOC8071450 [Sorghum bicolor]	-	-	-	-	GO:0005575//cellular_component;GO:0005622//intracellular;GO:0005623//cell;GO:0005634//nucleus;GO:0043226//organelle;GO:0043227//membrane-bounded organelle;GO:0043229//intracellular organelle;GO:0043231//intracellular membrane-bounded organelle;GO:0044424//intracellular part;GO:0044464//cell part	GO:0003674//molecular_function;GO:0003676//nucleic acid binding;GO:0003723//RNA binding;GO:0003729//mRNA binding;GO:0005488//binding;GO:0005515//protein binding;GO:0097159//organic cyclic compound binding;GO:1901363//heterocyclic compound binding	-
Unigene0005922	52	45	49	184	369	157	4.32	4.05	4.67	21.10	43.15	16.44	4.34666666666667	26.8966666666667	2.62944602023709	1.05379078910168e-11	9.43178309241591e-10	--	-	-	-	-	-	-	-	-
Unigene0000900	18	14	26	87	76	148	0.20	0.17	0.33	1.34	1.19	2.08	0.233333333333333	1.53666666666667	2.71933992348438	1.10568566763412e-11	9.88292248636522e-10	Pol	AAL75999.1 putative polyprotein [Zea mays]	-	-	-	-	-	-	-
Unigene0030389	823	646	743	1168	1282	1170	26.43	22.45	27.38	51.73	57.92	47.34	25.42	52.33	1.04167422860976	1.11038813841057e-11	9.89827447791205e-10	--	ACG28409.1 alpha/beta hydrolase fold [Zea mays]	-	-	-	-	-	GO:0003674//molecular_function;GO:0003824//catalytic activity;GO:0047570//3-oxoadipate enol-lactonase activity;GO:0070205//2-succinyl-6-hydroxy-2,4-cyclohexadiene-1-carboxylate synthase activity	GO:0009102//biotin biosynthetic process;GO:0009234//menaquinone biosynthetic process;GO:0015979//photosynthesis;GO:0042952//beta-ketoadipate pathway
Unigene0032584	678	881	654	234	167	209	11.62	16.34	12.87	5.53	4.03	4.51	13.61	4.69	-1.53700723898862	1.15998767638558e-11	1.03265372715764e-09	OCT7	XP_002466770.1 organic cation/carnitine transporter 7 [Sorghum bicolor]	-	-	-	-	GO:0005887//integral component of plasma membrane;GO:0016021//integral component of membrane	GO:0008028//monocarboxylic acid transmembrane transporter activity;GO:0015114//phosphate ion transmembrane transporter activity;GO:0015238//drug transmembrane transporter activity;GO:0022857//transmembrane transporter activity;GO:0042910//xenobiotic transporter activity;GO:0051119//sugar transmembrane transporter activity	GO:0006817//phosphate ion transport;GO:0008643//carbohydrate transport;GO:0015718//monocarboxylic acid transport;GO:0015893//drug transport;GO:0042908//xenobiotic transport;GO:0055085//transmembrane transport
Unigene0094631	85	99	113	282	241	233	2.34	2.95	3.57	10.72	9.34	8.09	2.95333333333333	9.38333333333333	1.66775631841257	1.18944924370556e-11	1.05746183298982e-09	GDPD6	OQU91395.1 hypothetical protein SORBI_3001G171900 [Sorghum bicolor]	Metabolism	Lipid metabolism	ko00564//Glycerophospholipid metabolism	K01126	GO:0005575//cellular_component;GO:0005623//cell;GO:0042597//periplasmic space;GO:0044464//cell part	GO:0003674//molecular_function;GO:0003824//catalytic activity;GO:0005488//binding;GO:0005509//calcium ion binding;GO:0008081//phosphoric diester hydrolase activity;GO:0008889//glycerophosphodiester phosphodiesterase activity;GO:0016787//hydrolase activity;GO:0016788//hydrolase activity, acting on ester bonds;GO:0042578//phosphoric ester hydrolase activity;GO:0043167//ion binding;GO:0043169//catio…	GO:0005975//carbohydrate metabolic process;GO:0006066//alcohol metabolic process;GO:0006071//glycerol metabolic process;GO:0006629//lipid metabolic process;GO:0008150//biological_process;GO:0008152//metabolic process;GO:0009987//cellular process;GO:0019400//alditol metabolic process;GO:0019751//polyol metabolic process;GO:0044237//cellular metabolic process;GO:0044238//primary metabolic process;G…
Unigene0029044	1669	1748	1417	3081	2660	2518	53.70	60.86	52.32	136.73	120.41	102.08	55.6266666666667	119.74	1.10605661310419	1.39633812182304e-11	1.2347724922073e-09	TROL	XP_002451894.1 rhodanese-like domain-containing protein 4, chloroplastic [Sorghum bicolor]	-	-	-	-	-	-	-
Unigene0014446	157	151	150	276	280	273	1.60	1.67	1.76	3.88	4.02	3.51	1.67666666666667	3.80333333333333	1.18166848648315	1.40352545195197e-11	1.23947556623646e-09	ZHD6	AQK88759.1 AMP-dependent synthetase and ligase family protein [Zea mays]	-	-	-	-	-	-	-
Unigene0021109	1059	583	725	209	173	196	34.41	20.50	27.03	9.37	7.91	8.02	27.3133333333333	8.43333333333333	-1.69543050789863	1.41597767446788e-11	1.24880945912312e-09	--	ACG39284.1 pathogen-related protein [Zea mays]	-	-	-	-	-	-	GO:0030638//polyketide metabolic process
Unigene0035534	1512	1346	1356	449	247	320	40.20	38.72	41.37	16.47	9.24	10.72	40.0966666666667	12.1433333333333	-1.72331781256118	1.45366794801074e-11	1.27695583639693e-09	GAPC3	AQK72381.1 glyceraldehyde-3-phosphate dehydrogenase4 [Zea mays]	Metabolism;Metabolism;Metabolism;Metabolism;Metabolism;Metabolism	Global and overview maps;Global and overview maps;Global and overview maps;Global and overview maps;Carbohydrate metabolism;Energy metabolism	ko01100//Metabolic pathways;ko01110//Biosynthesis of secondary metabolites;ko01200//Carbon metabolism;ko01230//Biosynthesis of amino acids;ko00010//Glycolysis / Gluconeogenesis;ko00710//Carbon fixation in photosynthetic organisms	K00134;K00134;K00134;K00134;K00134;K00134	GO:0005575//cellular_component;GO:0005622//intracellular;GO:0005623//cell;GO:0005737//cytoplasm;GO:0044424//intracellular part;GO:0044464//cell part	GO:0000166//nucleotide binding;GO:0003674//molecular_function;GO:0003824//catalytic activity;GO:0004073//aspartate-semialdehyde dehydrogenase activity;GO:0004365//glyceraldehyde-3-phosphate dehydrogenase (NAD+) (phosphorylating) activity;GO:0005488//binding;GO:0008839//4-hydroxy-tetrahydrodipicolinate reductase;GO:0016491//oxidoreductase activity;GO:0016620//oxidoreductase activity, acting on the…	GO:0005975//carbohydrate metabolic process;GO:0005996//monosaccharide metabolic process;GO:0006006//glucose metabolic process;GO:0006082//organic acid metabolic process;GO:0006090//pyruvate metabolic process;GO:0006091//generation of precursor metabolites and energy;GO:0006094//gluconeogenesis;GO:0006096//glycolytic process;GO:0006139//nucleobase-containing compound metabolic process;GO:0006163//…
Unigene0012911	85	89	54	227	160	236	2.90	3.29	2.12	10.69	7.68	10.15	2.77	9.50666666666667	1.77905359967354	1.47879730091037e-11	1.29582220149168e-09	At3g18200	XP_002457483.1 protein WALLS ARE THIN 1 [Sorghum bicolor]	-	-	-	-	GO:0016020//membrane;GO:0016021//integral component of membrane	GO:0004356//glutamate-ammonia ligase activity	-
Unigene0093726	43	55	48	108	142	152	1.59	2.21	2.04	5.52	7.40	7.10	1.94666666666667	6.67333333333333	1.77740169995597	1.51310012011562e-11	1.32390271987214e-09	--	-	-	-	-	-	-	-	-
Unigene0068927	1	1	3	33	77	64	0.04	0.04	0.13	1.75	4.17	3.10	0.07	3.00666666666667	5.42466620047662	1.55287142874832e-11	1.35691092091497e-09	--	-	-	-	-	-	-	-	-
Unigene0091463	109	59	92	0	0	0	7.15	4.19	6.93	0.00	0.00	0.00	6.09	0.001	-12.5722265127937	1.56737310254131e-11	1.36778051193086e-09	--	-	-	-	-	-	-	-	-
Unigene0022758	633	344	569	116	102	106	12.88	7.58	13.29	3.26	2.92	2.72	11.25	2.96666666666667	-1.92301026097179	1.58392748234225e-11	1.38041049256114e-09	--	XP_021315641.1 uncharacterized protein LOC110434930 isoform X1 [Sorghum bicolor]	-	-	-	-	-	-	-
Unigene0000406	58	135	47	476	286	421	2.32	5.84	2.15	26.23	16.07	21.19	3.43666666666667	21.1633333333333	2.62248504521801	1.60134809929706e-11	1.3937612682622e-09	EXPA2	AUE24163.1 expansin 65 [Saccharum hybrid cultivar]	-	-	-	-	GO:0005575//cellular_component;GO:0005576//extracellular region;GO:0005618//cell wall;GO:0005623//cell;GO:0016020//membrane;GO:0030312//external encapsulating structure;GO:0044464//cell part;GO:0071944//cell periphery	GO:0004650//polygalacturonase activity	GO:0005975//carbohydrate metabolic process;GO:0008150//biological_process;GO:0009664//plant-type cell wall organization;GO:0009987//cellular process;GO:0016043//cellular component organization;GO:0045229//external encapsulating structure organization;GO:0071554//cell wall organization or biogenesis;GO:0071555//cell wall organization;GO:0071669//plant-type cell wall organization or biogenesis;GO:0…
Unigene0025262	29	39	18	165	97	130	0.45	0.65	0.32	3.52	2.11	2.53	0.473333333333333	2.72	2.52267822246681	1.61094174640252e-11	1.40027363702369e-09	--	-	-	-	-	-	-	-	-
Unigene0035567	0	1	1	120	87	64	0.00	0.04	0.04	5.80	4.29	2.83	0.0266666666666667	4.30666666666667	7.33539035469393	1.62284526101678e-11	1.40693259347915e-09	OPR1	PUZ61316.1 hypothetical protein GQ55_4G266800 [Panicum hallii var. hallii] [Panicum hallii]	Metabolism;Metabolism;Metabolism	Global and overview maps;Global and overview maps;Lipid metabolism	ko01100//Metabolic pathways;ko01110//Biosynthesis of secondary metabolites;ko00592//alpha-Linolenic acid metabolism	K05894;K05894;K05894	-	GO:0010181//FMN binding;GO:0016491//oxidoreductase activity	GO:0055114//oxidation-reduction process
Unigene0002928	136	125	124	202	228	281	1.10	1.09	1.15	2.25	2.59	2.86	1.11333333333333	2.56666666666667	1.20501034310822	1.63480089090985e-11	1.41544731967262e-09	--	-	-	-	-	-	-	-	-
Unigene0002680	469	553	476	900	702	1022	9.70	12.38	11.30	25.68	20.43	26.64	11.1266666666667	24.25	1.12396329332041	1.65030664116145e-11	1.42700960958422e-09	--	ACS88375.1 retrotransposon protein [Coix lacryma-jobi]	-	-	-	-	-	-	-
Unigene0069255	40	27	41	132	125	110	0.30	0.22	0.35	1.37	1.32	1.04	0.29	1.24333333333333	2.10008832440651	1.66021764072636e-11	1.43371034333663e-09	ndhH	YP_003208255.1 NADH-plastoquinone oxidoreductase subunit 7 [Coix lacryma-jobi]	Metabolism;Metabolism	Global and overview maps;Energy metabolism	ko01100//Metabolic pathways;ko00190//Oxidative phosphorylation	K05579;K05579	GO:0000314//organellar small ribosomal subunit;GO:0005840//ribosome;GO:0009507//chloroplast;GO:0009538//photosystem I reaction center;GO:0016020//membrane;GO:0022627//cytosolic small ribosomal subunit;GO:0030964//NADH dehydrogenase complex	GO:0003735//structural constituent of ribosome;GO:0005506//iron ion binding;GO:0008137//NADH dehydrogenase (ubiquinone) activity;GO:0008863//formate dehydrogenase (NAD+) activity;GO:0009055//electron carrier activity;GO:0016002//sulfite reductase activity;GO:0016651//oxidoreductase activity, acting on NAD(P)H;GO:0016695//oxidoreductase activity, acting on hydrogen as donor;GO:0018492//carbon-mono…	GO:0006085//acetyl-CoA biosynthetic process;GO:0006412//translation;GO:0006790//sulfur compound metabolic process;GO:0009773//photosynthetic electron transport in photosystem I;GO:0010128//benzoate catabolic process via CoA ligation;GO:0018307//enzyme active site formation;GO:0019684//photosynthesis, light reaction;GO:0042426//choline catabolic process;GO:0043687//post-translational protein modif…
Unigene0077418	0	0	0	91	50	41	0.00	0.00	0.00	5.61	3.15	2.31	0.001	3.69	11.8494051009478	1.67359983477448e-11	1.44338736335388e-09	--	-	-	-	-	-	-	-	-
Unigene0001055	269	233	328	512	890	1358	4.98	4.67	6.96	13.07	23.17	31.66	5.53666666666667	22.6333333333333	2.03135950116971	1.76182605077138e-11	1.51750425115921e-09	--	-	-	-	-	-	-	-	-
Unigene0063032	1513	1564	1691	560	637	655	38.17	42.69	48.95	19.49	22.61	20.82	43.27	20.9733333333333	-1.04481095072736	1.81731778386443e-11	1.56327042881267e-09	PFK3	XP_002457198.1 ATP-dependent 6-phosphofructokinase 6 isoform X1 [Sorghum bicolor]	Metabolism;Metabolism;Metabolism;Metabolism;Metabolism;Genetic Information Processing;Metabolism;Metabolism;Metabolism	Global and overview maps;Global and overview maps;Global and overview maps;Global and overview maps;Carbohydrate metabolism;Folding, sorting and degradation;Carbohydrate metabolism;Carbohydrate metabolism;Carbohydrate metabolism	ko01100//Metabolic pathways;ko01110//Biosynthesis of secondary metabolites;ko01200//Carbon metabolism;ko01230//Biosynthesis of amino acids;ko00010//Glycolysis / Gluconeogenesis;ko03018//RNA degradation;ko00030//Pentose phosphate pathway;ko00051//Fructose and mannose metabolism;ko00052//Galactose metabolism	K00850;K00850;K00850;K00850;K00850;K00850;K00850;K00850;K00850	-	GO:0003872//6-phosphofructokinase activity;GO:0016773//phosphotransferase activity, alcohol group as acceptor;GO:0047334//diphosphate-fructose-6-phosphate 1-phosphotransferase activity	GO:0006096//glycolytic process
Unigene0019011	5278	5007	4464	9888	7579	7868	91.99	94.44	89.29	237.73	185.85	172.79	91.9066666666667	198.79	1.11300376519438	1.82309734861569e-11	1.56621065226541e-09	--	XP_002458915.1 uncharacterized protein LOC8056105 [Sorghum bicolor]	-	-	-	-	-	-	-
Unigene0043998	2309	2878	2539	4454	3906	4260	55.41	74.74	69.92	147.43	131.87	128.81	66.69	136.036666666667	1.02845320675103	1.85922835218304e-11	1.59518425321454e-09	COL16	NP_001140584.1 uncharacterized protein LOC100272654 [Zea mays]	-	-	-	-	-	GO:0005515//protein binding;GO:0008270//zinc ion binding	-
Unigene0034241	138	159	114	0	0	1	5.85	7.30	5.55	0.00	0.00	0.05	6.23333333333333	0.0166666666666667	-8.54689445988763	1.89249959470884e-11	1.62163253385375e-09	PERK5	XP_002465598.2 proline-rich receptor-like protein kinase PERK5 [Sorghum bicolor]	-	-	-	-	-	GO:0004672//protein kinase activity;GO:0005524//ATP binding	GO:0006468//protein phosphorylation
Unigene0011707	35	69	38	188	183	157	1.40	2.98	1.74	10.36	10.28	7.90	2.04	9.51333333333333	2.22138177678311	1.90334998627765e-11	1.62870880566111e-09	--	-	-	-	-	-	-	-	-
Unigene0074863	382	261	314	84	53	78	2.73	2.02	2.58	0.83	0.53	0.70	2.44333333333333	0.686666666666667	-1.83116886095059	1.90566936038271e-11	1.62870880566111e-09	ANTR6	XP_021309842.1 probable anion transporter 5, chloroplastic [Sorghum bicolor]	-	-	-	-	GO:0000276//mitochondrial proton-transporting ATP synthase complex, coupling factor F(o);GO:0005887//integral component of plasma membrane;GO:0033177//proton-transporting two-sector ATPase complex, proton-transporting domain;GO:0045263//proton-transporting ATP synthase complex, coupling factor F(o);GO:0045264//plasma membrane proton-transporting ATP synthase complex, coupling factor F(o)	GO:0008028//monocarboxylic acid transmembrane transporter activity;GO:0015078//hydrogen ion transmembrane transporter activity;GO:0015238//drug transmembrane transporter activity;GO:0015297//antiporter activity;GO:0015307//drug:proton antiporter activity;GO:0022857//transmembrane transporter activity;GO:0042910//xenobiotic transporter activity;GO:0046933//proton-transporting ATP synthase activity…	GO:0006855//drug transmembrane transport;GO:0015718//monocarboxylic acid transport;GO:0015893//drug transport;GO:0015986//ATP synthesis coupled proton transport;GO:0042493//response to drug;GO:0042908//xenobiotic transport;GO:0055085//transmembrane transport;GO:1902600//hydrogen ion transmembrane transport
Unigene0075700	3	5	3	49	1039	1048	0.04	0.07	0.04	0.87	18.91	17.08	0.05	12.2866666666667	7.9409497600222	1.95908050763181e-11	1.67220254089005e-09	KIN14P	XP_021316540.1 kinesin-like protein KIN-14P [Sorghum bicolor]	-	-	-	-	-	GO:0005515//protein binding;GO:0005524//ATP binding;GO:0008017//microtubule binding	GO:0007018//microtubule-based movement
Unigene0040036	929	812	742	335	303	334	21.94	20.75	20.11	10.91	10.07	9.94	20.9333333333333	10.3066666666667	-1.02222423985414	1.9936992660545e-11	1.69956455942502e-09	AT4	AVY91654.1 10-deacetylbaccatin III-10-O-acetyl transferase [Saccharum hybrid cultivar SP80-3280]	-	-	-	-	-	GO:0016747//transferase activity, transferring acyl groups other than amino-acyl groups	-
Unigene0036874	0	6	1	122	129	38	0.00	0.14	0.03	3.73	4.03	1.06	0.0566666666666667	2.94	5.69717200430718	2.0169918823624e-11	1.71721355098895e-09	Smt1-1	XP_025791287.1 cycloartenol-C-24-methyltransferase 1-like isoform X1 [Panicum hallii]	Metabolism;Metabolism;Metabolism	Global and overview maps;Global and overview maps;Lipid metabolism	ko01100//Metabolic pathways;ko01110//Biosynthesis of secondary metabolites;ko00100//Steroid biosynthesis	K00559;K00559;K00559	-	GO:0005509//calcium ion binding;GO:0008168//methyltransferase activity;GO:0008170//N-methyltransferase activity;GO:0008171//O-methyltransferase activity;GO:0008689//3-demethylubiquinone-9 3-O-methyltransferase activity;GO:0008757//S-adenosylmethionine-dependent methyltransferase activity	GO:0006400//tRNA modification;GO:0006694//steroid biosynthetic process;GO:0006744//ubiquinone biosynthetic process;GO:0008299//isoprenoid biosynthetic process;GO:0009102//biotin biosynthetic process;GO:0009234//menaquinone biosynthetic process;GO:0044272//sulfur compound biosynthetic process
Unigene0086690	0	0	0	62	35	63	0.00	0.00	0.00	7.95	4.58	7.38	0.001	6.63666666666667	12.6962430998867	2.02790996410728e-11	1.72429544409645e-09	--	-	-	-	-	-	-	-	-
Unigene0049165	83	88	63	0	0	0	1.20	1.37	1.04	0.00	0.00	0.00	1.20333333333333	0.001	-10.2328206210534	2.11207885583762e-11	1.7889820418501e-09	--	KXG28596.1 hypothetical protein SORBI_3005G142000 [Sorghum bicolor]	-	-	-	-	-	-	-
Unigene0026206	54	79	56	137	394	448	2.41	3.82	2.87	8.44	24.77	25.22	3.03333333333333	19.4766666666667	2.68277083885898	2.15059031292523e-11	1.81927870833963e-09	--	-	-	-	-	-	-	-	-
Unigene0086741	79	134	88	267	316	259	2.92	5.36	3.73	13.61	16.43	12.06	4.00333333333333	14.0333333333333	1.80958408224812	2.17137746480306e-11	1.83452351873463e-09	--	XP_021303914.1 uncharacterized protein LOC110430511 [Sorghum bicolor]	-	-	-	-	-	-	-
Unigene0085353	36258	37391	29706	63376	52579	53042	1647.13	1838.13	1548.72	3971.38	3360.56	3036.11	1677.99333333333	3456.01666666667	1.04237319096352	2.21379090553934e-11	1.86797761370459e-09	PSBP	XP_002461438.1 oxygen-evolving enhancer protein 2, chloroplastic [Sorghum bicolor]	Metabolism	Energy metabolism	ko00195//Photosynthesis	K02717	GO:0005575//cellular_component;GO:0005622//intracellular;GO:0005623//cell;GO:0005737//cytoplasm;GO:0009507//chloroplast;GO:0009521//photosystem;GO:0009523//photosystem II;GO:0009534//chloroplast thylakoid;GO:0009535//chloroplast thylakoid membrane;GO:0009536//plastid;GO:0009579//thylakoid;GO:0009654//photosystem II oxygen evolving complex;GO:0016020//membrane;GO:0019898//extrinsic component of me…	GO:0003674//molecular_function;GO:0005488//binding;GO:0005509//calcium ion binding;GO:0043167//ion binding;GO:0043169//cation binding;GO:0046872//metal ion binding	GO:0008150//biological_process;GO:0008152//metabolic process;GO:0009987//cellular process;GO:0015979//photosynthesis;GO:0044237//cellular metabolic process
Unigene0062966	369	317	323	112	94	120	16.84	15.66	16.92	7.05	6.04	6.90	16.4733333333333	6.66333333333333	-1.30581653858415	2.25944601371030e-11	1.90407850725915e-09	--	-	-	-	-	-	-	-	-
Unigene0067986	573	697	464	178	131	162	8.13	10.70	7.56	3.48	2.61	2.90	8.79666666666667	2.99666666666667	-1.55359832981182	2.28027085430054e-11	1.9191893857731e-09	--	-	-	-	-	-	-	GO:0004222//metalloendopeptidase activity	GO:0006508//proteolysis
Unigene0023854	0	0	0	46	40	62	0.00	0.00	0.00	1.84	1.63	2.26	0.001	1.91	10.8993569229231	2.39207695645993e-11	2.01073926370514e-09	--	-	-	-	-	-	GO:0005576//extracellular region	GO:0003950//NAD+ ADP-ribosyltransferase activity	GO:0009405//pathogenesis
Unigene0050786	875	357	558	106	92	120	16.68	7.36	12.21	2.79	2.47	2.88	12.0833333333333	2.71333333333333	-2.15488029552341	2.4132317088956e-11	2.02595384047309e-09	At2g27500	XP_021314125.1 glucan endo-1,3-beta-glucosidase 14 [Sorghum bicolor]	-	-	-	-	-	GO:0004553//hydrolase activity, hydrolyzing O-glycosyl compounds	GO:0005975//carbohydrate metabolic process
Unigene0016964	2333	1929	2022	4876	3460	3682	21.35	19.11	21.24	61.56	44.56	42.46	20.5666666666667	49.5266666666667	1.26789753671416	2.41669992338003e-11	2.02630053499887e-09	HCF244	XP_002444606.1 uncharacterized protein ycf39 [Sorghum bicolor]	-	-	-	-	GO:0005575//cellular_component;GO:0005622//intracellular;GO:0005623//cell;GO:0005737//cytoplasm;GO:0009507//chloroplast;GO:0009536//plastid;GO:0043226//organelle;GO:0043227//membrane-bounded organelle;GO:0043229//intracellular organelle;GO:0043231//intracellular membrane-bounded organelle;GO:0044424//intracellular part;GO:0044444//cytoplasmic part;GO:0044464//cell part	GO:0003674//molecular_function;GO:0003824//catalytic activity;GO:0003854//3-beta-hydroxy-delta5-steroid dehydrogenase activity;GO:0016491//oxidoreductase activity;GO:0016616//oxidoreductase activity, acting on the CH-OH group of donors, NAD or NADP as acceptor;GO:0016655//oxidoreductase activity, acting on NAD(P)H, quinone or similar compound as acceptor;GO:0016757//transferase activity, transfer…	GO:0005975//carbohydrate metabolic process;GO:0006694//steroid biosynthetic process;GO:0008150//biological_process;GO:0008152//metabolic process;GO:0055114//oxidation-reduction process
Unigene0076117	450	292	374	61	88	111	9.21	6.47	8.79	1.72	2.53	2.86	8.15666666666667	2.37	-1.78309263645998	2.43293073163669e-11	2.03733373716678e-09	--	XP_002455971.1 uncharacterized protein LOC8084844 [Sorghum bicolor]	-	-	-	-	-	GO:0003677//DNA binding;GO:0004803//transposase activity;GO:0016788//hydrolase activity, acting on ester bonds	GO:0006313//transposition, DNA-mediated;GO:0006355//regulation of transcription, DNA-templated
Unigene0006686	0	0	0	31	64	70	0.00	0.00	0.00	2.11	4.43	4.34	0.001	3.62666666666667	11.8244284354165	2.44287140861714e-11	2.04307840557763e-09	--	-	-	-	-	-	-	-	-
Unigene0095893	617	488	563	185	195	195	34.64	29.65	36.27	14.33	15.40	13.79	33.52	14.5066666666667	-1.20830609317017	2.6274905760939e-11	2.19471574291813e-09	--	TVU40345.1 hypothetical protein EJB05_13806 [Eragrostis curvula]	-	-	-	-	GO:0005737//cytoplasm	GO:0003756//protein disulfide isomerase activity;GO:0015036//disulfide oxidoreductase activity	GO:0006457//protein folding;GO:0055114//oxidation-reduction process
Unigene0015875	13	40	3	325	222	197	0.14	0.48	0.04	4.92	3.43	2.73	0.22	3.69333333333333	4.06934804669073	2.64369570925624e-11	2.2054740481672e-09	PHT1	XP_002457339.2 hydroxycinnamoyltransferase 4 [Sorghum bicolor]	Metabolism;Metabolism;Metabolism;Metabolism;Metabolism	Global and overview maps;Global and overview maps;Biosynthesis of other secondary metabolites;Biosynthesis of other secondary metabolites;Biosynthesis of other secondary metabolites	ko01100//Metabolic pathways;ko01110//Biosynthesis of secondary metabolites;ko00940//Phenylpropanoid biosynthesis;ko00941//Flavonoid biosynthesis;ko00945//Stilbenoid, diarylheptanoid and gingerol biosynthesis	K13065;K13065;K13065;K13065;K13065	-	GO:0016747//transferase activity, transferring acyl groups other than amino-acyl groups	-
Unigene0068637	750	925	599	2032	1506	1492	22.14	29.54	20.29	82.73	62.54	55.49	23.99	66.92	1.48000428774492	2.67344779998862e-11	2.22749252501062e-09	--	PWZ15228.1 Protein CURVATURE THYLAKOID 1B, chloroplastic [Zea mays]	-	-	-	-	GO:0000229//cytoplasmic chromosome;GO:0005575//cellular_component;GO:0005622//intracellular;GO:0005623//cell;GO:0005694//chromosome;GO:0005737//cytoplasm;GO:0009295//nucleoid;GO:0009507//chloroplast;GO:0009508//plastid chromosome;GO:0009521//photosystem;GO:0009522//photosystem I;GO:0009526//plastid envelope;GO:0009532//plastid stroma;GO:0009534//chloroplast thylakoid;GO:0009535//chloroplast thyla…	GO:0003674//molecular_function;GO:0003676//nucleic acid binding;GO:0003677//DNA binding;GO:0005488//binding;GO:0005515//protein binding;GO:0019904//protein domain specific binding;GO:0097159//organic cyclic compound binding;GO:1901363//heterocyclic compound binding	GO:0001101//response to acid chemical;GO:0006091//generation of precursor metabolites and energy;GO:0008150//biological_process;GO:0008152//metabolic process;GO:0009719//response to endogenous stimulus;GO:0009725//response to hormone;GO:0009737//response to abscisic acid;GO:0009767//photosynthetic electron transport chain;GO:0009773//photosynthetic electron transport in photosystem I;GO:0009987//…
Unigene0032555	121	116	78	233	237	224	2.07	2.15	1.53	5.50	5.71	4.83	1.91666666666667	5.34666666666667	1.48004028062318	2.69315037694862e-11	2.2410930903386e-09	NOL	XP_021306299.1 chlorophyll(ide) b reductase NOL, chloroplastic isoform X1 [Sorghum bicolor]	Metabolism;Metabolism;Metabolism	Global and overview maps;Global and overview maps;Metabolism of cofactors and vitamins	ko01100//Metabolic pathways;ko01110//Biosynthesis of secondary metabolites;ko00860//Porphyrin and chlorophyll metabolism	K13606;K13606;K13606	GO:0005575//cellular_component;GO:0005622//intracellular;GO:0005623//cell;GO:0005737//cytoplasm;GO:0009507//chloroplast;GO:0009534//chloroplast thylakoid;GO:0009535//chloroplast thylakoid membrane;GO:0009536//plastid;GO:0009579//thylakoid;GO:0016020//membrane;GO:0031976//plastid thylakoid;GO:0031984//organelle subcompartment;GO:0034357//photosynthetic membrane;GO:0042651//thylakoid membrane;GO:00…	GO:0003674//molecular_function;GO:0003824//catalytic activity;GO:0004316//3-oxoacyl-[acyl-carrier-protein] reductase (NADPH) activity;GO:0008667//2,3-dihydro-2,3-dihydroxybenzoate dehydrogenase activity;GO:0008678//2-deoxy-D-gluconate 3-dehydrogenase activity;GO:0016491//oxidoreductase activity;GO:0016614//oxidoreductase activity, acting on CH-OH group of donors;GO:0016616//oxidoreductase activit…	GO:0000272//polysaccharide catabolic process;GO:0006633//fatty acid biosynthetic process;GO:0006725//cellular aromatic compound metabolic process;GO:0006778//porphyrin-containing compound metabolic process;GO:0006787//porphyrin-containing compound catabolic process;GO:0006807//nitrogen compound metabolic process;GO:0008150//biological_process;GO:0008152//metabolic process;GO:0009056//catabolic pr…
Unigene0025718	86	81	61	0	0	0	0.87	0.89	0.71	0.00	0.00	0.00	0.823333333333333	0.001	-9.68533282575088	2.69719158155644e-11	2.24164335929807e-09	RGA1	TVU31830.1 hypothetical protein EJB05_23531, partial [Eragrostis curvula]	-	-	-	-	-	GO:0005515//protein binding;GO:0043531//ADP binding	-
Unigene0038855	17	24	20	70	81	84	0.83	1.27	1.12	4.72	5.57	5.17	1.07333333333333	5.15333333333333	2.26340772581023	2.70784637569027e-11	2.24768194403667e-09	RAP2-2	XP_002460502.1 ethylene-responsive transcription factor RAP2-6 [Sorghum bicolor]	-	-	-	-	-	GO:0003700//transcription factor activity, sequence-specific DNA binding	GO:0006355//regulation of transcription, DNA-templated
Unigene0002419	53	103	49	561	263	271	1.04	2.19	1.11	15.23	7.28	6.72	1.44666666666667	9.74333333333333	2.75168288136157	2.80472431720543e-11	2.32228372241821e-09	--	XP_021306805.1 uncharacterized protein LOC110431719 [Sorghum bicolor]	-	-	-	-	-	-	-
Unigene0010921	0	1	1	5	475	594	0.00	0.02	0.03	0.16	15.31	17.15	0.0166666666666667	10.8733333333333	9.34961297182451	2.90679250212615e-11	2.39781458116929e-09	--	-	-	-	-	-	-	-	-
Unigene0091596	232	186	218	52	31	34	6.88	5.97	7.42	2.13	1.29	1.27	6.75666666666667	1.56333333333333	-2.11168626095153	2.91339722642646e-11	2.40027740187647e-09	--	-	-	-	-	-	-	-	-
Unigene0098591	84	92	57	0	0	0	5.54	6.56	4.31	0.00	0.00	0.00	5.47	0.001	-12.4173251176799	2.94467570230382e-11	2.42303699662772e-09	--	-	-	-	-	-	-	-	-
Unigene0095544	86	96	117	8	6	15	0.98	1.18	1.53	0.13	0.10	0.21	1.23	0.146666666666667	-3.0680453874231	2.95642341401773e-11	2.42968914082384e-09	ABCB19	NP_001169660.1 uncharacterized protein LOC100383541 [Zea mays]	Environmental Information Processing	Membrane transport	ko02010//ABC transporters	K05658	GO:0005575//cellular_component;GO:0005737//cytoplasm;GO:0005887//integral component of plasma membrane;GO:0009380//excinuclease repair complex;GO:0009898//cytoplasmic side of plasma membrane;GO:0016021//integral component of membrane;GO:0043190//ATP-binding cassette (ABC) transporter complex;GO:0055051//ATP-binding cassette (ABC) transporter complex, integrated substrate binding;GO:0055052//ATP-b…	GO:0003924//GTPase activity;GO:0004020//adenylylsulfate kinase activity;GO:0004140//dephospho-CoA kinase activity;GO:0005260//channel-conductance-controlling ATPase activity;GO:0005319//lipid transporter activity;GO:0005524//ATP binding;GO:0005525//GTP binding;GO:0008565//protein transporter activity;GO:0009381//excinuclease ABC activity;GO:0015220//choline transmembrane transporter activity;GO:0…	GO:0000910//cytokinesis;GO:0006289//nucleotide-excision repair;GO:0006790//sulfur compound metabolic process;GO:0006810//transport;GO:0006817//phosphate ion transport;GO:0006824//cobalt ion transport;GO:0006855//drug transmembrane transport;GO:0006869//lipid transport;GO:0007186//G-protein coupled receptor signaling pathway;GO:0007601//visual perception;GO:0008150//biological_process;GO:0008272//…
Unigene0036813	286	156	338	22	37	43	12.46	7.36	16.90	1.32	2.27	2.36	12.24	1.98333333333333	-2.6256044852185	3.02507232664578e-11	2.48303028276982e-09	--	RLN32953.1 hypothetical protein C2845_PM03G19080 [Panicum miliaceum]	-	-	-	-	-	-	-
Unigene0095483	7637	7860	6709	2754	2013	3228	32.09	35.73	32.35	15.96	11.90	17.09	33.39	14.9833333333333	-1.15605747838247	3.30933263520546e-11	2.70630775625273e-09	--	XP_021315400.1 titin homolog isoform X1 [Sorghum bicolor]	-	-	-	-	-	-	-
Unigene0080240	156	166	155	37	21	27	4.94	5.69	5.63	1.62	0.94	1.08	5.42	1.21333333333333	-2.15931690187634	3.3742578029457e-11	2.75600401486409e-09	MO2	XP_002468485.1 uncharacterized protein LOC8080538 isoform X1 [Sorghum bicolor]	-	-	-	-	GO:0009331//glycerol-3-phosphate dehydrogenase complex	GO:0003824//catalytic activity;GO:0004368//glycerol-3-phosphate dehydrogenase activity;GO:0015036//disulfide oxidoreductase activity;GO:0016166//phytoene dehydrogenase activity;GO:0016491//oxidoreductase activity;GO:0016647//oxidoreductase activity, acting on the CH-NH group of donors, oxygen as acceptor;GO:0016701//oxidoreductase activity, acting on single donors with incorporation of molecular …	GO:0006071//glycerol metabolic process;GO:0006744//ubiquinone biosynthetic process;GO:0006790//sulfur compound metabolic process;GO:0009228//thiamine biosynthetic process;GO:0015995//chlorophyll biosynthetic process;GO:0016117//carotenoid biosynthetic process;GO:0030494//bacteriochlorophyll biosynthetic process;GO:0055114//oxidation-reduction process
Unigene0026286	57	48	44	107	140	135	0.91	0.83	0.81	2.37	3.16	2.73	0.85	2.75333333333333	1.69564453456059	3.46976875045183e-11	2.83052894301926e-09	TGA2.2	NP_001333859.1 uncharacterized protein LOC100279481 [Zea mays]	Environmental Information Processing	Signal transduction	ko04075//Plant hormone signal transduction	K14431	-	-	-
Unigene0097134	1628	1454	1665	4637	3060	3032	41.84	40.43	49.10	164.37	110.64	98.18	43.79	124.396666666667	1.506274472624	3.5317020602019e-11	2.87751282600381e-09	APX8	XP_021316116.1 probable L-ascorbate peroxidase 8, chloroplastic isoform X1 [Sorghum bicolor]	Metabolism;Metabolism;Metabolism	Global and overview maps;Metabolism of other amino acids;Carbohydrate metabolism	ko01100//Metabolic pathways;ko00480//Glutathione metabolism;ko00053//Ascorbate and aldarate metabolism	K00434;K00434;K00434	GO:0005575//cellular_component;GO:0005622//intracellular;GO:0005623//cell;GO:0005737//cytoplasm;GO:0009507//chloroplast;GO:0009534//chloroplast thylakoid;GO:0009535//chloroplast thylakoid membrane;GO:0009536//plastid;GO:0009579//thylakoid;GO:0016020//membrane;GO:0016021//integral component of membrane;GO:0031224//intrinsic component of membrane;GO:0031976//plastid thylakoid;GO:0031984//organelle …	GO:0003674//molecular_function;GO:0003824//catalytic activity;GO:0004096//catalase activity;GO:0004130//cytochrome-c peroxidase activity;GO:0004601//peroxidase activity;GO:0005488//binding;GO:0016209//antioxidant activity;GO:0016491//oxidoreductase activity;GO:0016684//oxidoreductase activity, acting on peroxide as acceptor;GO:0016688//L-ascorbate peroxidase activity;GO:0020037//heme binding;GO:0…	GO:0000302//response to reactive oxygen species;GO:0006950//response to stress;GO:0006952//defense response;GO:0006979//response to oxidative stress;GO:0008150//biological_process;GO:0008152//metabolic process;GO:0009056//catabolic process;GO:0009636//response to toxic substance;GO:0009987//cellular process;GO:0016999//antibiotic metabolic process;GO:0017001//antibiotic catabolic process;GO:00171…
Unigene0047920	479	242	243	52	40	69	23.26	12.72	13.54	3.48	2.73	4.22	16.5066666666667	3.47666666666667	-2.2472721566945	3.63629549300983e-11	2.95909680598034e-09	At4g27520	NP_001141121.1 uncharacterized protein LOC100273206 precursor [Zea mays]	-	-	-	-	-	GO:0009055//electron carrier activity	-
Unigene0035029	1	0	1	154	61	72	0.04	0.00	0.05	9.31	3.76	3.97	0.03	5.68	7.56478461878353	3.68163298250142e-11	2.98865682577061e-09	--	ABE77198.1 predicted protein [Sorghum bicolor]	-	-	-	-	-	-	-
Unigene0075470	2	2	2	2	513	497	0.15	0.17	0.18	0.21	55.76	48.38	0.166666666666667	34.7833333333333	7.70528679027247	3.98740196470272e-11	3.23291531910774e-09	--	-	-	-	-	-	-	-	-
Unigene0063262	619	403	564	150	119	124	11.11	7.83	11.62	3.72	3.01	2.81	10.1866666666667	3.18	-1.67958337203024	4.00637364497994e-11	3.24037454734585e-09	SSII-2	XP_002452556.1 soluble starch synthase 2-2, chloroplastic/amyloplastic [Sorghum bicolor]	Metabolism;Metabolism;Metabolism	Global and overview maps;Global and overview maps;Carbohydrate metabolism	ko01100//Metabolic pathways;ko01110//Biosynthesis of secondary metabolites;ko00500//Starch and sucrose metabolism	K00703;K00703;K00703	GO:0005575//cellular_component;GO:0005576//extracellular region;GO:0005622//intracellular;GO:0005623//cell;GO:0005737//cytoplasm;GO:0009501//amyloplast;GO:0009507//chloroplast;GO:0009536//plastid;GO:0043226//organelle;GO:0043227//membrane-bounded organelle;GO:0043229//intracellular organelle;GO:0043231//intracellular membrane-bounded organelle;GO:0044424//intracellular part;GO:0044444//cytoplasmi…	GO:0003674//molecular_function;GO:0003824//catalytic activity;GO:0004373//glycogen (starch) synthase activity;GO:0004860//protein kinase inhibitor activity;GO:0008194//UDP-glycosyltransferase activity;GO:0009011//starch synthase activity;GO:0016740//transferase activity;GO:0016757//transferase activity, transferring glycosyl groups;GO:0016758//transferase activity, transferring hexosyl groups;GO:…	GO:0000271//polysaccharide biosynthetic process;GO:0005975//carbohydrate metabolic process;GO:0005976//polysaccharide metabolic process;GO:0005978//glycogen biosynthetic process;GO:0005982//starch metabolic process;GO:0006073//cellular glucan metabolic process;GO:0008150//biological_process;GO:0008152//metabolic process;GO:0009058//biosynthetic process;GO:0009059//macromolecule biosynthetic proce…
Unigene0089739	215	170	170	327	325	322	8.18	7.00	7.42	17.15	17.39	15.43	7.53333333333333	16.6566666666667	1.14473944543334	4.10756969874081e-11	3.31817585334821e-09	--	-	-	-	-	-	-	-	-
Unigene0005060	97	81	72	7	11	8	5.98	5.40	5.09	0.59	0.95	0.62	5.49	0.72	-2.93073733756289	4.23377049165699e-11	3.41596261006903e-09	--	-	-	-	-	-	-	-	-
Unigene0067138	93	79	71	10	7	8	1.33	1.22	1.16	0.20	0.14	0.14	1.23666666666667	0.16	-2.95031287589965	4.24136029003389e-11	3.41792827649608e-09	PATROL1	XP_002465894.1 uncharacterized protein LOC8085519 [Sorghum bicolor]	-	-	-	-	-	-	-
Unigene0039508	137	137	89	221	271	273	5.49	5.94	4.09	12.22	15.28	13.78	5.17333333333333	13.76	1.41131441323613	4.2772031149077e-11	3.44262942945278e-09	--	-	-	-	-	-	-	-	-
Unigene0084895	7	2	2	55	45	47	0.32	0.10	0.10	3.43	2.86	2.68	0.173333333333333	2.99	4.10852445677817	4.35326068990484e-11	3.49959946031356e-09	--	-	-	-	-	-	-	-	-
Unigene0097727	801	803	808	1043	1470	1815	18.47	20.04	21.39	33.18	47.70	52.75	19.9666666666667	44.5433333333333	1.15761602178539	4.37127532852697e-11	3.509827146956e-09	--	XP_021319214.1 uncharacterized protein LOC110436441 [Sorghum bicolor]	-	-	-	-	-	GO:0003676//nucleic acid binding;GO:0004523//RNA-DNA hybrid ribonuclease activity	-
Unigene0002292	126	101	125	212	504	526	1.24	1.07	1.41	2.87	6.95	6.50	1.24	5.44	2.13326653086346	4.46240448471198e-11	3.57866493633698e-09	IP5P3	XP_021302580.1 LOW QUALITY PROTEIN: type IV inositol polyphosphate 5-phosphatase 3 [Sorghum bicolor]	Metabolism;Environmental Information Processing;Metabolism	Global and overview maps;Signal transduction;Carbohydrate metabolism	ko01100//Metabolic pathways;ko04070//Phosphatidylinositol signaling system;ko00562//Inositol phosphate metabolism	K01099;K01099;K01099	-	-	-
Unigene0077470	49	51	41	135	107	129	2.13	2.40	2.05	8.11	6.55	7.08	2.19333333333333	7.24666666666667	1.72419245129207	4.70857203738281e-11	3.77152070849399e-09	At3g61750	AGT16890.1 hypothetical protein SHCRBa_165_I15_F_320 [Saccharum hybrid cultivar R570]	-	-	-	-	-	-	-
Unigene0015456	155	84	100	226	293	363	5.26	3.08	3.89	10.58	13.98	15.52	4.07666666666667	13.36	1.71245810466782	4.76391975746831e-11	3.81125073769376e-09	WRKY41	ACG40578.1 WRKY69 - superfamily of TFs having WRKY and zinc finger domains [Zea mays]	-	-	-	-	-	GO:0003700//transcription factor activity, sequence-specific DNA binding;GO:0043565//sequence-specific DNA binding	GO:0006355//regulation of transcription, DNA-templated
Unigene0096278	1014	575	766	197	221	211	27.70	17.00	24.02	7.42	8.50	7.26	22.9066666666667	7.72666666666667	-1.56784947013199	4.82159969503432e-11	3.85274861414537e-09	BP80	XP_002437414.2 vacuolar-sorting receptor 6 [Sorghum bicolor]	-	-	-	-	-	-	-
Unigene0049920	1792	1934	1679	723	585	616	38.01	44.39	40.87	21.15	17.46	16.46	41.09	18.3566666666667	-1.16248322273793	4.97399151945682e-11	3.96315657065798e-09	BZIP24	NP_001142351.1 uncharacterized protein LOC100274522 [Zea mays]	-	-	-	-	-	GO:0003700//transcription factor activity, sequence-specific DNA binding	GO:0006355//regulation of transcription, DNA-templated
Unigene0000512	559	959	440	40	72	135	18.48	34.31	16.69	1.82	3.35	5.62	23.16	3.59666666666667	-2.68690288922237	4.97769883802977e-11	3.96315657065798e-09	--	AAN40030.1 putative gag-pol polyprotein [Zea mays]	-	-	-	-	-	GO:0003676//nucleic acid binding;GO:0008270//zinc ion binding	-
Unigene0060642	64	77	70	0	0	0	2.81	3.66	3.53	0.00	0.00	0.00	3.33333333333333	0.001	-11.7027498788283	5.52323956833481e-11	4.39223374881416e-09	--	-	-	-	-	-	-	-	-
Unigene0059907	397	367	349	496	660	626	8.09	8.09	8.16	13.94	18.91	16.07	8.11333333333333	16.3066666666667	1.00709523581366	5.61480779864092e-11	4.45436941173999e-09	--	XP_002439391.1 protein SLOW GREEN 1, chloroplastic [Sorghum bicolor]	-	-	-	-	-	GO:0005515//protein binding	-
Unigene0007000	219	220	210	300	412	458	3.20	3.48	3.52	6.05	8.47	8.44	3.4	7.65333333333333	1.17055348981683	5.69009542600164e-11	4.50332349454989e-09	At3g23880	XP_002440205.1 uncharacterized protein LOC8063552 [Sorghum bicolor]	-	-	-	-	-	GO:0005515//protein binding	-
Unigene0000130	483	451	395	823	653	730	4.78	4.83	4.49	11.23	9.09	9.10	4.7	9.80666666666667	1.06110208396867	5.95363297346321e-11	4.70535914558551e-09	speA	XP_021307229.1 uncharacterized protein LOC8060879 [Sorghum bicolor]	-	-	-	-	GO:0005575//cellular_component;GO:0005622//intracellular;GO:0005623//cell;GO:0005737//cytoplasm;GO:0044424//intracellular part;GO:0044464//cell part	GO:0003674//molecular_function;GO:0003824//catalytic activity;GO:0008792//arginine decarboxylase activity;GO:0016740//transferase activity;GO:0016829//lyase activity;GO:0016830//carbon-carbon lyase activity;GO:0016831//carboxy-lyase activity;GO:0030170//pyridoxal phosphate binding	GO:0006520//cellular amino acid metabolic process;GO:0006576//cellular biogenic amine metabolic process;GO:0006595//polyamine metabolic process;GO:0006596//polyamine biosynthetic process;GO:0006807//nitrogen compound metabolic process;GO:0008150//biological_process;GO:0008152//metabolic process;GO:0008216//spermidine metabolic process;GO:0008295//spermidine biosynthetic process;GO:0009058//biosyn…
Unigene0010894	2115	1601	1502	627	694	716	13.71	11.23	11.17	5.61	6.33	5.85	12.0366666666667	5.93	-1.02133190968148	6.40654193892888e-11	5.04026897359005e-09	--	ONL98595.1 Protein LNK1 [Zea mays]	-	-	-	-	GO:0005739//mitochondrion	GO:0005515//protein binding	-
Unigene0071388	121	88	71	176	278	272	1.84	1.45	1.24	3.70	5.96	5.23	1.51	4.96333333333333	1.71676079853586	6.45580307598453e-11	5.07300677257638e-09	RGA5	RLN33847.1 hypothetical protein C2845_PM03G29900 [Panicum miliaceum]	-	-	-	-	GO:0009898//cytoplasmic side of plasma membrane;GO:0055052//ATP-binding cassette (ABC) transporter complex, substrate-binding subunit-containing	GO:0005516//calmodulin binding;GO:0005524//ATP binding;GO:0015416//organic phosphonate transmembrane-transporting ATPase activity;GO:0043531//ADP binding	GO:0015716//organic phosphonate transport
Unigene0039276	83	76	53	0	0	0	5.61	5.56	4.11	0.00	0.00	0.00	5.09333333333333	0.001	-12.314394422202	6.68925584370766e-11	5.25023462800449e-09	--	-	-	-	-	-	-	-	-
Unigene0033232	11711	12476	10273	37443	23034	21967	789.64	910.33	794.95	3482.56	2185.15	1866.30	831.64	2511.33666666667	1.59442439213442	6.73718199644921e-11	5.28160028804379e-09	PSAO	AHB79078.1 16 kDa membrane protein [Saccharum hybrid cultivar]	Metabolism	Energy metabolism	ko00195//Photosynthesis	K14332	-	-	-
Unigene0097360	944	1230	882	1627	1697	1708	20.59	29.03	22.08	48.95	52.07	46.94	23.9	49.32	1.04516218153473	6.94353879342273e-11	5.4369466334992e-09	CGA1	RLM80931.1 putative GATA transcription factor 22 [Panicum miliaceum]	-	-	-	-	-	GO:0008270//zinc ion binding;GO:0043565//sequence-specific DNA binding	GO:0006355//regulation of transcription, DNA-templated
Unigene0075583	193	244	206	337	584	612	2.21	3.02	2.70	5.32	9.40	8.82	2.64333333333333	7.84666666666667	1.56972154933447	7.10159923982929e-11	5.55415406584856e-09	RPPL1	XP_008650120.2 putative disease resistance RPP13-like protein 1 isoform X2 [Zea mays]	-	-	-	-	-	GO:0005515//protein binding;GO:0005524//ATP binding;GO:0016818//hydrolase activity, acting on acid anhydrides, in phosphorus-containing anhydrides;GO:0043531//ADP binding	GO:0032297//negative regulation of DNA-dependent DNA replication initiation
Unigene0088490	57	44	49	183	156	123	2.87	2.40	2.83	12.71	11.05	7.80	2.7	10.52	1.96210339224147	7.3995930260274e-11	5.77359774908458e-09	--	XP_021316499.1 uncharacterized protein LOC110435351 isoform X1 [Sorghum bicolor]	-	-	-	-	-	-	-
Unigene0051819	471	557	466	159	156	207	13.80	17.66	15.67	6.43	6.43	7.64	15.71	6.83333333333333	-1.20102177162254	7.41494993285671e-11	5.77878154461719e-09	GRF3	XP_002448459.1 growth-regulating factor 3 [Sorghum bicolor]	-	-	-	-	GO:0005575//cellular_component;GO:0005622//intracellular;GO:0005623//cell;GO:0005634//nucleus;GO:0043226//organelle;GO:0043227//membrane-bounded organelle;GO:0043229//intracellular organelle;GO:0043231//intracellular membrane-bounded organelle;GO:0044424//intracellular part;GO:0044464//cell part	GO:0000166//nucleotide binding;GO:0003674//molecular_function;GO:0005488//binding;GO:0005524//ATP binding;GO:0008144//drug binding;GO:0017076//purine nucleotide binding;GO:0030554//adenyl nucleotide binding;GO:0032553//ribonucleotide binding;GO:0032555//purine ribonucleotide binding;GO:0032559//adenyl ribonucleotide binding;GO:0035639//purine ribonucleoside triphosphate binding;GO:0036094//small …	GO:0006139//nucleobase-containing compound metabolic process;GO:0006351//transcription, DNA-templated;GO:0006355//regulation of transcription, DNA-templated;GO:0006725//cellular aromatic compound metabolic process;GO:0006807//nitrogen compound metabolic process;GO:0008150//biological_process;GO:0008152//metabolic process;GO:0009058//biosynthetic process;GO:0009059//macromolecule biosynthetic proc…
Unigene0100852	1	1	1	293	50	36	0.05	0.06	0.06	20.77	3.62	2.33	0.0566666666666667	8.90666666666667	7.29624145122371	7.44099252213432e-11	5.79227119780508e-09	CAB2R	XP_025819808.1 chlorophyll a-b binding protein of LHCII type 1-like [Panicum hallii]	Metabolism;Metabolism	Global and overview maps;Energy metabolism	ko01100//Metabolic pathways;ko00196//Photosynthesis - antenna proteins	K08912;K08912	-	-	-
Unigene0095084	0	0	0	30	54	56	0.00	0.00	0.00	4.38	8.04	7.46	0.001	6.62666666666667	12.6940676357285	7.59789027723799e-11	5.90747103126586e-09	DSK2B	XP_002465921.1 ubiquitin domain-containing protein DSK2a [Sorghum bicolor]	Genetic Information Processing	Folding, sorting and degradation	ko04141//Protein processing in endoplasmic reticulum	K04523	-	-	-
Unigene0083246	78	110	64	179	241	229	1.73	2.65	1.63	5.49	7.54	6.42	2.00333333333333	6.48333333333333	1.69433325916237	7.61850512166592e-11	5.91656319296402e-09	--	-	-	-	-	-	-	-	-
Unigene0086984	74	57	77	0	0	0	2.67	2.23	3.19	0.00	0.00	0.00	2.69666666666667	0.001	-11.3969614865962	7.63372383876275e-11	5.92144833256635e-09	--	XP_020394875.1 protein ALP1-like isoform X1 [Zea mays]	-	-	-	-	-	GO:0003677//DNA binding;GO:0004803//transposase activity;GO:0016788//hydrolase activity, acting on ester bonds	GO:0006313//transposition, DNA-mediated
Unigene0064444	16	16	19	66	59	100	0.51	0.55	0.69	2.90	2.64	4.01	0.583333333333333	3.18333333333333	2.44814581109078	7.7145349060575e-11	5.97714233691058e-09	--	-	-	-	-	-	-	-	-
Unigene0003088	0	0	0	27	62	61	0.00	0.00	0.00	3.04	7.12	6.27	0.001	5.47666666666667	12.4190823591163	7.76519638943804e-11	6.00937403664305e-09	--	-	-	-	-	-	-	-	-
Unigene0094547	136	135	163	29	26	30	5.72	6.15	7.87	1.68	1.54	1.59	6.58	1.60333333333333	-2.03701319068636	7.94974301970459e-11	6.13786794590044e-09	RCS3	XP_021305055.1 cysteine synthase-like [Sorghum bicolor]	Metabolism;Metabolism;Metabolism;Metabolism;Metabolism;Metabolism	Global and overview maps;Global and overview maps;Global and overview maps;Global and overview maps;Amino acid metabolism;Energy metabolism	ko01100//Metabolic pathways;ko01110//Biosynthesis of secondary metabolites;ko01200//Carbon metabolism;ko01230//Biosynthesis of amino acids;ko00270//Cysteine and methionine metabolism;ko00920//Sulfur metabolism	K01738;K01738;K01738;K01738;K01738;K01738	-	GO:0004122//cystathionine beta-synthase activity;GO:0004124//cysteine synthase activity;GO:0004794//L-threonine ammonia-lyase activity;GO:0004834//tryptophan synthase activity;GO:0016787//hydrolase activity;GO:0030170//pyridoxal phosphate binding	GO:0000162//tryptophan biosynthetic process;GO:0006535//cysteine biosynthetic process from serine;GO:0006549//isoleucine metabolic process;GO:0009058//biosynthetic process;GO:0009097//isoleucine biosynthetic process;GO:0019344//cysteine biosynthetic process;GO:0042400//ectoine catabolic process
Unigene0019083	102	99	71	5	9	1	2.31	2.42	1.84	0.16	0.29	0.03	2.19	0.16	-3.77478705960117	7.97806330877811e-11	6.14542525859212e-09	--	-	-	-	-	-	-	-	-
Unigene0005441	148	128	126	313	283	247	7.12	6.67	6.96	20.78	19.17	14.98	6.91666666666667	18.31	1.40448295539684	8.20045303966961e-11	6.30940193151935e-09	FKBP18	RLN09997.1 hypothetical protein C2845_PM11G12490 [Panicum miliaceum]	-	-	-	-	-	GO:0003755//peptidyl-prolyl cis-trans isomerase activity	-
Unigene0049153	1112	953	941	385	274	324	28.80	26.71	27.97	13.76	9.98	10.57	27.8266666666667	11.4366666666667	-1.28280147460218	8.45548049786833e-11	6.49055992569008e-09	Cyp96T1	XP_002465889.1 noroxomaritidine synthase [Sorghum bicolor]	-	-	-	-	-	GO:0005506//iron ion binding;GO:0016705//oxidoreductase activity, acting on paired donors, with incorporation or reduction of molecular oxygen;GO:0020037//heme binding	GO:0055114//oxidation-reduction process
Unigene0100571	76	52	86	0	0	0	3.81	2.82	4.94	0.00	0.00	0.00	3.85666666666667	0.001	-11.9131387432737	8.97954627726454e-11	6.86899040600622e-09	--	XP_008656999.1 protein DMP7 [Zea mays]	-	-	-	-	-	-	-
Unigene0093487	3965	4929	2984	1076	1278	1526	56.05	75.40	48.41	20.98	25.42	27.18	59.9533333333333	24.5266666666667	-1.28948879239139	9.05106016933241e-11	6.90951852626182e-09	WNK7	XP_021316971.1 probable serine/threonine-protein kinase WNK8 isoform X2 [Sorghum bicolor]	-	-	-	-	GO:0005575//cellular_component;GO:0005622//intracellular;GO:0005623//cell;GO:0005737//cytoplasm;GO:0005829//cytosol;GO:0044424//intracellular part;GO:0044444//cytoplasmic part;GO:0044464//cell part	GO:0000166//nucleotide binding;GO:0003674//molecular_function;GO:0003824//catalytic activity;GO:0004672//protein kinase activity;GO:0004674//protein serine/threonine kinase activity;GO:0005488//binding;GO:0005515//protein binding;GO:0005524//ATP binding;GO:0008144//drug binding;GO:0016301//kinase activity;GO:0016740//transferase activity;GO:0016772//transferase activity, transferring phosphorus-c…	GO:0000003//reproduction;GO:0003006//developmental process involved in reproduction;GO:0006464//cellular protein modification process;GO:0006468//protein phosphorylation;GO:0006793//phosphorus metabolic process;GO:0006796//phosphate-containing compound metabolic process;GO:0006807//nitrogen compound metabolic process;GO:0007154//cell communication;GO:0007165//signal transduction;GO:0007275//multi…
Unigene0095960	4	9	0	65	59	60	0.10	0.25	0.00	2.33	2.15	1.96	0.116666666666667	2.14666666666667	4.20163386116965	9.39799285688401e-11	7.15256697684309e-09	KCS1	PWZ54232.1 3-ketoacyl-CoA synthase 1 [Zea mays]	Metabolism;Metabolism;Organismal Systems;Metabolism	Global and overview maps;Global and overview maps;Environmental adaptation;Lipid metabolism	ko01100//Metabolic pathways;ko01110//Biosynthesis of secondary metabolites;ko04626//Plant-pathogen interaction;ko00062//Fatty acid elongation	K15397;K15397;K15397;K15397	GO:0016020//membrane	GO:0004315//3-oxoacyl-[acyl-carrier-protein] synthase activity;GO:0016747//transferase activity, transferring acyl groups other than amino-acyl groups	GO:0006633//fatty acid biosynthetic process
Unigene0092801	166	258	110	6	5	24	10.23	17.20	7.78	0.51	0.43	1.86	11.7366666666667	0.933333333333333	-3.65248649491817	9.4131113511356e-11	7.15256697684309e-09	PR1	AJI77535.1 PR10 [Saccharum arundinaceum]	-	-	-	-	-	-	GO:0006952//defense response
Unigene0025786	491	351	403	100	131	146	30.71	23.76	28.93	8.63	11.53	11.51	27.8	10.5566666666667	-1.39693051630383	9.41496180872714e-11	7.15256697684309e-09	TIM14-3	XP_002466363.1 mitochondrial import inner membrane translocase subunit TIM14-3 [Sorghum bicolor]	-	-	-	-	-	GO:0005515//protein binding	GO:0006457//protein folding;GO:0009408//response to heat
Unigene0013753	139	107	97	0	1	0	4.65	3.88	3.73	0.00	0.05	0.00	4.08666666666667	0.0166666666666667	-7.93781516880342	9.94811910892385e-11	7.54896058972594e-09	--	XP_021304675.1 uncharacterized protein LOC110430865 isoform X1 [Sorghum bicolor]	-	-	-	-	-	-	-
Unigene0069649	19812	18455	16578	38653	28831	29035	402.52	405.75	386.55	1083.27	824.13	743.29	398.273333333333	883.563333333333	1.14957466377875	1.01053958346149e-10	7.65954357192375e-09	PORB	XP_002467010.1 protochlorophyllide reductase B, chloroplastic [Sorghum bicolor]	Metabolism;Metabolism;Metabolism	Global and overview maps;Global and overview maps;Metabolism of cofactors and vitamins	ko01100//Metabolic pathways;ko01110//Biosynthesis of secondary metabolites;ko00860//Porphyrin and chlorophyll metabolism	K00218;K00218;K00218	-	GO:0000155//phosphorelay sensor kinase activity;GO:0004316//3-oxoacyl-[acyl-carrier-protein] reductase (NADPH) activity;GO:0004757//sepiapterin reductase activity;GO:0008667//2,3-dihydro-2,3-dihydroxybenzoate dehydrogenase activity;GO:0008678//2-deoxy-D-gluconate 3-dehydrogenase activity;GO:0016491//oxidoreductase activity;GO:0016630//protochlorophyllide reductase activity;GO:0050662//coenzyme bi…	GO:0000272//polysaccharide catabolic process;GO:0006633//fatty acid biosynthetic process;GO:0006729//tetrahydrobiopterin biosynthetic process;GO:0007165//signal transduction;GO:0015995//chlorophyll biosynthetic process;GO:0055114//oxidation-reduction process
[truncated: 3,065 more rows]
