# Supplementary material for: Transcriptome analysis revealed key genes and pathways related to cadmium tolerance and accumulation in coix (Coix lacryma-jobi L.)
Source: Front Plant Sci. 2026 Feb 27;16:1660959. doi: 10.3389/fpls.2025.1660959 (PMC12985850; doi:10.3389/fpls.2025.1660959)
Supplement: Supplementary file 1 [file DataSheet1.zip › Supplemenatry Tables/Table S24 --Coix-0-Z-vs-Coix-30-Z.Level2.xls]

GO ID (level1)	GO Term (level1)	GO ID (level2)	GO Term (level2)	number_of_Coix-0-Z-vs-Coix-30-Z (up)	number_of_Coix-0-Z-vs-Coix-30-Z (down)	Genes_of_Coix-0-Z-vs-Coix-30-Z_up	Genes_of_Coix-0-Z-vs-Coix-30-Z_down
GO:0008150	Biological Process	GO:0008152	metabolic process	241	245	Unigene0000028(RE1),Unigene0000073(CESA5),Unigene0000109(XTH25),Unigene0000421(--),Unigene0000898(AtMg00810),Unigene0000916(YUC2),Unigene0001102(SS2),Unigene0001232(NAD7),Unigene0001322(MPK2),Unigene0001391(GIP),Unigene0001484(TY3B-G),Unigene0001551(TY3B-G),Unigene0001609(GIP),Unigene0001675(CYP71D351),Unigene0001794(CYP71Z18),Unigene0001853(AtMg01250),Unigene0002066(MTERF2),Unigene0002231(--),Un…	Unigene0000012(ERF1-2),Unigene0000647(F3H-2),Unigene0000844(RE1),Unigene0000878(--),Unigene0000974(Os07g0190000),Unigene0001042(CYP81Q32),Unigene0001083(RE1),Unigene0001141(--),Unigene0001370(CYP81Q32),Unigene0001793(rpoC1),Unigene0002102(--),Unigene0002313(XA21),Unigene0002940(CYP19-3),Unigene0002993(CYP87A3),Unigene0003000(--),Unigene0003054(CRK6),Unigene0003180(ALATS),Unigene0003452(--),Unigen…
GO:0008150	Biological Process	GO:0032501	multicellular organismal process	23	22	Unigene0001102(SS2),Unigene0003848(--),Unigene0006961(ABCB11),Unigene0007988(At5g35370),Unigene0012021(--),Unigene0014496(SIGE),Unigene0016620(ABCB11),Unigene0018873(SLSG),Unigene0022102(HOX9),Unigene0023823(YAB5),Unigene0026806(--),Unigene0036898(ERDJ3A),Unigene0037795(RL9),Unigene0044329(SD18),Unigene0045483(TDR),Unigene0051971(ABCB28),Unigene0052418(LIP),Unigene0061987(DMP1),Unigene0076134(pol…	Unigene0002940(CYP19-3),Unigene0005424(At2g19130),Unigene0007762(OsI_36121),Unigene0017214(At5g03700),Unigene0021727(DPB2),Unigene0025320(--),Unigene0027716(MCM5),Unigene0030908(ABCC4),Unigene0037652(chtf18),Unigene0049744(SD18),Unigene0054537(MCM5),Unigene0055336(SD18),Unigene0057479(--),Unigene0066474(ABCG43),Unigene0067685(--),Unigene0080045(--),Unigene0083551(At1g67320),Unigene0084969(SD17),U…
GO:0008150	Biological Process	GO:0044699	single-organism process	174	178	Unigene0000073(CESA5),Unigene0000413(--),Unigene0000421(--),Unigene0000916(YUC2),Unigene0001102(SS2),Unigene0001232(NAD7),Unigene0001322(MPK2),Unigene0001392(KIN7D),Unigene0001675(CYP71D351),Unigene0001693(KIN5A),Unigene0001794(CYP71Z18),Unigene0001991(SLAH3),Unigene0002439(--),Unigene0002485(--),Unigene0002678(At5g27470),Unigene0003848(--),Unigene0005058(MO1),Unigene0005265(ndhS),Unigene0006777(…	Unigene0000012(ERF1-2),Unigene0000647(F3H-2),Unigene0000974(Os07g0190000),Unigene0001042(CYP81Q32),Unigene0001370(CYP81Q32),Unigene0002940(CYP19-3),Unigene0002993(CYP87A3),Unigene0003000(--),Unigene0003180(ALATS),Unigene0003452(--),Unigene0005407(AO2),Unigene0005424(At2g19130),Unigene0006097(MCM4),Unigene0006128(FPS),Unigene0006344(--),Unigene0007672(--),Unigene0007762(OsI_36121),Unigene0007961(-…
GO:0008150	Biological Process	GO:0022414	reproductive process	9	16	Unigene0007988(At5g35370),Unigene0012021(--),Unigene0018873(SLSG),Unigene0036898(ERDJ3A),Unigene0037795(RL9),Unigene0044329(SD18),Unigene0045483(TDR),Unigene0086072(At1g34300),Unigene0095145(TGA10)	Unigene0002940(CYP19-3),Unigene0005424(At2g19130),Unigene0006097(MCM4),Unigene0007762(OsI_36121),Unigene0017214(At5g03700),Unigene0017236(SPO11),Unigene0021727(DPB2),Unigene0027716(MCM5),Unigene0037652(chtf18),Unigene0049744(SD18),Unigene0054537(MCM5),Unigene0055336(SD18),Unigene0055509(--),Unigene0067685(--),Unigene0071283(HSP70-9),Unigene0084969(SD17)
GO:0008150	Biological Process	GO:0065007	biological regulation	57	58	Unigene0001102(SS2),Unigene0001322(MPK2),Unigene0002066(MTERF2),Unigene0006961(ABCB11),Unigene0008896(Os03g0733400),Unigene0009172(--),Unigene0009763(SULTR3,Unigene0012021(--),Unigene0012123(IAA14),Unigene0014496(SIGE),Unigene0016620(ABCB11),Unigene0016865(At3g21340),Unigene0020161(KRP1),Unigene0020817(ARF10),Unigene0022102(HOX9),Unigene0024762(PPDK1),Unigene0026369(ROPGAP1),Unigene0028245(PRFB3)…	Unigene0000012(ERF1-2),Unigene0002940(CYP19-3),Unigene0005407(AO2),Unigene0006097(MCM4),Unigene0006139(WRKY41),Unigene0007262(--),Unigene0007723(BHLH41),Unigene0007762(OsI_36121),Unigene0008373(BPG2),Unigene0009922(Os05g0235800),Unigene0012380(--),Unigene0015832(ERF013),Unigene0017183(CKX3),Unigene0018003(PDC1),Unigene0018004(PDC1),Unigene0019510(--),Unigene0021727(DPB2),Unigene0024881(RBR3),Unig…
GO:0008150	Biological Process	GO:0050789	regulation of biological process	56	49	Unigene0001102(SS2),Unigene0001322(MPK2),Unigene0002066(MTERF2),Unigene0006961(ABCB11),Unigene0008896(Os03g0733400),Unigene0009172(--),Unigene0009763(SULTR3,Unigene0012021(--),Unigene0012123(IAA14),Unigene0014496(SIGE),Unigene0016620(ABCB11),Unigene0016865(At3g21340),Unigene0020161(KRP1),Unigene0020817(ARF10),Unigene0022102(HOX9),Unigene0024762(PPDK1),Unigene0026369(ROPGAP1),Unigene0028245(PRFB3)…	Unigene0000012(ERF1-2),Unigene0002940(CYP19-3),Unigene0006097(MCM4),Unigene0006139(WRKY41),Unigene0007262(--),Unigene0007723(BHLH41),Unigene0007762(OsI_36121),Unigene0008373(BPG2),Unigene0009922(Os05g0235800),Unigene0012380(--),Unigene0015832(ERF013),Unigene0019510(--),Unigene0021727(DPB2),Unigene0024881(RBR3),Unigene0027716(MCM5),Unigene0027926(DOF4),Unigene0032687(MSI1),Unigene0037652(chtf18),U…
GO:0008150	Biological Process	GO:0098754	detoxification	5	4	Unigene0020554(At1g32780),Unigene0021231(At1g22440),Unigene0042122(OCP3),Unigene0062074(TRM1),Unigene0083265(At1g64710)	Unigene0018418(--),Unigene0082760(Os05g0169000),Unigene0084951(ADH2),Unigene0098344(At5g42250)
GO:0008150	Biological Process	GO:0000003	reproduction	11	16	Unigene0007988(At5g35370),Unigene0009763(SULTR3,Unigene0012021(--),Unigene0014496(SIGE),Unigene0018873(SLSG),Unigene0036898(ERDJ3A),Unigene0037795(RL9),Unigene0044329(SD18),Unigene0045483(TDR),Unigene0086072(At1g34300),Unigene0095145(TGA10)	Unigene0002940(CYP19-3),Unigene0005424(At2g19130),Unigene0006097(MCM4),Unigene0007762(OsI_36121),Unigene0017214(At5g03700),Unigene0017236(SPO11),Unigene0021727(DPB2),Unigene0027716(MCM5),Unigene0037652(chtf18),Unigene0049744(SD18),Unigene0054537(MCM5),Unigene0055336(SD18),Unigene0055509(--),Unigene0067685(--),Unigene0071283(HSP70-9),Unigene0084969(SD17)
GO:0008150	Biological Process	GO:0050896	response to stimulus	54	60	Unigene0000916(YUC2),Unigene0001102(SS2),Unigene0001322(MPK2),Unigene0006961(ABCB11),Unigene0008691(RGA5),Unigene0011466(PHT1-7),Unigene0012021(--),Unigene0012123(IAA14),Unigene0014267(At1g66320),Unigene0014496(SIGE),Unigene0016620(ABCB11),Unigene0020554(At1g32780),Unigene0020817(ARF10),Unigene0021231(At1g22440),Unigene0025461(ATJ11),Unigene0026369(ROPGAP1),Unigene0026806(--),Unigene0027520(--),U…	Unigene0002940(CYP19-3),Unigene0006097(MCM4),Unigene0009516(RPA1C),Unigene0012380(--),Unigene0012563(ISPH),Unigene0017236(SPO11),Unigene0018011(PER67),Unigene0018015(PER70),Unigene0018418(--),Unigene0021082(--),Unigene0021276(--),Unigene0021727(DPB2),Unigene0027716(MCM5),Unigene0027926(DOF4),Unigene0027954(RPA2A),Unigene0030908(ABCC4),Unigene0035894(PHI-1),Unigene0037652(chtf18),Unigene0042048(Ch…
GO:0008150	Biological Process	GO:0040007	growth	4	2	Unigene0012021(--),Unigene0028245(PRFB3),Unigene0036898(ERDJ3A),Unigene0067637(PSI3)	Unigene0000012(ERF1-2),Unigene0007762(OsI_36121)
GO:0008150	Biological Process	GO:0051704	multi-organism process	13	16	Unigene0007988(At5g35370),Unigene0012021(--),Unigene0018873(SLSG),Unigene0023854(--),Unigene0036898(ERDJ3A),Unigene0042122(OCP3),Unigene0044329(SD18),Unigene0064696(--),Unigene0083750(At3g55800),Unigene0086072(At1g34300),Unigene0093761(RCA1),Unigene0094764(ABCF5),Unigene0095145(TGA10)	Unigene0002940(CYP19-3),Unigene0005424(At2g19130),Unigene0007762(OsI_36121),Unigene0010811(--),Unigene0017214(At5g03700),Unigene0037652(chtf18),Unigene0042048(Cht2),Unigene0049744(SD18),Unigene0055336(SD18),Unigene0065504(CjBAp12),Unigene0068507(--),Unigene0080045(--),Unigene0080181(--),Unigene0084969(SD17),Unigene0088330(CYP74A1),Unigene0093995(At3g28540)
GO:0008150	Biological Process	GO:0048519	negative regulation of biological process	3	15	Unigene0012021(--),Unigene0020161(KRP1),Unigene0058638(--)	Unigene0006097(MCM4),Unigene0007762(OsI_36121),Unigene0008373(BPG2),Unigene0019510(--),Unigene0021727(DPB2),Unigene0027716(MCM5),Unigene0037652(chtf18),Unigene0054537(MCM5),Unigene0055509(--),Unigene0057479(--),Unigene0067685(--),Unigene0072615(--),Unigene0092322(RPL26A),Unigene0095946(BARD1),Unigene0099769(--)
GO:0008150	Biological Process	GO:0048518	positive regulation of biological process	5	13	Unigene0014496(SIGE),Unigene0055886(SLAH1),Unigene0067637(PSI3),Unigene0070504(--),Unigene0093761(RCA1)	Unigene0007262(--),Unigene0012380(--),Unigene0021727(DPB2),Unigene0027716(MCM5),Unigene0037652(chtf18),Unigene0054537(MCM5),Unigene0055509(--),Unigene0067685(--),Unigene0072615(--),Unigene0080045(--),Unigene0092322(RPL26A),Unigene0094112(SOBIR1),Unigene0095946(BARD1)
GO:0008150	Biological Process	GO:0048511	rhythmic process	0	1	--	Unigene0067685(--)
GO:0008150	Biological Process	GO:0071840	cellular component organization or biogenesis	36	41	Unigene0000413(--),Unigene0001102(SS2),Unigene0001693(KIN5A),Unigene0006961(ABCB11),Unigene0009944(AAE14),Unigene0010526(PMI2),Unigene0012021(--),Unigene0014496(SIGE),Unigene0016620(ABCB11),Unigene0028245(PRFB3),Unigene0030272(CSLA9),Unigene0031920(--),Unigene0032227(MYB3R1),Unigene0032945(KIN12F),Unigene0036698(PME21),Unigene0036898(ERDJ3A),Unigene0042707(pif1),Unigene0043316(MGL),Unigene0047970…	Unigene0000012(ERF1-2),Unigene0000974(Os07g0190000),Unigene0006097(MCM4),Unigene0006332(--),Unigene0006344(--),Unigene0007762(OsI_36121),Unigene0008373(BPG2),Unigene0009922(Os05g0235800),Unigene0010811(--),Unigene0013654(--),Unigene0017236(SPO11),Unigene0019510(--),Unigene0021727(DPB2),Unigene0027716(MCM5),Unigene0030908(ABCC4),Unigene0032687(MSI1),Unigene0037652(chtf18),Unigene0040978(--),Unigen…
GO:0008150	Biological Process	GO:0002376	immune system process	4	1	Unigene0012021(--),Unigene0014267(At1g66320),Unigene0042122(OCP3),Unigene0070504(--)	Unigene0080045(--)
GO:0008150	Biological Process	GO:0009987	cellular process	246	210	Unigene0000028(RE1),Unigene0000073(CESA5),Unigene0000413(--),Unigene0000421(--),Unigene0000898(AtMg00810),Unigene0000916(YUC2),Unigene0001102(SS2),Unigene0001322(MPK2),Unigene0001391(GIP),Unigene0001392(KIN7D),Unigene0001484(TY3B-G),Unigene0001551(TY3B-G),Unigene0001609(GIP),Unigene0001693(KIN5A),Unigene0001853(AtMg01250),Unigene0001991(SLAH3),Unigene0002066(MTERF2),Unigene0002231(--),Unigene0002…	Unigene0000012(ERF1-2),Unigene0000844(RE1),Unigene0000878(--),Unigene0000974(Os07g0190000),Unigene0001083(RE1),Unigene0001141(--),Unigene0001793(rpoC1),Unigene0002102(--),Unigene0002313(XA21),Unigene0002940(CYP19-3),Unigene0003000(--),Unigene0003054(CRK6),Unigene0003180(ALATS),Unigene0003452(--),Unigene0005407(AO2),Unigene0005424(At2g19130),Unigene0006097(MCM4),Unigene0006128(FPS),Unigene0006139(…
GO:0008150	Biological Process	GO:0023052	signaling	13	7	Unigene0001322(MPK2),Unigene0006961(ABCB11),Unigene0012021(--),Unigene0012123(IAA14),Unigene0016620(ABCB11),Unigene0026369(ROPGAP1),Unigene0034407(--),Unigene0042122(OCP3),Unigene0058280(--),Unigene0070504(--),Unigene0076134(pol),Unigene0095145(TGA10),Unigene0099258(--)	Unigene0002940(CYP19-3),Unigene0012380(--),Unigene0072615(--),Unigene0085869(GCL2),Unigene0092322(RPL26A),Unigene0094112(SOBIR1),Unigene0099915(STY17)
GO:0008150	Biological Process	GO:0032502	developmental process	16	11	Unigene0001102(SS2),Unigene0003848(--),Unigene0009763(SULTR3,Unigene0012021(--),Unigene0014496(SIGE),Unigene0022102(HOX9),Unigene0023823(YAB5),Unigene0026806(--),Unigene0036898(ERDJ3A),Unigene0037795(RL9),Unigene0045483(TDR),Unigene0052418(LIP),Unigene0061987(DMP1),Unigene0076134(pol),Unigene0093761(RCA1),Unigene0095145(TGA10)	Unigene0002940(CYP19-3),Unigene0007762(OsI_36121),Unigene0021727(DPB2),Unigene0027716(MCM5),Unigene0054537(MCM5),Unigene0055509(--),Unigene0057479(--),Unigene0059569(LIG1),Unigene0067685(--),Unigene0083551(At1g67320),Unigene0095946(BARD1)
GO:0008150	Biological Process	GO:0040011	locomotion	1	1	Unigene0012021(--)	Unigene0010811(--)
GO:0008150	Biological Process	GO:0051179	localization	50	29	Unigene0001991(SLAH3),Unigene0002193(--),Unigene0002317(--),Unigene0006777(PTC52),Unigene0006961(ABCB11),Unigene0009763(SULTR3,Unigene0010008(PIN4),Unigene0011466(PHT1-7),Unigene0012021(--),Unigene0012564(AIR3),Unigene0012891(LAC25),Unigene0013848(VPS52),Unigene0016620(ABCB11),Unigene0024652(NPF8.3),Unigene0024762(PPDK1),Unigene0025830(NPF8.3),Unigene0029006(NRT2.3),Unigene0032080(SULTR1,Unigene0…	Unigene0008406(--),Unigene0011976(--),Unigene0019510(--),Unigene0024765(PPDK2),Unigene0025716(RGA3),Unigene0030908(ABCC4),Unigene0034851(BOR4),Unigene0035693(PHT1-13),Unigene0036030(qoxB),Unigene0037652(chtf18),Unigene0047876(Os09g0103500),Unigene0048790(spas),Unigene0051907(DTX21),Unigene0052929(PCNA),Unigene0063856(UPS1),Unigene0065329(AMT2-1),Unigene0066474(ABCG43),Unigene0072615(--),Unigene00…
GO:0003674	Molecular Function	GO:0005488	binding	212	257	Unigene0000413(--),Unigene0000421(--),Unigene0000916(YUC2),Unigene0001003(--),Unigene0001102(SS2),Unigene0001209(--),Unigene0001232(NAD7),Unigene0001322(MPK2),Unigene0001391(GIP),Unigene0001392(KIN7D),Unigene0001551(TY3B-G),Unigene0001609(GIP),Unigene0001675(CYP71D351),Unigene0001693(KIN5A),Unigene0001794(CYP71Z18),Unigene0002066(MTERF2),Unigene0002084(At5g23430),Unigene0002128(--),Unigene0002439…	Unigene0000012(ERF1-2),Unigene0000101(--),Unigene0000512(--),Unigene0000647(F3H-2),Unigene0000797(--),Unigene0000878(--),Unigene0000974(Os07g0190000),Unigene0001042(CYP81Q32),Unigene0001370(CYP81Q32),Unigene0001793(rpoC1),Unigene0002313(XA21),Unigene0002478(--),Unigene0002940(CYP19-3),Unigene0002993(CYP87A3),Unigene0003000(--),Unigene0003027(Os03g0733400),Unigene0003054(CRK6),Unigene0003180(ALATS…
GO:0003674	Molecular Function	GO:0003824	catalytic activity	205	242	Unigene0000073(CESA5),Unigene0000109(XTH25),Unigene0000421(--),Unigene0000552(--),Unigene0000916(YUC2),Unigene0001102(SS2),Unigene0001232(NAD7),Unigene0001322(MPK2),Unigene0001392(KIN7D),Unigene0001484(TY3B-G),Unigene0001675(CYP71D351),Unigene0001794(CYP71Z18),Unigene0001853(AtMg01250),Unigene0002128(--),Unigene0002309(Tf2-12),Unigene0002350(--),Unigene0002439(--),Unigene0002473(TY3B-G),Unigene00…	Unigene0000647(F3H-2),Unigene0000878(--),Unigene0000974(Os07g0190000),Unigene0001042(CYP81Q32),Unigene0001370(CYP81Q32),Unigene0001793(rpoC1),Unigene0002313(XA21),Unigene0002940(CYP19-3),Unigene0002993(CYP87A3),Unigene0003000(--),Unigene0003027(Os03g0733400),Unigene0003054(CRK6),Unigene0003180(ALATS),Unigene0005407(AO2),Unigene0005424(At2g19130),Unigene0006097(MCM4),Unigene0006128(FPS),Unigene000…
GO:0003674	Molecular Function	GO:0001071	nucleic acid binding transcription factor activity	13	12	Unigene0008896(Os03g0733400),Unigene0009172(--),Unigene0014496(SIGE),Unigene0022102(HOX9),Unigene0036441(--),Unigene0037879(SBT1.5),Unigene0042122(OCP3),Unigene0045483(TDR),Unigene0052851(HY5),Unigene0055031(--),Unigene0075107(RISBZ5),Unigene0095145(TGA10),Unigene0100795(MADS56)	Unigene0006139(WRKY41),Unigene0007723(BHLH41),Unigene0015832(ERF013),Unigene0027926(DOF4),Unigene0049920(BZIP24),Unigene0052916(WRKY46),Unigene0053417(At3g14460),Unigene0057479(--),Unigene0065896(WRKY54),Unigene0076667(ERF2),Unigene0093609(WRKY30),Unigene0094003(ERF038)
GO:0003674	Molecular Function	GO:0009055	electron carrier activity	7	5	Unigene0031918(PETE),Unigene0032088(--),Unigene0039145(PETJ),Unigene0058185(LFNR2),Unigene0083061(FDX5),Unigene0084297(pKIWI502),Unigene0093764(psbC)	Unigene0005407(AO2),Unigene0013754(--),Unigene0036030(qoxB),Unigene0057325(AO2),Unigene0070932(AO1)
GO:0003674	Molecular Function	GO:0000988	transcription factor activity, protein binding	3	1	Unigene0014496(SIGE),Unigene0045366(--),Unigene0070933(AO2)	Unigene0000101(--)
GO:0003674	Molecular Function	GO:0016209	antioxidant activity	4	6	Unigene0000916(YUC2),Unigene0034752(APR1),Unigene0042122(OCP3),Unigene0062074(TRM1)	Unigene0018011(PER67),Unigene0018015(PER70),Unigene0059292(PRX74),Unigene0082760(Os05g0169000),Unigene0097904(ADT2),Unigene0100280(At4g37250)
GO:0003674	Molecular Function	GO:0098772	molecular function regulator	3	8	Unigene0020161(KRP1),Unigene0036698(PME21),Unigene0093761(RCA1)	Unigene0011544(--),Unigene0021082(--),Unigene0021727(DPB2),Unigene0052657(--),Unigene0052929(PCNA),Unigene0068507(--),Unigene0072615(--),Unigene0090934(AGD14)
GO:0003674	Molecular Function	GO:0060089	molecular transducer activity	0	2	--	Unigene0066474(ABCG43),Unigene0094112(SOBIR1)
GO:0003674	Molecular Function	GO:0004871	signal transducer activity	1	1	Unigene0001322(MPK2)	Unigene0094112(SOBIR1)
GO:0003674	Molecular Function	GO:0005215	transporter activity	33	20	Unigene0006961(ABCB11),Unigene0009763(SULTR3,Unigene0011466(PHT1-7),Unigene0012891(LAC25),Unigene0016620(ABCB11),Unigene0024652(NPF8.3),Unigene0025830(NPF8.3),Unigene0029006(NRT2.3),Unigene0032080(SULTR1,Unigene0037969(AATL1),Unigene0039145(PETJ),Unigene0040031(At4g08290),Unigene0049031(ZIF1),Unigene0051971(ABCB28),Unigene0055886(SLAH1),Unigene0059310(NPF5.7),Unigene0059783(NPF4.5),Unigene0063085…	Unigene0008406(--),Unigene0011976(--),Unigene0019510(--),Unigene0025716(RGA3),Unigene0030908(ABCC4),Unigene0035693(PHT1-13),Unigene0036030(qoxB),Unigene0047876(Os09g0103500),Unigene0051907(DTX21),Unigene0052379(HHP4),Unigene0052929(PCNA),Unigene0063856(UPS1),Unigene0065329(AMT2-1),Unigene0066474(ABCG43),Unigene0082590(ABCF2),Unigene0085178(NPF2.13),Unigene0085904(ABCG50),Unigene0093995(At3g28540)…
GO:0003674	Molecular Function	GO:0005198	structural molecule activity	5	4	Unigene0041932(--),Unigene0059745(RPS15AA),Unigene0062337(--),Unigene0091153(--),Unigene0097121(--)	Unigene0033893(RPP2B),Unigene0072615(--),Unigene0089527(ssb),Unigene0092322(RPL26A)
GO:0005575	Cellular Component	GO:0016020	membrane	85	43	Unigene0000073(CESA5),Unigene0000552(--),Unigene0001991(SLAH3),Unigene0003171(At5g07050),Unigene0003848(--),Unigene0004868(At2g39510),Unigene0005019(PSAN),Unigene0005265(ndhS),Unigene0005686(PSBQ1),Unigene0006777(PTC52),Unigene0006961(ABCB11),Unigene0007988(At5g35370),Unigene0008896(Os03g0733400),Unigene0009763(SULTR3,Unigene0009944(AAE14),Unigene0010008(PIN4),Unigene0011466(PHT1-7),Unigene001202…	Unigene0008406(--),Unigene0009105(--),Unigene0013360(GALT5),Unigene0017670(SIT2),Unigene0019510(--),Unigene0025320(--),Unigene0025716(RGA3),Unigene0030908(ABCC4),Unigene0033469(SWEET11),Unigene0034851(BOR4),Unigene0035693(PHT1-13),Unigene0036030(qoxB),Unigene0039896(MAL),Unigene0047876(Os09g0103500),Unigene0049802(--),Unigene0050475(KCS11),Unigene0051907(DTX21),Unigene0052379(HHP4),Unigene0052929…
GO:0005575	Cellular Component	GO:0044422	organelle part	54	37	Unigene0001392(KIN7D),Unigene0003848(--),Unigene0005265(ndhS),Unigene0005686(PSBQ1),Unigene0006777(PTC52),Unigene0008896(Os03g0733400),Unigene0009944(AAE14),Unigene0012021(--),Unigene0016865(At3g21340),Unigene0025461(ATJ11),Unigene0028245(PRFB3),Unigene0029006(NRT2.3),Unigene0030272(CSLA9),Unigene0031918(PETE),Unigene0031920(--),Unigene0036898(ERDJ3A),Unigene0037808(PSAG),Unigene0039145(PETJ),Uni…	Unigene0006097(MCM4),Unigene0006344(--),Unigene0007762(OsI_36121),Unigene0010612(CS26),Unigene0012563(ISPH),Unigene0013654(--),Unigene0017236(SPO11),Unigene0019510(--),Unigene0021727(DPB2),Unigene0022872(ATL5),Unigene0027716(MCM5),Unigene0033893(RPP2B),Unigene0036111(gpatch11),Unigene0037652(chtf18),Unigene0040978(--),Unigene0049802(--),Unigene0052929(PCNA),Unigene0054537(MCM5),Unigene0055509(--)…
GO:0005575	Cellular Component	GO:0031974	membrane-enclosed lumen	8	18	Unigene0003848(--),Unigene0036898(ERDJ3A),Unigene0045366(--),Unigene0052418(LIP),Unigene0052952(PDIL1-4),Unigene0070253(Os10g0495500),Unigene0070504(--),Unigene0070933(AO2)	Unigene0006097(MCM4),Unigene0013654(--),Unigene0017236(SPO11),Unigene0021727(DPB2),Unigene0027716(MCM5),Unigene0037652(chtf18),Unigene0040978(--),Unigene0052929(PCNA),Unigene0054537(MCM5),Unigene0055509(--),Unigene0057479(--),Unigene0059569(LIG1),Unigene0067685(--),Unigene0072615(--),Unigene0080045(--),Unigene0083551(At1g67320),Unigene0092322(RPL26A),Unigene0098853(ETG1)
GO:0005575	Cellular Component	GO:0044456	synapse part	0	1	--	Unigene0092322(RPL26A)
GO:0005575	Cellular Component	GO:0044425	membrane part	58	24	Unigene0001991(SLAH3),Unigene0003171(At5g07050),Unigene0004868(At2g39510),Unigene0005019(PSAN),Unigene0005265(ndhS),Unigene0005686(PSBQ1),Unigene0006777(PTC52),Unigene0006961(ABCB11),Unigene0007988(At5g35370),Unigene0008896(Os03g0733400),Unigene0009763(SULTR3,Unigene0009944(AAE14),Unigene0010008(PIN4),Unigene0011466(PHT1-7),Unigene0012021(--),Unigene0014870(At1g21890),Unigene0015559(PSAF),Unigene…	Unigene0019510(--),Unigene0025320(--),Unigene0025716(RGA3),Unigene0030908(ABCC4),Unigene0033469(SWEET11),Unigene0034851(BOR4),Unigene0035693(PHT1-13),Unigene0036030(qoxB),Unigene0052379(HHP4),Unigene0063856(UPS1),Unigene0066474(ABCG43),Unigene0072615(--),Unigene0075604(HSP26-A),Unigene0082590(ABCF2),Unigene0085571(PPT3),Unigene0085904(ABCG50),Unigene0092909(CYP710A1),Unigene0093995(At3g28540),Uni…
GO:0005575	Cellular Component	GO:0045202	synapse	0	1	--	Unigene0092322(RPL26A)
GO:0005575	Cellular Component	GO:0005576	extracellular region	8	8	Unigene0005686(PSBQ1),Unigene0014267(At1g66320),Unigene0023854(--),Unigene0052952(PDIL1-4),Unigene0061334(QRT1),Unigene0079052(GLU13),Unigene0083750(At3g55800),Unigene0093761(RCA1)	Unigene0009163(XTH25),Unigene0011544(--),Unigene0017183(CKX3),Unigene0035894(PHI-1),Unigene0040572(At4g01130),Unigene0068507(--),Unigene0080181(--),Unigene0081562(XTH24)
GO:0005575	Cellular Component	GO:0044215	other organism	1	0	Unigene0009172(--)	--
GO:0005575	Cellular Component	GO:0044217	other organism part	1	0	Unigene0009172(--)	--
GO:0005575	Cellular Component	GO:0044421	extracellular region part	0	2	--	Unigene0017183(CKX3),Unigene0035894(PHI-1)
GO:0005575	Cellular Component	GO:0044423	virion part	2	0	Unigene0041932(--),Unigene0091153(--)	--
GO:0005575	Cellular Component	GO:0019012	virion	2	0	Unigene0041932(--),Unigene0091153(--)	--
GO:0005575	Cellular Component	GO:0099512	supramolecular fiber	1	1	Unigene0001392(KIN7D)	Unigene0093815(KIN14Q)
GO:0005575	Cellular Component	GO:0055044	symplast	2	0	Unigene0036898(ERDJ3A),Unigene0059745(RPS15AA)	--
GO:0005575	Cellular Component	GO:0044464	cell part	117	95	Unigene0000552(--),Unigene0001102(SS2),Unigene0001322(MPK2),Unigene0001392(KIN7D),Unigene0002678(At5g27470),Unigene0003848(--),Unigene0005019(PSAN),Unigene0005265(ndhS),Unigene0005686(PSBQ1),Unigene0006777(PTC52),Unigene0006961(ABCB11),Unigene0007988(At5g35370),Unigene0008896(Os03g0733400),Unigene0009763(SULTR3,Unigene0009944(AAE14),Unigene0011466(PHT1-7),Unigene0012021(--),Unigene0012123(IAA14),…	Unigene0000012(ERF1-2),Unigene0000974(Os07g0190000),Unigene0001793(rpoC1),Unigene0002102(--),Unigene0002940(CYP19-3),Unigene0003180(ALATS),Unigene0005407(AO2),Unigene0006097(MCM4),Unigene0006344(--),Unigene0007262(--),Unigene0007762(OsI_36121),Unigene0008373(BPG2),Unigene0008406(--),Unigene0009163(XTH25),Unigene0009516(RPA1C),Unigene0010612(CS26),Unigene0012563(ISPH),Unigene0013654(--),Unigene001…
GO:0005575	Cellular Component	GO:0005623	cell	117	95	Unigene0000552(--),Unigene0001102(SS2),Unigene0001322(MPK2),Unigene0001392(KIN7D),Unigene0002678(At5g27470),Unigene0003848(--),Unigene0005019(PSAN),Unigene0005265(ndhS),Unigene0005686(PSBQ1),Unigene0006777(PTC52),Unigene0006961(ABCB11),Unigene0007988(At5g35370),Unigene0008896(Os03g0733400),Unigene0009763(SULTR3,Unigene0009944(AAE14),Unigene0011466(PHT1-7),Unigene0012021(--),Unigene0012123(IAA14),…	Unigene0000012(ERF1-2),Unigene0000974(Os07g0190000),Unigene0001793(rpoC1),Unigene0002102(--),Unigene0002940(CYP19-3),Unigene0003180(ALATS),Unigene0005407(AO2),Unigene0006097(MCM4),Unigene0006344(--),Unigene0007262(--),Unigene0007762(OsI_36121),Unigene0008373(BPG2),Unigene0008406(--),Unigene0009163(XTH25),Unigene0009516(RPA1C),Unigene0010612(CS26),Unigene0012563(ISPH),Unigene0013654(--),Unigene001…
GO:0005575	Cellular Component	GO:0030054	cell junction	2	0	Unigene0036898(ERDJ3A),Unigene0059745(RPS15AA)	--
GO:0005575	Cellular Component	GO:0043226	organelle	80	51	Unigene0000552(--),Unigene0001102(SS2),Unigene0001322(MPK2),Unigene0001392(KIN7D),Unigene0003848(--),Unigene0005265(ndhS),Unigene0005686(PSBQ1),Unigene0006777(PTC52),Unigene0008896(Os03g0733400),Unigene0009944(AAE14),Unigene0012021(--),Unigene0012123(IAA14),Unigene0014496(SIGE),Unigene0016865(At3g21340),Unigene0017546(--),Unigene0020161(KRP1),Unigene0020817(ARF10),Unigene0022102(HOX9),Unigene0023…	Unigene0001793(rpoC1),Unigene0002940(CYP19-3),Unigene0006097(MCM4),Unigene0006344(--),Unigene0007262(--),Unigene0007762(OsI_36121),Unigene0009516(RPA1C),Unigene0010612(CS26),Unigene0012563(ISPH),Unigene0013654(--),Unigene0017236(SPO11),Unigene0019510(--),Unigene0021727(DPB2),Unigene0022872(ATL5),Unigene0024881(RBR3),Unigene0027716(MCM5),Unigene0027926(DOF4),Unigene0027954(RPA2A),Unigene0032687(MS…
GO:0005575	Cellular Component	GO:0032991	macromolecular complex	40	49	Unigene0005019(PSAN),Unigene0005265(ndhS),Unigene0005686(PSBQ1),Unigene0006961(ABCB11),Unigene0008896(Os03g0733400),Unigene0013848(VPS52),Unigene0015559(PSAF),Unigene0016620(ABCB11),Unigene0037808(PSAG),Unigene0038165(At2g42990),Unigene0039145(PETJ),Unigene0040819(PNSL1),Unigene0042707(pif1),Unigene0045366(--),Unigene0047970(PSBO),Unigene0049182(CHLH),Unigene0051971(ABCB28),Unigene0058185(LFNR2),…	Unigene0000974(Os07g0190000),Unigene0001793(rpoC1),Unigene0002102(--),Unigene0006097(MCM4),Unigene0006344(--),Unigene0007762(OsI_36121),Unigene0013654(--),Unigene0013754(--),Unigene0018003(PDC1),Unigene0018004(PDC1),Unigene0019510(--),Unigene0021727(DPB2),Unigene0022872(ATL5),Unigene0025716(RGA3),Unigene0027716(MCM5),Unigene0030908(ABCC4),Unigene0032687(MSI1),Unigene0033893(RPP2B),Unigene0036111(…
