# Supplementary material for: Transcriptome analysis revealed key genes and pathways related to cadmium tolerance and accumulation in coix (Coix lacryma-jobi L.)
Source: Front Plant Sci. 2026 Feb 27;16:1660959. doi: 10.3389/fpls.2025.1660959 (PMC12985850; doi:10.3389/fpls.2025.1660959)
Supplement: Supplementary file 1 [file DataSheet1.zip › Supplemenatry Tables/Table S25 --Coix-0-Z-vs-Coix-30-Z.filter.annot.xls]

id	Coix-0-Z-1_count	Coix-0-Z-2_count	Coix-0-Z-3_count	Coix-30-Z-1_count	Coix-30-Z-2_count	Coix-30-Z-3_count	Coix-0-Z-1_fpkm	Coix-0-Z-2_fpkm	Coix-0-Z-3_fpkm	Coix-30-Z-1_fpkm	Coix-30-Z-2_fpkm	Coix-30-Z-3_fpkm	Coix-0-Z_mean	Coix-30-Z_mean	log2(fc)	PValue	FDR	Symbol	Description	KEGG_A_class	KEGG_B_class	Pathway	K_ID	GO Component	GO Function	GO Process
Unigene0026629	2226	2154	2409	4	11	8	52.69	57.16	56.72	0.10	0.30	0.16	55.5233333333333	0.186666666666667	-8.21648604577916	2.76078318801954e-107	1.86929868877615e-102	--	XP_021321225.1 uncharacterized protein LOC110437198 [Sorghum bicolor]	-	-	-	-	-	-	-
Unigene0093465	6	5	8	2471	1921	2500	0.15	0.14	0.20	68.47	57.02	55.00	0.163333333333333	60.1633333333333	8.52492144262945	3.5279932541353e-89	8.35677873239037e-85	--	RCV22694.1 hypothetical protein SETIT_4G240800v2 [Setaria italica]	-	-	-	-	-	-	-
Unigene0016773	17	25	44	5049	7230	9962	0.17	0.29	0.45	55.99	85.89	87.71	0.303333333333333	76.53	7.97897754484609	3.70265935062859e-89	8.35677873239037e-85	FRS3	RLM91805.1 hypothetical protein C2845_PM08G15280 [Panicum miliaceum]	-	-	-	-	-	GO:0008270//zinc ion binding	-
Unigene0094875	2403	2601	2440	4	6	0	27.18	32.98	27.45	0.05	0.08	0.00	29.2033333333333	0.0433333333333333	-9.39644011816269	2.64749774915047e-67	4.48148562743073e-63	Pol	AAM94327.1 putative reverse transcriptase [Sorghum bicolor]	-	-	-	-	-	GO:0003964//RNA-directed DNA polymerase activity;GO:0008853//exodeoxyribonuclease III activity	GO:0000373//Group II intron splicing;GO:0006281//DNA repair
Unigene0027885	2729	2404	1669	6	7	3	89.62	88.50	54.52	0.21	0.27	0.08	77.5466666666667	0.186666666666667	-8.69845663186199	8.45454116051777e-66	1.144897054875e-61	CYP71Z16	TKV99830.1 hypothetical protein SEVIR_8G069700v2 [Setaria viridis]	-	-	-	-	-	GO:0005506//iron ion binding;GO:0016705//oxidoreductase activity, acting on paired donors, with incorporation or reduction of molecular oxygen;GO:0020037//heme binding	GO:0055114//oxidation-reduction process
Unigene0035561	954	868	1007	4	5	3	11.50	11.73	12.07	0.05	0.07	0.03	11.7666666666667	0.05	-7.87856187255003	4.65211403888738e-64	5.24983315765043e-60	pol	XP_021308555.1 uncharacterized protein LOC110432444 [Sorghum bicolor]	-	-	-	-	-	-	GO:0015074//DNA integration
Unigene0066965	3	6	4	3864	2232	2665	0.04	0.09	0.05	57.24	35.42	31.34	0.06	41.3333333333333	9.42812749871929	2.64669442324495e-61	2.56007189576417e-57	--	XP_004985965.1 uncharacterized protein LOC101760966 isoform X1 [Setaria italica]	-	-	-	-	-	-	-
Unigene0022712	3869	2119	2913	40	24	21	84.73	52.02	63.46	0.95	0.61	0.40	66.7366666666667	0.653333333333333	-6.6745165704978	1.76861878012216e-55	1.49689261229114e-51	--	XP_020162220.1 uncharacterized protein LOC109747600 [Aegilops tauschii subsp. tauschii] [Aegilops tauschii]	-	-	-	-	-	-	-
Unigene0041115	148	159	138	1152	1114	1432	1.67	2.02	1.55	14.11	14.62	13.92	1.74666666666667	14.2166666666667	3.0249070246682	3.92624331735547e-55	2.95380009749802e-51	TY3B-G	XP_023157287.1 protein binding protein isoform X1 [Zea mays]	-	-	-	-	-	-	GO:0015074//DNA integration
Unigene0017726	1909	2353	2224	6	2	0	39.66	54.80	45.95	0.13	0.05	0.00	46.8033333333333	0.06	-9.60743306614742	5.82177387257915e-55	3.94186487138461e-51	--	KXG22779.2 hypothetical protein SORBI_3008G006500 [Sorghum bicolor]	-	-	-	-	-	-	-
Unigene0024472	643	605	724	73	82	105	19.26	20.31	21.57	2.37	2.85	2.70	20.38	2.64	-2.94854421680736	2.40706200009811e-54	1.48163419058766e-50	SKP5	RWW26385.1 hypothetical protein GW17_00009242 [Ensete ventricosum]	Genetic Information Processing;Genetic Information Processing	Folding, sorting and degradation;Folding, sorting and degradation	ko04141//Protein processing in endoplasmic reticulum;ko04120//Ubiquitin mediated proteolysis	K03094;K03094	-	-	GO:0006511//ubiquitin-dependent protein catabolic process
Unigene0058280	92	65	86	662	820	904	1.04	0.83	0.97	8.12	10.78	8.81	0.946666666666667	9.23666666666667	3.28644387597673	2.5726815136458e-48	1.45161410506203e-44	--	XP_021309576.1 uncharacterized protein LOC8057916 [Sorghum bicolor]	-	-	-	-	GO:0005575//cellular_component;GO:0005622//intracellular;GO:0005623//cell;GO:0005634//nucleus;GO:0005737//cytoplasm;GO:0005886//plasma membrane;GO:0016020//membrane;GO:0043226//organelle;GO:0043227//membrane-bounded organelle;GO:0043229//intracellular organelle;GO:0043231//intracellular membrane-bounded organelle;GO:0044424//intracellular part;GO:0044464//cell part;GO:0071944//cell periphery	GO:0000166//nucleotide binding;GO:0003674//molecular_function;GO:0003677//DNA binding;GO:0003824//catalytic activity;GO:0004672//protein kinase activity;GO:0004674//protein serine/threonine kinase activity;GO:0004803//transposase activity;GO:0005488//binding;GO:0005524//ATP binding;GO:0008144//drug binding;GO:0008270//zinc ion binding;GO:0016301//kinase activity;GO:0016740//transferase activity;G…	GO:0006313//transposition, DNA-mediated;GO:0006464//cellular protein modification process;GO:0006468//protein phosphorylation;GO:0006793//phosphorus metabolic process;GO:0006796//phosphate-containing compound metabolic process;GO:0006807//nitrogen compound metabolic process;GO:0007154//cell communication;GO:0007165//signal transduction;GO:0008150//biological_process;GO:0008152//metabolic process;…
Unigene0048978	1640	1176	1379	167	190	209	59.34	47.70	49.63	6.54	7.98	6.50	52.2233333333333	7.00666666666667	-2.89789437696901	5.11818968604577e-46	2.6657500419421e-42	CYP92C6	OQU92580.1 hypothetical protein SORBI_3001G369300 [Sorghum bicolor]	-	-	-	-	-	GO:0005506//iron ion binding;GO:0016705//oxidoreductase activity, acting on paired donors, with incorporation or reduction of molecular oxygen;GO:0020037//heme binding	GO:0055114//oxidation-reduction process
Unigene0011485	664	612	709	6	10	26	16.70	17.26	17.74	0.16	0.29	0.56	17.2333333333333	0.336666666666667	-5.6777370824505	1.34877949707528e-42	6.52317935481931e-39	--	TKV94336.1 hypothetical protein SEVIR_9G287700v2 [Setaria viridis]	-	-	-	-	-	-	-
Unigene0035990	1074	1002	1067	106	74	89	39.37	41.17	38.90	4.21	3.15	2.80	39.8133333333333	3.38666666666667	-3.55531376336237	4.43974184417822e-42	2.00406987018309e-38	--	-	-	-	-	-	-	-	-
Unigene0099140	1683	1561	1863	307	376	469	72.18	75.06	79.48	14.26	18.71	17.29	75.5733333333333	16.7533333333333	-2.17342908703737	7.43918337102513e-42	3.14812291792963e-38	--	OQU84074.1 hypothetical protein SORBI_3005G225400 [Sorghum bicolor]	-	-	-	-	-	-	-
Unigene0098949	1	3	1	1528	1034	1472	0.04	0.12	0.04	58.82	42.64	44.99	0.0666666666666667	48.8166666666667	9.51619247787937	1.86136175217697e-40	7.41358487518531e-37	--	XP_022679172.1 uncharacterized protein LOC111255858 [Setaria italica]	-	-	-	-	-	-	-
Unigene0011790	471	432	582	23	14	14	7.93	8.16	9.75	0.42	0.27	0.20	8.61333333333333	0.296666666666667	-4.85965692372752	2.68713704659438e-40	1.01079645715477e-36	--	-	-	-	-	-	-	-	-
Unigene0008196	1274	1326	1248	3	1	0	27.52	32.11	26.82	0.07	0.03	0.00	28.8166666666667	0.0333333333333333	-9.75572215364229	7.18890781760366e-39	2.52662693582275e-35	--	EES08987.2 hypothetical protein SORBI_3005G218300 [Sorghum bicolor]	-	-	-	-	-	-	-
Unigene0006232	3	3	2	633	509	586	0.09	0.10	0.06	20.91	18.02	15.37	0.0833333333333333	18.1	7.762880292917	7.46319377283006e-39	2.52662693582275e-35	--	-	-	-	-	-	-	-	-
Unigene0054939	297	243	370	1605	1866	2534	10.97	10.06	13.59	64.17	79.93	80.44	11.54	74.8466666666667	2.69729484259351	3.37808518282882e-37	1.0891750935436e-33	SDR2b	XP_021308177.1 (+)-neomenthol dehydrogenase-like [Sorghum bicolor]	Metabolism;Metabolism	Global and overview maps;Metabolism of terpenoids and polyketides	ko01110//Biosynthesis of secondary metabolites;ko00902//Monoterpenoid biosynthesis	K15095;K15095	-	GO:0004316//3-oxoacyl-[acyl-carrier-protein] reductase (NADPH) activity;GO:0004757//sepiapterin reductase activity;GO:0008667//2,3-dihydro-2,3-dihydroxybenzoate dehydrogenase activity;GO:0008678//2-deoxy-D-gluconate 3-dehydrogenase activity;GO:0016491//oxidoreductase activity;GO:0016630//protochlorophyllide reductase activity;GO:0050662//coenzyme binding;GO:0051287//NAD binding	GO:0000272//polysaccharide catabolic process;GO:0006633//fatty acid biosynthetic process;GO:0006729//tetrahydrobiopterin biosynthetic process;GO:0015995//chlorophyll biosynthetic process;GO:0055114//oxidation-reduction process
Unigene0078016	1	4	0	1156	754	1108	0.04	0.20	0.00	55.52	38.79	42.25	0.08	45.52	9.15228484230658	3.20859295990871e-35	9.87502821465722e-32	COMT	XP_002453074.1 caffeic acid 3-O-methyltransferase [Sorghum bicolor]	-	-	-	-	-	GO:0003674//molecular_function;GO:0003824//catalytic activity;GO:0005488//binding;GO:0005515//protein binding;GO:0008168//methyltransferase activity;GO:0008171//O-methyltransferase activity;GO:0016740//transferase activity;GO:0016741//transferase activity, transferring one-carbon groups;GO:0046983//protein dimerization activity;GO:0047763//caffeate O-methyltransferase activity	GO:0006725//cellular aromatic compound metabolic process;GO:0008150//biological_process;GO:0008152//metabolic process;GO:0009058//biosynthetic process;GO:0009698//phenylpropanoid metabolic process;GO:0009699//phenylpropanoid biosynthetic process;GO:0009808//lignin metabolic process;GO:0009809//lignin biosynthetic process;GO:0009987//cellular process;GO:0019438//aromatic compound biosynthetic proc…
Unigene0003000	371	367	441	1	3	3	13.39	14.85	15.83	0.04	0.13	0.09	14.69	0.0866666666666667	-7.40514146313634	6.99548108182777e-35	2.05937838508468e-31	--	XP_023157800.1 uncharacterized protein LOC109945318 [Zea mays]	-	-	-	-	-	GO:0003677//DNA binding;GO:0004803//transposase activity;GO:0008270//zinc ion binding	GO:0006313//transposition, DNA-mediated
Unigene0045340	822	755	871	3	1	0	15.62	16.08	16.46	0.06	0.02	0.00	16.0533333333333	0.0266666666666667	-9.2336196767597	1.25510772445431e-34	3.54092037146153e-31	--	XP_021313387.1 uncharacterized protein LOC8054384 [Sorghum bicolor]	-	-	-	-	-	GO:0003677//DNA binding;GO:0004803//transposase activity;GO:0008270//zinc ion binding	GO:0006313//transposition, DNA-mediated
Unigene0018263	4	1	1	976	621	794	0.09	0.03	0.02	24.99	17.03	16.14	0.0466666666666667	19.3866666666667	8.69845663186199	1.51848918188101e-34	4.11261536063925e-31	--	TKW36710.1 hypothetical protein SEVIR_2G457700v2 [Setaria viridis]	-	-	-	-	-	-	-
Unigene0042707	0	5	0	570	748	925	0.00	0.04	0.00	4.03	5.66	5.19	0.0133333333333333	4.96	8.53915881110803	2.56153971168076e-33	6.6707420130074e-30	pif1	ADB85380.1 putative retrotransposon protein [Phyllostachys edulis]	-	-	-	-	GO:0009338//exodeoxyribonuclease V complex	GO:0003678//DNA helicase activity;GO:0008854//exodeoxyribonuclease V activity	GO:0000723//telomere maintenance;GO:0006281//DNA repair;GO:0006310//DNA recombination
Unigene0064176	529	446	507	1	1	3	7.84	7.41	7.47	0.02	0.02	0.04	7.57333333333333	0.0266666666666667	-8.14974711950468	4.31500240539818e-33	1.08209073284113e-29	ABCG51	TKV94322.1 hypothetical protein SEVIR_9G286500v2 [Setaria viridis]	-	-	-	-	GO:0016020//membrane	GO:0008270//zinc ion binding	-
Unigene0095968	591	545	594	1	2	1	10.94	11.31	10.94	0.02	0.04	0.02	11.0633333333333	0.0266666666666667	-8.69653291407829	3.06523329091712e-31	7.41228146052527e-28	--	-	-	-	-	-	-	-	-
Unigene0076952	573	568	662	1	3	0	12.95	14.39	14.88	0.02	0.08	0.00	14.0733333333333	0.0333333333333333	-8.72178276845979	5.00292954106393e-31	1.16808053895137e-27	--	XP_021313430.1 protein ALP1-like [Sorghum bicolor]	-	-	-	-	-	GO:0016788//hydrolase activity, acting on ester bonds	-
Unigene0001730	8	6	10	155	169	229	0.13	0.11	0.16	2.72	3.18	3.19	0.133333333333333	3.03	4.50620838930675	5.67992772894652e-30	1.27125831605477e-26	--	-	-	-	-	-	-	-	-
Unigene0096740	272	283	313	15	28	22	6.34	7.40	7.26	0.38	0.76	0.44	7	0.526666666666667	-3.73239286437638	5.82034999744465e-30	1.27125831605477e-26	--	XP_021318457.1 protein ALP1-like isoform X1 [Sorghum bicolor]	-	-	-	-	-	GO:0003677//DNA binding;GO:0004803//transposase activity;GO:0016788//hydrolase activity, acting on ester bonds	GO:0006313//transposition, DNA-mediated
Unigene0077439	0	4	1	1731	853	1026	0.00	0.70	0.15	290.87	153.56	136.89	0.283333333333333	193.773333333333	9.41765398797752	7.67013029776912e-30	1.6229276635364e-26	--	RLM69242.1 hypothetical protein C2845_PM17G04490 [Panicum miliaceum]	-	-	-	-	-	-	-
Unigene0096152	269	278	288	20	27	43	5.47	6.33	5.82	0.44	0.64	0.75	5.87333333333333	0.61	-3.26729837063637	3.01713341856568e-29	6.1905177768989e-26	--	OQU83340.1 hypothetical protein SORBI_3005G110412 [Sorghum bicolor]	-	-	-	-	-	-	-
Unigene0067136	41	30	60	436	434	501	1.49	1.22	2.17	17.15	18.29	15.65	1.62666666666667	17.03	3.38808788283681	7.35552551610818e-29	1.46480963873579e-25	--	-	-	-	-	-	-	-	-
Unigene0093415	3	1	3	393	1512	1973	0.10	0.04	0.10	13.74	56.63	54.76	0.08	41.71	9.02617759688923	9.11941827845709e-29	1.76419054918872e-25	--	VAH14280.1 unnamed protein product [Triticum turgidum subsp. durum] [Triticum turgidum]	-	-	-	-	-	GO:0008121//ubiquinol-cytochrome-c reductase activity	GO:0055114//oxidation-reduction process
Unigene0100280	314	262	298	1	0	5	10.41	9.74	9.83	0.04	0.00	0.14	9.99333333333333	0.06	-7.37985966650555	7.1574773601601e-28	1.34618231827522e-24	At4g37250	OEL27127.1 hypothetical protein BAE44_0011854, partial [Dichanthelium oligosanthes]	-	-	-	-	GO:0009523//photosystem II;GO:0016020//membrane	GO:0004601//peroxidase activity;GO:0004672//protein kinase activity;GO:0005524//ATP binding	GO:0006468//protein phosphorylation;GO:0006979//response to oxidative stress;GO:0015979//photosynthesis
Unigene0000674	6	3	1	380	1382	1601	0.09	0.05	0.01	5.96	23.24	19.95	0.05	16.3833333333333	8.35608510561942	7.63129945865721e-28	1.3965071758006e-24	--	RLN24975.1 uncharacterized protein C2845_PM07G26900 [Panicum miliaceum]	-	-	-	-	-	-	-
Unigene0022069	6	4	1	205	193	226	0.20	0.15	0.03	7.26	7.33	6.36	0.126666666666667	6.98333333333333	5.78480701514312	1.19207526075471e-26	2.12405852185371e-23	--	-	-	-	-	-	-	-	-
Unigene0022338	368	338	436	0	3	1	14.23	14.66	16.77	0.00	0.13	0.03	15.22	0.0533333333333333	-8.1567151442247	3.01885003576124e-26	5.24111069413738e-23	--	-	-	-	-	-	-	-	-
Unigene0006582	254	244	391	5	0	3	2.41	2.59	3.69	0.05	0.00	0.02	2.89666666666667	0.0233333333333333	-6.9558574447568	1.05454154186465e-25	1.78504883145284e-22	Pol	RLN23448.1 hypothetical protein C2845_PM07G29970 [Panicum miliaceum]	-	-	-	-	-	GO:0003964//RNA-directed DNA polymerase activity	GO:0000373//Group II intron splicing
Unigene0002037	7	8	8	188	480	598	0.09	0.11	0.10	2.52	6.90	6.37	0.1	5.26333333333333	5.71790486025172	1.13303043982844e-25	1.87113068415473e-22	CYP38	XP_022546744.1 peptidyl-prolyl cis-trans isomerase CYP38, chloroplastic-like [Brassica napus]	-	-	-	-	-	-	-
Unigene0024972	266	229	336	14	21	35	4.88	4.71	6.13	0.28	0.45	0.55	5.24	0.426666666666667	-3.61838550225861	1.17317225234029e-25	1.89129333413592e-22	--	XP_014753963.1 uncharacterized protein LOC104582981 [Brachypodium distachyon]	-	-	-	-	-	GO:0004843//thiol-dependent ubiquitin-specific protease activity;GO:1990380//Lys48-specific deubiquitinase activity	-
Unigene0059721	172	161	191	15	13	11	5.41	5.67	5.97	0.51	0.47	0.30	5.68333333333333	0.426666666666667	-3.73555602391153	3.04746082821072e-25	4.79861686551907e-22	--	EES16484.2 hypothetical protein SORBI_3008G002950 [Sorghum bicolor]	-	-	-	-	-	-	-
Unigene0039017	578	479	811	0	3	0	17.85	16.58	24.91	0.00	0.11	0.00	19.78	0.0366666666666667	-9.07535759284297	9.47315259023355e-25	1.45776747439119e-21	--	-	-	-	-	-	-	-	-
Unigene0043841	61	45	80	682	1607	2285	1.77	1.47	2.31	21.47	54.21	57.13	1.85	44.27	4.58073219758155	1.28467896595697e-24	1.93298506902179e-21	HI_1259	TVU17865.1 hypothetical protein EJB05_33925, partial [Eragrostis curvula]	-	-	-	-	GO:0030288//outer membrane-bounded periplasmic space	GO:0004252//serine-type endopeptidase activity;GO:0005515//protein binding	GO:0006508//proteolysis;GO:0006950//response to stress
Unigene0000012	238	174	247	11	3	6	8.83	7.24	9.12	0.44	0.13	0.19	8.39666666666667	0.253333333333333	-5.05070789329066	1.35787383108598e-24	1.99870172236958e-21	ERF1-2	XP_021308648.1 zinc finger BED domain-containing protein RICESLEEPER 2 [Sorghum bicolor]	Genetic Information Processing	Translation	ko03015//mRNA surveillance pathway	K03265	GO:0005575//cellular_component;GO:0005622//intracellular;GO:0005623//cell;GO:0005737//cytoplasm;GO:0044424//intracellular part;GO:0044464//cell part	GO:0003674//molecular_function;GO:0003676//nucleic acid binding;GO:0003723//RNA binding;GO:0003747//translation release factor activity;GO:0005488//binding;GO:0008079//translation termination factor activity;GO:0008135//translation factor activity, RNA binding;GO:0097159//organic cyclic compound binding;GO:1901363//heterocyclic compound binding	GO:0006412//translation;GO:0006415//translational termination;GO:0006518//peptide metabolic process;GO:0006807//nitrogen compound metabolic process;GO:0008150//biological_process;GO:0008152//metabolic process;GO:0009058//biosynthetic process;GO:0009059//macromolecule biosynthetic process;GO:0009987//cellular process;GO:0010467//gene expression;GO:0016043//cellular component organization;GO:001953…
Unigene0082981	3	2	0	487	289	392	0.06	0.05	0.00	11.14	7.08	7.12	0.0366666666666667	8.44666666666667	7.84776919050351	1.9257735310186e-24	2.77430212790932e-21	--	XP_021311785.1 uncharacterized protein LOC8074494 [Sorghum bicolor]	-	-	-	-	-	GO:0016788//hydrolase activity, acting on ester bonds	-
Unigene0038594	25	14	13	277	695	825	0.66	0.42	0.34	7.96	21.39	18.82	0.473333333333333	16.0566666666667	5.0841720890823	8.34112507195517e-24	1.17660257811878e-20	--	-	-	-	-	-	-	-	-
Unigene0002473	112	93	102	988	615	882	0.82	0.76	0.74	7.84	5.23	5.55	0.773333333333333	6.20666666666667	3.00465636243122	1.30906115099529e-23	1.80888207087224e-20	TY3B-G	KAE8790105.1 RNA-directed DNA polymerase [Hordeum vulgare]	-	-	-	-	-	GO:0004190//aspartic-type endopeptidase activity	GO:0006508//proteolysis;GO:0008150//biological_process;GO:0015074//DNA integration
Unigene0090737	382	315	345	53	72	92	4.83	4.47	4.34	0.73	1.06	1.00	4.54666666666667	0.93	-2.28950661719499	2.13596740697438e-23	2.89248434317657e-20	--	XP_021311717.1 LEAF RUST 10 DISEASE-RESISTANCE LOCUS RECEPTOR-LIKE PROTEIN KINASE-like 1.2 isoform X4 [Sorghum bicolor]	-	-	-	-	-	GO:0030247//polysaccharide binding	-
Unigene0079885	902	774	957	0	1	1	10.69	10.29	11.29	0.00	0.01	0.01	10.7566666666667	0.00666666666666667	-10.6559778624869	2.74609495461015e-23	3.64579104473918e-20	pol	KAE8790105.1 RNA-directed DNA polymerase [Hordeum vulgare]	-	-	-	-	-	-	-
Unigene0059914	809	763	896	2	0	0	14.86	15.71	16.37	0.04	0.00	0.00	15.6466666666667	0.0133333333333333	-10.1966021265232	6.56140776860603e-23	8.42144282391085e-20	RGA5	XP_002450028.2 putative disease resistance RPP13-like protein 3 isoform X1 [Sorghum bicolor]	-	-	-	-	-	GO:0043531//ADP binding	-
Unigene0022102	83	48	65	381	580	707	1.81	1.17	1.41	9.00	14.69	13.27	1.46333333333333	12.32	3.0736719118807	6.59198141557658e-23	8.42144282391085e-20	HOX9	XP_021306733.1 homeobox-leucine zipper protein HOX9 isoform X1 [Sorghum bicolor]	-	-	-	-	GO:0005575//cellular_component;GO:0005622//intracellular;GO:0005623//cell;GO:0005634//nucleus;GO:0043226//organelle;GO:0043227//membrane-bounded organelle;GO:0043229//intracellular organelle;GO:0043231//intracellular membrane-bounded organelle;GO:0044424//intracellular part;GO:0044464//cell part	GO:0001067//regulatory region nucleic acid binding;GO:0003674//molecular_function;GO:0003676//nucleic acid binding;GO:0003677//DNA binding;GO:0003700//transcription factor activity, sequence-specific DNA binding;GO:0005488//binding;GO:0008289//lipid binding;GO:0043565//sequence-specific DNA binding;GO:0044212//transcription regulatory region DNA binding;GO:0097159//organic cyclic compound binding…	GO:0003002//regionalization;GO:0006139//nucleobase-containing compound metabolic process;GO:0006351//transcription, DNA-templated;GO:0006355//regulation of transcription, DNA-templated;GO:0006725//cellular aromatic compound metabolic process;GO:0006807//nitrogen compound metabolic process;GO:0007275//multicellular organism development;GO:0007389//pattern specification process;GO:0008150//biologic…
Unigene0047071	1364	1488	1238	163	212	336	127.80	156.29	115.37	16.54	23.04	27.07	133.153333333333	22.2166666666667	-2.58337426542766	1.19084223119629e-22	1.49316178948276e-19	--	XP_021307689.1 (S)-beta-bisabolene synthase [Sorghum bicolor]	Metabolism	Metabolism of terpenoids and polyketides	ko00909//Sesquiterpenoid and triterpenoid biosynthesis	K15803	-	GO:0010333//terpene synthase activity;GO:0016829//lyase activity	-
Unigene0086170	257	161	327	7	1	6	5.73	4.02	7.25	0.17	0.03	0.11	5.66666666666667	0.103333333333333	-5.77712272063819	1.739634636128e-22	2.1416167559562e-19	--	XP_002458391.2 uncharacterized protein LOC8069780 [Sorghum bicolor]	-	-	-	-	-	GO:0003677//DNA binding;GO:0004803//transposase activity;GO:0016788//hydrolase activity, acting on ester bonds	GO:0006313//transposition, DNA-mediated
Unigene0025320	506	364	465	27	14	52	57.02	45.98	52.12	3.29	1.83	5.04	51.7066666666667	3.38666666666667	-3.93241240133463	1.99455615585511e-21	2.41159647779989e-18	--	KXG20267.1 hypothetical protein SORBI_3010G178000 [Sorghum bicolor]	-	-	-	-	GO:0016021//integral component of membrane	-	GO:0007606//sensory perception of chemical stimulus
Unigene0025759	0	1	1	623	588	806	0.00	0.04	0.04	24.44	24.71	25.10	0.0266666666666667	24.75	9.85817531057549	2.13787784299904e-21	2.53953633108108e-18	APUM6	KXG29204.1 hypothetical protein SORBI_3005G226800 [Sorghum bicolor]	-	-	-	-	-	GO:0003723//RNA binding	-
Unigene0061773	1182	1116	1248	453	441	597	124.56	131.84	130.82	51.69	53.91	54.09	129.073333333333	53.23	-1.27787949796275	2.37292706126749e-21	2.77014686881656e-18	--	-	-	-	-	-	-	-	-
Unigene0081251	1874	1428	947	106	148	187	103.88	88.74	52.21	6.36	9.52	8.91	81.61	8.26333333333333	-3.30395017152365	3.39913619456859e-21	3.90088326437364e-18	GSTU6	XP_002467598.1 probable glutathione S-transferase GSTU6 [Sorghum bicolor]	Metabolism;Metabolism	Global and overview maps;Metabolism of other amino acids	ko01100//Metabolic pathways;ko00480//Glutathione metabolism	K00799;K00799	-	GO:0005515//protein binding;GO:0015035//protein disulfide oxidoreductase activity;GO:0016034//maleylacetoacetate isomerase activity	GO:0006559//L-phenylalanine catabolic process;GO:0006572//tyrosine catabolic process;GO:0006749//glutathione metabolic process;GO:0006790//sulfur compound metabolic process;GO:0042965//glutaredoxin biosynthetic process;GO:0045454//cell redox homeostasis;GO:0055114//oxidation-reduction process
Unigene0068570	0	0	0	426	445	582	0.00	0.00	0.00	24.23	27.11	26.28	0.001	25.8733333333333	14.6591783119517	4.80604000042683e-21	5.42353603981501e-18	--	-	-	-	-	-	-	-	-
Unigene0002993	323	319	403	62	57	99	2.87	3.18	3.56	0.60	0.59	0.76	3.20333333333333	0.65	-2.30106230702414	8.06832353191203e-21	8.95570685282347e-18	CYP87A3	EEE51924.1 hypothetical protein OsJ_33534 [Oryza sativa Japonica Group]	-	-	-	-	-	GO:0005506//iron ion binding;GO:0016705//oxidoreductase activity, acting on paired donors, with incorporation or reduction of molecular oxygen;GO:0020037//heme binding;GO:0046983//protein dimerization activity	GO:0055114//oxidation-reduction process
Unigene0099794	288	241	285	44	40	75	49.80	46.72	49.02	8.24	8.02	11.15	48.5133333333333	9.13666666666666	-2.40864148254277	8.52643768087966e-21	9.3115575634626e-18	--	-	-	-	-	-	-	-	-
Unigene0005856	2	0	5	299	168	260	0.08	0.00	0.21	13.55	8.15	9.35	0.0966666666666667	10.35	6.74239655798027	2.16052557605999e-20	2.32201628935628e-17	--	-	-	-	-	-	-	-	-
Unigene0002193	20	22	19	130	145	214	0.27	0.33	0.26	1.91	2.28	2.50	0.286666666666667	2.23	2.95959764593936	2.87565807978055e-20	3.04231145193533e-17	--	XP_002462783.1 uncharacterized protein LOC8064444 [Sorghum bicolor]	Cellular Processes	Transport and catabolism	ko04144//Endocytosis	K19476	-	-	GO:0015031//protein transport
Unigene0003300	1	1	0	434	1310	1634	0.04	0.05	0.00	20.81	67.31	62.22	0.03	50.1133333333333	10.7060162870552	3.57390610580609e-20	3.72285551566192e-17	--	-	-	-	-	-	-	-	-
Unigene0072284	578	454	729	0	2	0	7.90	6.95	9.91	0.00	0.03	0.00	8.25333333333333	0.01	-9.68883309849311	4.0354921241791e-20	4.13998691266731e-17	--	KAF2915500.1 hypothetical protein DAI22_09g039700 [Oryza sativa Japonica Group]	-	-	-	-	-	GO:0005515//protein binding	-
Unigene0096485	793	829	861	210	157	203	61.97	72.63	66.93	17.77	14.23	13.64	67.1766666666667	15.2133333333333	-2.14262391933236	4.39848969746579e-20	4.44503490933897e-17	--	-	-	-	-	-	-	-	-
Unigene0000973	697	767	784	1	0	0	12.48	15.39	13.96	0.02	0.00	0.00	13.9433333333333	0.00666666666666667	-11.030322282644	4.54376385240913e-20	4.48894676802055e-17	B0361.2/B0361.1	XP_002466485.1 CWF19-like protein 2 [Sorghum bicolor]	-	-	-	-	-	-	-
Unigene0073478	639	543	623	1345	1615	2123	7.49	7.14	7.27	17.08	21.97	21.40	7.3	20.15	1.46481146964795	4.57453701861522e-20	4.48894676802055e-17	pol	XP_002451181.2 uncharacterized protein LOC8079158 [Sorghum bicolor]	-	-	-	-	-	-	-
Unigene0005899	389	339	397	0	0	0	10.95	10.70	11.12	0.00	0.00	0.00	10.9233333333333	0.001	-13.415125551709	6.17919665343913e-20	5.97696037439586e-17	--	-	-	-	-	-	-	-	-
Unigene0007988	131	118	129	410	593	678	1.22	1.23	1.20	4.14	6.42	5.44	1.21666666666667	5.33333333333333	2.13210353600734	6.27192848524378e-20	5.98121134939959e-17	At5g35370	NP_001145858.1 uncharacterized protein LOC100279369 precursor [Zea mays]	-	-	-	-	GO:0005575//cellular_component;GO:0005623//cell;GO:0005886//plasma membrane;GO:0016020//membrane;GO:0016021//integral component of membrane;GO:0031224//intrinsic component of membrane;GO:0044425//membrane part;GO:0044464//cell part;GO:0071944//cell periphery	GO:0000166//nucleotide binding;GO:0003674//molecular_function;GO:0003824//catalytic activity;GO:0004672//protein kinase activity;GO:0004674//protein serine/threonine kinase activity;GO:0005488//binding;GO:0005515//protein binding;GO:0005516//calmodulin binding;GO:0005524//ATP binding;GO:0008144//drug binding;GO:0016301//kinase activity;GO:0016740//transferase activity;GO:0016772//transferase acti…	GO:0006464//cellular protein modification process;GO:0006468//protein phosphorylation;GO:0006793//phosphorus metabolic process;GO:0006796//phosphate-containing compound metabolic process;GO:0006807//nitrogen compound metabolic process;GO:0008150//biological_process;GO:0008152//metabolic process;GO:0009987//cellular process;GO:0016310//phosphorylation;GO:0019538//protein metabolic process;GO:00362…
Unigene0000776	207	206	214	8	23	16	5.23	5.84	5.38	0.22	0.67	0.35	5.48333333333333	0.413333333333333	-3.72967555823573	7.21403533550659e-20	6.78409886849744e-17	--	AWA44654.1 UPI0001A85F44 related cluster [Saccharum officinarum]	-	-	-	-	-	-	-
Unigene0080061	769	653	652	64	33	29	17.33	16.50	14.62	1.56	0.86	0.56	16.15	0.993333333333333	-4.02311242984028	1.02381467321259e-19	9.49609146692484e-17	LECRKS5	PUZ43792.1 hypothetical protein GQ55_8G035900 [Panicum hallii var. hallii] [Panicum hallii]	-	-	-	-	-	GO:0004672//protein kinase activity;GO:0005524//ATP binding;GO:0030246//carbohydrate binding	GO:0006468//protein phosphorylation
Unigene0034241	193	282	281	6	2	0	10.80	17.69	15.64	0.36	0.13	0.00	14.71	0.163333333333333	-6.49283418786078	1.35940362143818e-19	1.24383594329673e-16	PERK5	XP_002465598.2 proline-rich receptor-like protein kinase PERK5 [Sorghum bicolor]	-	-	-	-	-	GO:0004672//protein kinase activity;GO:0005524//ATP binding	GO:0006468//protein phosphorylation
Unigene0045512	125	135	137	416	545	613	1.94	2.35	2.11	6.99	9.80	8.17	2.13333333333333	8.32	1.96347412397489	1.81507413752063e-19	1.63862473036513e-16	At1g58602	XP_021317417.1 putative disease resistance protein RGA4 [Sorghum bicolor]	-	-	-	-	-	GO:0003924//GTPase activity;GO:0005047//signal recognition particle binding;GO:0005515//protein binding;GO:0043531//ADP binding	GO:0009306//protein secretion
Unigene0022547	0	0	0	270	713	881	0.00	0.00	0.00	9.48	26.82	24.56	0.001	20.2866666666667	14.3082442126808	2.18447861981203e-19	1.94616924827437e-16	--	PUZ71823.1 hypothetical protein GQ55_2G345500 [Panicum hallii var. hallii] [Panicum hallii]	-	-	-	-	-	-	-
Unigene0002097	227	188	240	1250	857	1194	5.41	5.02	5.69	32.25	23.69	24.46	5.37333333333333	26.8	2.31834375753832	2.85767519513665e-19	2.51286142581179e-16	PHB3	KXG23199.1 hypothetical protein SORBI_3008G068500 [Sorghum bicolor]	-	-	-	-	-	-	-
Unigene0003848	0	2	1	202	415	436	0.00	0.15	0.07	14.66	32.27	25.13	0.0733333333333333	24.02	8.35555131778949	3.07266278025681e-19	2.66726825882575e-16	--	XP_002466207.1 multiple inositol polyphosphate phosphatase 1 [Sorghum bicolor]	Metabolism;Metabolism;Metabolism	Global and overview maps;Carbohydrate metabolism;Carbohydrate metabolism	ko01100//Metabolic pathways;ko00010//Glycolysis / Gluconeogenesis;ko00562//Inositol phosphate metabolism	K03103;K03103;K03103	GO:0005575//cellular_component;GO:0005622//intracellular;GO:0005623//cell;GO:0005737//cytoplasm;GO:0005783//endoplasmic reticulum;GO:0005788//endoplasmic reticulum lumen;GO:0005886//plasma membrane;GO:0012505//endomembrane system;GO:0016020//membrane;GO:0031974//membrane-enclosed lumen;GO:0043226//organelle;GO:0043227//membrane-bounded organelle;GO:0043229//intracellular organelle;GO:0043231//int…	GO:0003674//molecular_function;GO:0003824//catalytic activity;GO:0003993//acid phosphatase activity;GO:0004446//inositol-hexakisphosphate phosphatase activity;GO:0004721//phosphoprotein phosphatase activity;GO:0016787//hydrolase activity;GO:0016788//hydrolase activity, acting on ester bonds;GO:0016791//phosphatase activity;GO:0030351//inositol-1,3,4,5,6-pentakisphosphate 3-phosphatase activity;GO…	GO:0001503//ossification;GO:0006066//alcohol metabolic process;GO:0006082//organic acid metabolic process;GO:0006464//cellular protein modification process;GO:0006470//protein dephosphorylation;GO:0006793//phosphorus metabolic process;GO:0006796//phosphate-containing compound metabolic process;GO:0006797//polyphosphate metabolic process;GO:0006807//nitrogen compound metabolic process;GO:0007275//…
Unigene0078126	294	268	324	6	0	0	7.63	7.80	8.37	0.17	0.00	0.00	7.93333333333333	0.0566666666666667	-7.12928301694496	4.34714546281983e-19	3.72583382458314e-16	Os01g0518400	TVU26821.1 hypothetical protein EJB05_29386, partial [Eragrostis curvula]	-	-	-	-	-	GO:0003677//DNA binding;GO:0046983//protein dimerization activity	-
Unigene0017236	427	397	458	1	0	1	12.16	12.68	12.97	0.03	0.00	0.02	12.6033333333333	0.0166666666666667	-9.56262403909987	4.54610130071837e-19	3.84764966212925e-16	SPO11	TVU31527.1 hypothetical protein EJB05_23214 [Eragrostis curvula]	-	-	-	-	GO:0000228//nuclear chromosome;GO:0005575//cellular_component;GO:0005622//intracellular;GO:0005623//cell;GO:0005634//nucleus;GO:0005694//chromosome;GO:0031974//membrane-enclosed lumen;GO:0031981//nuclear lumen;GO:0043226//organelle;GO:0043227//membrane-bounded organelle;GO:0043228//non-membrane-bounded organelle;GO:0043229//intracellular organelle;GO:0043231//intracellular membrane-bounded organe…	GO:0000166//nucleotide binding;GO:0003674//molecular_function;GO:0003676//nucleic acid binding;GO:0003677//DNA binding;GO:0003824//catalytic activity;GO:0003916//DNA topoisomerase activity;GO:0003918//DNA topoisomerase type II (ATP-hydrolyzing) activity;GO:0004518//nuclease activity;GO:0004519//endonuclease activity;GO:0004520//endodeoxyribonuclease activity;GO:0004536//deoxyribonuclease activity…	GO:0000003//reproduction;GO:0000280//nuclear division;GO:0000706//meiotic DNA double-strand break processing;GO:0000724//double-strand break repair via homologous recombination;GO:0000725//recombinational repair;GO:0000729//DNA double-strand break processing;GO:0000737//DNA catabolic process, endonucleolytic;GO:0006139//nucleobase-containing compound metabolic process;GO:0006259//DNA metabolic pr…
Unigene0095836	645	526	613	1	0	0	17.30	15.82	16.36	0.03	0.00	0.00	16.4933333333333	0.01	-10.6876672842552	4.88096434972089e-19	4.08006438463274e-16	CBP60D	XP_006664921.1 PREDICTED: calmodulin-binding protein 60 A-like isoform X2 [Oryza brachyantha]	-	-	-	-	-	GO:0005516//calmodulin binding	-
Unigene0004968	660	623	554	50	74	136	42.87	45.37	35.79	3.52	5.58	7.60	41.3433333333333	5.56666666666667	-2.89276910970731	3.40574415322652e-18	2.81218940086359e-15	--	-	-	-	-	-	-	-	-
Unigene0093959	192	215	199	0	2	1	8.97	11.26	9.25	0.00	0.11	0.04	9.82666666666667	0.05	-7.61863021348655	5.34581832486418e-18	4.36096401154492e-15	--	-	-	-	-	-	-	-	-
Unigene0003418	2	3	0	107	148	198	0.09	0.15	0.00	5.20	7.70	7.64	0.08	6.84666666666667	6.41925796559704	5.79356952232608e-18	4.64142589838406e-15	--	RLM52864.1 hypothetical protein C2845_PMPSC011933 [Panicum miliaceum]	-	-	-	-	-	-	-
Unigene0067986	648	593	762	185	224	266	12.13	12.44	14.19	3.75	4.86	4.28	12.92	4.29666666666667	-1.58831630705343	5.82671729552416e-18	4.64142589838406e-15	--	-	-	-	-	-	-	GO:0004222//metalloendopeptidase activity	GO:0006508//proteolysis
Unigene0024595	290	218	272	0	0	0	37.64	31.72	35.11	0.00	0.00	0.00	34.8233333333333	0.001	-15.0877666857349	5.93584164736215e-18	4.67337095466563e-15	GL1-10	NP_001152241.1 uncharacterized protein LOC100285879 [Zea mays]	Metabolism;Metabolism;Metabolism	Global and overview maps;Global and overview maps;Lipid metabolism	ko01100//Metabolic pathways;ko01110//Biosynthesis of secondary metabolites;ko00100//Steroid biosynthesis	K14423;K14423;K14423	-	GO:0005506//iron ion binding;GO:0016491//oxidoreductase activity	GO:0008610//lipid biosynthetic process;GO:0055114//oxidation-reduction process
Unigene0012212	273	205	119	9	4	8	4.95	4.16	2.15	0.18	0.08	0.12	3.75333333333333	0.126666666666667	-4.88906359863664	8.05214344647263e-18	6.26669632893351e-15	XA21	XP_002452447.1 receptor kinase-like protein Xa21 [Sorghum bicolor]	-	-	-	-	-	GO:0004672//protein kinase activity;GO:0005515//protein binding;GO:0005524//ATP binding	GO:0006468//protein phosphorylation
Unigene0073008	736	727	792	162	230	279	71.64	79.33	76.68	17.07	25.97	23.35	75.8833333333333	22.13	-1.77777960238439	9.65482223834237e-18	7.42861771518095e-15	--	OQU84071.1 hypothetical protein SORBI_3005G225100 [Sorghum bicolor]	-	-	-	-	-	-	-
Unigene0047170	247	242	235	0	0	0	8.56	9.40	8.10	0.00	0.00	0.00	8.68666666666667	0.001	-13.0845869627343	1.13145360324146e-17	8.60781932830071e-15	--	-	-	-	-	-	-	-	-
Unigene0035564	245	226	239	0	0	0	3.87	4.00	3.75	0.00	0.00	0.00	3.87333333333333	0.001	-11.9193599475707	1.22169827849066e-17	9.19110763759157e-15	pol	XP_021308555.1 uncharacterized protein LOC110432444 [Sorghum bicolor]	-	-	-	-	-	GO:0004190//aspartic-type endopeptidase activity	GO:0006508//proteolysis
Unigene0098830	315	315	399	0	1	1	7.89	8.85	9.94	0.00	0.03	0.02	8.89333333333333	0.0166666666666667	-9.05961485629722	1.39080009487883e-17	1.03483168817748e-14	--	TVU30399.1 hypothetical protein EJB05_22018 [Eragrostis curvula]	Metabolism;Metabolism;Metabolism	Global and overview maps;Lipid metabolism;Glycan biosynthesis and metabolism	ko01100//Metabolic pathways;ko00600//Sphingolipid metabolism;ko00511//Other glycan degradation	K17108;K17108;K17108	-	-	-
Unigene0099131	3	2	1	94	168	165	0.28	0.21	0.09	9.47	18.13	13.20	0.193333333333333	13.6	6.13637244173129	1.53813380645126e-17	1.13201632501096e-14	--	-	-	-	-	-	-	-	-
Unigene0045962	4	6	4	77	88	127	0.22	0.36	0.22	4.51	5.53	5.91	0.266666666666667	5.31666666666667	4.31741261376487	2.75058672539153e-17	2.00257501709178e-14	--	-	-	-	-	-	-	-	-
Unigene0002419	100	64	112	477	510	499	2.60	1.86	2.89	13.41	15.36	11.14	2.45	13.3033333333333	2.44093412378754	3.14942968983425e-17	2.26856100924454e-14	--	XP_021306805.1 uncharacterized protein LOC110431719 [Sorghum bicolor]	-	-	-	-	-	-	-
Unigene0025673	202	222	295	0	0	0	6.74	8.31	9.79	0.00	0.00	0.00	8.28	0.001	-13.0154150523867	3.20013221984937e-17	2.28081844709243e-14	--	-	-	-	-	-	-	GO:0008234//cysteine-type peptidase activity	GO:0006508//proteolysis
Unigene0059740	29	27	24	152	292	312	0.85	0.88	0.70	4.80	9.87	7.82	0.81	7.49666666666667	3.21025544217204	4.28179072269771e-17	3.01995591711604e-14	--	-	-	-	-	-	-	-	-
Unigene0093705	4030	3427	3899	1126	811	1057	170.60	162.63	164.17	51.61	39.83	38.47	165.8	43.3033333333333	-1.93689401906982	5.38246322965856e-17	3.75712580223661e-14	At3g63540	XP_002444785.2 thylakoid lumenal 19 kDa protein, chloroplastic [Sorghum bicolor]	-	-	-	-	-	-	-
Unigene0077927	400	342	411	0	1	0	10.48	10.04	10.71	0.00	0.03	0.00	10.41	0.01	-10.0237543532994	5.52302856329562e-17	3.8159055203284e-14	--	KXG38960.1 hypothetical protein SORBI_3001G305400 [Sorghum bicolor]	-	-	-	-	-	-	-
Unigene0026231	195	195	233	0	0	0	6.13	6.87	7.28	0.00	0.00	0.00	6.76	0.001	-12.7228075311695	6.65343611286696e-17	4.55047985622332e-14	--	-	-	-	-	-	-	-	-
Unigene0084544	505	490	623	158	156	173	6.47	7.03	7.93	2.19	2.32	1.90	7.14333333333333	2.13666666666667	-1.7412355880578	8.14319663688968e-17	5.51367701087163e-14	SPBC29A10.10c	XP_020403761.1 uncharacterized protein LOC103646033 isoform X1 [Zea mays]	-	-	-	-	GO:0009338//exodeoxyribonuclease V complex	GO:0003677//DNA binding;GO:0003678//DNA helicase activity;GO:0004386//helicase activity;GO:0005524//ATP binding;GO:0008854//exodeoxyribonuclease V activity;GO:0016787//hydrolase activity;GO:0016887//ATPase activity	GO:0006281//DNA repair;GO:0006310//DNA recombination
Unigene0088487	0	0	0	290	224	219	0.00	0.00	0.00	6.12	5.06	3.67	0.001	4.95	12.2732128098543	1.08383371850908e-16	7.26587101450803e-14	RHL1	AQK80661.1 DNA-binding protein RHL1 [Zea mays]	-	-	-	-	-	-	-
Unigene0101063	6	3	3	96	416	683	0.25	0.14	0.12	4.34	20.14	24.51	0.17	16.33	6.58584623431136	1.14378312724064e-16	7.59258938846437e-14	UGT91B1	TKV91945.1 hypothetical protein SEVIR_9G131100v2 [Setaria viridis]	-	-	-	-	-	GO:0008194//UDP-glycosyltransferase activity;GO:0016758//transferase activity, transferring hexosyl groups	-
Unigene0097479	191	230	192	0	0	0	5.32	7.18	5.32	0.00	0.00	0.00	5.94	0.001	-12.5362472156881	1.45442423994549e-16	9.56093309344364e-14	--	-	-	-	-	-	-	-	-
Unigene0018792	182	196	199	0	0	0	7.70	9.30	8.38	0.00	0.00	0.00	8.46	0.001	-13.0464419480073	1.53341223620946e-16	9.98325087514484e-14	--	-	-	-	-	-	-	-	-
Unigene0096418	383	299	350	0	0	1	9.66	8.45	8.78	0.00	0.00	0.02	8.96333333333333	0.00666666666666667	-10.3928540398729	2.10112414461377e-16	1.35490490197766e-13	--	-	-	-	-	-	-	-	-
Unigene0003030	70	51	77	306	574	811	1.00	0.81	1.09	4.72	9.48	9.92	0.966666666666667	8.04	3.05610510188515	2.15165492139798e-16	1.37440002898996e-13	--	-	-	-	-	-	-	-	-
Unigene0098833	3	5	10	87	124	175	0.10	0.20	0.35	3.29	5.03	5.26	0.216666666666667	4.52666666666667	4.38489995121628	2.4229367228191e-16	1.53322077163887e-13	--	XP_021321332.1 uncharacterized protein LOC8069996 [Sorghum bicolor]	-	-	-	-	-	GO:0046983//protein dimerization activity	-
Unigene0000414	35	51	34	229	403	530	0.67	1.10	0.65	4.76	8.97	8.75	0.806666666666667	7.49333333333333	3.21556308294633	2.57743217037404e-16	1.61139252424425e-13	--	-	-	-	-	-	-	-	-
Unigene0071247	660	574	449	39	65	30	80.82	78.79	54.69	5.17	9.23	3.16	71.4333333333333	5.85333333333333	-3.60926710002855	2.59406851589335e-16	1.61139252424425e-13	--	-	-	-	-	-	-	-	-
Unigene0018015	345	349	318	1	0	0	26.08	29.58	23.91	0.08	0.00	0.00	26.5233333333333	0.0266666666666667	-9.95800888365694	2.84965854553555e-16	1.75406845872424e-13	PER70	XP_002451848.2 peroxidase 70 [Sorghum bicolor]	Metabolism;Metabolism;Metabolism	Global and overview maps;Global and overview maps;Biosynthesis of other secondary metabolites	ko01100//Metabolic pathways;ko01110//Biosynthesis of secondary metabolites;ko00940//Phenylpropanoid biosynthesis	K00430;K00430;K00430	-	GO:0004601//peroxidase activity;GO:0020037//heme binding	GO:0006979//response to oxidative stress;GO:0055114//oxidation-reduction process
Unigene0008268	247	252	400	0	1	1	4.18	4.78	6.73	0.00	0.02	0.01	5.23	0.01	-9.03066713624694	3.86353458469949e-16	2.35672129004881e-13	--	XP_025801448.1 uncharacterized protein LOC112880939 [Panicum hallii]	-	-	-	-	-	-	-
Unigene0095415	1871	1927	2034	252	453	537	10.47	12.09	11.32	1.53	2.94	2.58	11.2933333333333	2.35	-2.26473871204604	4.12590084639789e-16	2.49429125364959e-13	OBGM	XP_008662778.1 putative disease resistance protein RGA4 [Zea mays]	-	-	-	-	GO:0005737//cytoplasm	GO:0003924//GTPase activity;GO:0005047//signal recognition particle binding;GO:0005524//ATP binding;GO:0005525//GTP binding;GO:0016887//ATPase activity;GO:0019843//rRNA binding;GO:0043022//ribosome binding;GO:0043531//ADP binding;GO:0051539//4 iron, 4 sulfur cluster binding	GO:0008150//biological_process;GO:0009306//protein secretion;GO:0042254//ribosome biogenesis;GO:0051186//cofactor metabolic process
Unigene0083362	153	131	195	20	27	34	3.31	3.18	4.20	0.47	0.68	0.63	3.56333333333333	0.593333333333333	-2.58631270675409	4.43354225694326e-16	2.65655497942807e-13	--	-	-	-	-	-	-	-	-
Unigene0082071	242	249	255	0	1	1	11.98	13.81	12.55	0.00	0.06	0.04	12.78	0.0333333333333333	-8.58270652678079	4.95262033881428e-16	2.94155237298926e-13	--	-	-	-	-	-	-	-	-
Unigene0032167	0	0	0	136	191	258	0.00	0.00	0.00	4.17	6.27	6.28	0.001	5.57333333333333	12.4443247262471	5.30013470570128e-16	3.12058105033328e-13	--	KAB8102348.1 hypothetical protein EE612_033828, partial [Oryza sativa]	-	-	-	-	-	-	-
Unigene0042778	423	355	533	110	87	113	18.39	17.30	23.04	5.18	4.39	4.22	19.5766666666667	4.59666666666667	-2.09047518098345	7.70113402310552e-16	4.49513865146941e-13	At5g07610	XP_021317062.1 F-box protein At5g07610 isoform X1 [Sorghum bicolor]	-	-	-	-	-	GO:0005515//protein binding	-
Unigene0016865	163	162	141	469	629	660	2.04	2.27	1.75	6.34	9.11	7.08	2.02	7.51	1.89445761476248	7.89458172240006e-16	4.56866866531612e-13	At3g21340	XP_021303276.1 probable LRR receptor-like serine/threonine-protein kinase At1g05700 [Sorghum bicolor]	-	-	-	-	GO:0005575//cellular_component;GO:0005622//intracellular;GO:0005623//cell;GO:0005737//cytoplasm;GO:0009507//chloroplast;GO:0009534//chloroplast thylakoid;GO:0009536//plastid;GO:0009579//thylakoid;GO:0031976//plastid thylakoid;GO:0031984//organelle subcompartment;GO:0043226//organelle;GO:0043227//membrane-bounded organelle;GO:0043229//intracellular organelle;GO:0043231//intracellular membrane-boun…	GO:0000166//nucleotide binding;GO:0003674//molecular_function;GO:0003824//catalytic activity;GO:0004672//protein kinase activity;GO:0004674//protein serine/threonine kinase activity;GO:0005488//binding;GO:0005515//protein binding;GO:0005524//ATP binding;GO:0008144//drug binding;GO:0016301//kinase activity;GO:0016740//transferase activity;GO:0016772//transferase activity, transferring phosphorus-c…	GO:0006464//cellular protein modification process;GO:0006468//protein phosphorylation;GO:0006793//phosphorus metabolic process;GO:0006796//phosphate-containing compound metabolic process;GO:0006807//nitrogen compound metabolic process;GO:0008150//biological_process;GO:0008152//metabolic process;GO:0009987//cellular process;GO:0010109//regulation of photosynthesis;GO:0016310//phosphorylation;GO:00…
Unigene0079682	162	146	191	0	0	0	16.23	16.40	19.03	0.00	0.00	0.00	17.22	0.001	-14.0717975222842	7.99774903798914e-16	4.5891490645187e-13	--	-	-	-	-	-	-	-	-
Unigene0018011	200	153	142	3	0	0	22.81	19.57	16.11	0.37	0.00	0.00	19.4966666666667	0.123333333333333	-7.30452090811171	9.49679740137796e-16	5.4035181113437e-13	PER67	XP_002451848.2 peroxidase 70 [Sorghum bicolor]	Metabolism;Metabolism;Metabolism	Global and overview maps;Global and overview maps;Biosynthesis of other secondary metabolites	ko01100//Metabolic pathways;ko01110//Biosynthesis of secondary metabolites;ko00940//Phenylpropanoid biosynthesis	K00430;K00430;K00430	-	GO:0004601//peroxidase activity;GO:0020037//heme binding	GO:0006979//response to oxidative stress;GO:0055114//oxidation-reduction process
Unigene0096417	306	252	354	0	0	1	12.24	11.30	14.08	0.00	0.00	0.03	12.54	0.01	-10.292321632802	9.77711801944358e-16	5.51665736648755e-13	--	-	-	-	-	-	-	-	-
Unigene0039896	499	467	538	122	101	95	24.69	25.91	26.48	6.54	5.80	4.04	25.6933333333333	5.46	-2.23442121465471	1.21654174067609e-15	6.8075061751601e-13	MAL	XP_025801914.1 L-type lectin-domain containing receptor kinase IX.1-like isoform X1 [Panicum hallii]	-	-	-	-	GO:0016020//membrane	GO:0030246//carbohydrate binding	-
Unigene0002904	0	1	1	181	312	401	0.00	0.07	0.06	11.78	21.75	20.72	0.0433333333333333	18.0833333333333	8.70496770407811	1.22712230430582e-15	6.81042820510188e-13	--	-	-	-	-	-	-	-	-
Unigene0000305	0	2	0	327	216	303	0.00	0.07	0.00	11.26	7.97	8.28	0.0233333333333333	9.17	8.61838550225861	1.33581253792924e-15	7.35337651468707e-13	--	XP_002439252.2 glutathione S-transferase T3 [Sorghum bicolor]	-	-	-	-	-	-	-
Unigene0082801	323	266	257	0	0	1	8.69	8.02	6.87	0.00	0.00	0.02	7.86	0.00666666666666667	-10.2033480029798	2.09479489609052e-15	1.14384248080155e-12	--	BAD87859.1 unknown protein [Oryza sativa Japonica Group]	-	-	-	-	-	-	-
Unigene0007041	5	13	8	104	124	126	0.38	1.11	0.60	8.54	10.91	8.22	0.696666666666667	9.22333333333333	3.72674779652907	3.35153193514652e-15	1.80425305276689e-12	--	-	-	-	-	-	-	-	-
Unigene0001392	237	220	174	719	699	852	3.19	3.32	2.33	10.47	10.90	9.85	2.94666666666667	10.4066666666667	1.82035226258648	3.35754308361706e-15	1.80425305276689e-12	KIN7D	RLN11867.1 kinesin-II 85 kDa subunit-like isoform X1 [Panicum miliaceum]	-	-	-	-	GO:0005575//cellular_component;GO:0005622//intracellular;GO:0005623//cell;GO:0005856//cytoskeleton;GO:0005874//microtubule;GO:0015630//microtubule cytoskeleton;GO:0043226//organelle;GO:0043228//non-membrane-bounded organelle;GO:0043229//intracellular organelle;GO:0043232//intracellular non-membrane-bounded organelle;GO:0044422//organelle part;GO:0044424//intracellular part;GO:0044430//cytoskeleta…	GO:0000166//nucleotide binding;GO:0003674//molecular_function;GO:0003774//motor activity;GO:0003777//microtubule motor activity;GO:0003824//catalytic activity;GO:0005488//binding;GO:0005515//protein binding;GO:0005524//ATP binding;GO:0008017//microtubule binding;GO:0008092//cytoskeletal protein binding;GO:0008144//drug binding;GO:0015631//tubulin binding;GO:0016462//pyrophosphatase activity;GO:00…	GO:0006928//movement of cell or subcellular component;GO:0007017//microtubule-based process;GO:0007018//microtubule-based movement;GO:0008150//biological_process;GO:0009987//cellular process
Unigene0084142	1	1	1	97	355	400	0.09	0.10	0.09	9.67	37.93	31.67	0.0933333333333333	26.4233333333333	8.14520433899923	3.59772612369128e-15	1.91809793786624e-12	--	-	-	-	-	-	-	-	-
Unigene0049165	157	135	135	0	0	0	2.99	2.88	2.56	0.00	0.00	0.00	2.81	0.001	-11.4563544151083	3.98553235494031e-15	2.10825320484886e-12	--	KXG28596.1 hypothetical protein SORBI_3005G142000 [Sorghum bicolor]	-	-	-	-	-	-	-
Unigene0054969	295	374	148	19	13	20	23.98	34.08	11.96	1.67	1.23	1.40	23.34	1.43333333333333	-4.02535849683905	4.1965527047813e-15	2.20266966734913e-12	--	ACG44408.1 dirigent [Zea mays]	-	-	-	-	-	-	-
Unigene0035991	82	71	80	5	2	3	10.16	9.86	9.86	0.67	0.29	0.32	9.96	0.426666666666667	-4.54496443278924	5.10039983859534e-15	2.65648440516501e-12	--	-	-	-	-	-	-	-	-
Unigene0004222	143	116	158	0	0	0	3.06	2.78	3.36	0.00	0.00	0.00	3.06666666666667	0.001	-11.5824556451106	5.82062015018648e-15	3.00846083777844e-12	--	XP_025792627.1 calcium uptake protein, mitochondrial-like [Panicum hallii]	-	-	-	-	-	-	-
Unigene0067592	243	171	224	2	0	0	12.26	9.67	11.24	0.11	0.00	0.00	11.0566666666667	0.0366666666666667	-8.23623167815073	5.93300621073543e-15	3.04331755699004e-12	--	-	-	-	-	-	-	-	-
Unigene0100475	9	14	13	94	195	272	0.50	0.87	0.71	5.63	12.51	12.93	0.693333333333333	10.3566666666667	3.90086680798075	6.25487128916487e-15	3.18429383547417e-12	KCS12	XP_004984200.1 3-ketoacyl-CoA synthase 12 [Setaria italica]	Metabolism;Metabolism;Organismal Systems;Metabolism	Global and overview maps;Global and overview maps;Environmental adaptation;Lipid metabolism	ko01100//Metabolic pathways;ko01110//Biosynthesis of secondary metabolites;ko04626//Plant-pathogen interaction;ko00062//Fatty acid elongation	K15397;K15397;K15397;K15397	GO:0016020//membrane	GO:0016747//transferase activity, transferring acyl groups other than amino-acyl groups	GO:0006633//fatty acid biosynthetic process
Unigene0037652	380	269	309	49	72	98	8.26	6.56	6.68	1.15	1.82	1.83	7.16666666666667	1.6	-2.1632303488683	8.55055001063013e-15	4.32051634828176e-12	chtf18	XP_021306517.1 chromosome transmission fidelity protein 18 homolog [Sorghum bicolor]	-	-	-	-	GO:0000228//nuclear chromosome;GO:0000785//chromatin;GO:0000790//nuclear chromatin;GO:0005575//cellular_component;GO:0005622//intracellular;GO:0005623//cell;GO:0005634//nucleus;GO:0005654//nucleoplasm;GO:0005657//replication fork;GO:0005663//DNA replication factor C complex;GO:0005694//chromosome;GO:0005737//cytoplasm;GO:0005739//mitochondrion;GO:0005829//cytosol;GO:0009360//DNA polymerase III co…	GO:0000166//nucleotide binding;GO:0003674//molecular_function;GO:0003676//nucleic acid binding;GO:0003677//DNA binding;GO:0003689//DNA clamp loader activity;GO:0003824//catalytic activity;GO:0003887//DNA-directed DNA polymerase activity;GO:0004252//serine-type endopeptidase activity;GO:0005488//binding;GO:0005524//ATP binding;GO:0008094//DNA-dependent ATPase activity;GO:0008144//drug binding;GO:0…	GO:0000003//reproduction;GO:0000070//mitotic sister chromatid segregation;GO:0000278//mitotic cell cycle;GO:0000280//nuclear division;GO:0000724//double-strand break repair via homologous recombination;GO:0000725//recombinational repair;GO:0000819//sister chromatid segregation;GO:0006139//nucleobase-containing compound metabolic process;GO:0006259//DNA metabolic process;GO:0006260//DNA replicatio…
Unigene0094804	136	126	129	0	0	0	2.27	2.36	2.14	0.00	0.00	0.00	2.25666666666667	0.001	-11.1399776177412	8.82007644260795e-15	4.42369300631513e-12	At2g38610	XP_002456539.1 KH domain-containing protein SPIN1 [Sorghum bicolor]	-	-	-	-	-	GO:0003723//RNA binding	-
Unigene0003990	1	0	0	227	248	271	0.02	0.00	0.00	3.86	4.52	3.66	0.00666666666666667	4.01333333333333	9.2336196767597	8.89247364289668e-15	4.42720954328597e-12	--	-	-	-	-	-	-	-	-
Unigene0091929	92	97	110	292	428	554	6.63	7.84	7.89	22.79	35.79	34.33	7.45333333333333	30.97	2.05491369555263	1.01853559191167e-14	5.0338705396166e-12	--	-	-	-	-	-	-	-	-
Unigene0084326	110	132	108	5	3	0	3.15	4.23	3.07	0.15	0.10	0.00	3.48333333333333	0.0833333333333333	-5.38543103719352	1.02644241653789e-14	5.03618765082348e-12	--	-	-	-	-	-	-	-	-
Unigene0025898	104	89	114	11	14	9	3.58	3.43	3.90	0.41	0.56	0.27	3.63666666666667	0.413333333333333	-3.13723907593673	1.14456400364297e-14	5.57534418148644e-12	--	-	-	-	-	-	-	-	-
Unigene0095837	130	117	130	0	0	0	1.94	1.96	1.93	0.00	0.00	0.00	1.94333333333333	0.001	-10.9243176673667	1.24187158211554e-14	6.00613449667579e-12	--	RLN09966.1 hypothetical protein C2845_PM11G07800 [Panicum miliaceum]	-	-	-	-	-	-	-
Unigene0021469	1	1	0	148	225	291	0.03	0.03	0.00	4.49	7.31	7.00	0.02	6.26666666666667	8.29155444584385	1.50563840181547e-14	7.1923048375038e-12	--	-	-	-	-	-	-	-	-
Unigene0011287	870	754	903	1673	1642	2042	11.16	10.85	11.53	23.25	24.44	22.53	11.18	23.4066666666667	1.06599930731641	1.50837744897361e-14	7.1923048375038e-12	pol	XP_002451181.2 uncharacterized protein LOC8079158 [Sorghum bicolor]	-	-	-	-	-	-	GO:0015074//DNA integration
Unigene0057405	0	0	0	269	127	169	0.00	0.00	0.00	7.40	3.74	3.69	0.001	4.94333333333333	12.2712684766208	1.54847751846351e-14	7.33187862221301e-12	--	-	-	-	-	-	-	-	-
Unigene0076930	327	329	297	73	70	123	16.92	19.08	15.28	4.09	4.20	5.47	17.0933333333333	4.58666666666667	-1.89791579191664	2.30565045941693e-14	1.08412004831014e-11	DAO	XP_002441559.1 probable 2-oxoglutarate-dependent dioxygenase AOP1 [Sorghum bicolor]	-	-	-	-	-	GO:0016491//oxidoreductase activity	GO:0055114//oxidation-reduction process
Unigene0099455	2	5	4	70	313	299	0.05	0.15	0.10	1.97	9.43	6.68	0.1	6.02666666666667	5.91328836680667	2.37905205046054e-14	1.11091886403195e-11	--	XP_015618583.1 uncharacterized protein LOC9266859 [Oryza sativa Japonica Group]	Genetic Information Processing;Genetic Information Processing	Folding, sorting and degradation;Folding, sorting and degradation	ko04141//Protein processing in endoplasmic reticulum;ko03060//Protein export	K09490;K09490	-	-	-
Unigene0099449	485	515	588	172	191	215	11.63	13.85	14.03	4.47	5.31	4.43	13.17	4.73666666666667	-1.47531129173489	2.59230184942088e-14	1.20220661590711e-11	PAE8	XP_008673790.1 pectin acetylesterase 5 [Zea mays]	-	-	-	-	-	GO:0016787//hydrolase activity	-
Unigene0007040	6	6	4	65	92	91	0.28	0.32	0.19	3.34	5.06	3.71	0.263333333333333	4.03666666666667	3.93820240151723	2.67292154841341e-14	1.23116221171104e-11	--	-	-	-	-	-	-	-	-
Unigene0006128	1943	1823	1227	277	360	313	60.48	63.61	37.99	9.34	13.00	8.38	54.0266666666667	10.24	-2.39945595807998	2.87694362641475e-14	1.31618227027646e-11	FPS	XP_002456217.1 farnesyl pyrophosphate synthase [Sorghum bicolor]	Metabolism;Metabolism;Metabolism	Global and overview maps;Global and overview maps;Metabolism of terpenoids and polyketides	ko01100//Metabolic pathways;ko01110//Biosynthesis of secondary metabolites;ko00900//Terpenoid backbone biosynthesis	K00787;K00787;K00787	-	GO:0050347//trans-octaprenyltranstransferase activity	GO:0008299//isoprenoid biosynthetic process;GO:0010236//plastoquinone biosynthetic process
Unigene0085185	1	0	1	145	185	249	0.08	0.00	0.08	12.30	16.81	16.77	0.0533333333333333	15.2933333333333	8.16364967601582	3.09569901169292e-14	1.40675627102494e-11	--	XP_002437824.1 uncharacterized protein LOC8068774 [Sorghum bicolor]	-	-	-	-	-	-	-
Unigene0009662	0	4	1	91	454	588	0.00	0.18	0.04	3.92	20.96	20.12	0.0733333333333333	15	7.6762776674671	3.26665701315646e-14	1.4745471980254e-11	Os05g0195200	NP_001146853.1 nucleic acid binding protein [Zea mays]	-	-	-	-	-	-	-
Unigene0027393	13	15	16	113	106	109	1.20	1.55	1.47	11.30	11.36	8.66	1.40666666666667	10.44	2.89176930858385	3.68318927402552e-14	1.65155670566221e-11	--	-	-	-	-	-	-	-	-
Unigene0002695	557	472	558	1415	2448	2801	9.56	9.08	9.52	26.29	48.73	41.33	9.38666666666667	38.7833333333333	2.04675197165541	3.81449290382034e-14	1.6991809212156e-11	RGA4	XP_002449976.1 putative disease resistance protein RGA4 [Sorghum bicolor]	-	-	-	-	-	GO:0005515//protein binding;GO:0005525//GTP binding;GO:0043531//ADP binding	-
Unigene0039276	112	128	110	0	0	0	9.99	12.80	9.76	0.00	0.00	0.00	10.85	0.001	-13.4054074222192	4.54754870542151e-14	2.01248349866265e-11	--	-	-	-	-	-	-	-	-
Unigene0071949	0	0	0	81	188	286	0.00	0.00	0.00	2.80	6.96	7.85	0.001	5.87	12.5191447879974	4.84428348806388e-14	2.12988045904751e-11	--	XP_002451051.1 uncharacterized protein LOC8074338 [Sorghum bicolor]	-	-	-	-	-	GO:0005515//protein binding	-
Unigene0009292	104	114	120	0	0	0	4.87	5.99	5.59	0.00	0.00	0.00	5.48333333333333	0.001	-12.4208374627888	4.99888206795297e-14	2.18367294154212e-11	--	-	-	-	-	-	-	-	-
Unigene0066334	163	152	177	0	1	1	4.77	4.99	5.16	0.00	0.03	0.03	4.97333333333333	0.02	-7.95806931953408	6.3159180074969e-14	2.74131084852312e-11	--	AQK85809.1 GDSL esterase/lipase [Zea mays]	-	-	-	-	-	-	-
Unigene0092712	5	10	8	103	72	117	0.17	0.38	0.27	3.76	2.81	3.39	0.273333333333333	3.32	3.60244992745	7.43652865500245e-14	3.20713324013733e-11	--	XP_002461847.1 F-box/LRR-repeat protein At3g26922 [Sorghum bicolor]	-	-	-	-	-	-	-
Unigene0081335	99	98	134	0	0	0	1.16	1.29	1.56	0.00	0.00	0.00	1.33666666666667	0.001	-10.3844240206211	9.05162824624142e-14	3.87896643623266e-11	TY3B-G	XP_023157287.1 protein binding protein isoform X1 [Zea mays]	-	-	-	-	-	GO:0004190//aspartic-type endopeptidase activity	GO:0006508//proteolysis;GO:0015074//DNA integration
Unigene0072480	1293	1116	1246	2329	3022	3817	15.30	14.81	14.67	29.85	41.49	38.84	14.9266666666667	36.7266666666667	1.29893593471249	9.63903664510488e-14	4.10471403901513e-11	--	SPT19093.1 unnamed protein product [Triticum aestivum]	-	-	-	-	-	GO:0003824//catalytic activity;GO:0003964//RNA-directed DNA polymerase activity	GO:0000373//Group II intron splicing
Unigene0016157	66	99	119	7	5	6	5.63	9.47	10.10	0.65	0.49	0.44	8.4	0.526666666666667	-3.99542727021018	9.82025262215326e-14	4.10586493610288e-11	--	-	-	-	-	-	-	-	-
Unigene0010612	110	110	110	0	3	0	7.44	8.34	7.40	0.00	0.24	0.00	7.72666666666667	0.08	-6.59370235028532	9.85258526165714e-14	4.10586493610288e-11	CS26	XP_004975070.1 bifunctional L-3-cyanoalanine synthase/cysteine synthase 2, mitochondrial [Setaria italica]	Metabolism;Metabolism;Metabolism;Metabolism;Metabolism;Metabolism;Metabolism	Global and overview maps;Global and overview maps;Global and overview maps;Global and overview maps;Amino acid metabolism;Metabolism of other amino acids;Energy metabolism	ko01100//Metabolic pathways;ko01110//Biosynthesis of secondary metabolites;ko01200//Carbon metabolism;ko01230//Biosynthesis of amino acids;ko00270//Cysteine and methionine metabolism;ko00460//Cyanoamino acid metabolism;ko00920//Sulfur metabolism	K13034;K13034;K13034;K13034;K13034;K13034;K13034	GO:0005575//cellular_component;GO:0005622//intracellular;GO:0005623//cell;GO:0005737//cytoplasm;GO:0009507//chloroplast;GO:0009509//chromoplast;GO:0009532//plastid stroma;GO:0009536//plastid;GO:0009570//chloroplast stroma;GO:0043226//organelle;GO:0043227//membrane-bounded organelle;GO:0043229//intracellular organelle;GO:0043231//intracellular membrane-bounded organelle;GO:0044422//organelle part;…	GO:0003674//molecular_function;GO:0003824//catalytic activity;GO:0004122//cystathionine beta-synthase activity;GO:0004124//cysteine synthase activity;GO:0016740//transferase activity;GO:0016765//transferase activity, transferring alkyl or aryl (other than methyl) groups;GO:0030170//pyridoxal phosphate binding	GO:0000096//sulfur amino acid metabolic process;GO:0000097//sulfur amino acid biosynthetic process;GO:0006082//organic acid metabolic process;GO:0006520//cellular amino acid metabolic process;GO:0006534//cysteine metabolic process;GO:0006535//cysteine biosynthetic process from serine;GO:0006563//L-serine metabolic process;GO:0006790//sulfur compound metabolic process;GO:0006807//nitrogen compound…
Unigene0005652	0	1	1	118	284	519	0.00	0.08	0.07	9.38	24.18	32.75	0.05	22.1033333333333	8.78812014404472	9.8600106898623e-14	4.10586493610288e-11	GH3.8	PWZ13372.1 putative indole-3-acetic acid-amido synthetase GH3.8 [Zea mays]	Environmental Information Processing	Signal transduction	ko04075//Plant hormone signal transduction	K14487	-	-	-
Unigene0067389	29	23	40	156	161	171	0.50	0.44	0.69	2.91	3.22	2.53	0.543333333333333	2.88666666666667	2.40949506049565	9.88429875769499e-14	4.10586493610288e-11	Os03g0733400	XP_021306055.1 zinc finger BED domain-containing protein RICESLEEPER 2-like [Sorghum bicolor]	-	-	-	-	-	GO:0003677//DNA binding;GO:0046983//protein dimerization activity	GO:0006355//regulation of transcription, DNA-templated
Unigene0003034	395	373	343	785	870	1115	3.62	3.83	3.13	7.79	9.25	8.79	3.52666666666667	8.61	1.28770801600397	1.03238001453444e-13	4.26228161000684e-11	Pol	ABE77191.1 putative non-LTR retroelement reverse transcriptase [Sorghum bicolor]	-	-	-	-	-	GO:0003964//RNA-directed DNA polymerase activity	GO:0000373//Group II intron splicing
Unigene0022989	192	162	202	1	0	0	4.58	4.33	4.79	0.03	0.00	0.00	4.56666666666667	0.01	-8.83499767712673	1.04048220826062e-13	4.26969756600716e-11	--	XP_023157761.1 uncharacterized protein LOC111591133 isoform X1 [Zea mays]	-	-	-	-	-	GO:0003674//molecular_function;GO:0003824//catalytic activity;GO:0005488//binding;GO:0016491//oxidoreductase activity;GO:0043167//ion binding;GO:0043169//cation binding;GO:0046872//metal ion binding;GO:0051213//dioxygenase activity	GO:0008150//biological_process;GO:0008152//metabolic process;GO:0055114//oxidation-reduction process
Unigene0040667	25	20	10	212	137	228	1.05	0.94	0.42	9.62	6.66	8.22	0.803333333333333	8.16666666666667	3.34567669765997	1.18637459715591e-13	4.83905045776082e-11	XYP11	XP_002441288.1 non-specific lipid transfer protein GPI-anchored 2 [Sorghum bicolor]	-	-	-	-	-	-	-
Unigene0036263	0	0	0	85	94	145	0.00	0.00	0.00	1.98	2.34	2.68	0.001	2.33333333333333	11.1881767059985	1.61277383431749e-13	6.53888045196424e-11	MtrDRAFT_AC149210g4v1	AAM22635.1 Gag and Pol [Zea mays]	-	-	-	-	-	-	-
Unigene0054660	163	164	208	0	0	1	5.70	6.43	7.24	0.00	0.00	0.03	6.45666666666667	0.01	-9.3346457378821	1.95976385725476e-13	7.89843160778943e-11	--	XP_025791867.1 zinc finger MYM-type protein 1-like [Panicum hallii]	-	-	-	-	-	-	-
Unigene0002056	112	157	90	0	0	0	1.15	1.81	0.92	0.00	0.00	0.00	1.29333333333333	0.001	-10.3368784363533	2.25561944470105e-13	9.03702585687948e-11	--	-	-	-	-	-	-	-	-
Unigene0027839	211	258	211	15	37	40	6.04	8.27	6.00	0.46	1.23	0.98	6.77	0.89	-2.9272785926086	2.4464893318945e-13	9.74407918666145e-11	CIN7	XP_002448712.1 beta-fructofuranosidase, insoluble isoenzyme 5 [Sorghum bicolor]	-	-	-	-	-	-	-
Unigene0007553	1	0	1	108	251	285	0.05	0.00	0.05	5.47	13.63	11.47	0.0333333333333333	10.19	8.25597274199961	2.76733124008583e-13	1.0957498885086e-10	--	-	-	-	-	-	-	-	-
Unigene0070159	1084	1099	1184	414	360	402	8.53	9.69	9.27	3.53	3.29	2.72	9.16333333333333	3.18	-1.52684573550744	2.81583379924169e-13	1.10847262042358e-10	NSE4B	RLN08789.1 hypothetical protein C2845_PM11G27860 [Panicum miliaceum]	-	-	-	-	-	-	-
Unigene0017424	1	0	0	89	752	1023	0.04	0.00	0.00	3.49	31.55	31.81	0.0133333333333333	22.2833333333333	10.7067118449807	2.89824400981631e-13	1.13431909630435e-10	--	-	-	-	-	-	-	-	-
Unigene0084575	56	61	47	227	247	244	1.65	2.01	1.37	7.23	8.42	6.17	1.67666666666667	7.27333333333333	2.11702079651808	2.94783884426822e-13	1.14709896727906e-10	--	-	-	-	-	-	-	-	-
Unigene0084407	0	0	4	85	243	330	0.00	0.00	0.09	2.14	6.56	6.60	0.03	5.1	7.4093909361377	4.13360000059555e-13	1.59932527108757e-10	--	OQU91389.1 hypothetical protein SORBI_3001G170600 [Sorghum bicolor]	-	-	-	-	-	-	-
Unigene0017678	68	62	80	193	266	349	3.06	3.13	3.58	9.41	13.89	13.51	3.25666666666667	12.27	1.91366728241567	5.2054368439611e-13	2.0025847912941e-10	LBD37	XP_004983938.1 LOB domain-containing protein 37 [Setaria italica]	-	-	-	-	-	-	-
Unigene0098558	1	0	0	118	220	255	0.04	0.00	0.00	5.08	10.15	8.72	0.0133333333333333	7.98333333333333	9.22580994062355	5.29600555049858e-13	2.02591660914524e-10	--	TKW11123.1 hypothetical protein SEVIR_6G213100v2 [Setaria viridis]	-	-	-	-	-	-	-
Unigene0030793	248	196	206	43	63	61	14.19	12.58	11.73	2.67	4.18	3.00	12.8333333333333	3.28333333333333	-1.96666281612589	5.34575455257236e-13	2.03345896067484e-10	--	KXG29094.1 hypothetical protein SORBI_3005G210300 [Sorghum bicolor]	-	-	-	-	-	-	-
Unigene0040124	36	40	52	198	153	279	0.87	1.09	1.25	5.19	4.30	5.81	1.07	5.1	2.25288645045771	5.4705712358527e-13	2.06931233412486e-10	--	-	-	-	-	-	-	-	-
Unigene0024446	77	101	107	0	0	0	2.28	3.35	3.15	0.00	0.00	0.00	2.92666666666667	0.001	-11.5150427237016	5.57054966474955e-13	2.09542415139182e-10	--	XP_021314001.1 tankyrase-2 [Sorghum bicolor]	-	-	-	-	-	-	-
Unigene0002466	28	43	48	166	179	250	0.59	1.02	1.01	3.80	4.39	4.54	0.873333333333333	4.24333333333333	2.28059370236391	7.07265773209575e-13	2.64576012366006e-10	Os03g0733400	XP_025878851.1 zinc finger BED domain-containing protein RICESLEEPER 2-like [Oryza sativa Japonica Group]	-	-	-	-	-	GO:0003677//DNA binding;GO:0046983//protein dimerization activity	-
Unigene0024841	75	92	111	0	0	0	5.50	7.57	8.10	0.00	0.00	0.00	7.05666666666667	0.001	-12.7847711481738	7.40291903201156e-13	2.75408925680478e-10	--	-	-	-	-	-	-	-	-
Unigene0082393	0	1	0	106	288	311	0.00	0.03	0.00	3.52	10.26	8.21	0.01	7.33	9.51766938813381	7.90763223798975e-13	2.92578071695108e-10	--	-	-	-	-	-	-	-	-
Unigene0025262	44	21	36	160	172	199	0.90	0.48	0.73	3.53	4.07	3.49	0.703333333333333	3.69666666666667	2.39394446145453	8.41611028611125e-13	3.09699136609949e-10	--	-	-	-	-	-	-	-	-
Unigene0100102	89	79	84	0	0	0	7.80	7.76	7.32	0.00	0.00	0.00	7.62666666666667	0.001	-12.8968369309446	8.75429394661803e-13	3.20402426395438e-10	--	-	-	-	-	-	-	-	-
Unigene0039535	108	128	73	0	0	0	2.60	3.45	1.75	0.00	0.00	0.00	2.6	0.001	-11.3442959079158	8.83680873542779e-13	3.21683592831764e-10	WAK2	KAF2911323.1 hypothetical protein DAI22_11g169500 [Oryza sativa Japonica Group]	-	-	-	-	-	GO:0004672//protein kinase activity;GO:0005509//calcium ion binding;GO:0005524//ATP binding;GO:0030247//polysaccharide binding	GO:0006468//protein phosphorylation
Unigene0021211	63	73	90	252	306	308	1.84	2.39	2.61	7.95	10.35	7.72	2.28	8.67333333333333	1.9275527318319	9.99586977921444e-13	3.61930666781193e-10	--	-	-	-	-	-	-	-	-
Unigene0015107	0	1	1	91	248	317	0.00	0.03	0.03	2.89	8.45	8.00	0.02	6.44666666666667	8.33240957875569	1.01099589997831e-12	3.64114475487401e-10	--	XP_002442385.1 heparanase-like protein 1 [Sorghum bicolor]	Metabolism;Metabolism	Global and overview maps;Glycan biosynthesis and metabolism	ko01100//Metabolic pathways;ko00531//Glycosaminoglycan degradation	K07964;K07964	GO:0016020//membrane	GO:0016798//hydrolase activity, acting on glycosyl bonds	-
Unigene0091596	114	118	140	12	20	31	4.46	5.17	5.44	0.51	0.91	1.04	5.02333333333333	0.82	-2.61494919625858	1.02323262904575e-12	3.66571735873327e-10	--	-	-	-	-	-	-	-	-
Unigene0024135	76	81	121	0	0	0	3.57	4.26	5.65	0.00	0.00	0.00	4.49333333333333	0.001	-12.1335703753481	1.03684368685413e-12	3.6949289049056e-10	--	-	-	-	-	-	-	-	-
Unigene0056295	153	136	144	0	0	1	10.28	10.24	9.62	0.00	0.00	0.06	10.0466666666667	0.02	-8.97250120087667	1.10368846066392e-12	3.91254670068551e-10	--	-	-	-	-	-	-	-	-
Unigene0021411	1230	1123	1287	486	468	740	37.29	38.16	38.81	15.95	16.46	19.29	38.0866666666667	17.2333333333333	-1.14408424938166	1.13513713045713e-12	4.00307291490217e-10	--	XP_004985309.1 uncharacterized protein LOC101782145 [Setaria italica]	-	-	-	-	-	-	-
Unigene0071143	83	73	90	0	0	0	1.90	1.87	2.05	0.00	0.00	0.00	1.94	0.001	-10.9218409370745	1.17839331961462e-12	4.13408462579204e-10	pif1	PWZ46186.1 ATP-dependent DNA helicase PIF1, partial [Zea mays]	-	-	-	-	GO:0009338//exodeoxyribonuclease V complex	GO:0003678//DNA helicase activity;GO:0004386//helicase activity;GO:0005524//ATP binding;GO:0008854//exodeoxyribonuclease V activity	GO:0000723//telomere maintenance;GO:0006281//DNA repair;GO:0006310//DNA recombination
Unigene0001272	276	150	75	0	3	1	8.18	4.98	2.21	0.00	0.10	0.03	5.12333333333333	0.0433333333333333	-6.88546173154968	1.44809440698829e-12	5.05407341251393e-10	--	-	-	-	-	-	-	-	-
Unigene0000572	83	69	123	0	0	0	1.39	1.29	2.04	0.00	0.00	0.00	1.57333333333333	0.001	-10.619608643528	1.45977674326335e-12	5.06871915433941e-10	--	XP_021301588.1 uncharacterized protein LOC8068817 isoform X2 [Sorghum bicolor]	-	-	-	-	-	-	-
Unigene0013753	78	72	92	0	0	0	3.45	3.57	4.04	0.00	0.00	0.00	3.68666666666667	0.001	-11.8481012644009	1.55120702248166e-12	5.35870797373523e-10	--	XP_021304675.1 uncharacterized protein LOC110430865 isoform X1 [Sorghum bicolor]	-	-	-	-	-	-	-
Unigene0094731	127	145	158	0	0	1	10.44	13.36	12.92	0.00	0.00	0.07	12.24	0.0233333333333333	-9.03499542135621	1.60921617499677e-12	5.50637282614496e-10	--	-	-	-	-	-	-	-	-
Unigene0042544	75	80	81	5	0	2	4.59	5.49	4.93	0.33	0.00	0.11	5.00333333333333	0.146666666666667	-5.09227664298339	1.6102169867768e-12	5.50637282614496e-10	--	EER98362.1 hypothetical protein SORBI_3002G106200 [Sorghum bicolor]	-	-	-	-	-	-	-
Unigene0010519	1	2	2	51	88	162	0.04	0.08	0.07	1.96	3.63	4.95	0.0633333333333333	3.51333333333333	5.79373163819363	2.02599719227986e-12	6.89337909005412e-10	--	RLM68934.1 putative gag-pol polyprotein [Panicum miliaceum]	-	-	-	-	-	-	-
Unigene0000932	70	76	100	0	0	0	5.32	6.47	7.56	0.00	0.00	0.00	6.45	0.001	-12.655083445198	2.12797785910863e-12	7.2041626431193e-10	RE1	XP_021308772.1 uncharacterized protein LOC8063854 isoform X1 [Sorghum bicolor]	-	-	-	-	-	-	-
Unigene0025718	94	64	83	0	0	0	1.26	0.96	1.11	0.00	0.00	0.00	1.11	0.001	-10.1163439612375	2.21028905057495e-12	7.44559509081488e-10	RGA1	TVU31830.1 hypothetical protein EJB05_23531, partial [Eragrostis curvula]	-	-	-	-	-	GO:0005515//protein binding;GO:0043531//ADP binding	-
Unigene0008353	0	2	0	110	123	148	0.00	0.06	0.00	3.03	3.64	3.24	0.02	3.30333333333333	7.36777874646533	2.2758253453556e-12	7.62840882716249e-10	--	XP_002460846.1 uncharacterized protein LOC8081738 [Sorghum bicolor]	-	-	-	-	-	GO:0005515//protein binding	-
Unigene0013412	724	582	650	252	287	334	7.78	7.01	6.95	2.93	3.58	3.09	7.24666666666667	3.2	-1.17924562941879	2.64619693214841e-12	8.8261747822087e-10	--	EES07264.2 hypothetical protein SORBI_3004G239200 [Sorghum bicolor]	-	-	-	-	-	-	-
Unigene0073826	72	72	84	0	0	0	2.63	2.94	3.05	0.00	0.00	0.00	2.87333333333333	0.001	-11.4885096532553	2.68461206897756e-12	8.91041169501969e-10	--	-	-	-	-	-	-	-	-
Unigene0084009	1	0	0	102	151	205	0.03	0.00	0.00	3.64	5.78	5.81	0.01	5.07666666666667	8.98773772576614	2.76320020867433e-12	9.12651331361612e-10	--	KAF0913553.1 hypothetical protein E2562_023290 [Oryza meyeriana var. granulata] [Oryza meyeriana]	-	-	-	-	-	-	-
Unigene0026369	200	137	175	1961	869	1171	5.45	4.19	4.74	57.87	27.47	27.44	4.79333333333333	37.5933333333333	2.97137566717407	3.6803391986199e-12	1.20967032426871e-09	ROPGAP1	XP_002442826.1 rho GTPase-activating protein 5 [Sorghum bicolor]	-	-	-	-	-	-	GO:0007165//signal transduction
Unigene0067309	398	367	383	150	139	162	22.90	23.67	21.92	9.35	9.28	8.01	22.83	8.88	-1.3622992778746	3.73594647060627e-12	1.2220154568999e-09	--	XP_002439762.1 endo-1,3;1,4-beta-D-glucanase [Sorghum bicolor]	-	-	-	-	-	GO:0016787//hydrolase activity	-
Unigene0000844	610	514	591	216	167	210	7.36	6.95	7.09	2.82	2.34	2.18	7.13333333333333	2.44666666666667	-1.54375882844529	4.70115596587384e-12	1.53033927544881e-09	RE1	XP_021305431.1 uncharacterized protein LOC110431065 [Sorghum bicolor]	-	-	-	-	-	-	GO:0015074//DNA integration
Unigene0010109	0	0	0	48	123	180	0.00	0.00	0.00	3.55	9.75	10.57	0.001	7.95666666666667	12.957948445248	5.47772593991714e-12	1.77459974002799e-09	--	-	-	-	-	-	-	-	-
Unigene0000245	31	19	19	722	241	276	0.58	0.40	0.35	14.60	5.22	4.43	0.443333333333333	8.08333333333333	4.18848659646066	6.0097304843194e-12	1.93768019696563e-09	--	XP_004973197.1 uncharacterized protein LOC101765185 isoform X1 [Setaria italica]	-	-	-	-	-	-	-
Unigene0001689	12	18	16	87	197	313	0.49	0.82	0.64	3.81	9.25	10.89	0.65	7.98333333333333	3.61847962687393	6.10085238177102e-12	1.95773750671722e-09	--	-	-	-	-	-	-	-	-
Unigene0004947	122	101	143	0	1	0	8.32	7.73	9.70	0.00	0.08	0.00	8.58333333333333	0.0266666666666667	-8.33035671695794	7.40794378916225e-12	2.36596446236031e-09	--	XP_002458116.2 uncharacterized protein LOC8082506 [Sorghum bicolor]	-	-	-	-	-	-	-
Unigene0022016	0	0	0	52	79	110	0.00	0.00	0.00	6.55	10.66	11.00	0.001	9.40333333333333	13.1989565447518	7.46302830477673e-12	2.37236705862971e-09	--	-	-	-	-	-	-	-	-
Unigene0008581	64	63	93	0	0	0	1.71	1.88	2.47	0.00	0.00	0.00	2.02	0.001	-10.9801395776392	7.62541715087887e-12	2.41266060686382e-09	--	-	-	-	-	-	-	-	-
Unigene0091703	66	76	68	0	0	0	4.85	6.27	4.98	0.00	0.00	0.00	5.36666666666667	0.001	-12.3898105671682	7.74635023058777e-12	2.43952385005985e-09	--	-	-	-	-	-	-	-	-
Unigene0083341	83	52	108	0	0	0	5.31	3.73	6.87	0.00	0.00	0.00	5.30333333333333	0.001	-12.3726837144973	8.30363423911249e-12	2.60292023470402e-09	--	-	-	-	-	-	-	-	-
Unigene0086663	19	21	16	216	116	154	0.64	0.79	0.53	7.83	4.50	4.43	0.653333333333333	5.58666666666667	3.09609658958415	8.71739409542007e-12	2.72002781938616e-09	RER4	ACG30260.1 hypothetical protein [Zea mays]	-	-	-	-	-	-	-
Unigene0014870	58	42	41	301	185	521	2.40	1.95	1.69	13.47	8.87	18.52	2.01333333333333	13.62	2.75806874940815	9.04304258621798e-12	2.8086943599552e-09	At1g21890	NP_001141126.1 uncharacterized protein LOC100273211 [Zea mays]	-	-	-	-	GO:0016020//membrane;GO:0016021//integral component of membrane	-	-
Unigene0029786	248	183	214	542	630	1078	28.29	23.40	24.28	66.95	83.37	105.72	25.3233333333333	85.3466666666666	1.75286748735985	9.55342039284337e-12	2.95366457250700e-09	--	XP_002459596.1 uncharacterized protein LOC8081792 [Sorghum bicolor]	-	-	-	-	-	-	-
Unigene0023976	1	0	0	84	150	228	0.05	0.00	0.00	4.68	8.95	10.08	0.0166666666666667	7.90333333333333	8.88935185259464	9.59796056031787e-12	2.95394687081165e-09	--	-	-	-	-	-	-	-	-
Unigene0060182	67	59	75	0	0	0	1.82	1.79	2.02	0.00	0.00	0.00	1.87666666666667	0.001	-10.8739567062464	9.68452874938228e-12	2.96546522720037e-09	--	-	-	-	-	-	-	-	-
Unigene0038689	119	98	137	1	0	0	2.12	1.96	2.43	0.02	0.00	0.00	2.17	0.00666666666666667	-8.34651373316563	9.72298040789972e-12	2.96546522720037e-09	--	-	-	-	-	-	-	-	-
Unigene0035898	3931	8211	3055	285	490	711	267.09	625.41	206.46	20.97	38.62	41.53	366.32	33.7066666666667	-3.4419986022176	1.03503571032344e-11	3.14265618431794e-09	--	KAE8784425.1 hypothetical protein D1007_41976 [Hordeum vulgare]	-	-	-	-	-	-	-
Unigene0085869	328	321	314	75	109	137	11.30	12.39	10.76	2.80	4.35	4.06	11.4833333333333	3.73666666666667	-1.61971770478622	1.18118206443698e-11	3.55822608793263e-09	GCL2	XP_021306796.1 lanC-like protein GCL2 isoform X2 [Sorghum bicolor]	-	-	-	-	GO:0005575//cellular_component;GO:0005623//cell;GO:0005886//plasma membrane;GO:0016020//membrane;GO:0044464//cell part;GO:0071944//cell periphery	GO:0003674//molecular_function;GO:0003824//catalytic activity	GO:0007154//cell communication;GO:0007165//signal transduction;GO:0008150//biological_process;GO:0009403//toxin biosynthetic process;GO:0009987//cellular process;GO:0018081//peptide cross-linking via lanthionine or 3-methyl-lanthionine;GO:0018193//peptidyl-amino acid modification;GO:0023052//signaling;GO:0050789//regulation of biological process;GO:0050794//regulation of cellular process;GO:00508…
Unigene0035839	390	330	383	687	811	923	7.86	7.46	7.68	14.99	18.96	15.99	7.66666666666667	16.6466666666667	1.11856196009648	1.18241425775723e-11	3.55822608793263e-09	CFBP	XP_023156549.1 fructose-1,6-bisphosphatase, cytosolic isoform X1 [Zea mays]	Metabolism;Metabolism;Metabolism;Metabolism;Metabolism;Metabolism;Metabolism	Global and overview maps;Global and overview maps;Global and overview maps;Carbohydrate metabolism;Energy metabolism;Carbohydrate metabolism;Carbohydrate metabolism	ko01100//Metabolic pathways;ko01110//Biosynthesis of secondary metabolites;ko01200//Carbon metabolism;ko00010//Glycolysis / Gluconeogenesis;ko00710//Carbon fixation in photosynthetic organisms;ko00030//Pentose phosphate pathway;ko00051//Fructose and mannose metabolism	K03841;K03841;K03841;K03841;K03841;K03841;K03841	GO:0005575//cellular_component;GO:0005622//intracellular;GO:0005623//cell;GO:0005634//nucleus;GO:0005737//cytoplasm;GO:0005829//cytosol;GO:0043226//organelle;GO:0043227//membrane-bounded organelle;GO:0043229//intracellular organelle;GO:0043231//intracellular membrane-bounded organelle;GO:0044424//intracellular part;GO:0044444//cytoplasmic part;GO:0044464//cell part	GO:0003674//molecular_function;GO:0003824//catalytic activity;GO:0005488//binding;GO:0016787//hydrolase activity;GO:0016788//hydrolase activity, acting on ester bonds;GO:0016791//phosphatase activity;GO:0019203//carbohydrate phosphatase activity;GO:0042132//fructose 1,6-bisphosphate 1-phosphatase activity;GO:0042578//phosphoric ester hydrolase activity;GO:0043167//ion binding;GO:0043169//cation b…	GO:0000272//polysaccharide catabolic process;GO:0001101//response to acid chemical;GO:0005975//carbohydrate metabolic process;GO:0005976//polysaccharide metabolic process;GO:0005982//starch metabolic process;GO:0005983//starch catabolic process;GO:0005984//disaccharide metabolic process;GO:0005985//sucrose metabolic process;GO:0005986//sucrose biosynthetic process;GO:0005996//monosaccharide metab…
Unigene0094178	249	233	216	54	51	39	5.54	5.81	4.78	1.30	1.32	0.75	5.37666666666667	1.12333333333333	-2.25892594197379	1.23814701517734e-11	3.70945558631163e-09	RGA1	TKW29557.1 hypothetical protein SEVIR_3G403200v2 [Setaria viridis]	-	-	-	-	-	-	-
Unigene0093761	2765	2413	2306	5027	6125	8944	105.45	103.16	87.47	207.58	270.96	293.25	98.6933333333333	257.263333333333	1.38222131040506	1.25379699018894e-11	3.73979473166093e-09	RCA1	XP_002451328.1 ribulose bisphosphate carboxylase/oxygenase activase, chloroplastic [Sorghum bicolor]	-	-	-	-	GO:0005575//cellular_component;GO:0005576//extracellular region;GO:0005618//cell wall;GO:0005622//intracellular;GO:0005623//cell;GO:0005634//nucleus;GO:0005737//cytoplasm;GO:0009507//chloroplast;GO:0009526//plastid envelope;GO:0009532//plastid stroma;GO:0009534//chloroplast thylakoid;GO:0009535//chloroplast thylakoid membrane;GO:0009536//plastid;GO:0009570//chloroplast stroma;GO:0009579//thylakoi…	GO:0000166//nucleotide binding;GO:0003674//molecular_function;GO:0005488//binding;GO:0005524//ATP binding;GO:0008047//enzyme activator activity;GO:0008144//drug binding;GO:0016887//ATPase activity;GO:0017076//purine nucleotide binding;GO:0030234//enzyme regulator activity;GO:0030554//adenyl nucleotide binding;GO:0032553//ribonucleotide binding;GO:0032555//purine ribonucleotide binding;GO:0032559/…	GO:0001101//response to acid chemical;GO:0006950//response to stress;GO:0006952//defense response;GO:0007275//multicellular organism development;GO:0007568//aging;GO:0008150//biological_process;GO:0009266//response to temperature stimulus;GO:0009314//response to radiation;GO:0009409//response to cold;GO:0009416//response to light stimulus;GO:0009605//response to external stimulus;GO:0009607//resp…
Unigene0013484	72	81	56	226	261	404	1.61	2.03	1.24	5.47	6.76	7.76	1.62666666666667	6.66333333333333	2.03432541918174	1.32902664597182e-11	3.94680110403972e-09	--	-	-	-	-	-	-	-	-
Unigene0006528	76	71	57	0	0	0	4.85	5.08	3.62	0.00	0.00	0.00	4.51666666666667	0.001	-12.1410427304074	1.35700321755504e-11	4.01228519028097e-09	--	-	-	-	-	-	-	-	-
Unigene0079112	0	1	0	75	209	232	0.00	0.02	0.00	1.68	5.02	4.13	0.00666666666666667	3.61	9.08081752760833	1.42648711905211e-11	4.19939201495215e-09	--	-	-	-	-	-	-	-	-
Unigene0002717	4	1	9	65	168	226	0.12	0.03	0.26	2.07	5.74	5.72	0.136666666666667	4.51	5.04439411935845	1.4884947436892e-11	4.36296496105853e-09	--	OQU91554.1 hypothetical protein SORBI_3001G203650 [Sorghum bicolor]	-	-	-	-	-	-	-
Unigene0073879	141	144	142	308	373	431	2.35	2.69	2.36	5.56	7.22	6.18	2.46666666666667	6.32	1.35736178838195	1.51528289565942e-11	4.42234006819842e-09	PCMP-H42	XP_002466113.1 pentatricopeptide repeat-containing protein At2g27610 isoform X1 [Sorghum bicolor]	-	-	-	-	-	GO:0008168//methyltransferase activity;GO:0008270//zinc ion binding;GO:0008757//S-adenosylmethionine-dependent methyltransferase activity	-
Unigene0035029	0	0	0	191	61	96	0.00	0.00	0.00	11.95	4.09	4.77	0.001	6.93666666666667	12.7600268439015	1.53598890290596e-11	4.46353101402831e-09	--	ABE77198.1 predicted protein [Sorghum bicolor]	-	-	-	-	-	-	-
Unigene0042777	73	56	63	0	0	0	2.71	2.33	2.32	0.00	0.00	0.00	2.45333333333333	0.001	-11.2605275502232	1.67229205247424e-11	4.83885566585377e-09	--	OQU92315.1 hypothetical protein SORBI_3001G327000 [Sorghum bicolor]	-	-	-	-	-	GO:0005515//protein binding	-
Unigene0091463	61	57	74	0	0	0	5.28	5.53	6.37	0.00	0.00	0.00	5.72666666666667	0.001	-12.4834799153047	1.69582320901295e-11	4.8860635599599e-09	--	-	-	-	-	-	-	-	-
Unigene0045481	70	89	87	13	11	12	5.26	7.50	6.50	1.06	0.96	0.78	6.42	0.933333333333333	-2.78210897089849	1.82552178440709e-11	5.23746841103474e-09	--	XP_002455958.1 uncharacterized protein LOC8084831 [Sorghum bicolor]	-	-	-	-	-	-	-
Unigene0006682	164	157	217	32	45	33	9.47	10.16	12.46	2.00	3.01	1.64	10.6966666666667	2.21666666666667	-2.27069754389326	1.97519233461304e-11	5.6429661512369e-09	--	-	-	-	-	-	-	-	-
Unigene0099910	60	77	61	0	0	0	3.48	5.00	3.52	0.00	0.00	0.00	4	0.001	-11.9657842846621	2.08802997220838e-11	5.94026980622931e-09	FRS11	XP_002446529.1 protein FAR1-RELATED SEQUENCE 11 [Sorghum bicolor]	-	-	-	-	GO:0005575//cellular_component;GO:0005622//intracellular;GO:0005623//cell;GO:0005634//nucleus;GO:0043226//organelle;GO:0043227//membrane-bounded organelle;GO:0043229//intracellular organelle;GO:0043231//intracellular membrane-bounded organelle;GO:0044424//intracellular part;GO:0044464//cell part	GO:0003674//molecular_function;GO:0005488//binding;GO:0008270//zinc ion binding;GO:0043167//ion binding;GO:0043169//cation binding;GO:0046872//metal ion binding;GO:0046914//transition metal ion binding	GO:0006355//regulation of transcription, DNA-templated;GO:0008150//biological_process;GO:0009889//regulation of biosynthetic process;GO:0010468//regulation of gene expression;GO:0010556//regulation of macromolecule biosynthetic process;GO:0019219//regulation of nucleobase-containing compound metabolic process;GO:0019222//regulation of metabolic process;GO:0031323//regulation of cellular metabolic…
Unigene0094314	734	615	284	68	50	45	48.06	45.14	18.50	4.82	3.80	2.53	37.2333333333333	3.71666666666667	-3.32451357056301	2.25411594309627e-11	6.38593876113412e-09	SRG1	PWZ07414.1 Protein SRG1 [Zea mays]	-	-	-	-	-	GO:0003676//nucleic acid binding;GO:0016491//oxidoreductase activity;GO:0043138//3'-5' DNA helicase activity	GO:0055114//oxidation-reduction process
Unigene0098853	605	428	459	114	54	113	18.89	14.98	14.26	3.86	1.96	3.03	16.0433333333333	2.95	-2.44318706299451	2.31808580669038e-11	6.53980299521663e-09	ETG1	XP_002455126.1 mini-chromosome maintenance complex-binding protein [Sorghum bicolor]	-	-	-	-	GO:0000228//nuclear chromosome;GO:0000785//chromatin;GO:0000790//nuclear chromatin;GO:0005575//cellular_component;GO:0005622//intracellular;GO:0005623//cell;GO:0005634//nucleus;GO:0005654//nucleoplasm;GO:0005694//chromosome;GO:0005737//cytoplasm;GO:0005829//cytosol;GO:0005886//plasma membrane;GO:0009507//chloroplast;GO:0009526//plastid envelope;GO:0009536//plastid;GO:0009941//chloroplast envelope…	GO:0003674//molecular_function;GO:0003682//chromatin binding;GO:0005488//binding	GO:0000278//mitotic cell cycle;GO:0000819//sister chromatid segregation;GO:0006139//nucleobase-containing compound metabolic process;GO:0006259//DNA metabolic process;GO:0006260//DNA replication;GO:0006261//DNA-dependent DNA replication;GO:0006281//DNA repair;GO:0006301//postreplication repair;GO:0006725//cellular aromatic compound metabolic process;GO:0006807//nitrogen compound metabolic process…
Unigene0020697	3	3	1	58	54	61	0.06	0.07	0.02	1.28	1.27	1.07	0.05	1.20666666666667	4.59295529147469	2.38824095300148e-11	6.70976791231442e-09	--	-	-	-	-	-	-	-	-
Unigene0038731	126	77	121	2	0	0	3.49	2.39	3.34	0.06	0.00	0.00	3.07333333333333	0.02	-7.26366043970818	2.56893610384307e-11	7.15802858663006e-09	RE2	AAL66754.1 putative copia-like retrotransposon Hopscotch polyprotein [Zea mays]	-	-	-	-	-	-	-
Unigene0027659	64	77	55	0	0	0	5.13	6.92	4.39	0.00	0.00	0.00	5.48	0.001	-12.4199601778479	2.75291067429789e-11	7.63921429696867e-09	MAIL3	XP_015638561.2 protein MAIN-LIKE 1-like [Oryza sativa Japonica Group]	-	-	-	-	-	-	-
Unigene0009516	457	392	446	177	180	257	9.10	8.75	8.83	3.82	4.16	4.40	8.89333333333333	4.12666666666667	-1.10774735197032	2.83974120740734e-11	7.84800152703444e-09	RPA1C	XP_002439140.1 replication protein A 70 kDa DNA-binding subunit C [Sorghum bicolor]	Genetic Information Processing;Genetic Information Processing;Genetic Information Processing;Genetic Information Processing	Replication and repair;Replication and repair;Replication and repair;Replication and repair	ko03420//Nucleotide excision repair;ko03440//Homologous recombination;ko03030//DNA replication;ko03430//Mismatch repair	K07466;K07466;K07466;K07466	GO:0005575//cellular_component;GO:0005622//intracellular;GO:0005623//cell;GO:0005634//nucleus;GO:0043226//organelle;GO:0043227//membrane-bounded organelle;GO:0043229//intracellular organelle;GO:0043231//intracellular membrane-bounded organelle;GO:0044424//intracellular part;GO:0044464//cell part	GO:0003674//molecular_function;GO:0003676//nucleic acid binding;GO:0003677//DNA binding;GO:0005488//binding;GO:0008270//zinc ion binding;GO:0043167//ion binding;GO:0043169//cation binding;GO:0046872//metal ion binding;GO:0046914//transition metal ion binding;GO:0097159//organic cyclic compound binding;GO:1901363//heterocyclic compound binding	GO:0006139//nucleobase-containing compound metabolic process;GO:0006259//DNA metabolic process;GO:0006260//DNA replication;GO:0006281//DNA repair;GO:0006310//DNA recombination;GO:0006725//cellular aromatic compound metabolic process;GO:0006807//nitrogen compound metabolic process;GO:0006950//response to stress;GO:0006974//cellular response to DNA damage stimulus;GO:0008150//biological_process;GO:…
Unigene0053417	70	47	102	0	0	0	0.97	0.73	1.40	0.00	0.00	0.00	1.03333333333333	0.001	-10.0130899994404	2.86449473567508e-11	7.88423065275708e-09	At3g14460	KXG34888.1 hypothetical protein SORBI_3002G104400 [Sorghum bicolor]	-	-	-	-	-	GO:0003677//DNA binding;GO:0003700//transcription factor activity, sequence-specific DNA binding;GO:0005515//protein binding;GO:0043531//ADP binding;GO:0043565//sequence-specific DNA binding	GO:0006355//regulation of transcription, DNA-templated
Unigene0100458	217	205	217	487	480	548	3.73	3.95	3.71	9.05	9.56	8.09	3.79666666666667	8.9	1.2290719948668	2.983504039637e-11	8.17854554735959e-09	--	NP_001144118.2 uncharacterized protein LOC100276958 [Zea mays]	-	-	-	-	-	-	-
Unigene0015534	152	101	58	3	3	0	6.49	4.84	2.46	0.14	0.15	0.00	4.59666666666667	0.0966666666666667	-5.57142574638641	3.62790980068905e-11	9.86514637328735e-09	--	-	-	-	-	-	-	-	-
Unigene0020959	174	135	67	0	5	1	7.52	6.54	2.88	0.00	0.25	0.04	5.64666666666667	0.0966666666666667	-5.86823716420463	4.07989526128244e-11	1.10498251298469e-08	nep1	XP_004984576.1 aspartic proteinase nepenthesin-1 [Setaria italica]	-	-	-	-	-	-	-
Unigene0084358	56	58	59	0	0	0	3.03	3.51	3.17	0.00	0.00	0.00	3.23666666666667	0.001	-11.6602930795854	4.18744032804912e-11	1.12959122379234e-08	--	XP_002455270.2 putative E3 ubiquitin-protein ligase SINA-like 6 [Sorghum bicolor]	Genetic Information Processing	Folding, sorting and degradation	ko04120//Ubiquitin mediated proteolysis	K04506	-	GO:0008270//zinc ion binding	-
Unigene0089956	76	76	47	0	0	0	2.09	2.34	1.29	0.00	0.00	0.00	1.90666666666667	0.001	-10.8968369309446	4.63406009759886e-11	1.24510942519175e-08	SAMT	XP_002436471.1 caffeine synthase 1 isoform X2 [Sorghum bicolor]	-	-	-	-	-	GO:0008168//methyltransferase activity	-
Unigene0096447	1	1	0	64	129	185	0.03	0.03	0.00	2.10	4.53	4.81	0.02	3.81333333333333	7.57490883605723	5.09765116962415e-11	1.36425637566831e-08	UGT73E1	XP_002438036.1 UDP-glycosyltransferase 73C5 [Sorghum bicolor]	Metabolism;Metabolism	Global and overview maps;Metabolism of terpenoids and polyketides	ko01110//Biosynthesis of secondary metabolites;ko00908//Zeatin biosynthesis	K13496;K13496	-	GO:0008194//UDP-glycosyltransferase activity	-
Unigene0037537	142	133	141	289	348	394	5.36	5.62	5.29	11.80	15.23	12.78	5.42333333333333	13.27	1.29091662041882	5.63332784148365e-11	1.50168108196463e-08	CBSX5	OEL26027.1 CBS domain-containing protein CBSX5 [Dichanthelium oligosanthes]	-	-	-	-	-	-	-
Unigene0044844	2	3	2	44	58	60	0.21	0.35	0.20	4.91	6.93	5.32	0.253333333333333	5.72	4.49690632405596	5.77755253800184e-11	1.53408746978654e-08	--	-	-	-	-	-	-	-	-
Unigene0044475	4603	3688	2398	6	128	105	205.28	184.38	106.37	0.29	6.62	4.03	165.343333333333	3.64666666666667	-5.50274273451094	6.36749211973333e-11	1.68412704662119e-08	VEP1	PWZ54549.1 3-oxo-Delta(4,5)-steroid 5-beta-reductase [Zea mays]	-	-	-	-	-	GO:0003824//catalytic activity	-
Unigene0091927	106	84	93	1	0	0	2.82	2.50	2.46	0.03	0.00	0.00	2.59333333333333	0.01	-8.01866384426503	6.51333946425175e-11	1.71599883963044e-08	--	-	-	-	-	-	-	-	-
Unigene0002678	88	106	98	241	267	396	2.11	2.85	2.34	6.27	7.44	8.17	2.43333333333333	7.29333333333333	1.58364436902518	7.25432107711835e-11	1.90380940236669e-08	At5g27470	XP_002468332.1 serine--tRNA ligase [Sorghum bicolor]	Genetic Information Processing	Translation	ko00970//Aminoacyl-tRNA biosynthesis	K01875	GO:0005737//cytoplasm	GO:0004828//serine-tRNA ligase activity	GO:0006434//seryl-tRNA aminoacylation
Unigene0095731	267893	224315	346227	914	10117	15537	13450.92	12626.08	17291.32	49.69	589.27	670.70	14456.1066666667	436.553333333333	-5.04937732888761	7.40370853287555e-11	1.93551235927595e-08	BURP13	XP_002443499.1 BURP domain-containing protein 13 [Sorghum bicolor]	-	-	-	-	-	-	-
Unigene0031284	176	127	108	26	25	35	7.23	5.85	4.41	1.16	1.19	1.24	5.83	1.19666666666667	-2.2844745400986	8.64988418136656e-11	2.25259618475442e-08	--	XP_002444264.1 uncharacterized protein LOC8071057 [Sorghum bicolor]	-	-	-	-	-	-	-
Unigene0025860	1483	1299	1632	375	534	739	42.61	41.84	46.64	11.67	17.80	18.26	43.6966666666667	15.91	-1.45758939447138	1.02203508564117e-10	2.65137829937464e-08	At1g16350	XP_002466357.1 inosine-5'-monophosphate dehydrogenase [Sorghum bicolor]	Metabolism;Metabolism;Metabolism	Global and overview maps;Global and overview maps;Nucleotide metabolism	ko01100//Metabolic pathways;ko01110//Biosynthesis of secondary metabolites;ko00230//Purine metabolism	K00088;K00088;K00088	-	GO:0003824//catalytic activity;GO:0003920//GMP reductase activity;GO:0003924//GTPase activity;GO:0003938//IMP dehydrogenase activity;GO:0004452//isopentenyl-diphosphate delta-isomerase activity;GO:0016491//oxidoreductase activity;GO:0018580//nitronate monooxygenase activity	GO:0000105//histidine biosynthetic process;GO:0008299//isoprenoid biosynthetic process;GO:0009152//purine ribonucleotide biosynthetic process;GO:0015950//purine nucleotide interconversion;GO:0055114//oxidation-reduction process
Unigene0072615	140	127	148	39	39	58	6.15	6.26	6.47	1.86	1.99	2.19	6.29333333333333	2.01333333333333	-1.64423831003676	1.0332342145033e-10	2.65382048528381e-08	--	XP_022684446.1 glutathione S-transferase T2-like [Setaria italica]	-	-	-	-	GO:0005575//cellular_component;GO:0005622//intracellular;GO:0005623//cell;GO:0005634//nucleus;GO:0005654//nucleoplasm;GO:0005730//nucleolus;GO:0005737//cytoplasm;GO:0005783//endoplasmic reticulum;GO:0005789//endoplasmic reticulum membrane;GO:0005791//rough endoplasmic reticulum;GO:0005829//cytosol;GO:0005840//ribosome;GO:0005844//polysome;GO:0012505//endomembrane system;GO:0015934//large ribosoma…	GO:0000049//tRNA binding;GO:0003674//molecular_function;GO:0003676//nucleic acid binding;GO:0003723//RNA binding;GO:0003735//structural constituent of ribosome;GO:0004857//enzyme inhibitor activity;GO:0005198//structural molecule activity;GO:0005488//binding;GO:0005515//protein binding;GO:0008097//5S rRNA binding;GO:0019843//rRNA binding;GO:0019899//enzyme binding;GO:0030234//enzyme regulator act…	GO:0000027//ribosomal large subunit assembly;GO:0000184//nuclear-transcribed mRNA catabolic process, nonsense-mediated decay;GO:0000956//nuclear-transcribed mRNA catabolic process;GO:0002181//cytoplasmic translation;GO:0006139//nucleobase-containing compound metabolic process;GO:0006364//rRNA processing;GO:0006396//RNA processing;GO:0006401//RNA catabolic process;GO:0006402//mRNA catabolic proces…
Unigene0077418	0	0	0	95	42	78	0.00	0.00	0.00	6.07	2.87	3.96	0.001	4.3	12.0701209444768	1.03383373968997e-10	2.65382048528381e-08	--	-	-	-	-	-	-	-	-
Unigene0014711	55	54	50	0	0	0	5.06	5.57	4.57	0.00	0.00	0.00	5.06666666666667	0.001	-12.3068212024972	1.03473483305754e-10	2.65382048528381e-08	--	-	-	-	-	-	-	GO:0005507//copper ion binding;GO:0008131//primary amine oxidase activity;GO:0048038//quinone binding	GO:0009308//amine metabolic process;GO:0055114//oxidation-reduction process
Unigene0072918	143	128	141	299	438	475	1.33	1.34	1.31	3.02	4.73	3.80	1.32666666666667	3.85	1.53705251575977	1.08345336232035e-10	2.76828466827729e-08	Tf2-12	AAL75999.1 putative polyprotein [Zea mays]	-	-	-	-	-	GO:0004190//aspartic-type endopeptidase activity	GO:0006508//proteolysis;GO:0008150//biological_process;GO:0015074//DNA integration
Unigene0092322	3089	3034	3310	1330	963	1396	286.12	315.03	304.95	133.39	103.47	111.17	302.033333333333	116.01	-1.38045860837176	1.24109989835792e-10	3.1591591360119e-08	RPL26A	XP_002457392.1 60S ribosomal protein L26-1 [Sorghum bicolor]	Genetic Information Processing	Translation	ko03010//Ribosome	K02898	GO:0000315//organellar large ribosomal subunit;GO:0005575//cellular_component;GO:0005622//intracellular;GO:0005623//cell;GO:0005634//nucleus;GO:0005654//nucleoplasm;GO:0005730//nucleolus;GO:0005737//cytoplasm;GO:0005829//cytosol;GO:0005840//ribosome;GO:0015934//large ribosomal subunit;GO:0022625//cytosolic large ribosomal subunit;GO:0022626//cytosolic ribosome;GO:0030424//axon;GO:0031974//membran…	GO:0003674//molecular_function;GO:0003676//nucleic acid binding;GO:0003723//RNA binding;GO:0003729//mRNA binding;GO:0003735//structural constituent of ribosome;GO:0005198//structural molecule activity;GO:0005488//binding;GO:0048027//mRNA 5'-UTR binding;GO:0097159//organic cyclic compound binding;GO:1901363//heterocyclic compound binding	GO:0000075//cell cycle checkpoint;GO:0000077//DNA damage checkpoint;GO:0000278//mitotic cell cycle;GO:0002181//cytoplasmic translation;GO:0006139//nucleobase-containing compound metabolic process;GO:0006364//rRNA processing;GO:0006396//RNA processing;GO:0006412//translation;GO:0006417//regulation of translation;GO:0006518//peptide metabolic process;GO:0006725//cellular aromatic compound metabolic…
Unigene0096611	1233	1180	1233	327	468	627	31.60	33.90	31.43	9.07	13.91	13.82	32.31	12.2666666666667	-1.39723748504214	1.32704917042429e-10	3.36528735132053e-08	CYP86B1	XP_002467053.1 uncharacterized protein LOC8067127 [Sorghum bicolor]	-	-	-	-	-	GO:0005506//iron ion binding;GO:0016705//oxidoreductase activity, acting on paired donors, with incorporation or reduction of molecular oxygen;GO:0020037//heme binding	GO:0055114//oxidation-reduction process
Unigene0070755	50	49	47	144	280	320	2.16	2.37	2.02	6.73	14.01	11.87	2.18333333333333	10.87	2.31574762932365	1.38291706185707e-10	3.4938780351224e-08	--	-	-	-	-	-	-	-	-
Unigene0096829	24	24	32	94	144	227	1.04	1.17	1.38	4.43	7.27	8.49	1.19666666666667	6.73	2.49158516150842	1.40835456092729e-10	3.54491743367382e-08	--	XP_002457094.1 transcription repressor OFP3 [Sorghum bicolor]	-	-	-	-	-	-	-
Unigene0090410	0	0	0	34	101	102	0.00	0.00	0.00	2.12	6.74	5.05	0.001	4.63666666666667	12.1788722987084	1.43511607898564e-10	3.59889905896439e-08	--	XP_002464147.1 uncharacterized protein LOC8057219 [Sorghum bicolor]	-	-	-	-	-	-	-
Unigene0083132	720	865	714	41	139	123	27.90	37.58	27.52	1.72	6.25	4.10	31	4.02333333333333	-2.94580504012774	1.56642205279576e-10	3.91368526836708e-08	--	NP_001144991.1 uncharacterized protein LOC100278150 precursor [Zea mays]	-	-	-	-	-	-	-
Unigene0001472	114	86	97	219	253	341	3.01	2.54	2.55	6.26	7.74	7.74	2.7	7.24666666666667	1.42435812725532	1.60850165071298e-10	4.00404552456343e-08	--	-	-	-	-	-	-	-	-
Unigene0001405	4	6	4	29	555	611	0.07	0.11	0.07	0.52	10.59	8.64	0.0833333333333333	6.58333333333333	6.3037807481771	1.61706890366507e-10	4.01062704755526e-08	--	-	-	-	-	-	-	-	-
Unigene0000101	167	125	150	35	46	54	5.18	4.34	4.62	1.17	1.65	1.44	4.71333333333333	1.42	-1.73085678458356	1.70293473207555e-10	4.20817546620814e-08	--	AEJ07921.1 putative Ruda gag-pol polyprotein [Zea mays]	-	-	-	-	-	GO:0003676//nucleic acid binding;GO:0003714//transcription corepressor activity;GO:0008270//zinc ion binding	-
Unigene0090934	566	475	535	156	209	281	13.43	12.63	12.62	4.01	5.75	5.73	12.8933333333333	5.16333333333333	-1.32025065068727	1.77834512450851e-10	4.37854436492171e-08	AGD14	XP_021302779.1 UBA domain-containing protein 3 isoform X1 [Sorghum bicolor]	-	-	-	-	-	GO:0005096//GTPase activator activity;GO:0008270//zinc ion binding	-
Unigene0001896	364	324	470	87	43	50	32.60	32.53	41.87	8.44	4.47	3.85	35.6666666666667	5.58666666666667	-2.67451674247652	1.81648113972319e-10	4.45623628585209e-08	--	PUZ66678.1 hypothetical protein GQ55_3G348500 [Panicum hallii var. hallii] [Panicum hallii]	-	-	-	-	-	-	-
Unigene0100279	52	45	51	0	0	0	0.70	0.68	0.68	0.00	0.00	0.00	0.686666666666667	0.001	-9.42346612134942	1.86553292233322e-10	4.56004940932348e-08	Pol	AAM94327.1 putative reverse transcriptase [Sorghum bicolor]	-	-	-	-	-	GO:0003964//RNA-directed DNA polymerase activity	GO:0000373//Group II intron splicing
Unigene0063639	48	51	50	0	0	0	1.74	2.07	1.80	0.00	0.00	0.00	1.87	0.001	-10.868822554775	1.90502652548167e-10	4.62424358506952e-08	--	-	-	-	-	-	-	-	-
Unigene0099645	271	218	198	42	60	86	5.66	5.10	4.11	0.95	1.45	1.54	4.95666666666667	1.31333333333333	-1.91613711259605	1.9054541644898e-10	4.62424358506952e-08	--	NP_001354306.1 uncharacterized protein LOC100275414 [Zea mays]	-	-	-	-	-	-	-
Unigene0099309	1	0	0	68	84	115	0.06	0.00	0.00	4.36	5.78	5.86	0.02	5.33333333333333	8.05889368905357	1.94212381451326e-10	4.69640219131709e-08	--	ABE77198.1 predicted protein [Sorghum bicolor]	-	-	-	-	-	-	-
Unigene0041114	43	49	47	172	625	799	0.37	0.47	0.40	1.59	6.19	5.86	0.413333333333333	4.54666666666667	3.4594316186373	1.95954414248563e-10	4.70748446381084e-08	TY3B-G	XP_023157287.1 protein binding protein isoform X1 [Zea mays]	-	-	-	-	-	-	GO:0015074//DNA integration
Unigene0065774	5834	4619	5659	391	910	1454	222.23	197.24	214.41	16.13	40.21	47.62	211.293333333333	34.6533333333333	-2.6081812102891	1.96061176327321e-10	4.70748446381084e-08	RFS2	AAQ07251.2 alkaline alpha galactosidase 1 [Zea mays]	Metabolism;Metabolism	Global and overview maps;Carbohydrate metabolism	ko01100//Metabolic pathways;ko00052//Galactose metabolism	K06617;K06617	-	-	-
Unigene0005212	0	2	0	56	163	190	0.00	0.09	0.00	2.41	7.52	6.50	0.03	5.47666666666667	7.51219176350776	1.96949124184921e-10	4.71209478778687e-08	--	-	-	-	-	-	-	-	-
Unigene0034207	47	54	39	140	192	247	1.43	1.84	1.18	4.60	6.76	6.45	1.48333333333333	5.93666666666667	2.00081027524786	1.97953397827164e-10	4.71944599066178e-08	PI21	AFH41561.1 drought responsive protein 1 [Saccharum hybrid cultivar SP80-3280]	-	-	-	-	-	-	-
Unigene0082070	181	173	171	47	63	67	10.86	11.63	10.20	3.05	4.38	3.46	10.8966666666667	3.63	-1.58584542305036	2.20398031217058e-10	5.22154669299805e-08	--	-	-	-	-	-	-	-	-
Unigene0027113	51	43	52	0	0	0	6.94	6.56	7.04	0.00	0.00	0.00	6.84666666666667	0.001	-12.7411860604844	2.20555960684317e-10	5.22154669299805e-08	RGA4	TKV99550.1 hypothetical protein SEVIR_8G051000v2 [Setaria viridis]	-	-	-	-	-	-	-
Unigene0099478	20	15	16	11	9371	11991	0.24	0.20	0.19	0.15	132.37	125.53	0.21	86.0166666666667	8.6780830866715	2.24897683993906e-10	5.30578302632174e-08	--	-	-	-	-	-	-	-	-
Unigene0012992	55	42	50	0	0	0	3.87	3.32	3.50	0.00	0.00	0.00	3.56333333333333	0.001	-11.7990117318867	2.29158547012644e-10	5.38753335405524e-08	--	-	-	-	-	-	-	-	-
Unigene0083788	309	238	297	591	878	1189	7.39	6.39	7.07	15.31	24.37	24.46	6.95	21.38	1.62117697010962	2.3376917088255e-10	5.47691238452822e-08	--	TKW22550.1 hypothetical protein SEVIR_4G236000v2 [Setaria viridis]	-	-	-	-	-	GO:0005524//ATP binding	-
Unigene0011466	1	0	2	16	647	909	0.01	0.00	0.03	0.26	11.14	11.60	0.0133333333333333	7.66666666666667	9.16741814583174	2.54441781840407e-10	5.93658204285131e-08	PHT1-7	ACG41962.1 inorganic phosphate transporter 1-7 [Zea mays]	-	-	-	-	GO:0005887//integral component of plasma membrane;GO:0016021//integral component of membrane	GO:0008028//monocarboxylic acid transmembrane transporter activity;GO:0015114//phosphate ion transmembrane transporter activity;GO:0015238//drug transmembrane transporter activity;GO:0015295//solute:proton symporter activity;GO:0022857//transmembrane transporter activity;GO:0042910//xenobiotic transporter activity;GO:0051119//sugar transmembrane transporter activity	GO:0006810//transport;GO:0006817//phosphate ion transport;GO:0008643//carbohydrate transport;GO:0015718//monocarboxylic acid transport;GO:0015893//drug transport;GO:0042908//xenobiotic transport;GO:0055085//transmembrane transport
Unigene0059569	941	689	838	258	338	427	19.01	15.61	16.84	5.64	7.92	7.42	17.1533333333333	6.99333333333333	-1.29443677915653	2.55142650824814e-10	5.93658204285131e-08	LIG1	ONM05588.1 DNA ligase [Zea mays]	Genetic Information Processing;Genetic Information Processing;Genetic Information Processing;Genetic Information Processing	Replication and repair;Replication and repair;Replication and repair;Replication and repair	ko03420//Nucleotide excision repair;ko03030//DNA replication;ko03430//Mismatch repair;ko03410//Base excision repair	K10747;K10747;K10747;K10747	GO:0000228//nuclear chromosome;GO:0005575//cellular_component;GO:0005622//intracellular;GO:0005623//cell;GO:0005634//nucleus;GO:0005654//nucleoplasm;GO:0005657//replication fork;GO:0005694//chromosome;GO:0005730//nucleolus;GO:0005737//cytoplasm;GO:0005739//mitochondrion;GO:0031974//membrane-enclosed lumen;GO:0031981//nuclear lumen;GO:0043226//organelle;GO:0043227//membrane-bounded organelle;GO:00…	GO:0000166//nucleotide binding;GO:0003674//molecular_function;GO:0003676//nucleic acid binding;GO:0003677//DNA binding;GO:0003824//catalytic activity;GO:0003909//DNA ligase activity;GO:0003910//DNA ligase (ATP) activity;GO:0005488//binding;GO:0005524//ATP binding;GO:0008144//drug binding;GO:0016874//ligase activity;GO:0016886//ligase activity, forming phosphoric ester bonds;GO:0017076//purine nuc…	GO:0000012//single strand break repair;GO:0000278//mitotic cell cycle;GO:0000302//response to reactive oxygen species;GO:0000726//non-recombinational repair;GO:0006139//nucleobase-containing compound metabolic process;GO:0006259//DNA metabolic process;GO:0006260//DNA replication;GO:0006261//DNA-dependent DNA replication;GO:0006266//DNA ligation;GO:0006271//DNA strand elongation involved in DNA re…
Unigene0049581	241	219	251	94	87	122	2.26	2.31	2.35	0.96	0.95	0.99	2.30666666666667	0.966666666666667	-1.25471913762179	2.65003616180367e-10	6.14490748217687e-08	RGA1	XP_002444648.1 disease resistance protein RGA2 isoform X1 [Sorghum bicolor]	-	-	-	-	-	GO:0005515//protein binding;GO:0043531//ADP binding	-
Unigene0002145	392	377	418	153	175	180	9.19	9.91	9.75	3.88	4.76	3.63	9.61666666666667	4.09	-1.23343606986994	2.69097586569033e-10	6.2185421464173e-08	--	XP_021311761.1 uncharacterized protein LOC110433609 [Sorghum bicolor]	-	-	-	-	-	-	-
Unigene0096441	0	0	0	39	87	63	0.00	0.00	0.00	0.58	1.38	0.74	0.001	0.9	9.81378119121704	2.7580964421286e-10	6.35197115646548e-08	--	AAM94327.1 putative reverse transcriptase [Sorghum bicolor]	-	-	-	-	-	GO:0008853//exodeoxyribonuclease III activity	GO:0006281//DNA repair
Unigene0065150	368	273	325	109	123	123	8.72	7.25	7.66	2.80	3.38	2.51	7.87666666666667	2.89666666666667	-1.44319154715945	3.06135095178067e-10	7.0264749692921e-08	Pola2	XP_002438164.1 DNA polymerase alpha subunit B [Sorghum bicolor]	Genetic Information Processing	Replication and repair	ko03030//DNA replication	K02321	-	GO:0003677//DNA binding	GO:0006260//DNA replication
Unigene0021207	292	299	178	37	28	16	25.62	29.41	15.54	3.52	2.85	1.21	23.5233333333333	2.52666666666667	-3.21878525648205	3.08236549540177e-10	7.05009855166524e-08	--	-	-	-	-	-	-	-	-
Unigene0019083	74	81	98	16	9	10	2.21	2.71	2.91	0.52	0.31	0.26	2.61	0.363333333333333	-2.84468417251412	3.09246816500698e-10	7.05009855166524e-08	--	-	-	-	-	-	-	-	-
Unigene0048537	87	86	34	0	0	0	6.35	7.04	2.47	0.00	0.00	0.00	5.28666666666667	0.001	-12.3681426498702	3.18935312849364e-10	7.24657419386495e-08	--	OEL25763.1 hypothetical protein BAE44_0013217 [Dichanthelium oligosanthes]	-	-	-	-	-	-	-
Unigene0098591	43	51	49	0	0	0	3.74	4.97	4.24	0.00	0.00	0.00	4.31666666666667	0.001	-12.0757019767401	3.38960290040729e-10	7.67580678206279e-08	--	-	-	-	-	-	-	-	-
Unigene0017964	93	66	106	9	4	17	7.20	5.73	8.16	0.75	0.36	1.13	7.03	0.746666666666667	-3.23498845773609	3.93568632879271e-10	8.88271285454086e-08	--	-	-	-	-	-	-	-	-
Unigene0013654	54	35	62	0	0	0	2.40	1.75	2.74	0.00	0.00	0.00	2.29666666666667	0.001	-11.1653257668705	3.97625825812227e-10	8.94446745512296e-08	--	KAF0920979.1 hypothetical protein E2562_037894 [Oryza meyeriana var. granulata] [Oryza meyeriana]	-	-	-	-	GO:0000428//DNA-directed RNA polymerase complex;GO:0005575//cellular_component;GO:0005622//intracellular;GO:0005623//cell;GO:0005634//nucleus;GO:0005654//nucleoplasm;GO:0005665//DNA-directed RNA polymerase II, core complex;GO:0005666//DNA-directed RNA polymerase III complex;GO:0005730//nucleolus;GO:0005736//DNA-directed RNA polymerase I complex;GO:0016591//DNA-directed RNA polymerase II, holoenzy…	GO:0001054//RNA polymerase I activity;GO:0001055//RNA polymerase II activity;GO:0001056//RNA polymerase III activity;GO:0003674//molecular_function;GO:0003676//nucleic acid binding;GO:0003677//DNA binding;GO:0003824//catalytic activity;GO:0003899//DNA-directed RNA polymerase activity;GO:0003968//RNA-directed RNA polymerase activity;GO:0005488//binding;GO:0008234//cysteine-type peptidase activity;…	GO:0001172//transcription, RNA-templated;GO:0006139//nucleobase-containing compound metabolic process;GO:0006351//transcription, DNA-templated;GO:0006360//transcription from RNA polymerase I promoter;GO:0006366//transcription from RNA polymerase II promoter;GO:0006383//transcription from RNA polymerase III promoter;GO:0006399//tRNA metabolic process;GO:0006508//proteolysis;GO:0006725//cellular ar…
Unigene0055854	71	59	80	9	14	13	1.36	1.26	1.52	0.19	0.31	0.21	1.38	0.236666666666667	-2.54373983799464	4.06624891980494e-10	9.11661086460506e-08	--	-	-	-	-	-	-	-	-
Unigene0060209	866	742	733	313	286	457	149.36	143.46	125.75	58.45	57.22	67.76	139.523333333333	61.1433333333333	-1.19023930240611	4.09341804580613e-10	9.14723572486757e-08	MPT2	NP_001358541.1 mitochondrial phosphate transporter [Zea mays]	-	-	-	-	-	-	-
Unigene0064697	84	88	68	1	0	0	9.10	10.69	7.33	0.12	0.00	0.00	9.04	0.04	-7.82017896241519	4.14234093087712e-10	9.20132246473362e-08	--	BAH95080.1 Os11g0147700 [Oryza sativa Japonica Group]	-	-	-	-	-	-	-
Unigene0002333	0	0	0	30	80	92	0.00	0.00	0.00	0.68	1.94	1.65	0.001	1.42333333333333	10.4750578537867	4.14480106299569e-10	9.20132246473362e-08	--	ACS88371.1 putative protein [Coix lacryma-jobi]	-	-	-	-	-	-	-
Unigene0100430	49	38	52	0	0	0	2.78	2.42	2.94	0.00	0.00	0.00	2.71333333333333	0.001	-11.4058505784325	4.25368454205123e-10	9.41218060973029e-08	--	-	-	-	-	-	-	-	-
Unigene0098472	48	59	77	0	1	2	1.06	1.46	1.69	0.00	0.03	0.04	1.40333333333333	0.0233333333333333	-5.91032150100879	4.95282052128132e-10	1.08880040479038e-07	--	NP_001143899.2 uncharacterized protein LOC100276702 [Zea mays]	-	-	-	-	-	-	-
Unigene0047458	167	139	213	45	45	68	15.00	13.99	19.03	4.38	4.69	5.25	16.0066666666667	4.77333333333333	-1.74560391096616	5.00868176949972e-10	1.0975172619128e-07	--	-	-	-	-	-	-	-	-
Unigene0018003	582	582	693	58	8	17	9.32	10.45	11.04	1.01	0.15	0.23	10.27	0.463333333333333	-4.47024189431585	5.25074369880325e-10	1.14684711323313e-07	PDC1	TKW26800.1 hypothetical protein SEVIR_3G214800v2 [Setaria viridis]	Metabolism;Metabolism;Metabolism	Global and overview maps;Global and overview maps;Carbohydrate metabolism	ko01100//Metabolic pathways;ko01110//Biosynthesis of secondary metabolites;ko00010//Glycolysis / Gluconeogenesis	K01568;K01568;K01568	GO:0005948//acetolactate synthase complex	GO:0003984//acetolactate synthase activity;GO:0030976//thiamine pyrophosphate binding;GO:0047434//indolepyruvate decarboxylase activity;GO:0050487//sulfoacetaldehyde acetyltransferase activity	GO:0009097//isoleucine biosynthetic process;GO:0009099//valine biosynthetic process;GO:0009684//indoleacetic acid biosynthetic process;GO:0019529//taurine catabolic process
Unigene0001141	53	59	80	9	6	10	2.16	2.70	3.25	0.40	0.28	0.35	2.70333333333333	0.343333333333333	-2.97705757703405	5.53027056110131e-10	1.20401636469971e-07	--	XP_002444393.2 uncharacterized protein LOC8077820 [Sorghum bicolor]	-	-	-	-	-	-	GO:0015074//DNA integration
Unigene0071381	44	44	44	0	0	0	1.06	1.19	1.06	0.00	0.00	0.00	1.10333333333333	0.001	-10.1076530009734	5.88186437949949e-10	1.27637879601004e-07	--	-	-	-	-	-	-	-	-
Unigene0018788	44	46	43	0	0	0	2.42	2.83	2.35	0.00	0.00	0.00	2.53333333333333	0.001	-11.3068212024972	5.90034652928181e-10	1.27637879601004e-07	PCM3	XP_030442624.1 calmodulin-like, partial [Syzygium oleosum]	Organismal Systems;Environmental Information Processing;Environmental Information Processing	Environmental adaptation;Signal transduction;Signal transduction	ko04626//Plant-pathogen interaction;ko04016//MAPK signaling pathway - plant;ko04070//Phosphatidylinositol signaling system	K02183;K02183;K02183	-	GO:0005509//calcium ion binding	-
Unigene0077944	252	207	254	51	74	107	13.15	12.11	13.18	2.88	4.48	4.80	12.8133333333333	4.05333333333333	-1.66046510733016	5.98512613864272e-10	1.28649811340114e-07	--	-	-	-	-	-	-	-	-
Unigene0006686	0	0	0	36	48	56	0.00	0.00	0.00	2.53	3.62	3.13	0.001	3.09333333333333	11.5949465892938	6.14047593947251e-10	1.31571356134729e-07	--	-	-	-	-	-	-	-	-
Unigene0095783	1	0	1	41	158	237	0.10	0.00	0.10	4.63	19.10	21.23	0.0666666666666667	14.9866666666667	7.81249822533357	6.24314351550164e-10	1.33349212710126e-07	--	-	-	-	-	-	-	-	-
Unigene0082825	576	538	554	84	169	195	26.64	27.89	25.48	4.21	9.07	7.75	26.67	7.01	-1.9277314755403	6.89856167165203e-10	1.46885129630782e-07	CCR1	XP_002453016.1 cinnamoyl-CoA reductase 1 [Sorghum bicolor]	Metabolism;Metabolism;Metabolism	Global and overview maps;Global and overview maps;Biosynthesis of other secondary metabolites	ko01100//Metabolic pathways;ko01110//Biosynthesis of secondary metabolites;ko00940//Phenylpropanoid biosynthesis	K09753;K09753;K09753	-	GO:0003824//catalytic activity;GO:0003854//3-beta-hydroxy-delta5-steroid dehydrogenase activity;GO:0003978//UDP-glucose 4-epimerase activity;GO:0004043//L-aminoadipate-semialdehyde dehydrogenase activity;GO:0008667//2,3-dihydro-2,3-dihydroxybenzoate dehydrogenase activity;GO:0008712//ADP-glyceromanno-heptose 6-epimerase activity;GO:0016616//oxidoreductase activity, acting on the CH-OH group of do…	GO:0005975//carbohydrate metabolic process;GO:0006012//galactose metabolic process;GO:0006694//steroid biosynthetic process;GO:0008152//metabolic process;GO:0009243//O antigen biosynthetic process;GO:0009244//lipopolysaccharide core region biosynthetic process;GO:0019878//lysine biosynthetic process via aminoadipic acid;GO:0055114//oxidation-reduction process
Unigene0052851	20	21	19	84	83	96	1.01	1.19	0.95	4.59	4.86	4.17	1.05	4.54	2.11230296962479	6.93107050414118e-10	1.47114687387114e-07	HY5	RLM54794.1 hypothetical protein C2845_PM10G15500 [Panicum miliaceum]	Organismal Systems	Environmental adaptation	ko04712//Circadian rhythm - plant	K16241	-	GO:0003677//DNA binding;GO:0003700//transcription factor activity, sequence-specific DNA binding	GO:0006355//regulation of transcription, DNA-templated
Unigene0002102	944	1031	1078	425	487	607	19.39	23.74	22.03	9.45	11.61	10.72	21.72	10.5933333333333	-1.035867479177	7.11262841540637e-10	1.50496549180859e-07	--	TKW29168.1 hypothetical protein SEVIR_3G378800v2 [Setaria viridis]	-	-	-	-	GO:0030880//RNA polymerase complex	-	GO:0006352//DNA-templated transcription, initiation
Unigene0003088	0	0	0	27	75	108	0.00	0.00	0.00	3.15	9.37	10.00	0.001	7.50666666666667	12.8739567062464	7.28943452755857e-10	1.53757109790175e-07	--	-	-	-	-	-	-	-	-
Unigene0035567	3	1	4	33	108	228	0.14	0.05	0.18	1.65	5.79	9.07	0.123333333333333	5.50333333333333	5.47967103928431	7.47430513507295e-10	1.57166995773495e-07	OPR1	PUZ61316.1 hypothetical protein GQ55_4G266800 [Panicum hallii var. hallii] [Panicum hallii]	Metabolism;Metabolism;Metabolism	Global and overview maps;Global and overview maps;Lipid metabolism	ko01100//Metabolic pathways;ko01110//Biosynthesis of secondary metabolites;ko00592//alpha-Linolenic acid metabolism	K05894;K05894;K05894	-	GO:0010181//FMN binding;GO:0016491//oxidoreductase activity	GO:0055114//oxidation-reduction process
Unigene0101140	0	0	0	29	59	96	0.00	0.00	0.00	1.93	4.20	5.06	0.001	3.73	11.8649599151426	7.59386999550516e-10	1.59186793661195e-07	--	XP_002442385.1 heparanase-like protein 1 [Sorghum bicolor]	Metabolism;Metabolism	Global and overview maps;Glycan biosynthesis and metabolism	ko01100//Metabolic pathways;ko00531//Glycosaminoglycan degradation	K07964;K07964	GO:0016020//membrane	GO:0016798//hydrolase activity, acting on glycosyl bonds	-
Unigene0053195	2456	2027	2738	976	1140	1501	60.84	56.29	67.46	26.18	32.76	31.97	61.53	30.3033333333333	-1.02181349524438	7.63017874130843e-10	1.59454250739275e-07	tm-1	PWZ24774.1 Uncharacterized protein y4oV [Zea mays]	-	-	-	-	-	-	-
Unigene0060581	59	90	87	1	0	0	8.98	15.36	13.18	0.16	0.00	0.00	12.5066666666667	0.0533333333333333	-7.87344411251538	7.71274337141449e-10	1.6068373567234e-07	--	-	-	-	-	-	-	-	-
Unigene0050072	2	4	2	2	2295	2779	0.02	0.04	0.02	0.02	24.03	21.56	0.0266666666666667	15.2033333333333	9.15513445485775	7.73731377676054e-10	1.60701159052356e-07	--	XP_021321225.1 uncharacterized protein LOC110437198 [Sorghum bicolor]	-	-	-	-	-	-	-
Unigene0099141	941	740	806	2194	1648	2491	30.87	27.21	26.30	77.94	62.72	70.26	28.1266666666667	70.3066666666667	1.32172290916048	8.01156487530733e-10	1.65888393315653e-07	--	XP_021317519.1 uncharacterized protein LOC8076351 isoform X1 [Sorghum bicolor]	-	-	-	-	-	-	-
Unigene0033893	827	794	832	381	303	425	78.39	84.37	78.44	39.10	33.32	34.63	80.4	35.6833333333333	-1.17194511151458	8.16131946334084e-10	1.68474018153459e-07	RPP2B	XP_021302981.1 60S acidic ribosomal protein P2B isoform X3 [Sorghum bicolor]	Genetic Information Processing	Translation	ko03010//Ribosome	K02943	GO:0005575//cellular_component;GO:0005622//intracellular;GO:0005623//cell;GO:0005737//cytoplasm;GO:0005829//cytosol;GO:0005840//ribosome;GO:0015934//large ribosomal subunit;GO:0022625//cytosolic large ribosomal subunit;GO:0022626//cytosolic ribosome;GO:0032991//macromolecular complex;GO:0043226//organelle;GO:0043228//non-membrane-bounded organelle;GO:0043229//intracellular organelle;GO:0043232//i…	GO:0003674//molecular_function;GO:0003735//structural constituent of ribosome;GO:0005198//structural molecule activity;GO:0005488//binding;GO:0044877//macromolecular complex binding	GO:0006412//translation;GO:0006414//translational elongation;GO:0006518//peptide metabolic process;GO:0006807//nitrogen compound metabolic process;GO:0008150//biological_process;GO:0008152//metabolic process;GO:0009058//biosynthetic process;GO:0009059//macromolecule biosynthetic process;GO:0009987//cellular process;GO:0010467//gene expression;GO:0019538//protein metabolic process;GO:0034641//cell…
Unigene0097466	63	51	52	8	5	9	3.37	3.06	2.77	0.46	0.31	0.41	3.06666666666667	0.393333333333333	-2.96284700158254	8.94599153952849e-10	1.83552770045435e-07	--	-	-	-	-	-	-	-	-
Unigene0100571	44	34	50	0	0	0	2.91	2.52	3.29	0.00	0.00	0.00	2.90666666666667	0.001	-11.5051499189431	1.07527284830299e-09	2.19956644367817e-07	--	XP_008656999.1 protein DMP7 [Zea mays]	-	-	-	-	-	-	-
Unigene0085178	284	242	97	10	22	26	7.83	7.48	2.66	0.30	0.70	0.62	5.99	0.54	-3.47152469062532	1.08042021006299e-09	2.20343891575768e-07	NPF2.13	XP_002448692.2 protein NRT1/ PTR FAMILY 2.12 [Sorghum bicolor]	-	-	-	-	GO:0016020//membrane	GO:0015333//peptide:proton symporter activity;GO:0022857//transmembrane transporter activity	GO:0015833//peptide transport;GO:0055085//transmembrane transport
Unigene0064149	346	261	235	780	727	873	10.35	8.76	6.99	25.27	25.24	22.46	8.7	24.3233333333333	1.48325364696476	1.18689677720747e-09	2.413321137776e-07	AGPL1	NP_001106017.1 plastid ADP-glucose pyrophosphorylase large subunit [Zea mays]	Metabolism;Metabolism;Metabolism;Metabolism	Global and overview maps;Global and overview maps;Carbohydrate metabolism;Carbohydrate metabolism	ko01100//Metabolic pathways;ko01110//Biosynthesis of secondary metabolites;ko00500//Starch and sucrose metabolism;ko00520//Amino sugar and nucleotide sugar metabolism	K00975;K00975;K00975;K00975	GO:0005575//cellular_component;GO:0005622//intracellular;GO:0005623//cell;GO:0005737//cytoplasm;GO:0009501//amyloplast;GO:0009507//chloroplast;GO:0009526//plastid envelope;GO:0009532//plastid stroma;GO:0009536//plastid;GO:0009570//chloroplast stroma;GO:0009941//chloroplast envelope;GO:0031967//organelle envelope;GO:0031975//envelope;GO:0043226//organelle;GO:0043227//membrane-bounded organelle;GO:…	GO:0000166//nucleotide binding;GO:0003674//molecular_function;GO:0003824//catalytic activity;GO:0003983//UTP:glucose-1-phosphate uridylyltransferase activity;GO:0005488//binding;GO:0005524//ATP binding;GO:0008144//drug binding;GO:0008878//glucose-1-phosphate adenylyltransferase activity;GO:0008879//glucose-1-phosphate thymidylyltransferase activity;GO:0016740//transferase activity;GO:0016772//tra…	GO:0000271//polysaccharide biosynthetic process;GO:0005975//carbohydrate metabolic process;GO:0005976//polysaccharide metabolic process;GO:0005977//glycogen metabolic process;GO:0005978//glycogen biosynthetic process;GO:0005982//starch metabolic process;GO:0006073//cellular glucan metabolic process;GO:0006091//generation of precursor metabolites and energy;GO:0006112//energy reserve metabolic pro…
Unigene0037122	42	36	45	0	0	0	2.52	2.42	2.69	0.00	0.00	0.00	2.54333333333333	0.001	-11.3125048410007	1.19958415629583e-09	2.43181567780342e-07	--	-	-	-	-	-	-	-	-
Unigene0099450	45	37	39	0	0	0	2.02	1.86	1.74	0.00	0.00	0.00	1.87333333333333	0.001	-10.8713919143871	1.4513361239412e-09	2.92465826237902e-07	--	-	-	-	-	-	-	-	-
Unigene0027888	2516	1934	1319	28	205	102	91.80	79.11	47.87	1.11	8.68	3.20	72.9266666666667	4.33	-4.07400752280045	1.49021498637691e-09	2.99409396179805e-07	CYP71Z18	TKV99830.1 hypothetical protein SEVIR_8G069700v2 [Setaria viridis]	-	-	-	-	-	GO:0005506//iron ion binding;GO:0016705//oxidoreductase activity, acting on paired donors, with incorporation or reduction of molecular oxygen;GO:0020037//heme binding	GO:0055114//oxidation-reduction process
Unigene0052305	1098	975	669	84	166	262	22.28	22.18	13.50	1.85	3.91	4.57	19.32	3.44333333333333	-2.48821734069187	1.57792338371977e-09	3.16093533693142e-07	RhGT1	XP_002456310.1 anthocyanidin 5,3-O-glucosyltransferase [Sorghum bicolor]	Metabolism;Metabolism	Global and overview maps;Biosynthesis of other secondary metabolites	ko01110//Biosynthesis of secondary metabolites;ko00941//Flavonoid biosynthesis	K22845;K22845	-	GO:0008194//UDP-glycosyltransferase activity	-
Unigene0037002	130	126	133	25	30	54	10.11	10.99	10.29	2.11	2.71	3.61	10.4633333333333	2.81	-1.89670049264003	1.61102133809838e-09	3.21771810564317e-07	SKP1A	XP_002462746.1 SKP1-like protein 1A [Sorghum bicolor]	Genetic Information Processing;Genetic Information Processing	Folding, sorting and degradation;Folding, sorting and degradation	ko04141//Protein processing in endoplasmic reticulum;ko04120//Ubiquitin mediated proteolysis	K03094;K03094	-	-	GO:0006511//ubiquitin-dependent protein catabolic process
Unigene0074458	40	36	42	0	0	0	2.00	2.02	2.09	0.00	0.00	0.00	2.03666666666667	0.001	-10.9919941639849	1.69715585999078e-09	3.37978606247399e-07	--	-	-	-	-	-	-	-	-
Unigene0085571	481	464	204	39	67	53	12.60	13.62	5.31	1.11	2.04	1.19	10.51	1.44666666666667	-2.86095822223885	1.90448907441649e-09	3.78155574016616e-07	PPT3	XP_004960814.1 phosphoenolpyruvate/phosphate translocator 3, chloroplastic [Setaria italica]	-	-	-	-	GO:0016020//membrane;GO:0016021//integral component of membrane	-	-
Unigene0094002	35	30	22	122	99	150	0.81	0.78	0.51	3.05	2.65	2.98	0.7	2.89333333333333	2.04730571477835	1.9948697802664e-09	3.9494338582473e-07	ACR4	AGT16038.1 hypothetical protein SHCRBa_044_D02_F_200 [Saccharum hybrid cultivar R570]	-	-	-	-	-	GO:0008773//[protein-PII] uridylyltransferase activity	GO:0018177//protein uridylylation
Unigene0085588	2037	1320	837	3	59	7	73.67	53.51	30.11	0.12	2.48	0.22	52.43	0.94	-5.80158797883872	2.1099232737405e-09	4.15524580485871e-07	CYP71C4	XP_002443696.1 indole-2-monooxygenase [Sorghum bicolor]	Metabolism	Global and overview maps	ko01100//Metabolic pathways	K00512	-	GO:0005506//iron ion binding;GO:0016705//oxidoreductase activity, acting on paired donors, with incorporation or reduction of molecular oxygen;GO:0020037//heme binding	GO:0055114//oxidation-reduction process
Unigene0098536	2	0	0	41	135	181	0.19	0.00	0.00	4.14	14.61	14.52	0.0633333333333333	11.09	7.45207863743928	2.11475436608657e-09	4.15524580485871e-07	--	-	-	-	-	-	-	-	-
Unigene0088445	0	0	0	33	38	50	0.00	0.00	0.00	2.72	3.35	3.27	0.001	3.11333333333333	11.6042443338759	2.1172367080835e-09	4.15524580485871e-07	TOP2	RLN08265.1 DNA topoisomerase 2 isoform X2 [Panicum miliaceum]	-	-	-	-	-	-	-
Unigene0000604	260	241	223	539	924	1297	4.31	4.48	3.68	9.68	17.78	18.50	4.15666666666667	15.32	1.88191733281644	2.16874228937949e-09	4.2440280829941e-07	--	XP_021304432.1 uncharacterized protein LOC110430791 isoform X1 [Sorghum bicolor]	-	-	-	-	-	-	-
Unigene0044084	0	0	0	11	239	340	0.00	0.00	0.00	0.61	14.15	14.92	0.001	9.89333333333333	13.272240970787	2.23169638404287e-09	4.35463776562417e-07	--	-	-	-	-	-	-	-	GO:0006355//regulation of transcription, DNA-templated
Unigene0028873	36	48	38	0	0	0	0.68	1.02	0.71	0.00	0.00	0.00	0.803333333333333	0.001	-9.64985493039617	2.25723769777348e-09	4.39181917467082e-07	--	XP_002441709.1 structure-specific endonuclease subunit slx1 [Sorghum bicolor]	-	-	-	-	-	-	-
Unigene0052644	86	54	61	0	0	1	3.06	2.15	2.16	0.00	0.00	0.03	2.45666666666667	0.01	-7.94055830837392	2.36186111257034e-09	4.582213583697e-07	--	XP_021318754.1 uncharacterized protein LOC8083452 isoform X2 [Sorghum bicolor]	-	-	-	-	-	-	-
Unigene0088142	1	2	2	44	35	101	0.02	0.05	0.04	0.97	0.83	1.77	0.0366666666666667	1.19	5.0203486453918	2.40599883767422e-09	4.65450786571669e-07	SDR2a	TKV98583.1 hypothetical protein SEVIR_9G584100v2 [Setaria viridis]	-	-	-	-	-	GO:0004316//3-oxoacyl-[acyl-carrier-protein] reductase (NADPH) activity;GO:0008667//2,3-dihydro-2,3-dihydroxybenzoate dehydrogenase activity;GO:0008678//2-deoxy-D-gluconate 3-dehydrogenase activity;GO:0016491//oxidoreductase activity;GO:0050662//coenzyme binding;GO:0051287//NAD binding	GO:0000272//polysaccharide catabolic process;GO:0006633//fatty acid biosynthetic process;GO:0055114//oxidation-reduction process
Unigene0014801	35	40	46	123	289	394	0.53	0.68	0.70	2.03	5.11	5.16	0.636666666666667	4.1	2.68701377219085	2.48259471515427e-09	4.78900300764617e-07	CRK12	XP_021302060.1 uncharacterized protein LOC8067139 isoform X1 [Sorghum bicolor]	Organismal Systems	Environmental adaptation	ko04626//Plant-pathogen interaction	K13457	GO:0005737//cytoplasm	GO:0003756//protein disulfide isomerase activity;GO:0004672//protein kinase activity;GO:0005515//protein binding;GO:0005524//ATP binding;GO:0015036//disulfide oxidoreductase activity	GO:0006457//protein folding;GO:0006468//protein phosphorylation;GO:0055114//oxidation-reduction process
Unigene0052916	200	222	104	25	28	34	7.57	9.42	3.92	1.02	1.23	1.11	6.97	1.12	-2.63765992381082	2.49541903618514e-09	4.79949793079168e-07	WRKY46	QBQ57665.1 transcription factor WRKY62 [Saccharum fulvum]	-	-	-	-	-	GO:0003700//transcription factor activity, sequence-specific DNA binding;GO:0043565//sequence-specific DNA binding	GO:0006355//regulation of transcription, DNA-templated
Unigene0018004	135	117	142	12	24	41	3.97	3.86	4.16	0.38	0.82	1.04	3.99666666666667	0.746666666666667	-2.42026102135662	2.50221206866069e-09	4.79949793079168e-07	PDC1	ACG41852.1 pyruvate decarboxylase isozyme 1 [Zea mays]	Metabolism;Metabolism;Metabolism	Global and overview maps;Global and overview maps;Carbohydrate metabolism	ko01100//Metabolic pathways;ko01110//Biosynthesis of secondary metabolites;ko00010//Glycolysis / Gluconeogenesis	K01568;K01568;K01568	GO:0005948//acetolactate synthase complex	GO:0000287//magnesium ion binding;GO:0003674//molecular_function;GO:0003824//catalytic activity;GO:0003984//acetolactate synthase activity;GO:0004737//pyruvate decarboxylase activity;GO:0005488//binding;GO:0009028//tartronate-semialdehyde synthase activity;GO:0016829//lyase activity;GO:0016830//carbon-carbon lyase activity;GO:0016831//carboxy-lyase activity;GO:0030976//thiamine pyrophosphate bind…	GO:0009097//isoleucine biosynthetic process;GO:0009099//valine biosynthetic process;GO:0009684//indoleacetic acid biosynthetic process;GO:0019529//taurine catabolic process
Unigene0027716	45	29	47	0	0	0	4.68	3.38	4.86	0.00	0.00	0.00	4.30666666666667	0.001	-12.0723559488601	2.55727785908838e-09	4.89126346217558e-07	MCM5	AQK75820.1 DNA replication licensing factor MCM5 [Zea mays]	Genetic Information Processing	Replication and repair	ko03030//DNA replication	K02209	GO:0000228//nuclear chromosome;GO:0000347//THO complex;GO:0000781//chromosome, telomeric region;GO:0000784//nuclear chromosome, telomeric region;GO:0000785//chromatin;GO:0005575//cellular_component;GO:0005622//intracellular;GO:0005623//cell;GO:0005634//nucleus;GO:0005654//nucleoplasm;GO:0005656//nuclear pre-replicative complex;GO:0005657//replication fork;GO:0005694//chromosome;GO:0005737//cytopl…	GO:0000166//nucleotide binding;GO:0003674//molecular_function;GO:0003676//nucleic acid binding;GO:0003677//DNA binding;GO:0003678//DNA helicase activity;GO:0003682//chromatin binding;GO:0003688//DNA replication origin binding;GO:0003690//double-stranded DNA binding;GO:0003824//catalytic activity;GO:0004386//helicase activity;GO:0005488//binding;GO:0005524//ATP binding;GO:0008144//drug binding;GO:…	GO:0000003//reproduction;GO:0000082//G1/S transition of mitotic cell cycle;GO:0000278//mitotic cell cycle;GO:0000280//nuclear division;GO:0000712//resolution of meiotic recombination intermediates;GO:0000724//double-strand break repair via homologous recombination;GO:0000725//recombinational repair;GO:0000727//double-strand break repair via break-induced replication;GO:0006139//nucleobase-contain…
Unigene0072238	1849	1554	2726	175	335	612	58.22	54.85	85.38	5.97	12.24	16.57	66.15	11.5933333333333	-2.51244572458061	2.64514158049446e-09	5.04506735982252e-07	--	OEL27020.1 hypothetical protein BAE44_0011962 [Dichanthelium oligosanthes]	-	-	-	-	-	GO:0005515//protein binding	-
Unigene0050961	143	142	160	9	32	22	3.23	3.60	3.60	0.22	0.84	0.43	3.47666666666667	0.496666666666667	-2.8073549220576	2.66702053652766e-09	5.07250824459976e-07	--	PUZ60736.1 hypothetical protein GQ55_4G176900 [Panicum hallii var. hallii] [Panicum hallii]	-	-	-	-	-	GO:0003676//nucleic acid binding;GO:0008270//zinc ion binding	-
Unigene0045097	65	56	36	171	199	259	2.06	1.99	1.13	5.86	7.31	7.05	1.72666666666667	6.74	1.96475899421646	2.85462537562438e-09	5.38052689612884e-07	FBA5	PUZ59997.1 hypothetical protein GQ55_4G087700 [Panicum hallii var. hallii] [Panicum hallii]	Metabolism;Metabolism;Metabolism;Metabolism;Metabolism;Metabolism;Metabolism;Metabolism	Global and overview maps;Global and overview maps;Global and overview maps;Global and overview maps;Carbohydrate metabolism;Energy metabolism;Carbohydrate metabolism;Carbohydrate metabolism	ko01100//Metabolic pathways;ko01110//Biosynthesis of secondary metabolites;ko01200//Carbon metabolism;ko01230//Biosynthesis of amino acids;ko00010//Glycolysis / Gluconeogenesis;ko00710//Carbon fixation in photosynthetic organisms;ko00030//Pentose phosphate pathway;ko00051//Fructose and mannose metabolism	K01623;K01623;K01623;K01623;K01623;K01623;K01623;K01623	-	GO:0004332//fructose-bisphosphate aldolase activity	GO:0006096//glycolytic process
Unigene0011382	0	0	0	22	86	89	0.00	0.00	0.00	5.08	21.27	16.31	0.001	14.22	13.7956338445068	2.85475813286453e-09	5.38052689612884e-07	--	-	-	-	-	-	-	-	-
Unigene0086481	173	146	193	54	41	75	4.32	4.08	4.79	1.46	1.19	1.61	4.39666666666667	1.42	-1.63051922902571	2.86075659455373e-09	5.38052689612884e-07	Os05g0583200	KAE8791540.1 zinc finger BED domain-containing protein RICESLEEPER 1-like [Hordeum vulgare]	-	-	-	-	-	GO:0003677//DNA binding;GO:0046983//protein dimerization activity	-
Unigene0100564	238	198	222	889	608	706	3.40	3.17	3.16	13.77	10.09	8.68	3.24333333333333	10.8466666666667	1.74170254089142	2.94258765433602e-09	5.5191043625329e-07	--	-	-	-	-	-	-	-	-
Unigene0016136	1	0	1	27	201	272	0.06	0.00	0.06	1.74	13.88	13.92	0.04	9.84666666666667	7.94349161004363	3.04357658129088e-09	5.69274935753106e-07	PATROL1	XP_021302992.1 uncharacterized protein LOC8071279 [Sorghum bicolor]	-	-	-	-	-	-	-
Unigene0016653	51	50	54	6	5	11	3.62	3.98	3.82	0.46	0.41	0.67	3.80666666666667	0.513333333333333	-2.89056039466794	3.26253299955679e-09	6.08547787512371e-07	--	OQU92278.1 hypothetical protein SORBI_3001G321600 [Sorghum bicolor]	-	-	-	-	-	-	-
Unigene0099412	622	669	288	13	48	75	38.52	46.44	17.74	0.87	3.45	3.99	34.2333333333333	2.77	-3.62744389443521	3.38834564056652e-09	6.30278832354721e-07	CYP71Z18	XP_002466860.2 ent-cassadiene C2-hydroxylase [Sorghum bicolor]	-	-	-	-	-	GO:0005506//iron ion binding;GO:0016705//oxidoreductase activity, acting on paired donors, with incorporation or reduction of molecular oxygen;GO:0020037//heme binding	GO:0055114//oxidation-reduction process
Unigene0031747	0	0	0	15	134	206	0.00	0.00	0.00	0.74	7.08	8.06	0.001	5.29333333333333	12.3699607913092	3.47416371708117e-09	6.44471646903695e-07	--	XP_002455723.2 glutathione S-transferase T3 [Sorghum bicolor]	-	-	-	-	-	-	-
Unigene0052929	1193	984	942	439	345	525	72.03	66.60	56.57	28.70	24.16	27.25	65.0666666666667	26.7033333333333	-1.28489880465574	3.56534325787314e-09	6.59578761331509e-07	PCNA	PWZ28993.1 Proliferating cell nuclear antigen, partial [Zea mays]	Genetic Information Processing;Genetic Information Processing;Genetic Information Processing;Genetic Information Processing	Replication and repair;Replication and repair;Replication and repair;Replication and repair	ko03420//Nucleotide excision repair;ko03030//DNA replication;ko03430//Mismatch repair;ko03410//Base excision repair	K04802;K04802;K04802;K04802	GO:0005886//plasma membrane;GO:0030896//checkpoint clamp complex	GO:0003677//DNA binding;GO:0015288//porin activity;GO:0030337//DNA polymerase processivity factor activity	GO:0000077//DNA damage checkpoint;GO:0006260//DNA replication;GO:0006275//regulation of DNA replication;GO:0055085//transmembrane transport
Unigene0094312	728	767	442	27	105	92	32.78	38.72	19.80	1.32	5.48	3.56	30.4333333333333	3.45333333333333	-3.13959085718503	3.63390283197788e-09	6.70430318393434e-07	SRG1	PWZ56692.1 Protein SRG1 [Zea mays]	-	-	-	-	-	GO:0016491//oxidoreductase activity	GO:0055114//oxidation-reduction process
Unigene0077674	46	27	47	0	0	0	3.21	2.11	3.27	0.00	0.00	0.00	2.86333333333333	0.001	-11.4834799153047	3.64493852889753e-09	6.70638975144356e-07	--	-	-	-	-	-	-	-	-
Unigene0011336	10	9	7	47	63	66	0.44	0.44	0.30	2.22	3.19	2.47	0.393333333333333	2.62666666666667	2.73940877009454	4.11696809814011e-09	7.55435753270919e-07	--	XP_022683181.1 uncharacterized protein LOC101755057 [Setaria italica]	-	-	-	-	-	GO:0003676//nucleic acid binding;GO:0008270//zinc ion binding	-
Unigene0083265	11	10	8	90	68	64	1.05	1.07	0.76	9.28	7.51	5.24	0.96	7.34333333333333	2.93532877825857	4.14074501778903e-09	7.57745147052643e-07	At1g64710	PWZ54964.1 Alcohol dehydrogenase-like 4 [Zea mays]	Metabolism;Metabolism;Metabolism;Metabolism;Metabolism	Global and overview maps;Global and overview maps;Carbohydrate metabolism;Lipid metabolism;Amino acid metabolism	ko01100//Metabolic pathways;ko01110//Biosynthesis of secondary metabolites;ko00010//Glycolysis / Gluconeogenesis;ko00071//Fatty acid degradation;ko00350//Tyrosine metabolism	K00001;K00001;K00001;K00001;K00001	-	GO:0004024//alcohol dehydrogenase activity, zinc-dependent;GO:0016491//oxidoreductase activity;GO:0050607//mycothiol-dependent formaldehyde dehydrogenase activity;GO:0051287//NAD binding;GO:0051903//S-(hydroxymethyl)glutathione dehydrogenase activity	GO:0006113//fermentation;GO:0009404//toxin metabolic process;GO:0010127//mycothiol-dependent detoxification;GO:0019439//aromatic compound catabolic process;GO:0055114//oxidation-reduction process
Unigene0051258	51	59	40	4	4	7	3.60	4.67	2.81	0.31	0.33	0.42	3.69333333333333	0.353333333333333	-3.38582171148599	4.23847130904361e-09	7.71458746946328e-07	--	-	-	-	-	-	-	-	-
Unigene0043297	1	0	0	38	112	103	0.09	0.00	0.00	3.69	11.65	7.94	0.03	7.76	8.01495034146597	4.50142333899535e-09	8.1712298353897e-07	--	ACS88375.1 retrotransposon protein [Coix lacryma-jobi]	-	-	-	-	-	-	-
Unigene0070109	70	72	83	187	166	245	2.02	2.33	2.39	5.85	5.57	6.09	2.24666666666667	5.83666666666667	1.3773585872517	4.5449409386344e-09	8.20941417844186e-07	--	PUZ58214.1 hypothetical protein GQ55_5G491500 [Panicum hallii var. hallii] [Panicum hallii]	-	-	-	-	-	GO:0005515//protein binding	-
Unigene0036269	37	47	32	0	0	0	2.85	4.06	2.46	0.00	0.00	0.00	3.12333333333333	0.001	-11.6088708318254	4.54670770047659e-09	8.20941417844186e-07	--	XP_025813482.1 uncharacterized protein LOC112890832 [Panicum hallii]	-	-	-	-	-	-	-
Unigene0073717	60	47	103	0	0	1	9.73	8.54	16.61	0.00	0.00	0.14	11.6266666666667	0.0466666666666667	-7.96082940271933	4.60421954652142e-09	8.29114631051645e-07	--	-	-	-	-	-	-	-	-
Unigene0014320	81	105	93	227	232	341	4.88	7.09	5.57	14.81	16.22	17.67	5.84666666666667	16.2333333333333	1.47327302452497	4.68407266651013e-09	8.41256965986034e-07	--	-	-	-	-	-	-	-	-
Unigene0003222	79	78	49	0	0	2	2.93	3.24	1.81	0.00	0.00	0.06	2.66	0.02	-7.05528243550119	4.78193510925764e-09	8.56560963790278e-07	--	-	-	-	-	-	-	-	-
Unigene0055031	2	0	0	40	119	120	0.08	0.00	0.00	1.78	5.68	4.25	0.0266666666666667	3.90333333333333	7.19352536050121	4.91048670143318e-09	8.76986071156421e-07	--	XP_002460068.2 probable WRKY transcription factor 17 [Sorghum bicolor]	-	-	-	-	-	GO:0003700//transcription factor activity, sequence-specific DNA binding;GO:0043565//sequence-specific DNA binding	GO:0006355//regulation of transcription, DNA-templated
Unigene0016587	54	36	30	0	0	0	2.46	1.84	1.36	0.00	0.00	0.00	1.88666666666667	0.001	-10.8816238369981	4.92186721173611e-09	8.76986071156421e-07	--	-	-	-	-	-	-	-	-
Unigene0055529	36	39	33	0	0	0	5.04	6.13	4.60	0.00	0.00	0.00	5.25666666666667	0.001	-12.3599325389567	4.98155350945307e-09	8.85291355830862e-07	--	XP_021316835.1 uncharacterized protein LOC8059968 [Sorghum bicolor]	-	-	-	-	-	-	-
Unigene0052952	352	302	392	689	632	828	4.33	4.16	4.80	9.18	9.02	8.75	4.43	8.98333333333333	1.01994416836369	5.02182654507294e-09	8.90112182042785e-07	PDIL1-4	XP_002453113.1 protein disulfide isomerase-like 1-4 isoform X1 [Sorghum bicolor]	Genetic Information Processing	Folding, sorting and degradation	ko04141//Protein processing in endoplasmic reticulum	K09580	GO:0005575//cellular_component;GO:0005576//extracellular region;GO:0005618//cell wall;GO:0005622//intracellular;GO:0005623//cell;GO:0005634//nucleus;GO:0005737//cytoplasm;GO:0005739//mitochondrion;GO:0005773//vacuole;GO:0005774//vacuolar membrane;GO:0005783//endoplasmic reticulum;GO:0005788//endoplasmic reticulum lumen;GO:0009507//chloroplast;GO:0009536//plastid;GO:0012505//endomembrane system;GO…	GO:0003674//molecular_function;GO:0003756//protein disulfide isomerase activity;GO:0003824//catalytic activity;GO:0015036//disulfide oxidoreductase activity;GO:0016667//oxidoreductase activity, acting on a sulfur group of donors;GO:0016853//isomerase activity;GO:0016860//intramolecular oxidoreductase activity;GO:0016864//intramolecular oxidoreductase activity, transposing S-S bonds	GO:0006457//protein folding;GO:0006790//sulfur compound metabolic process;GO:0006950//response to stress;GO:0006979//response to oxidative stress;GO:0008150//biological_process;GO:0009987//cellular process;GO:0019725//cellular homeostasis;GO:0033554//cellular response to stress;GO:0034976//response to endoplasmic reticulum stress;GO:0042592//homeostatic process;GO:0045454//cell redox homeostasis;…
Unigene0072815	34	31	43	0	0	0	3.18	3.25	4.00	0.00	0.00	0.00	3.47666666666667	0.001	-11.763489036686	5.10720979470853e-09	9.02882684046787e-07	--	-	-	-	-	-	-	-	-
Unigene0079130	56	45	46	1	6	5	12.34	11.12	10.08	0.24	1.53	0.95	11.18	0.906666666666667	-3.62420413231401	5.93249245110577e-09	1.04604982128104e-06	--	XP_021317519.1 uncharacterized protein LOC8076351 isoform X1 [Sorghum bicolor]	-	-	-	-	-	-	-
Unigene0098468	479	308	337	112	66	87	10.99	7.92	7.69	2.78	1.76	1.72	8.86666666666667	2.08666666666667	-2.08719168345593	5.95675165816396e-09	1.04759921564318e-06	RNR1	XP_002453000.1 ribonucleoside-diphosphate reductase large subunit [Sorghum bicolor]	Metabolism;Metabolism;Metabolism;Metabolism	Global and overview maps;Nucleotide metabolism;Metabolism of other amino acids;Nucleotide metabolism	ko01100//Metabolic pathways;ko00230//Purine metabolism;ko00480//Glutathione metabolism;ko00240//Pyrimidine metabolism	K10807;K10807;K10807;K10807	GO:0005971//ribonucleoside-diphosphate reductase complex	GO:0004748//ribonucleoside-diphosphate reductase activity, thioredoxin disulfide as acceptor;GO:0005524//ATP binding	GO:0006260//DNA replication;GO:0009265//2'-deoxyribonucleotide biosynthetic process;GO:0055114//oxidation-reduction process
Unigene0071520	96	134	134	304	313	453	5.06	7.92	7.02	17.34	19.13	20.52	6.66666666666667	18.9966666666667	1.51070879267951	6.10359612058619e-09	1.07064349670666e-06	CYP72A68	XP_002455991.1 cytochrome P450 72A13 [Sorghum bicolor]	-	-	-	-	-	GO:0005506//iron ion binding;GO:0016705//oxidoreductase activity, acting on paired donors, with incorporation or reduction of molecular oxygen;GO:0020037//heme binding	GO:0055114//oxidation-reduction process
Unigene0003027	252	248	371	14	54	50	3.46	3.82	5.07	0.21	0.86	0.59	4.11666666666667	0.553333333333333	-2.89525589512512	6.17950806920817e-09	1.08115842857368e-06	Os03g0733400	XP_021306439.1 zinc finger BED domain-containing protein RICESLEEPER 2-like [Sorghum bicolor]	-	-	-	-	-	GO:0003676//nucleic acid binding;GO:0003677//DNA binding;GO:0004523//RNA-DNA hybrid ribonuclease activity;GO:0046983//protein dimerization activity	-
Unigene0008430	0	0	0	21	56	83	0.00	0.00	0.00	3.31	9.45	10.38	0.001	7.71333333333333	12.9131387432737	6.36868062385538e-09	1.11138401123872e-06	--	ACS88375.1 retrotransposon protein [Coix lacryma-jobi]	-	-	-	-	-	-	-
Unigene0067637	5	2	3	28	95	115	0.18	0.08	0.11	1.11	4.02	3.61	0.123333333333333	2.91333333333333	4.56203610387165	6.39667468687125e-09	1.11339960507292e-06	PSI3	KXG27905.1 hypothetical protein SORBI_3005G061500 [Sorghum bicolor]	-	-	-	-	-	GO:0004672//protein kinase activity;GO:0005524//ATP binding	GO:0006468//protein phosphorylation;GO:0045927//positive regulation of growth
Unigene0095217	99	87	96	203	257	418	2.51	2.48	2.43	5.58	7.57	9.13	2.47333333333333	7.42666666666667	1.58625814071923	6.74528442105940e-09	1.17106785350131e-06	HCF173	AGT17112.1 hypothetical protein SHCRBa_170_G03_R_920 [Saccharum hybrid cultivar R570]	-	-	-	-	-	GO:0003824//catalytic activity;GO:0003854//3-beta-hydroxy-delta5-steroid dehydrogenase activity;GO:0016616//oxidoreductase activity, acting on the CH-OH group of donors, NAD or NADP as acceptor;GO:0016757//transferase activity, transferring glycosyl groups	GO:0005975//carbohydrate metabolic process;GO:0006694//steroid biosynthetic process;GO:0055114//oxidation-reduction process
Unigene0087820	237	259	228	481	523	624	18.77	23.00	17.96	41.25	48.05	42.49	19.91	43.93	1.14171327837226	6.88779708595825e-09	1.19275154192621e-06	--	XP_021315215.1 uncharacterized protein LOC110434813 [Sorghum bicolor]	-	-	-	-	-	-	-
Unigene0016681	686	533	1270	29	114	120	38.55	33.58	70.99	1.76	7.43	5.80	47.7066666666667	4.99666666666667	-3.25515300410405	6.92968101642108e-09	1.19694329576749e-06	SOT17	XP_002459152.1 cytosolic sulfotransferase 17 [Sorghum bicolor]	-	-	-	-	-	GO:0008146//sulfotransferase activity	-
Unigene0011006	321	298	385	1094	806	971	7.84	8.16	9.36	28.95	22.85	20.40	8.45333333333333	24.0666666666667	1.50944409163513	7.1327561747304e-09	1.2288849563227e-06	--	XP_020399034.1 uncharacterized protein LOC103645288 [Zea mays]	-	-	-	-	-	-	-
Unigene0082904	4	8	6	9	1207	1411	0.10	0.22	0.15	0.24	34.63	30.00	0.156666666666667	21.6233333333333	7.10874687180071	7.21768550488547e-09	1.24036108591444e-06	SDS	XP_002441432.1 uncharacterized protein LOC8085902 [Sorghum bicolor]	-	-	-	-	-	-	-
Unigene0008584	15	16	15	55	119	148	0.90	1.08	0.90	3.59	8.32	7.67	0.96	6.52666666666667	2.76524004816138	7.29579844253255e-09	1.2506106753049e-06	--	ACS88375.1 retrotransposon protein [Coix lacryma-jobi]	-	-	-	-	-	GO:0003676//nucleic acid binding;GO:0004523//RNA-DNA hybrid ribonuclease activity	-
Unigene0091520	367	306	369	148	152	219	12.28	11.48	12.28	5.36	5.90	6.30	12.0133333333333	5.85333333333333	-1.03730616627818	7.37689275307513e-09	1.26131826115648e-06	At4g21705	XP_002438963.1 pentatricopeptide repeat-containing protein At4g21705, mitochondrial [Sorghum bicolor]	-	-	-	-	-	-	-
Unigene0017214	49	45	48	1	0	5	1.54	1.58	1.50	0.03	0.00	0.14	1.54	0.0566666666666667	-4.76428620016572	7.7717488695036e-09	1.3254844942197e-06	At5g03700	XP_002441830.1 PAN domain-containing protein At5g03700 [Sorghum bicolor]	-	-	-	-	-	-	GO:0048544//recognition of pollen
Unigene0054805	61	69	35	2	2	0	4.23	5.37	2.42	0.15	0.16	0.00	4.00666666666667	0.103333333333333	-5.27702487032432	8.48836574716675e-09	1.4364381185487e-06	Os03g0693900	XP_002464052.1 germin-like protein 3-5 [Sorghum bicolor]	-	-	-	-	-	-	-
Unigene0085714	31	35	35	0	0	0	2.41	3.06	2.71	0.00	0.00	0.00	2.72666666666667	0.001	-11.412922627108	8.49131435422116e-09	1.4364381185487e-06	--	-	-	-	-	-	-	-	-
Unigene0001288	4	3	3	30	44	74	0.50	0.42	0.37	4.06	6.38	7.96	0.43	6.13333333333333	3.83426279552112	8.50716574662198e-09	1.4364381185487e-06	--	-	-	-	-	-	-	-	-
Unigene0033379	83	69	73	161	181	222	1.89	1.76	1.65	3.96	4.77	4.34	1.76666666666667	4.35666666666667	1.30219487634487	8.73154802673651e-09	1.47065767498085e-06	OSA15	AGT16710.1 ATA15 protein [Saccharum hybrid cultivar R570]	-	-	-	-	-	-	-
Unigene0061036	44	25	39	0	0	0	5.07	3.23	4.47	0.00	0.00	0.00	4.25666666666667	0.001	-12.0555084038689	8.87838088060466e-09	1.49167814155052e-06	--	-	-	-	-	-	-	-	-
Unigene0003964	16	8	16	56	196	203	0.45	0.25	0.44	1.69	6.34	4.87	0.38	4.3	3.50026533614587	1.02098054435945e-08	1.71112801183253e-06	--	-	-	-	-	-	-	-	-
Unigene0092909	198	180	154	32	58	56	5.49	5.60	4.25	0.96	1.87	1.34	5.11333333333333	1.39	-1.87917919405827	1.05790023960719e-08	1.76862635366822e-06	CYP710A1	XP_002454955.1 cytochrome P450 710A1 [Sorghum bicolor]	Metabolism;Metabolism;Metabolism	Global and overview maps;Global and overview maps;Lipid metabolism	ko01100//Metabolic pathways;ko01110//Biosynthesis of secondary metabolites;ko00100//Steroid biosynthesis	K09832;K09832;K09832	GO:0005575//cellular_component;GO:0005622//intracellular;GO:0005623//cell;GO:0005737//cytoplasm;GO:0005783//endoplasmic reticulum;GO:0012505//endomembrane system;GO:0016020//membrane;GO:0016021//integral component of membrane;GO:0031224//intrinsic component of membrane;GO:0043226//organelle;GO:0043227//membrane-bounded organelle;GO:0043229//intracellular organelle;GO:0043231//intracellular membra…	GO:0000249//C-22 sterol desaturase activity;GO:0003674//molecular_function;GO:0003824//catalytic activity;GO:0004497//monooxygenase activity;GO:0005488//binding;GO:0005506//iron ion binding;GO:0016491//oxidoreductase activity;GO:0016705//oxidoreductase activity, acting on paired donors, with incorporation or reduction of molecular oxygen;GO:0016717//oxidoreductase activity, acting on paired donor…	GO:0006066//alcohol metabolic process;GO:0006629//lipid metabolic process;GO:0006694//steroid biosynthetic process;GO:0006696//ergosterol biosynthetic process;GO:0008150//biological_process;GO:0008152//metabolic process;GO:0008202//steroid metabolic process;GO:0008204//ergosterol metabolic process;GO:0008610//lipid biosynthetic process;GO:0009058//biosynthetic process;GO:0009987//cellular process…
Unigene0005173	70	37	47	5	2	6	2.44	1.45	1.63	0.19	0.08	0.18	1.84	0.15	-3.61667136044849	1.06171818853351e-08	1.77063736028117e-06	--	AQK41115.1 hAT transposon superfamily protein [Zea mays]	-	-	-	-	-	GO:0003677//DNA binding	-
Unigene0001853	869	769	837	1440	2187	2740	30.06	29.82	28.79	53.93	87.74	81.47	29.5566666666667	74.38	1.33143117314217	1.11138226659936e-08	1.84890864592571e-06	AtMg01250	XP_021318754.1 uncharacterized protein LOC8083452 isoform X2 [Sorghum bicolor]	-	-	-	-	-	GO:0003964//RNA-directed DNA polymerase activity	GO:0000373//Group II intron splicing
Unigene0082742	293	301	317	129	140	178	8.20	9.45	8.83	3.91	4.55	4.29	8.82666666666667	4.25	-1.054405875061	1.18823800145018e-08	1.97192173627917e-06	--	RLN12347.1 hypothetical protein C2845_PM09G12380 [Panicum miliaceum]	-	-	-	-	-	-	-
Unigene0029136	2	7	12	43	548	351	0.04	0.15	0.23	0.90	12.31	5.84	0.14	6.35	5.50325785960192	1.2125772577504e-08	2.00739348520837e-06	--	KAA0061363.1 peroxidase 64 [Cucumis melo var. makuwa] [Cucumis melo]	-	-	-	-	-	-	-
Unigene0035534	2413	1982	2905	1073	862	1247	84.63	77.92	101.34	40.75	35.07	37.60	87.9633333333333	37.8066666666667	-1.21826161996638	1.2220524241444e-08	2.01814506308275e-06	GAPC3	AQK72381.1 glyceraldehyde-3-phosphate dehydrogenase4 [Zea mays]	Metabolism;Metabolism;Metabolism;Metabolism;Metabolism;Metabolism	Global and overview maps;Global and overview maps;Global and overview maps;Global and overview maps;Carbohydrate metabolism;Energy metabolism	ko01100//Metabolic pathways;ko01110//Biosynthesis of secondary metabolites;ko01200//Carbon metabolism;ko01230//Biosynthesis of amino acids;ko00010//Glycolysis / Gluconeogenesis;ko00710//Carbon fixation in photosynthetic organisms	K00134;K00134;K00134;K00134;K00134;K00134	GO:0005575//cellular_component;GO:0005622//intracellular;GO:0005623//cell;GO:0005737//cytoplasm;GO:0044424//intracellular part;GO:0044464//cell part	GO:0000166//nucleotide binding;GO:0003674//molecular_function;GO:0003824//catalytic activity;GO:0004073//aspartate-semialdehyde dehydrogenase activity;GO:0004365//glyceraldehyde-3-phosphate dehydrogenase (NAD+) (phosphorylating) activity;GO:0005488//binding;GO:0008839//4-hydroxy-tetrahydrodipicolinate reductase;GO:0016491//oxidoreductase activity;GO:0016620//oxidoreductase activity, acting on the…	GO:0005975//carbohydrate metabolic process;GO:0005996//monosaccharide metabolic process;GO:0006006//glucose metabolic process;GO:0006082//organic acid metabolic process;GO:0006090//pyruvate metabolic process;GO:0006091//generation of precursor metabolites and energy;GO:0006094//gluconeogenesis;GO:0006096//glycolytic process;GO:0006139//nucleobase-containing compound metabolic process;GO:0006163//…
Unigene0074204	86	99	124	294	1508	1681	4.78	6.17	6.86	17.71	97.30	80.39	5.93666666666667	65.1333333333333	3.45567104575413	1.22513917487929e-08	2.01831991221173e-06	--	RCV17282.1 hypothetical protein SETIT_3G207600v2 [Setaria italica]	-	-	-	-	-	-	-
Unigene0043874	27	35	39	0	0	0	2.35	3.41	3.37	0.00	0.00	0.00	3.04333333333333	0.001	-11.5714366441504	1.23948858792328e-08	2.03700322329363e-06	--	-	-	-	-	-	-	-	-
Unigene0001003	254	257	281	445	553	687	5.53	6.27	6.08	10.49	13.96	12.85	5.96	12.4333333333333	1.06082889395928	1.24994283340629e-08	2.04921015271445e-06	--	AAD27566.1 TNP2-like protein [Sorghum bicolor]	-	-	-	-	-	GO:0008270//zinc ion binding	-
Unigene0079128	2059	1367	1508	590	687	748	167.77	124.87	122.22	52.05	64.94	52.40	138.286666666667	56.4633333333333	-1.29227585488569	1.29811394329094e-08	2.12304340546586e-06	GSTU17	XP_002465036.1 glutathione S-transferase U17 [Sorghum bicolor]	Metabolism;Metabolism	Global and overview maps;Metabolism of other amino acids	ko01100//Metabolic pathways;ko00480//Glutathione metabolism	K00799;K00799	-	GO:0005515//protein binding;GO:0016034//maleylacetoacetate isomerase activity	GO:0006559//L-phenylalanine catabolic process;GO:0006572//tyrosine catabolic process;GO:0006749//glutathione metabolic process
Unigene0077606	243	271	143	30	42	63	8.82	11.03	5.16	1.18	1.77	1.97	8.33666666666667	1.64	-2.34577483684173	1.36337092661597e-08	2.22439715831905e-06	CYP92C6	AGT17103.1 flavonoid 3-monooxygenase [Saccharum hybrid cultivar R570]	Metabolism;Metabolism;Metabolism	Global and overview maps;Global and overview maps;Metabolism of terpenoids and polyketides	ko01100//Metabolic pathways;ko01110//Biosynthesis of secondary metabolites;ko00905//Brassinosteroid biosynthesis	K20623;K20623;K20623	-	GO:0005506//iron ion binding;GO:0016705//oxidoreductase activity, acting on paired donors, with incorporation or reduction of molecular oxygen;GO:0020037//heme binding	GO:0055114//oxidation-reduction process
Unigene0015916	85	66	76	14	13	7	3.35	2.92	2.98	0.60	0.59	0.24	3.08333333333333	0.476666666666667	-2.69343821862528	1.42170734227991e-08	2.31399957784689e-06	CBP60C	XP_002445392.1 protein SAR DEFICIENT 1 [Sorghum bicolor]	-	-	-	-	-	GO:0005516//calmodulin binding	-
Unigene0006685	235	172	208	79	66	79	10.59	8.69	9.32	3.85	3.45	3.06	9.53333333333333	3.45333333333333	-1.4649911439792	1.51278316163303e-08	2.45521011090586e-06	--	-	-	-	-	-	-	-	-
Unigene0034022	36	25	36	0	0	0	1.83	1.42	1.82	0.00	0.00	0.00	1.69	0.001	-10.7228075311695	1.51571848108619e-08	2.45521011090586e-06	--	OEL12726.1 hypothetical protein BAE44_0026254 [Dichanthelium oligosanthes]	-	-	-	-	-	-	-
Unigene0009657	0	0	0	30	28	39	0.00	0.00	0.00	1.33	1.33	1.38	0.001	1.34666666666667	10.395177076918	1.61154926776447e-08	2.60420977019247e-06	--	KAF0898535.1 hypothetical protein E2562_008127 [Oryza meyeriana var. granulata] [Oryza meyeriana]	-	-	-	-	-	-	-
Unigene0004848	37	24	32	114	89	136	2.58	1.88	2.22	8.60	7.20	8.15	2.22666666666667	7.98333333333333	1.84210564814949	1.69738235760753e-08	2.73638242979162e-06	--	-	-	-	-	-	-	GO:0003723//RNA binding	-
Unigene0012021	191	168	175	329	320	455	14.80	14.60	13.49	27.61	28.77	30.32	14.2966666666667	28.9	1.01539067747364	1.71731508596703e-08	2.76194031248792e-06	--	XP_002466966.1 uncharacterized protein LOC8065870 [Sorghum bicolor]	-	-	-	-	GO:0005575//cellular_component;GO:0005622//intracellular;GO:0005623//cell;GO:0005737//cytoplasm;GO:0005783//endoplasmic reticulum;GO:0005789//endoplasmic reticulum membrane;GO:0012505//endomembrane system;GO:0016020//membrane;GO:0016021//integral component of membrane;GO:0031224//intrinsic component of membrane;GO:0031984//organelle subcompartment;GO:0042175//nuclear outer membrane-endoplasmic re…	-	GO:0000003//reproduction;GO:0001555//oocyte growth;GO:0002252//immune effector process;GO:0002376//immune system process;GO:0002443//leukocyte mediated immunity;GO:0002444//myeloid leukocyte mediated immunity;GO:0002446//neutrophil mediated immunity;GO:0002520//immune system development;GO:0002521//leukocyte differentiation;GO:0002573//myeloid leukocyte differentiation;GO:0002791//regulation of p…
Unigene0008267	0	0	0	32	27	38	0.00	0.00	0.00	0.63	0.57	0.59	0.001	0.596666666666667	9.22078137143046	1.7377778407878e-08	2.78822748393131e-06	--	XP_002447475.2 uncharacterized protein LOC8066014 [Sorghum bicolor]	-	-	-	-	-	-	-
Unigene0019222	296	267	445	98	57	72	8.23	8.32	12.30	2.95	1.84	1.72	9.61666666666667	2.17	-2.14784187036721	1.77201121729049e-08	2.83643280169082e-06	CBF5	TKW36078.1 hypothetical protein SEVIR_2G416800v2 [Setaria viridis]	Genetic Information Processing	Translation	ko03008//Ribosome biogenesis in eukaryotes	K11131	-	GO:0003723//RNA binding;GO:0004730//pseudouridylate synthase activity	GO:0006396//RNA processing;GO:0006400//tRNA modification
Unigene0049920	602	478	527	199	252	321	16.84	14.99	14.67	6.03	8.18	7.72	15.5	7.31	-1.08432490420916	1.80972820494434e-08	2.88997375067397e-06	BZIP24	NP_001142351.1 uncharacterized protein LOC100274522 [Zea mays]	-	-	-	-	-	GO:0003700//transcription factor activity, sequence-specific DNA binding	GO:0006355//regulation of transcription, DNA-templated
Unigene0059452	0	2	2	51	32	53	0.00	0.13	0.11	3.15	2.12	2.60	0.08	2.62333333333333	5.03525732478633	1.82763938545561e-08	2.91170906234856e-06	--	-	-	-	-	-	-	GO:0003677//DNA binding	GO:0006355//regulation of transcription, DNA-templated
Unigene0063856	923	605	1314	243	271	312	31.27	22.98	44.29	8.92	10.65	9.09	32.8466666666667	9.55333333333333	-1.78167086205004	1.85884393931052e-08	2.95447099264732e-06	UPS1	XP_002443229.1 ureide permease 2 [Sorghum bicolor]	-	-	-	-	GO:0016021//integral component of membrane	GO:0015144//carbohydrate transmembrane transporter activity	GO:0034219//carbohydrate transmembrane transport;GO:0071705//nitrogen compound transport
Unigene0038730	33	27	32	0	0	0	3.35	3.08	3.23	0.00	0.00	0.00	3.22	0.001	-11.652844973002	1.86856077377599e-08	2.96295975249646e-06	--	AAP52546.1 retrotransposon protein, putative, Ty1-copia subclass [Oryza sativa Japonica Group]	-	-	-	-	-	-	-
Unigene0070898	468	496	474	211	157	219	87.70	104.19	88.35	42.81	34.13	35.28	93.4133333333333	37.4066666666667	-1.32033307533198	1.89434812970542e-08	2.99683218491179e-06	TUBA1	VAH94817.1 unnamed protein product [Triticum turgidum subsp. durum] [Triticum turgidum]	Cellular Processes	Transport and catabolism	ko04145//Phagosome	K07374	-	-	-
Unigene0003057	56	43	48	1	0	0	1.26	1.08	1.07	0.02	0.00	0.00	1.13666666666667	0.00666666666666667	-7.41362792902418	1.95747158094859e-08	3.08947420220159e-06	--	-	-	-	-	-	-	-	-
Unigene0062337	0	3	0	58	42	57	0.00	0.18	0.00	3.39	2.63	2.64	0.06	2.88666666666667	5.58829821328442	1.96286003375065e-08	3.09077418663309e-06	--	VAI54202.1 unnamed protein product [Triticum turgidum subsp. durum] [Triticum turgidum]	Genetic Information Processing	Translation	ko03010//Ribosome	K02926	GO:0005840//ribosome;GO:0022625//cytosolic large ribosomal subunit	GO:0003735//structural constituent of ribosome	GO:0006412//translation
Unigene0029662	55	69	55	0	6	2	2.03	2.86	2.02	0.00	0.26	0.06	2.30333333333333	0.106666666666667	-4.43254190038825	2.00296319750276e-08	3.14660406356645e-06	--	-	-	-	-	-	-	-	-
Unigene0095976	46	48	48	0	3	0	1.40	1.64	1.45	0.00	0.11	0.00	1.49666666666667	0.0366666666666667	-5.35114001610385	2.0116166874284e-08	3.15288320113633e-06	--	-	-	-	-	-	-	-	-
Unigene0094272	175	144	164	351	716	977	7.27	6.70	6.77	15.78	34.49	34.88	6.91333333333333	28.3833333333333	2.03759063575268	2.09289634914075e-08	3.27270020563444e-06	--	-	-	-	-	-	-	-	-
Unigene0084688	539	366	398	84	23	80	12.85	9.78	9.44	2.17	0.64	1.64	10.69	1.48333333333333	-2.84934711258789	2.10533196060146e-08	3.28456040830333e-06	ROA1	AQK94453.1 Putative mini-chromosome maintenance (MCM) complex protein family [Zea mays]	Genetic Information Processing	Replication and repair	ko03030//DNA replication	K02541	GO:0010007//magnesium chelatase complex	GO:0003677//DNA binding;GO:0005524//ATP binding;GO:0008134//transcription factor binding;GO:0016851//magnesium chelatase activity;GO:0016887//ATPase activity	GO:0006355//regulation of transcription, DNA-templated;GO:0015995//chlorophyll biosynthetic process;GO:0032508//DNA duplex unwinding
Unigene0041932	231	172	267	445	500	627	2.50	2.09	2.87	5.21	6.28	5.83	2.48666666666667	5.77333333333333	1.21519139447148	2.16425912438865e-08	3.36100507002823e-06	--	-	-	-	-	-	GO:0019028//viral capsid	GO:0005198//structural molecule activity	-
Unigene0000077	1037	1015	943	2304	1782	3083	11.12	12.20	10.05	26.74	22.16	28.41	11.1233333333333	25.77	1.21210335139846	2.21302661210588e-08	3.42887457389192e-06	At2g23790	XP_002466985.1 calcium uniporter protein 2, mitochondrial [Sorghum bicolor]	-	-	-	-	-	-	-
Unigene0093692	43	47	39	109	153	233	2.01	2.47	1.82	5.53	8.31	9.38	2.1	7.74	1.88194423847829	2.25089637125592e-08	3.47958772605861e-06	SCPL26	XP_021316478.1 P-(S)-hydroxymandelonitrile lyase-like [Sorghum bicolor]	Metabolism;Metabolism;Metabolism	Global and overview maps;Global and overview maps;Metabolism of other amino acids	ko01100//Metabolic pathways;ko01110//Biosynthesis of secondary metabolites;ko00460//Cyanoamino acid metabolism	K08249;K08249;K08249	-	GO:0004185//serine-type carboxypeptidase activity	GO:0006508//proteolysis
Unigene0093948	114	97	62	3	14	9	1.87	1.78	1.01	0.05	0.27	0.13	1.55333333333333	0.15	-3.3723330483246	2.38327159407902e-08	3.67582998550105e-06	RLP41	TKW20815.1 hypothetical protein SEVIR_4G113600v2 [Setaria viridis]	-	-	-	-	-	GO:0005515//protein binding	-
Unigene0008347	26	33	33	0	0	0	0.95	1.35	1.20	0.00	0.00	0.00	1.16666666666667	0.001	-10.1881767059985	2.47553785797334e-08	3.80945892785266e-06	--	TKV97761.1 hypothetical protein SEVIR_9G516800v2 [Setaria viridis]	-	-	-	-	-	-	-
Unigene0076579	0	0	0	23	29	49	0.00	0.00	0.00	3.60	4.86	6.09	0.001	4.85	12.2437690319619	2.60838942352377e-08	4.00479454597213e-06	--	-	-	-	-	-	-	-	-
Unigene0099473	527	443	461	120	39	83	12.71	11.97	11.05	3.13	1.09	1.72	11.91	1.98	-2.5886010777845	2.67350109626577e-08	4.09547705264839e-06	MCM7	XP_021301920.1 DNA replication licensing factor MCM7 [Sorghum bicolor]	Genetic Information Processing	Replication and repair	ko03030//DNA replication	K02210	GO:0010007//magnesium chelatase complex	GO:0003677//DNA binding;GO:0005524//ATP binding;GO:0016851//magnesium chelatase activity;GO:0016887//ATPase activity	GO:0015995//chlorophyll biosynthetic process;GO:0032508//DNA duplex unwinding
Unigene0086690	0	1	0	37	55	59	0.00	0.14	0.00	4.92	7.83	6.22	0.0466666666666667	6.32333333333333	7.08214904135387	2.83531642034614e-08	4.31407729225207e-06	--	-	-	-	-	-	-	-	-
Unigene0095960	8	19	12	78	65	113	0.27	0.73	0.41	2.89	2.58	3.32	0.47	2.93	2.64016800274461	2.90817298686189e-08	4.41501086922493e-06	KCS1	PWZ54232.1 3-ketoacyl-CoA synthase 1 [Zea mays]	Metabolism;Metabolism;Organismal Systems;Metabolism	Global and overview maps;Global and overview maps;Environmental adaptation;Lipid metabolism	ko01100//Metabolic pathways;ko01110//Biosynthesis of secondary metabolites;ko04626//Plant-pathogen interaction;ko00062//Fatty acid elongation	K15397;K15397;K15397;K15397	GO:0016020//membrane	GO:0004315//3-oxoacyl-[acyl-carrier-protein] synthase activity;GO:0016747//transferase activity, transferring acyl groups other than amino-acyl groups	GO:0006633//fatty acid biosynthetic process
Unigene0084298	1	1	0	47	46	55	0.13	0.14	0.00	6.39	6.70	5.94	0.09	6.34333333333333	6.13917234411055	2.92024515033536e-08	4.42342010926301e-06	--	RLM69242.1 hypothetical protein C2845_PM17G04490 [Panicum miliaceum]	-	-	-	-	-	-	-
Unigene0093037	33	24	32	0	0	0	6.01	4.90	5.80	0.00	0.00	0.00	5.57	0.001	-12.4434616122274	2.97243159470006e-08	4.49241899208809e-06	--	-	-	-	-	-	-	-	-
Unigene0086072	74	63	63	140	183	253	5.59	5.34	4.74	11.46	16.05	16.45	5.22333333333333	14.6533333333333	1.48818620647665	3.03468503889259e-08	4.5661219844084e-06	At1g34300	XP_002463561.1 G-type lectin S-receptor-like serine/threonine-protein kinase At1g34300 [Sorghum bicolor]	-	-	-	-	GO:0005575//cellular_component;GO:0005623//cell;GO:0005886//plasma membrane;GO:0016020//membrane;GO:0016021//integral component of membrane;GO:0031224//intrinsic component of membrane;GO:0044425//membrane part;GO:0044464//cell part;GO:0071944//cell periphery	GO:0000166//nucleotide binding;GO:0003674//molecular_function;GO:0003824//catalytic activity;GO:0004672//protein kinase activity;GO:0004674//protein serine/threonine kinase activity;GO:0005488//binding;GO:0005515//protein binding;GO:0005516//calmodulin binding;GO:0005524//ATP binding;GO:0008144//drug binding;GO:0016301//kinase activity;GO:0016740//transferase activity;GO:0016772//transferase acti…	GO:0000003//reproduction;GO:0006464//cellular protein modification process;GO:0006468//protein phosphorylation;GO:0006793//phosphorus metabolic process;GO:0006796//phosphate-containing compound metabolic process;GO:0006807//nitrogen compound metabolic process;GO:0007154//cell communication;GO:0008037//cell recognition;GO:0008150//biological_process;GO:0008152//metabolic process;GO:0009856//pollin…
Unigene0002084	243	254	275	436	546	665	5.55	6.50	6.24	10.78	14.46	13.05	6.09666666666667	12.7633333333333	1.06591258510144	3.08347076679789e-08	4.62923995896049e-06	At5g23430	XP_008664808.1 katanin p80 WD40 repeat-containing subunit B1 homolog isoform X3 [Zea mays]	-	-	-	-	-	GO:0005515//protein binding;GO:0008017//microtubule binding	-
Unigene0025556	264	308	257	77	86	142	6.74	8.82	6.53	2.13	2.55	3.12	7.36333333333333	2.6	-1.50184738960566	3.27536408963753e-08	4.90645192799265e-06	--	-	-	-	-	-	-	-	-
Unigene0099579	39	53	51	0	1	0	2.28	3.48	2.97	0.00	0.07	0.00	2.91	0.0233333333333333	-6.96248292157184	3.35755724311296e-08	5.01847336366303e-06	--	-	-	-	-	-	-	-	-
Unigene0098387	50	29	24	0	0	0	9.53	6.20	4.55	0.00	0.00	0.00	6.76	0.001	-12.7228075311695	3.37378744302506e-08	5.03162497752827e-06	--	-	-	-	-	-	-	-	-
Unigene0059745	1	0	1	34	56	70	0.09	0.00	0.09	3.20	5.64	5.22	0.06	4.68666666666667	6.28745587763022	3.6169614252464e-08	5.3706324811844e-06	RPS15AA	KZV16023.1 hypothetical protein F511_14389 [Dorcoceras hygrometricum]	Genetic Information Processing	Translation	ko03010//Ribosome	K02957	GO:0005575//cellular_component;GO:0005618//cell wall;GO:0005622//intracellular;GO:0005623//cell;GO:0005737//cytoplasm;GO:0005773//vacuole;GO:0005774//vacuolar membrane;GO:0005829//cytosol;GO:0005840//ribosome;GO:0005844//polysome;GO:0005886//plasma membrane;GO:0005911//cell-cell junction;GO:0009506//plasmodesma;GO:0015935//small ribosomal subunit;GO:0016020//membrane;GO:0022626//cytosolic ribosom…	GO:0003674//molecular_function;GO:0003735//structural constituent of ribosome;GO:0005198//structural molecule activity	GO:0006412//translation;GO:0006518//peptide metabolic process;GO:0006807//nitrogen compound metabolic process;GO:0008150//biological_process;GO:0008152//metabolic process;GO:0009058//biosynthetic process;GO:0009059//macromolecule biosynthetic process;GO:0009987//cellular process;GO:0010467//gene expression;GO:0019538//protein metabolic process;GO:0034641//cellular nitrogen compound metabolic proc…
Unigene0046789	289	277	346	129	139	176	8.26	8.87	9.83	3.99	4.61	4.32	8.98666666666667	4.30666666666667	-1.06121442648793	3.67399624358693e-08	5.4433831872435e-06	GONST3	AGT17020.1 GDP-mannose transporter [Saccharum hybrid cultivar R570]	-	-	-	-	-	-	-
Unigene0039305	38	33	50	137	120	140	1.73	1.68	2.26	6.75	6.33	5.47	1.89	6.18333333333333	1.70999854656594	3.76236086340643e-08	5.56213300655864e-06	--	PWZ23360.1 Protein S-acyltransferase 18 [Zea mays]	-	-	-	-	GO:0005575//cellular_component;GO:0005622//intracellular;GO:0005623//cell;GO:0005737//cytoplasm;GO:0005783//endoplasmic reticulum;GO:0005789//endoplasmic reticulum membrane;GO:0012505//endomembrane system;GO:0012506//vesicle membrane;GO:0016020//membrane;GO:0016021//integral component of membrane;GO:0030659//cytoplasmic vesicle membrane;GO:0031090//organelle membrane;GO:0031224//intrinsic compone…	GO:0003674//molecular_function;GO:0003824//catalytic activity;GO:0016409//palmitoyltransferase activity;GO:0016417//S-acyltransferase activity;GO:0016740//transferase activity;GO:0016746//transferase activity, transferring acyl groups;GO:0016747//transferase activity, transferring acyl groups other than amino-acyl groups;GO:0019706//protein-cysteine S-palmitoyltransferase activity;GO:0019707//pro…	-
Unigene0010811	39	49	50	0	1	0	0.90	1.27	1.15	0.00	0.03	0.00	1.10666666666667	0.01	-6.79007693062577	3.89533114769874e-08	5.73367340607683e-06	--	-	-	-	-	-	-	-	GO:0019064//fusion of virus membrane with host plasma membrane
Unigene0079681	26	25	41	0	0	0	6.13	6.60	9.61	0.00	0.00	0.00	7.44666666666667	0.001	-12.8623790646495	3.9057294386291e-08	5.7365083418685e-06	--	-	-	-	-	-	-	-	-
Unigene0101149	553	469	528	865	1162	1654	7.53	7.15	7.15	12.75	18.34	19.35	7.27666666666667	16.8133333333333	1.20825614533743	3.91540509704955e-08	5.73827194190754e-06	--	OQU89418.1 hypothetical protein SORBI_3002G185300 [Sorghum bicolor]	-	-	-	-	GO:0005887//integral component of plasma membrane	GO:0022857//transmembrane transporter activity;GO:0042910//xenobiotic transporter activity	GO:0042908//xenobiotic transport;GO:0055085//transmembrane transport
Unigene0085904	176	139	79	21	22	31	1.89	1.67	0.84	0.24	0.27	0.29	1.46666666666667	0.266666666666667	-2.4594316186373	4.00415524554471e-08	5.85566625314443e-06	ABCG50	XP_025812506.1 LOW QUALITY PROTEIN: ABC transporter G family member 50-like [Panicum hallii]	-	-	-	-	GO:0005575//cellular_component;GO:0005623//cell;GO:0005886//plasma membrane;GO:0005887//integral component of plasma membrane;GO:0009380//excinuclease repair complex;GO:0009898//cytoplasmic side of plasma membrane;GO:0016020//membrane;GO:0016021//integral component of membrane;GO:0031224//intrinsic component of membrane;GO:0043190//ATP-binding cassette (ABC) transporter complex;GO:0044425//membra…	GO:0000166//nucleotide binding;GO:0003674//molecular_function;GO:0003824//catalytic activity;GO:0003924//GTPase activity;GO:0005215//transporter activity;GO:0005319//lipid transporter activity;GO:0005488//binding;GO:0005524//ATP binding;GO:0005525//GTP binding;GO:0008144//drug binding;GO:0008565//protein transporter activity;GO:0009381//excinuclease ABC activity;GO:0015220//choline transmembrane …	GO:0000910//cytokinesis;GO:0006289//nucleotide-excision repair;GO:0006810//transport;GO:0006817//phosphate ion transport;GO:0006824//cobalt ion transport;GO:0006869//lipid transport;GO:0007601//visual perception;GO:0008150//biological_process;GO:0008272//sulfate transport;GO:0015675//nickel cation transport;GO:0015689//molybdate ion transport;GO:0015706//nitrate transport;GO:0015716//organic phos…
Unigene0096138	50	38	46	1	0	0	1.95	1.66	1.79	0.04	0.00	0.00	1.8	0.0133333333333333	-7.07681559705084	4.11876679017804e-08	6.01029268526217e-06	--	-	-	-	-	-	-	-	-
Unigene0039777	15	13	17	62	54	81	0.49	0.48	0.55	2.19	2.04	2.27	0.506666666666667	2.16666666666667	2.09636839447223	4.17972206134524e-08	6.08612475379839e-06	--	XP_012698450.1 uncharacterized protein LOC101778243 isoform X3 [Setaria italica]	-	-	-	-	-	-	-
Unigene0006097	642	437	512	135	47	116	14.47	11.04	11.48	3.29	1.23	2.25	12.33	2.25666666666667	-2.449907561549	4.2671280089799e-08	6.20006374163134e-06	MCM4	XP_002455763.1 DNA replication licensing factor MCM4 [Sorghum bicolor]	Genetic Information Processing	Replication and repair	ko03030//DNA replication	K02212	GO:0000228//nuclear chromosome;GO:0000347//THO complex;GO:0000785//chromatin;GO:0000790//nuclear chromatin;GO:0005575//cellular_component;GO:0005622//intracellular;GO:0005623//cell;GO:0005634//nucleus;GO:0005654//nucleoplasm;GO:0005656//nuclear pre-replicative complex;GO:0005657//replication fork;GO:0005694//chromosome;GO:0005730//nucleolus;GO:0005737//cytoplasm;GO:0005829//cytosol;GO:0010007//ma…	GO:0000166//nucleotide binding;GO:0003674//molecular_function;GO:0003676//nucleic acid binding;GO:0003677//DNA binding;GO:0003678//DNA helicase activity;GO:0003682//chromatin binding;GO:0003688//DNA replication origin binding;GO:0003690//double-stranded DNA binding;GO:0003697//single-stranded DNA binding;GO:0003824//catalytic activity;GO:0004176//ATP-dependent peptidase activity;GO:0004386//helic…	GO:0000003//reproduction;GO:0000278//mitotic cell cycle;GO:0000724//double-strand break repair via homologous recombination;GO:0000725//recombinational repair;GO:0000727//double-strand break repair via break-induced replication;GO:0006139//nucleobase-containing compound metabolic process;GO:0006259//DNA metabolic process;GO:0006260//DNA replication;GO:0006261//DNA-dependent DNA replication;GO:000…
Unigene0083551	147	117	131	39	21	24	3.58	3.20	3.18	1.03	0.59	0.50	3.32	0.706666666666667	-2.23208147750488	4.59153903826698e-08	6.64291702440211e-06	At1g67320	XP_021318315.1 probable DNA primase large subunit [Sorghum bicolor]	Genetic Information Processing	Replication and repair	ko03030//DNA replication	K02685	GO:0000228//nuclear chromosome;GO:0000428//DNA-directed RNA polymerase complex;GO:0005575//cellular_component;GO:0005622//intracellular;GO:0005623//cell;GO:0005634//nucleus;GO:0005635//nuclear envelope;GO:0005654//nucleoplasm;GO:0005657//replication fork;GO:0005658//alpha DNA polymerase:primase complex;GO:0005694//chromosome;GO:0012505//endomembrane system;GO:0030880//RNA polymerase complex;GO:00…	GO:0003674//molecular_function;GO:0003676//nucleic acid binding;GO:0003677//DNA binding;GO:0003697//single-stranded DNA binding;GO:0003824//catalytic activity;GO:0003887//DNA-directed DNA polymerase activity;GO:0003896//DNA primase activity;GO:0003899//DNA-directed RNA polymerase activity;GO:0005488//binding;GO:0016740//transferase activity;GO:0016772//transferase activity, transferring phosphoru…	GO:0000082//G1/S transition of mitotic cell cycle;GO:0000278//mitotic cell cycle;GO:0000723//telomere maintenance;GO:0001654//eye development;GO:0001745//compound eye morphogenesis;GO:0006139//nucleobase-containing compound metabolic process;GO:0006259//DNA metabolic process;GO:0006260//DNA replication;GO:0006261//DNA-dependent DNA replication;GO:0006269//DNA replication, synthesis of RNA primer;…
Unigene0053624	0	0	0	17	39	69	0.00	0.00	0.00	0.63	1.55	2.03	0.001	1.40333333333333	10.4546420172326	4.7674780359866e-08	6.88275416500248e-06	--	-	-	-	-	-	-	-	-
Unigene0097727	719	632	719	1286	2377	2955	21.88	21.56	21.76	42.37	83.90	77.30	21.7333333333333	67.8566666666667	1.6425810983269	4.88133635419877e-08	7.03213623843499e-06	--	XP_021319214.1 uncharacterized protein LOC110436441 [Sorghum bicolor]	-	-	-	-	-	GO:0003676//nucleic acid binding;GO:0004523//RNA-DNA hybrid ribonuclease activity	-
Unigene0081830	74	45	35	1	0	0	4.01	2.73	1.88	0.06	0.00	0.00	2.87333333333333	0.02	-7.16658155836794	5.29322448003753e-08	7.5611589940688e-06	CHARK	PAN12000.1 hypothetical protein PAHAL_2G234300 [Panicum hallii]	-	-	-	-	-	GO:0004672//protein kinase activity;GO:0005524//ATP binding	GO:0006468//protein phosphorylation
Unigene0095084	1	1	0	23	105	123	0.14	0.16	0.00	3.47	17.00	14.76	0.1	11.7433333333333	6.87569816388644	5.32039837701579e-08	7.58397586756552e-06	DSK2B	XP_002465921.1 ubiquitin domain-containing protein DSK2a [Sorghum bicolor]	Genetic Information Processing	Folding, sorting and degradation	ko04141//Protein processing in endoplasmic reticulum	K04523	-	-	-
Unigene0051907	421	323	406	162	176	243	7.71	6.63	7.40	3.21	3.74	3.83	7.24666666666667	3.59333333333333	-1.01199476227481	5.44264439043245e-08	7.74193296285275e-06	DTX21	RLM69681.1 hypothetical protein C2845_PM17G00760 [Panicum miliaceum]	-	-	-	-	GO:0016020//membrane	GO:0015238//drug transmembrane transporter activity;GO:0015297//antiporter activity;GO:0042910//xenobiotic transporter activity	GO:0006855//drug transmembrane transport;GO:0042493//response to drug;GO:0055085//transmembrane transport
Unigene0013183	0	0	0	18	32	60	0.00	0.00	0.00	0.51	0.97	1.35	0.001	0.943333333333333	9.88162383699809	6.17164300018496e-08	8.76049844653089e-06	Os02g0139700	XP_021317290.1 cycloartenol synthase [Sorghum bicolor]	Metabolism;Metabolism;Metabolism	Global and overview maps;Global and overview maps;Lipid metabolism	ko01100//Metabolic pathways;ko01110//Biosynthesis of secondary metabolites;ko00100//Steroid biosynthesis	K01853;K01853;K01853	-	GO:0003824//catalytic activity;GO:0034073//tetrahymanol cyclase activity;GO:0051007//squalene-hopene cyclase activity	GO:0016114//terpenoid biosynthetic process;GO:0019746//hopanoid biosynthetic process
Unigene0058798	146	226	96	23	24	35	6.07	10.53	3.97	1.03	1.16	1.25	6.85666666666667	1.14666666666667	-2.58006132382283	6.33992079431828e-08	8.96178908272436e-06	CXE17	XP_002439798.1 probable carboxylesterase 15 [Sorghum bicolor]	-	-	-	-	-	GO:0008236//serine-type peptidase activity;GO:0016787//hydrolase activity	GO:0006508//proteolysis
Unigene0020161	174	143	164	310	294	379	8.75	8.06	8.20	16.88	17.15	16.39	8.33666666666667	16.8066666666667	1.01149106067757	6.47443775621798e-08	9.13286887574507e-06	KRP1	XP_020153796.1 cyclin-dependent kinase inhibitor 1-like isoform X1 [Aegilops tauschii subsp. tauschii] [Aegilops tauschii]	-	-	-	-	GO:0005634//nucleus	GO:0004861//cyclin-dependent protein serine/threonine kinase inhibitor activity	GO:0007050//cell cycle arrest
Unigene0002055	349	346	294	680	1348	1680	2.27	2.52	1.90	4.79	10.16	9.39	2.23	8.11333333333333	1.86325105207227	6.6682188711568e-08	9.38666177852714e-06	--	XP_021317802.1 uncharacterized protein LOC110435992 [Sorghum bicolor]	-	-	-	-	-	-	-
Unigene0004221	3	3	0	3	830	1163	0.05	0.06	0.00	0.06	16.62	17.26	0.0366666666666667	11.3133333333333	8.26933923090536	6.71335626309649e-08	9.4305941746473e-06	--	-	-	-	-	-	-	-	-
Unigene0000141	31	19	42	0	0	0	1.56	1.07	2.10	0.00	0.00	0.00	1.57666666666667	0.001	-10.6226619675056	7.1371045447311e-08	9.97530287750002e-06	--	-	-	-	-	-	-	-	-
Unigene0048871	57	50	67	13	12	12	16.04	15.78	18.76	3.96	3.92	2.90	16.86	3.59333333333333	-2.23020985891073	7.36296308068915e-08	1.02580013833412e-05	--	-	-	-	-	-	-	-	-
Unigene0014267	249	269	304	473	576	686	5.89	7.13	7.15	12.11	15.80	13.95	6.72333333333333	13.9533333333333	1.05336122764274	7.54461314576631e-08	1.04894909956199e-05	At1g66320	KXG35030.1 hypothetical protein SORBI_3002G123900 [Sorghum bicolor]	-	-	-	-	GO:0005576//extracellular region	GO:0005134//interleukin-2 receptor binding;GO:0005515//protein binding;GO:0008083//growth factor activity	GO:0006955//immune response
Unigene0082132	104	79	78	24	15	27	7.53	6.41	5.62	1.88	1.26	1.68	6.52	1.60666666666667	-2.02080131872227	7.63584556349485e-08	1.05729134408727e-05	--	XP_025791646.1 uncharacterized protein LOC112872820 [Panicum hallii]	-	-	-	-	-	-	-
Unigene0056881	1	0	1	6	459	282	0.02	0.00	0.02	0.12	9.55	4.35	0.0133333333333333	4.67333333333333	8.45327063401063	7.65678936137847e-08	1.05802765483587e-05	--	XP_021304708.1 uncharacterized protein LOC110430878 isoform X1 [Sorghum bicolor]	-	-	-	-	-	-	-
Unigene0021609	127	144	160	282	285	396	3.49	4.44	4.38	8.40	9.09	9.36	4.10333333333333	8.95	1.12509132638832	7.88062764850265e-08	1.08674015774433e-05	PXN	XP_002439245.1 peroxisomal nicotinamide adenine dinucleotide carrier [Sorghum bicolor]	Cellular Processes	Transport and catabolism	ko04146//Peroxisome	K13354	-	-	-
Unigene0077371	0	0	1	38	33	65	0.00	0.00	0.18	7.37	6.86	10.01	0.06	8.08	7.07324898203064	8.62214400408442e-08	1.1841719033926e-05	--	-	-	-	-	-	-	-	-
Unigene0001001	135	124	112	30	43	53	3.98	4.10	3.29	0.96	1.47	1.34	3.79	1.25666666666667	-1.59259582562358	9.074665403363e-08	1.24379862306944e-05	--	XP_002444393.2 uncharacterized protein LOC8077820 [Sorghum bicolor]	-	-	-	-	-	-	-
Unigene0001676	395	347	397	874	729	871	10.23	10.07	10.23	24.51	21.90	19.39	10.1766666666667	21.9333333333333	1.10785999441582	9.18710531843997e-08	1.25666608890152e-05	--	-	-	-	-	-	-	-	-
Unigene0034574	26	25	26	0	0	0	2.40	2.58	2.39	0.00	0.00	0.00	2.45666666666667	0.001	-11.2624864032613	9.23961164864328e-08	1.26130013128627e-05	--	-	-	-	-	-	-	-	-
Unigene0080484	24	22	49	0	0	0	3.29	3.38	6.69	0.00	0.00	0.00	4.45333333333333	0.001	-12.1206698866403	9.3236334938909e-08	1.2696010306813e-05	--	-	Metabolism;Metabolism;Metabolism;Metabolism;Metabolism	Global and overview maps;Global and overview maps;Global and overview maps;Metabolism of other amino acids;Biosynthesis of other secondary metabolites	ko01100//Metabolic pathways;ko01110//Biosynthesis of secondary metabolites;ko01210//2-Oxocarboxylic acid metabolism;ko00460//Cyanoamino acid metabolism;ko00966//Glucosinolate biosynthesis	K12153;K12153;K12153;K12153;K12153	-	-	-
Unigene0047357	93	84	58	6	16	8	5.20	5.26	3.22	0.36	1.04	0.38	4.56	0.593333333333333	-2.9421190839195	9.33792129966897e-08	1.2696010306813e-05	--	BAF05771.1 Os01g0678400, partial [Oryza sativa Japonica Group]	-	-	-	-	-	-	-
Unigene0028281	22	24	44	0	0	0	0.74	0.91	1.48	0.00	0.00	0.00	1.04333333333333	0.001	-10.0269844410988	9.59710643065042e-08	1.30222540944471e-05	--	XP_020189365.1 uncharacterized protein LOC109775022 [Aegilops tauschii subsp. tauschii] [Aegilops tauschii]	-	-	-	-	-	-	-
Unigene0000281	4	3	5	19	150	158	0.07	0.06	0.09	0.35	2.97	2.32	0.0733333333333333	1.88	4.6801197337615	9.67350823382067e-08	1.30996713800753e-05	--	PVH62313.1 hypothetical protein PAHAL_3G264000 [Panicum hallii]	-	-	-	-	-	-	-
Unigene0059575	16	18	17	324	83	141	0.29	0.37	0.31	6.43	1.77	2.22	0.323333333333333	3.47333333333333	3.42522672009138	9.90464218607454e-08	1.33858965624136e-05	--	XP_021316739.1 protein AUXIN RESPONSE 4 [Sorghum bicolor]	-	-	-	-	-	-	-
Unigene0100014	22	18	38	54	934	1482	0.55	0.50	0.94	1.46	27.01	31.77	0.663333333333333	20.08	4.91988143412828	1.00994505268279e-07	1.36219859705377e-05	SKU5	XP_002466968.1 monocopper oxidase-like protein SKU5 [Sorghum bicolor]	-	-	-	-	-	GO:0005375//copper ion transmembrane transporter activity;GO:0005507//copper ion binding;GO:0016491//oxidoreductase activity;GO:0016831//carboxy-lyase activity;GO:0030170//pyridoxal phosphate binding	GO:0006825//copper ion transport;GO:0019752//carboxylic acid metabolic process;GO:0055114//oxidation-reduction process
Unigene0075270	3314	3312	3481	7509	14077	28294	136.81	153.28	142.94	335.67	674.16	1004.25	144.343333333333	671.36	2.21758210648298	1.05462038844892e-07	1.41681134685492e-05	BANGLUC	XP_025805869.1 lichenase-2 [Panicum hallii]	-	-	-	-	-	GO:0004553//hydrolase activity, hydrolyzing O-glycosyl compounds	GO:0005975//carbohydrate metabolic process
Unigene0076117	212	200	239	93	78	87	5.72	6.05	6.42	2.72	2.44	2.02	6.06333333333333	2.39333333333333	-1.34108979382844	1.06388407588697e-07	1.42642627513329e-05	--	XP_002455971.1 uncharacterized protein LOC8084844 [Sorghum bicolor]	-	-	-	-	-	GO:0003677//DNA binding;GO:0004803//transposase activity;GO:0016788//hydrolase activity, acting on ester bonds	GO:0006313//transposition, DNA-mediated;GO:0006355//regulation of transcription, DNA-templated
Unigene0001484	0	2	0	165	56	44	0.00	0.03	0.00	2.25	0.82	0.48	0.01	1.18333333333333	6.88671271367088	1.08082366487414e-07	1.44627449654078e-05	TY3B-G	AAL75999.1 putative polyprotein [Zea mays]	-	-	-	-	-	GO:0004190//aspartic-type endopeptidase activity	GO:0006508//proteolysis;GO:0008150//biological_process;GO:0015074//DNA integration
Unigene0066819	314	235	251	466	591	745	9.52	7.99	7.57	15.30	20.78	19.42	8.36	18.5	1.14595042332279	1.14456592172783e-07	1.52553964555649e-05	--	-	-	-	-	-	-	-	-
Unigene0094207	196	160	150	312	367	495	3.84	3.51	2.92	6.61	8.33	8.33	3.42333333333333	7.75666666666667	1.18003502908716	1.2323268580824e-07	1.63928525017488e-05	--	-	-	-	-	-	-	GO:0000976//transcription regulatory region sequence-specific DNA binding	-
Unigene0081823	10	11	15	58	46	99	0.42	0.52	0.63	2.65	2.25	3.59	0.523333333333333	2.83	2.43499999466141	1.3203811424504e-07	1.75297425047401e-05	--	XP_002465756.2 uncharacterized protein LOC8059791 [Sorghum bicolor]	-	-	-	-	-	GO:0003674//molecular_function;GO:0003824//catalytic activity;GO:0016788//hydrolase activity, acting on ester bonds;GO:0047570//3-oxoadipate enol-lactonase activity;GO:0070205//2-succinyl-6-hydroxy-2,4-cyclohexadiene-1-carboxylate synthase activity	GO:0006112//energy reserve metabolic process;GO:0009058//biosynthetic process;GO:0009102//biotin biosynthetic process;GO:0009234//menaquinone biosynthetic process;GO:0015979//photosynthesis;GO:0042952//beta-ketoadipate pathway
Unigene0025877	0	2	2	2	571	768	0.00	0.06	0.06	0.06	18.48	18.43	0.04	12.3233333333333	8.26717682746608	1.41862108899719e-07	1.87604326786934e-05	--	-	-	-	-	-	-	-	-
Unigene0088383	126	126	141	260	513	620	1.42	1.59	1.58	3.18	6.71	6.01	1.53	5.3	1.79246070675791	1.45299352625915e-07	1.91775319043822e-05	At5g15280	XP_021303545.1 pentatricopeptide repeat-containing protein At5g15280 [Sorghum bicolor]	-	-	-	-	GO:0005575//cellular_component;GO:0005622//intracellular;GO:0005623//cell;GO:0005737//cytoplasm;GO:0005739//mitochondrion;GO:0005886//plasma membrane;GO:0009898//cytoplasmic side of plasma membrane;GO:0016020//membrane;GO:0016021//integral component of membrane;GO:0031224//intrinsic component of membrane;GO:0043190//ATP-binding cassette (ABC) transporter complex;GO:0043226//organelle;GO:0043227//…	GO:0003674//molecular_function;GO:0003676//nucleic acid binding;GO:0003723//RNA binding;GO:0003824//catalytic activity;GO:0004518//nuclease activity;GO:0004519//endonuclease activity;GO:0005488//binding;GO:0005524//ATP binding;GO:0015440//peptide-transporting ATPase activity;GO:0016787//hydrolase activity;GO:0016788//hydrolase activity, acting on ester bonds;GO:0048037//cofactor binding;GO:005153…	GO:0006139//nucleobase-containing compound metabolic process;GO:0006725//cellular aromatic compound metabolic process;GO:0006807//nitrogen compound metabolic process;GO:0008150//biological_process;GO:0008152//metabolic process;GO:0009451//RNA modification;GO:0009987//cellular process;GO:0015833//peptide transport;GO:0016043//cellular component organization;GO:0016070//RNA metabolic process;GO:003…
Unigene0068927	0	0	0	17	32	36	0.00	0.00	0.00	0.93	1.88	1.57	0.001	1.46	10.5117526537674	1.51868886651507e-07	1.99667775656056e-05	--	-	-	-	-	-	-	-	-
Unigene0013066	331	290	344	587	1091	1301	6.17	6.06	6.38	11.85	23.60	20.86	6.20333333333333	18.77	1.59731309549288	1.52275899325336e-07	1.99814900531379e-05	GANAB	XP_021308573.1 uncharacterized protein LOC8057936 isoform X1 [Sorghum bicolor]	-	-	-	-	-	GO:0003674//molecular_function;GO:0003824//catalytic activity;GO:0004553//hydrolase activity, hydrolyzing O-glycosyl compounds;GO:0004558//alpha-1,4-glucosidase activity;GO:0005488//binding;GO:0015926//glucosidase activity;GO:0016787//hydrolase activity;GO:0016798//hydrolase activity, acting on glycosyl bonds;GO:0030246//carbohydrate binding;GO:0032450//maltose alpha-glucosidase activity;GO:00905…	GO:0000023//maltose metabolic process;GO:0005975//carbohydrate metabolic process;GO:0005984//disaccharide metabolic process;GO:0008150//biological_process;GO:0008152//metabolic process;GO:0009311//oligosaccharide metabolic process;GO:0009987//cellular process;GO:0044237//cellular metabolic process;GO:0044238//primary metabolic process;GO:0044262//cellular carbohydrate metabolic process;GO:0071704…
Unigene0010813	0	0	0	2	244	322	0.00	0.00	0.00	0.18	23.03	22.53	0.001	15.2466666666667	13.8962062445779	1.58257011335443e-07	2.07261585696548e-05	--	XP_002451181.2 uncharacterized protein LOC8079158 [Sorghum bicolor]	-	-	-	-	-	-	-
Unigene0086040	1	0	0	12	115	200	0.04	0.00	0.00	0.48	4.89	6.30	0.0133333333333333	3.89	8.18858884570735	1.63167168203121e-07	2.13279648491605e-05	DTX16	XP_021302672.1 protein DETOXIFICATION 16 [Sorghum bicolor]	-	-	-	-	GO:0016020//membrane	GO:0015238//drug transmembrane transporter activity;GO:0015297//antiporter activity;GO:0042910//xenobiotic transporter activity	GO:0006855//drug transmembrane transport;GO:0042493//response to drug;GO:0055085//transmembrane transport
Unigene0031301	13	12	10	40	87	108	0.67	0.70	0.52	2.24	5.23	4.81	0.63	4.09333333333333	2.69985242114911	1.66366934137914e-07	2.17043135713758e-05	--	XP_021318234.1 uncharacterized protein LOC110436181 isoform X1 [Sorghum bicolor]	-	-	-	-	-	-	-
Unigene0066474	7076	6200	5040	816	2032	1621	88.58	87.01	62.76	11.06	29.51	17.45	79.45	19.34	-2.03845942475904	1.66784395191774e-07	2.17169319500766e-05	ABCG43	ONM57827.1 ABC transporter G family member 34 [Zea mays]	-	-	-	-	GO:0005575//cellular_component;GO:0005623//cell;GO:0005886//plasma membrane;GO:0005887//integral component of plasma membrane;GO:0009380//excinuclease repair complex;GO:0009898//cytoplasmic side of plasma membrane;GO:0016020//membrane;GO:0016021//integral component of membrane;GO:0031224//intrinsic component of membrane;GO:0043190//ATP-binding cassette (ABC) transporter complex;GO:0044425//membra…	GO:0000166//nucleotide binding;GO:0003674//molecular_function;GO:0003824//catalytic activity;GO:0005215//transporter activity;GO:0005319//lipid transporter activity;GO:0005488//binding;GO:0005524//ATP binding;GO:0008144//drug binding;GO:0008565//protein transporter activity;GO:0009381//excinuclease ABC activity;GO:0015220//choline transmembrane transporter activity;GO:0015221//lipopolysaccharide …	GO:0000910//cytokinesis;GO:0006289//nucleotide-excision repair;GO:0006810//transport;GO:0006817//phosphate ion transport;GO:0006824//cobalt ion transport;GO:0006869//lipid transport;GO:0007601//visual perception;GO:0008150//biological_process;GO:0008272//sulfate transport;GO:0015675//nickel cation transport;GO:0015689//molybdate ion transport;GO:0015706//nitrate transport;GO:0015716//organic phos…
Unigene0008373	264	201	278	92	74	135	7.34	6.26	7.68	2.77	2.39	3.23	7.09333333333333	2.79666666666667	-1.34275543506136	1.6721912869533e-07	2.17317466119617e-05	BPG2	XP_002460129.1 GTP-binding protein BRASSINAZOLE INSENSITIVE PALE GREEN 2, chloroplastic [Sorghum bicolor]	-	-	-	-	GO:0005737//cytoplasm	GO:0000166//nucleotide binding;GO:0001882//nucleoside binding;GO:0001883//purine nucleoside binding;GO:0003674//molecular_function;GO:0003824//catalytic activity;GO:0003924//GTPase activity;GO:0005488//binding;GO:0005525//GTP binding;GO:0016462//pyrophosphatase activity;GO:0016787//hydrolase activity;GO:0016817//hydrolase activity, acting on acid anhydrides;GO:0016818//hydrolase activity, acting …	GO:0006275//regulation of DNA replication;GO:0006400//tRNA modification;GO:0008150//biological_process;GO:0008156//negative regulation of DNA replication;GO:0009889//regulation of biosynthetic process;GO:0009890//negative regulation of biosynthetic process;GO:0009892//negative regulation of metabolic process;GO:0010556//regulation of macromolecule biosynthetic process;GO:0010558//negative regulat…
Unigene0001996	111	77	87	211	196	263	4.25	3.31	3.31	8.75	8.71	8.66	3.62333333333333	8.70666666666667	1.26480295651912	1.67892334660071e-07	2.17774369492313e-05	EREBP1	XP_002436631.1 ethylene-responsive transcription factor 1 [Sorghum bicolor]	-	-	-	-	-	-	-
Unigene0099919	208	163	281	53	72	94	4.08	3.58	5.48	1.12	1.64	1.58	4.38	1.44666666666667	-1.59819832787785	1.69531573572511e-07	2.19313512211065e-05	WAK5	AVY91794.1 receptor kinase galacturonan-binding [Saccharum hybrid cultivar SP80-3280]	-	-	-	-	-	GO:0004672//protein kinase activity;GO:0005509//calcium ion binding;GO:0005524//ATP binding;GO:0030247//polysaccharide binding	GO:0006468//protein phosphorylation
Unigene0066729	103	60	143	15	13	28	8.19	5.35	11.31	1.29	1.20	1.91	8.28333333333333	1.46666666666667	-2.49767042292499	1.69726742971537e-07	2.19313512211065e-05	--	-	-	-	-	-	-	-	-
Unigene0100829	42	42	61	198	124	200	2.45	2.75	3.54	12.50	8.39	10.03	2.91333333333333	10.3066666666667	1.82283513442426	1.70702077002434e-07	2.20153655843006e-05	ABCG48	PWZ08483.1 ABC transporter G family member 48 [Zea mays]	-	-	-	-	-	-	-
Unigene0093240	199	162	152	332	555	715	10.05	9.18	7.64	18.16	32.53	31.06	8.95666666666667	27.25	1.60522240925964	1.74483860042048e-07	2.2417699581759e-05	--	XP_002455527.1 heavy metal-associated isoprenylated plant protein 5 [Sorghum bicolor]	-	-	-	-	-	GO:0046872//metal ion binding	-
Unigene0080045	310	282	315	137	121	126	11.79	12.03	11.92	5.64	5.34	4.12	11.9133333333333	5.03333333333333	-1.24299108482905	1.80553502025358e-07	2.31535929330207e-05	--	ACG39972.1 DNA binding protein [Zea mays]	Genetic Information Processing	Transcription	ko03020//RNA polymerase	K03026	GO:0000228//nuclear chromosome;GO:0000428//DNA-directed RNA polymerase complex;GO:0000785//chromatin;GO:0000790//nuclear chromatin;GO:0005575//cellular_component;GO:0005622//intracellular;GO:0005623//cell;GO:0005634//nucleus;GO:0005654//nucleoplasm;GO:0005666//DNA-directed RNA polymerase III complex;GO:0005694//chromosome;GO:0005737//cytoplasm;GO:0005829//cytosol;GO:0016604//nuclear body;GO:00166…	GO:0003674//molecular_function;GO:0003676//nucleic acid binding;GO:0003677//DNA binding;GO:0003682//chromatin binding;GO:0003824//catalytic activity;GO:0003899//DNA-directed RNA polymerase activity;GO:0005488//binding;GO:0016740//transferase activity;GO:0016772//transferase activity, transferring phosphorus-containing groups;GO:0016779//nucleotidyltransferase activity;GO:0034062//RNA polymerase a…	GO:0001817//regulation of cytokine production;GO:0001819//positive regulation of cytokine production;GO:0002252//immune effector process;GO:0002376//immune system process;GO:0002682//regulation of immune system process;GO:0002684//positive regulation of immune system process;GO:0006139//nucleobase-containing compound metabolic process;GO:0006351//transcription, DNA-templated;GO:0006383//transcrip…
Unigene0006720	513	443	306	79	141	126	9.04	8.76	5.37	1.51	2.88	1.91	7.72333333333333	2.1	-1.87883431047754	1.81782854822003e-07	2.32671745125577e-05	LECRKS7	XP_021316275.1 probable L-type lectin-domain containing receptor kinase S.5 [Sorghum bicolor]	-	-	-	-	-	GO:0004672//protein kinase activity;GO:0005524//ATP binding;GO:0030246//carbohydrate binding	GO:0006468//protein phosphorylation
Unigene0099769	730	782	507	44	3	3	27.17	32.63	18.77	1.77	0.13	0.10	26.19	0.666666666666667	-5.29590665529703	1.84438826982939e-07	2.35625821437505e-05	--	KAE8787184.1 60 kDa jasmonate-induced protein [Hordeum vulgare]	-	-	-	-	-	GO:0030598//rRNA N-glycosylase activity	GO:0017148//negative regulation of translation
Unigene0091591	278	243	200	80	96	101	18.17	17.80	13.00	5.66	7.28	5.67	16.3233333333333	6.20333333333333	-1.39582014064961	1.89632022984857e-07	2.41804042265192e-05	GSTU8	EER88908.1 hypothetical protein SORBI_3010G252800 [Sorghum bicolor]	Metabolism;Metabolism	Global and overview maps;Metabolism of other amino acids	ko01100//Metabolic pathways;ko00480//Glutathione metabolism	K00799;K00799	-	GO:0005515//protein binding;GO:0016034//maleylacetoacetate isomerase activity	GO:0006559//L-phenylalanine catabolic process;GO:0006572//tyrosine catabolic process;GO:0006749//glutathione metabolic process
Unigene0007190	0	0	0	15	30	51	0.00	0.00	0.00	0.81	1.74	2.20	0.001	1.58333333333333	10.6287492973845	1.95924907397769e-07	2.49358638251796e-05	--	-	-	-	-	-	-	-	-
Unigene0032454	40	37	38	1	1	0	7.31	7.58	6.90	0.20	0.21	0.00	7.26333333333333	0.136666666666667	-5.73189847649782	1.96772783959808e-07	2.4996788797626e-05	CYP71Z16	TKV99830.1 hypothetical protein SEVIR_8G069700v2 [Setaria viridis]	-	-	-	-	-	GO:0005506//iron ion binding;GO:0016705//oxidoreductase activity, acting on paired donors, with incorporation or reduction of molecular oxygen;GO:0020037//heme binding	GO:0055114//oxidation-reduction process
Unigene0020736	194	206	76	4	12	27	24.78	29.50	9.66	0.55	1.78	2.97	21.3133333333333	1.76666666666667	-3.59265447932995	1.97734458580615e-07	2.50719147116758e-05	--	-	-	-	-	-	-	-	-
Unigene0033461	9	13	7	68	45	150	0.25	0.41	0.19	2.05	1.46	3.60	0.283333333333333	2.37	3.06431481348172	2.00643269652645e-07	2.53458118375205e-05	CSLE6	XP_002462534.1 cellulose synthase-like protein E6 [Sorghum bicolor]	-	-	-	-	GO:0016020//membrane	GO:0016760//cellulose synthase (UDP-forming) activity	GO:0030244//cellulose biosynthetic process
Unigene0054537	540	361	464	118	37	67	13.79	10.33	11.78	3.26	1.10	1.47	11.9666666666667	1.94333333333333	-2.62241605550992	2.02814645912852e-07	2.5572396387548e-05	MCM5	XP_002454713.1 DNA replication licensing factor MCM5 [Sorghum bicolor]	Genetic Information Processing	Replication and repair	ko03030//DNA replication	K02209	GO:0000228//nuclear chromosome;GO:0000347//THO complex;GO:0000781//chromosome, telomeric region;GO:0000784//nuclear chromosome, telomeric region;GO:0000785//chromatin;GO:0005575//cellular_component;GO:0005622//intracellular;GO:0005623//cell;GO:0005634//nucleus;GO:0005654//nucleoplasm;GO:0005656//nuclear pre-replicative complex;GO:0005657//replication fork;GO:0005694//chromosome;GO:0005737//cytopl…	GO:0000166//nucleotide binding;GO:0003674//molecular_function;GO:0003676//nucleic acid binding;GO:0003677//DNA binding;GO:0003678//DNA helicase activity;GO:0003682//chromatin binding;GO:0003688//DNA replication origin binding;GO:0003690//double-stranded DNA binding;GO:0003824//catalytic activity;GO:0004386//helicase activity;GO:0005488//binding;GO:0005524//ATP binding;GO:0008144//drug binding;GO:…	GO:0000003//reproduction;GO:0000082//G1/S transition of mitotic cell cycle;GO:0000278//mitotic cell cycle;GO:0000280//nuclear division;GO:0000712//resolution of meiotic recombination intermediates;GO:0000724//double-strand break repair via homologous recombination;GO:0000725//recombinational repair;GO:0000727//double-strand break repair via break-induced replication;GO:0006139//nucleobase-contain…
Unigene0007762	861	644	719	208	69	164	17.39	14.58	14.45	4.55	1.62	2.85	15.4733333333333	3.00666666666667	-2.3635471840891	2.04885476452006e-07	2.57854846191243e-05	OsI_36121	PUZ44745.1 hypothetical protein GQ55_8G144100 [Panicum hallii var. hallii] [Panicum hallii]	Genetic Information Processing	Replication and repair	ko03030//DNA replication	K02540	GO:0000347//THO complex;GO:0000785//chromatin;GO:0005575//cellular_component;GO:0005622//intracellular;GO:0005623//cell;GO:0005634//nucleus;GO:0005694//chromosome;GO:0005737//cytoplasm;GO:0005829//cytosol;GO:0032991//macromolecular complex;GO:0042555//MCM complex;GO:0043226//organelle;GO:0043227//membrane-bounded organelle;GO:0043228//non-membrane-bounded organelle;GO:0043229//intracellular organ…	GO:0000166//nucleotide binding;GO:0003674//molecular_function;GO:0003676//nucleic acid binding;GO:0003677//DNA binding;GO:0003824//catalytic activity;GO:0004386//helicase activity;GO:0005488//binding;GO:0005524//ATP binding;GO:0008134//transcription factor binding;GO:0008144//drug binding;GO:0016462//pyrophosphatase activity;GO:0016787//hydrolase activity;GO:0016817//hydrolase activity, acting on…	GO:0000003//reproduction;GO:0003006//developmental process involved in reproduction;GO:0006139//nucleobase-containing compound metabolic process;GO:0006259//DNA metabolic process;GO:0006260//DNA replication;GO:0006261//DNA-dependent DNA replication;GO:0006268//DNA unwinding involved in DNA replication;GO:0006270//DNA replication initiation;GO:0006275//regulation of DNA replication;GO:0006355//reg…
Unigene0019691	1	2	0	11	149	205	0.02	0.04	0.00	0.19	2.78	2.84	0.02	1.93666666666667	6.59743185268338	2.10574964224316e-07	2.64187651177882e-05	--	TKW15957.1 hypothetical protein SEVIR_5G267101v2 [Setaria viridis]	-	-	-	-	-	GO:0003677//DNA binding;GO:0004803//transposase activity;GO:0016788//hydrolase activity, acting on ester bonds	GO:0006313//transposition, DNA-mediated
Unigene0095851	37	42	48	111	113	133	0.64	0.82	0.83	2.10	2.29	1.99	0.763333333333333	2.12666666666667	1.47820882566793	2.10697738315521e-07	2.64187651177882e-05	XA21	OEL34809.1 putative LRR receptor-like serine/threonine-protein kinase, partial [Dichanthelium oligosanthes]	-	-	-	-	-	GO:0004672//protein kinase activity;GO:0005515//protein binding;GO:0005524//ATP binding	GO:0006468//protein phosphorylation
Unigene0002439	16	17	5	65	91	131	0.87	1.04	0.27	3.83	5.75	6.13	0.726666666666667	5.23666666666667	2.84928314051727	2.17269782558382e-07	2.71422872827407e-05	--	ACS88375.1 retrotransposon protein [Coix lacryma-jobi]	-	-	-	-	-	GO:0003676//nucleic acid binding;GO:0004523//RNA-DNA hybrid ribonuclease activity;GO:0004665//prephenate dehydrogenase (NADP+) activity;GO:0008977//prephenate dehydrogenase activity	GO:0006571//tyrosine biosynthetic process;GO:0055114//oxidation-reduction process
Unigene0096511	314	238	292	129	114	165	21.86	18.57	20.22	9.72	9.21	9.88	20.2166666666667	9.60333333333333	-1.07393798484801	2.23098548616924e-07	2.78191153375751e-05	--	XP_002465140.1 probable calcium-binding protein CML20 [Sorghum bicolor]	-	-	-	-	-	GO:0005509//calcium ion binding	-
Unigene0063817	11	12	11	40	117	106	0.18	0.22	0.18	0.72	2.25	1.51	0.193333333333333	1.49333333333333	2.94937392693003	2.29454589510742e-07	2.85066803691429e-05	Pol	AQK48365.1 Protein kinase domain superfamily protein [Zea mays]	-	-	-	-	-	GO:0003964//RNA-directed DNA polymerase activity;GO:0008853//exodeoxyribonuclease III activity	GO:0000373//Group II intron splicing;GO:0006281//DNA repair
Unigene0066529	25	28	22	82	73	102	0.68	0.85	0.60	2.41	2.30	2.38	0.71	2.36333333333333	1.73493219701368	2.39322974364716e-07	2.96782404235542e-05	PAP27	AGT16251.1 nucleotide pyrophosphatase/phosphodiesterase [Saccharum hybrid cultivar R570]	-	-	-	-	-	GO:0003993//acid phosphatase activity;GO:0016787//hydrolase activity;GO:0046872//metal ion binding	-
Unigene0043900	1	0	1	1	473	715	0.04	0.00	0.04	0.04	20.01	22.42	0.0266666666666667	14.1566666666667	9.0522283933474	2.4019128957224e-07	2.97314662260453e-05	--	-	-	-	-	-	-	GO:0003677//DNA binding	-
Unigene0051885	29	22	19	73	77	97	1.61	1.37	1.05	4.39	4.96	4.63	1.34333333333333	4.66	1.79451261684747	2.43696050157107e-07	3.01102479198678e-05	--	-	-	-	-	-	-	-	-
Unigene0004734	187	136	185	54	25	36	6.21	5.06	6.11	1.94	0.96	1.03	5.79333333333333	1.31	-2.14482686455579	2.50580611492498e-07	3.0879815452838e-05	RGLG2	XP_002444822.2 E3 ubiquitin-protein ligase RGLG2 [Sorghum bicolor]	-	-	-	-	-	GO:0046872//metal ion binding	-
Unigene0096399	1	1	2	26	34	36	0.03	0.03	0.05	0.73	1.02	0.80	0.0366666666666667	0.85	4.53492181822156	2.5083664651761e-07	3.0879815452838e-05	--	XP_025822493.1 uncharacterized protein LOC112898382 [Panicum hallii]	-	-	-	-	-	-	-
Unigene0094328	967	864	1221	427	369	631	21.11	21.14	26.51	10.09	9.34	11.84	22.92	10.4233333333333	-1.13679032555303	2.59164720367945e-07	3.17894638612195e-05	KINB1	XP_021303944.1 SNF1-related protein kinase regulatory subunit beta-1 isoform X1 [Sorghum bicolor]	-	-	-	-	-	GO:0000166//nucleotide binding;GO:0003674//molecular_function;GO:0005488//binding;GO:0005515//protein binding;GO:0005524//ATP binding;GO:0008144//drug binding;GO:0017076//purine nucleotide binding;GO:0030554//adenyl nucleotide binding;GO:0032553//ribonucleotide binding;GO:0032555//purine ribonucleotide binding;GO:0032559//adenyl ribonucleotide binding;GO:0035639//purine ribonucleoside triphosphat…	GO:0005975//carbohydrate metabolic process;GO:0006082//organic acid metabolic process;GO:0006629//lipid metabolic process;GO:0006631//fatty acid metabolic process;GO:0006633//fatty acid biosynthetic process;GO:0006807//nitrogen compound metabolic process;GO:0008150//biological_process;GO:0008152//metabolic process;GO:0008610//lipid biosynthetic process;GO:0009058//biosynthetic process;GO:0009987/…
Unigene0052483	84	77	62	187	164	241	1.61	1.65	1.18	3.88	3.64	3.97	1.48	3.83	1.37174721629601	2.60413941055932e-07	3.18849322512769e-05	FH4	XP_008644745.1 formin-like protein 4 [Zea mays]	-	-	-	-	-	-	-
Unigene0001322	72	60	67	133	153	184	1.38	1.29	1.28	2.76	3.40	3.03	1.31666666666667	3.06333333333333	1.21821220822456	2.63831848434711e-07	3.22451094326099e-05	MPK2	XP_008662854.1 mitogen-activated protein kinase 2 [Zea mays]	Organismal Systems;Environmental Information Processing	Environmental adaptation;Signal transduction	ko04626//Plant-pathogen interaction;ko04016//MAPK signaling pathway - plant	K20600;K20600	GO:0005575//cellular_component;GO:0005622//intracellular;GO:0005623//cell;GO:0005634//nucleus;GO:0005737//cytoplasm;GO:0043226//organelle;GO:0043227//membrane-bounded organelle;GO:0043229//intracellular organelle;GO:0043231//intracellular membrane-bounded organelle;GO:0044424//intracellular part;GO:0044464//cell part	GO:0000166//nucleotide binding;GO:0003674//molecular_function;GO:0003824//catalytic activity;GO:0004672//protein kinase activity;GO:0004674//protein serine/threonine kinase activity;GO:0004707//MAP kinase activity;GO:0004713//protein tyrosine kinase activity;GO:0005488//binding;GO:0005524//ATP binding;GO:0008144//drug binding;GO:0016301//kinase activity;GO:0016740//transferase activity;GO:0016772…	GO:0000165//MAPK cascade;GO:0006464//cellular protein modification process;GO:0006468//protein phosphorylation;GO:0006793//phosphorus metabolic process;GO:0006796//phosphate-containing compound metabolic process;GO:0006807//nitrogen compound metabolic process;GO:0007154//cell communication;GO:0007165//signal transduction;GO:0008150//biological_process;GO:0008152//metabolic process;GO:0009987//cel…
Unigene0016771	0	0	0	26	19	28	0.00	0.00	0.00	3.47	2.72	2.97	0.001	3.05333333333333	11.5761693822631	2.75481773141366e-07	3.35485811384181e-05	--	-	-	-	-	-	-	-	-
Unigene0054313	757	588	678	1416	1337	1444	9.83	8.56	8.75	19.90	20.13	16.12	9.04666666666667	18.7166666666667	1.04886530186911	2.75487913171963e-07	3.35485811384181e-05	RGA5	XP_002450008.2 disease resistance protein RPP13 isoform X1 [Sorghum bicolor]	-	-	-	-	-	GO:0043531//ADP binding	-
Unigene0005424	81	74	25	4	5	3	1.93	1.97	0.59	0.10	0.14	0.06	1.49666666666667	0.1	-3.90368103913263	2.85847676641838e-07	3.46854127916527e-05	At2g19130	XP_008663194.1 G-type lectin S-receptor-like serine/threonine-protein kinase At2g19130 [Zea mays]	-	-	-	-	-	GO:0004672//protein kinase activity;GO:0005524//ATP binding	GO:0006468//protein phosphorylation;GO:0048544//recognition of pollen
Unigene0071887	0	1	1	2	404	449	0.00	0.07	0.07	0.14	30.63	25.23	0.0466666666666667	18.6666666666667	8.64385618977473	2.92956606347485e-07	3.54844344529193e-05	--	-	-	-	-	-	-	-	-
Unigene0021276	12928	12369	11124	178	1738	1181	1088.87	1167.88	931.92	16.23	169.81	85.52	1062.89	90.52	-3.55361190319973	3.15843425237627e-07	3.80523887534065e-05	--	NP_001147373.1 pathogenesis-related protein 10 [Zea mays]	-	-	-	-	-	-	GO:0006952//defense response
Unigene0084253	42	61	34	200	140	219	1.86	3.03	1.50	9.60	7.20	8.35	2.13	8.38333333333333	1.97667056374589	3.18268222869884e-07	3.82567955028601e-05	NFYC2	ACR36073.1 unknown [Zea mays]	-	-	-	-	-	GO:0003677//DNA binding	-
Unigene0063085	23	26	27	56	528	673	0.36	0.46	0.42	0.95	9.60	9.07	0.413333333333333	6.54	3.98391301583236	3.18670083203312e-07	3.82567955028601e-05	ZIFL1	XP_021316667.1 protein ZINC INDUCED FACILITATOR-LIKE 1 [Sorghum bicolor]	-	-	-	-	GO:0005887//integral component of plasma membrane;GO:0016021//integral component of membrane	GO:0008028//monocarboxylic acid transmembrane transporter activity;GO:0022857//transmembrane transporter activity;GO:0042910//xenobiotic transporter activity	GO:0015718//monocarboxylic acid transport;GO:0042908//xenobiotic transport;GO:0055085//transmembrane transport
Unigene0095370	24	22	21	0	0	0	1.24	1.27	1.08	0.00	0.00	0.00	1.19666666666667	0.001	-10.2248056279893	3.41624745995986e-07	4.09399467728181e-05	--	-	-	-	-	-	-	-	-
Unigene0006683	25	19	23	0	0	0	1.16	0.99	1.06	0.00	0.00	0.00	1.07	0.001	-10.0633950812885	3.56212508156294e-07	4.25310007215994e-05	--	-	-	-	-	-	-	-	-
Unigene0039508	83	94	87	240	182	265	4.39	5.57	4.57	13.74	11.16	12.04	4.84333333333333	12.3133333333333	1.34614916334959	3.56785780470373e-07	4.25310007215994e-05	--	-	-	-	-	-	-	-	-
Unigene0026155	41	40	47	7	5	11	1.59	1.74	1.81	0.29	0.22	0.37	1.71333333333333	0.293333333333333	-2.54619293055658	3.64761316385263e-07	4.33291648616311e-05	IPT1	XP_008649973.1 adenylate isopentenyltransferase [Zea mays]	Metabolism;Metabolism;Metabolism	Global and overview maps;Global and overview maps;Metabolism of terpenoids and polyketides	ko01100//Metabolic pathways;ko01110//Biosynthesis of secondary metabolites;ko00908//Zeatin biosynthesis	K10760;K10760;K10760	GO:0005737//cytoplasm	GO:0052381//tRNA dimethylallyltransferase activity	GO:0006400//tRNA modification
Unigene0011577	179	112	87	11	0	3	6.53	4.58	3.16	0.43	0.00	0.09	4.75666666666667	0.173333333333333	-4.77832990133467	3.71232704898111e-07	4.40206571207464e-05	XA21	RCU61733.1 hypothetical protein SETIT_J029500v2 [Setaria italica]	-	-	-	-	-	GO:0005515//protein binding	-
Unigene0070899	936	1274	806	4566	2409	4989	40.44	61.70	34.64	213.60	120.73	185.31	45.5933333333333	173.213333333333	1.92565519400846	3.77314570955802e-07	4.46636228756056e-05	CEP1	XP_002445702.1 thiol protease SEN102 [Sorghum bicolor]	-	-	-	-	-	GO:0008234//cysteine-type peptidase activity	GO:0006508//proteolysis
Unigene0006377	74	74	87	16	11	5	2.01	2.25	2.35	0.47	0.35	0.12	2.20333333333333	0.313333333333333	-2.81391760983005	3.80540238929381e-07	4.49668395072765e-05	--	TKW12039.1 hypothetical protein SEVIR_5G011601v2 [Setaria viridis]	-	-	-	-	-	-	-
Unigene0067590	1	2	1	1	378	559	0.04	0.09	0.04	0.04	17.75	19.46	0.0566666666666667	12.4166666666667	7.77556186898655	3.8191290684925e-07	4.50504198777977e-05	--	-	-	-	-	-	-	-	-
Unigene0037020	0	1	0	26	32	56	0.00	0.11	0.00	2.65	3.50	4.54	0.0366666666666667	3.56333333333333	6.60261451908319	3.89808279483367e-07	4.59017892096336e-05	--	AQK61421.1 TRF-like 10 [Zea mays]	-	-	-	-	-	-	-
Unigene0094568	444	395	374	197	164	231	17.88	17.83	14.98	8.59	7.66	8.00	16.8966666666667	8.08333333333333	-1.06371641662763	3.92134448237658e-07	4.60955405481313e-05	murG	XP_002457846.1 uncharacterized protein LOC8069547 [Sorghum bicolor]	Metabolism	Global and overview maps	ko01100//Metabolic pathways	K02563	-	GO:0016758//transferase activity, transferring hexosyl groups;GO:0050511//undecaprenyldiphospho-muramoylpentapeptide beta-N-acetylglucosaminyltransferase activity	GO:0005975//carbohydrate metabolic process;GO:0009252//peptidoglycan biosynthetic process;GO:0030259//lipid glycosylation
Unigene0036105	558	449	563	234	152	201	11.48	10.35	11.52	5.21	3.63	3.55	11.1166666666667	4.13	-1.42851057393135	4.03581187858196e-07	4.73588884726006e-05	HIT4	XP_021310086.1 uncharacterized protein LOC8081151 isoform X2 [Sorghum bicolor]	-	-	-	-	-	-	-
Unigene0037127	245	236	280	416	559	788	2.57	2.77	2.92	4.72	6.79	7.09	2.75333333333333	6.2	1.17108893457595	4.09201682163246e-07	4.79353576082893e-05	--	ABA97687.1 retrotransposon protein, putative, unclassified [Oryza sativa Japonica Group]	-	-	-	-	-	GO:0003676//nucleic acid binding;GO:0003964//RNA-directed DNA polymerase activity;GO:0008270//zinc ion binding	GO:0000373//Group II intron splicing
Unigene0042048	601	537	248	6	56	46	32.70	32.76	13.42	0.35	3.53	2.15	26.2933333333333	2.01	-3.70942964447783	4.1288778264689e-07	4.82003773711005e-05	Cht2	NP_001150560.1 uncharacterized protein LOC100284192 precursor [Zea mays]	Metabolism;Metabolism;Environmental Information Processing	Global and overview maps;Carbohydrate metabolism;Signal transduction	ko01100//Metabolic pathways;ko00520//Amino sugar and nucleotide sugar metabolism;ko04016//MAPK signaling pathway - plant	K20547;K20547;K20547	-	GO:0003674//molecular_function;GO:0003824//catalytic activity;GO:0004553//hydrolase activity, hydrolyzing O-glycosyl compounds;GO:0004568//chitinase activity;GO:0005488//binding;GO:0008061//chitin binding;GO:0008144//drug binding;GO:0016787//hydrolase activity;GO:0016798//hydrolase activity, acting on glycosyl bonds;GO:0097367//carbohydrate derivative binding	GO:0000272//polysaccharide catabolic process;GO:0005975//carbohydrate metabolic process;GO:0005976//polysaccharide metabolic process;GO:0006022//aminoglycan metabolic process;GO:0006026//aminoglycan catabolic process;GO:0006030//chitin metabolic process;GO:0006032//chitin catabolic process;GO:0006040//amino sugar metabolic process;GO:0006807//nitrogen compound metabolic process;GO:0006950//respon…
Unigene0045652	104	107	115	223	481	735	4.93	5.69	5.42	11.45	26.46	29.97	5.34666666666667	22.6266666666667	2.08131242308774	4.24155927657228e-07	4.94305915761502e-05	--	-	-	-	-	-	-	-	-
Unigene0085546	3025	3136	3093	1534	1161	1410	51.56	59.92	52.44	28.31	22.95	20.66	54.64	23.9733333333333	-1.1885269634968	4.32547130935704e-07	5.03218791899065e-05	--	XP_002466490.1 uncharacterized protein LOC8085968 [Sorghum bicolor]	-	-	-	-	-	GO:0003676//nucleic acid binding;GO:0004523//RNA-DNA hybrid ribonuclease activity	-
Unigene0016123	502	416	532	175	218	319	15.12	14.04	15.94	5.71	7.62	8.26	15.0333333333333	7.19666666666667	-1.06276419012023	4.55359204276647e-07	5.2740104527994e-05	--	-	-	-	-	-	-	-	-
Unigene0005900	34	29	35	0	1	0	1.05	1.00	1.07	0.00	0.04	0.00	1.04	0.0133333333333333	-6.28540221886225	4.55519599654776e-07	5.2740104527994e-05	--	-	-	-	-	-	-	-	-
Unigene0080075	22	27	19	0	0	0	0.68	0.93	0.58	0.00	0.00	0.00	0.73	0.001	-9.51175265376738	4.55670016524782e-07	5.2740104527994e-05	--	XP_015694137.1 PREDICTED: replication protein A 70 kDa DNA-binding subunit B-like isoform X2 [Oryza brachyantha]	Genetic Information Processing;Genetic Information Processing;Genetic Information Processing;Genetic Information Processing	Replication and repair;Replication and repair;Replication and repair;Replication and repair	ko03420//Nucleotide excision repair;ko03440//Homologous recombination;ko03030//DNA replication;ko03430//Mismatch repair	K07466;K07466;K07466;K07466	-	-	-
Unigene0094055	291	275	120	2	27	12	10.96	11.61	4.50	0.08	1.18	0.39	9.02333333333333	0.55	-4.03615695796915	4.59152646562385e-07	5.30525026383831e-05	--	XP_021317096.1 uncharacterized protein LOC8062665 [Sorghum bicolor]	-	-	-	-	-	-	-
Unigene0084952	21	40	19	0	0	0	0.61	1.30	0.55	0.00	0.00	0.00	0.82	0.001	-9.67948009950545	4.62631035153818e-07	5.3363347119642e-05	--	-	-	-	-	-	-	-	-
Unigene0060642	30	21	18	0	0	0	1.74	1.36	1.04	0.00	0.00	0.00	1.38	0.001	-10.4304525516655	4.83292857825926e-07	5.56518301199586e-05	--	-	-	-	-	-	-	-	-
Unigene0046622	0	0	0	81	16	28	0.00	0.00	0.00	3.56	0.75	0.98	0.001	1.76333333333333	10.7840895062802	4.88455614373814e-07	5.61508339450536e-05	--	RCV41985.1 hypothetical protein SETIT_9G178500v2 [Setaria italica]	-	-	-	-	-	-	-
Unigene0030133	0	0	0	14	28	35	0.00	0.00	0.00	0.41	0.89	0.82	0.001	0.706666666666667	9.46488604872941	4.95026014477614e-07	5.68096888377369e-05	LECRK91	XP_021317422.1 L-type lectin-domain containing receptor kinase IX.1 [Sorghum bicolor]	-	-	-	-	-	GO:0004672//protein kinase activity;GO:0005524//ATP binding;GO:0030246//carbohydrate binding	GO:0006468//protein phosphorylation
Unigene0084951	3259	3490	2026	459	788	1165	136.19	163.49	84.21	20.77	38.20	41.85	127.963333333333	33.6066666666667	-1.92891112026568	5.05301292189333e-07	5.78907702078638e-05	ADH2	PWZ28931.1 Alcohol dehydrogenase 2 [Zea mays]	Metabolism;Metabolism;Metabolism;Metabolism;Metabolism;Metabolism	Global and overview maps;Global and overview maps;Carbohydrate metabolism;Lipid metabolism;Amino acid metabolism;Lipid metabolism	ko01100//Metabolic pathways;ko01110//Biosynthesis of secondary metabolites;ko00010//Glycolysis / Gluconeogenesis;ko00071//Fatty acid degradation;ko00350//Tyrosine metabolism;ko00592//alpha-Linolenic acid metabolism	K18857;K18857;K18857;K18857;K18857;K18857	GO:0005575//cellular_component;GO:0005622//intracellular;GO:0005623//cell;GO:0005737//cytoplasm;GO:0044424//intracellular part;GO:0044464//cell part	GO:0003674//molecular_function;GO:0003824//catalytic activity;GO:0004022//alcohol dehydrogenase (NAD) activity;GO:0004024//alcohol dehydrogenase activity, zinc-dependent;GO:0005488//binding;GO:0008270//zinc ion binding;GO:0008743//L-threonine 3-dehydrogenase activity;GO:0016491//oxidoreductase activity;GO:0016614//oxidoreductase activity, acting on CH-OH group of donors;GO:0016616//oxidoreductase…	GO:0006113//fermentation;GO:0006567//threonine catabolic process;GO:0006813//potassium ion transport;GO:0008150//biological_process;GO:0008152//metabolic process;GO:0009404//toxin metabolic process;GO:0010127//mycothiol-dependent detoxification;GO:0019439//aromatic compound catabolic process;GO:0030494//bacteriochlorophyll biosynthetic process;GO:0046292//formaldehyde metabolic process;GO:0055114…
Unigene0053712	46	36	24	96	215	256	0.62	0.54	0.32	1.40	3.35	2.96	0.493333333333333	2.57	2.38113368428609	5.09024518411301e-07	5.82188194545791e-05	Smt1-1	XP_021320898.1 cycloartenol-C-24-methyltransferase 1 isoform X3 [Sorghum bicolor]	Metabolism;Metabolism;Metabolism	Global and overview maps;Global and overview maps;Lipid metabolism	ko01100//Metabolic pathways;ko01110//Biosynthesis of secondary metabolites;ko00100//Steroid biosynthesis	K00559;K00559;K00559	-	GO:0008168//methyltransferase activity	GO:0006694//steroid biosynthetic process
Unigene0094283	39	39	38	224	121	150	0.63	0.70	0.61	3.91	2.26	2.08	0.646666666666667	2.75	2.08833746694605	5.39246465195585e-07	6.15382102283656e-05	--	XP_002463166.1 uncharacterized protein LOC8060667 [Sorghum bicolor]	-	-	-	-	-	-	-
Unigene0083671	809	505	686	238	277	385	39.97	27.97	33.71	12.73	15.88	16.35	33.8833333333333	14.9866666666667	-1.17689627451116	5.40765546684546e-07	6.15382102283656e-05	LOX1.1	ACV84249.1 LOX1 [Sorghum bicolor]	Metabolism	Lipid metabolism	ko00591//Linoleic acid metabolism	K15718	-	GO:0003674//molecular_function;GO:0003824//catalytic activity;GO:0005488//binding;GO:0005515//protein binding;GO:0016491//oxidoreductase activity;GO:0016701//oxidoreductase activity, acting on single donors with incorporation of molecular oxygen;GO:0016702//oxidoreductase activity, acting on single donors with incorporation of molecular oxygen, incorporation of two atoms of oxygen;GO:0043167//ion…	GO:0006082//organic acid metabolic process;GO:0006629//lipid metabolic process;GO:0006631//fatty acid metabolic process;GO:0006633//fatty acid biosynthetic process;GO:0008150//biological_process;GO:0008152//metabolic process;GO:0008610//lipid biosynthetic process;GO:0009058//biosynthetic process;GO:0009987//cellular process;GO:0016053//organic acid biosynthetic process;GO:0019752//carboxylic acid…
Unigene0010425	35	37	37	2	0	0	2.13	2.53	2.24	0.13	0.00	0.00	2.3	0.0433333333333333	-5.73001283352444	5.40773532113568e-07	6.15382102283656e-05	--	-	-	-	-	-	-	-	-
Unigene0049802	269	249	114	2	26	14	11.99	12.44	5.05	0.10	1.34	0.54	9.82666666666667	0.66	-3.89616418901546	5.5195476985773e-07	6.27052105911024e-05	--	XP_002452337.1 uncharacterized protein LOC8055401 [Sorghum bicolor]	-	-	-	-	GO:0005765//lysosomal membrane	-	-
Unigene0089739	27	31	31	86	76	109	1.35	1.74	1.55	4.67	4.42	4.70	1.54666666666667	4.59666666666667	1.57142574638641	5.59034397987502e-07	6.33613879477373e-05	--	-	-	-	-	-	-	-	-
Unigene0003180	8629	7323	9337	3387	1814	2354	72.01	68.50	77.50	30.60	17.56	16.89	72.67	21.6833333333333	-1.74477335010028	5.59602268424389e-07	6.33613879477373e-05	ALATS	XP_004961081.2 uncharacterized protein LOC101754965 isoform X1 [Setaria italica]	Genetic Information Processing	Translation	ko00970//Aminoacyl-tRNA biosynthesis	K01872	GO:0005737//cytoplasm	GO:0000166//nucleotide binding;GO:0004813//alanine-tRNA ligase activity;GO:0004843//thiol-dependent ubiquitin-specific protease activity;GO:0005524//ATP binding;GO:1990380//Lys48-specific deubiquitinase activity	GO:0006419//alanyl-tRNA aminoacylation
Unigene0091699	0	0	0	28	16	27	0.00	0.00	0.00	3.51	2.15	2.69	0.001	2.78333333333333	11.4425979815276	5.82935110160119e-07	6.57832556230525e-05	--	-	-	-	-	-	-	-	-
Unigene0082760	1478	1280	1420	501	675	945	83.86	81.42	80.14	30.78	44.43	46.10	81.8066666666667	40.4366666666667	-1.01655434159937	6.07501618604349e-07	6.83277858705679e-05	Os05g0169000	XP_004960795.1 thioredoxin H4-2 [Setaria italica]	-	-	-	-	GO:0005575//cellular_component;GO:0005622//intracellular;GO:0005623//cell;GO:0005737//cytoplasm;GO:0044424//intracellular part;GO:0044464//cell part	GO:0003674//molecular_function;GO:0003756//protein disulfide isomerase activity;GO:0003824//catalytic activity;GO:0004791//thioredoxin-disulfide reductase activity;GO:0015035//protein disulfide oxidoreductase activity;GO:0015036//disulfide oxidoreductase activity;GO:0016209//antioxidant activity;GO:0016491//oxidoreductase activity;GO:0016651//oxidoreductase activity, acting on NAD(P)H;GO:0016667/…	GO:0006457//protein folding;GO:0006662//glycerol ether metabolic process;GO:0006950//response to stress;GO:0006979//response to oxidative stress;GO:0008150//biological_process;GO:0008152//metabolic process;GO:0009636//response to toxic substance;GO:0009987//cellular process;GO:0018904//ether metabolic process;GO:0019725//cellular homeostasis;GO:0033554//cellular response to stress;GO:0034599//cel…
Unigene0096443	61	66	61	6	11	21	3.02	3.66	3.00	0.32	0.63	0.89	3.22666666666667	0.613333333333333	-2.39530128121758	6.09512220596328e-07	6.8440237055318e-05	2ODD11	XP_002464936.1 S-norcoclaurine synthase 1 [Sorghum bicolor]	-	-	-	-	-	GO:0016491//oxidoreductase activity	GO:0055114//oxidation-reduction process
Unigene0094627	33	49	34	121	117	142	0.48	0.81	0.50	1.92	1.99	1.79	0.596666666666667	1.9	1.67100233178785	6.14934631742134e-07	6.89347830805102e-05	--	ABA99487.1 retrotransposon protein, putative, unclassified [Oryza sativa Japonica Group]	-	-	-	-	-	GO:0003964//RNA-directed DNA polymerase activity	GO:0000373//Group II intron splicing
Unigene0077274	37	26	40	5	3	4	0.96	0.75	1.03	0.14	0.09	0.09	0.913333333333333	0.106666666666667	-3.09803208296052	6.26681889376895e-07	7.01355438806945e-05	BPM1	TVU05004.1 hypothetical protein EJB05_48151, partial [Eragrostis curvula]	-	-	-	-	-	GO:0005515//protein binding	-
Unigene0015600	1	0	0	1	375	429	0.02	0.00	0.00	0.02	7.82	6.63	0.00666666666666667	4.82333333333333	9.49884920653172	6.47444344296166e-07	7.21016597170216e-05	--	AAM94327.1 putative reverse transcriptase [Sorghum bicolor]	-	-	-	-	-	-	-
Unigene0097434	0	0	0	13	25	46	0.00	0.00	0.00	1.77	3.64	4.96	0.001	3.45666666666667	11.7551657729794	6.51203949964348e-07	7.24012614911922e-05	--	-	-	-	-	-	-	-	-
Unigene0000657	1	1	0	0	850	973	0.02	0.03	0.00	0.00	22.41	19.01	0.0166666666666667	13.8066666666667	9.69418374333315	6.672056283848e-07	7.40587309709942e-05	--	-	-	-	-	-	-	-	-
Unigene0094384	45	40	31	3	0	0	4.15	4.14	2.84	0.30	0.00	0.00	3.71	0.1	-5.21334728173344	6.71608289844485e-07	7.44254103061869e-05	--	-	-	-	-	-	-	-	-
Unigene0057325	155	135	60	6	19	6	9.17	8.95	3.53	0.38	1.30	0.31	7.21666666666667	0.663333333333333	-3.44352668907044	6.82694205487856e-07	7.55302973192439e-05	AO2	XP_002463760.1 indole-3-acetaldehyde oxidase [Sorghum bicolor]	Metabolism;Metabolism	Global and overview maps;Amino acid metabolism	ko01100//Metabolic pathways;ko00380//Tryptophan metabolism	K11817;K11817	GO:0005575//cellular_component;GO:0005622//intracellular;GO:0005623//cell;GO:0005737//cytoplasm;GO:0044424//intracellular part;GO:0044464//cell part	GO:0000166//nucleotide binding;GO:0003674//molecular_function;GO:0003824//catalytic activity;GO:0004031//aldehyde oxidase activity;GO:0004854//xanthine dehydrogenase activity;GO:0005488//binding;GO:0005506//iron ion binding;GO:0009055//electron carrier activity;GO:0016491//oxidoreductase activity;GO:0016614//oxidoreductase activity, acting on CH-OH group of donors;GO:0016623//oxidoreductase activ…	GO:0006066//alcohol metabolic process;GO:0006082//organic acid metabolic process;GO:0006091//generation of precursor metabolites and energy;GO:0006629//lipid metabolic process;GO:0006714//sesquiterpenoid metabolic process;GO:0006720//isoprenoid metabolic process;GO:0006721//terpenoid metabolic process;GO:0008150//biological_process;GO:0008152//metabolic process;GO:0008299//isoprenoid biosynthetic…
Unigene0060167	97	106	83	258	231	550	2.20	2.69	1.87	6.33	6.07	10.72	2.25333333333333	7.70666666666667	1.7740462462185	6.87051624178877e-07	7.57647857028137e-05	SBT1.5	XP_002446493.1 subtilisin-like protease SBT1.7 [Sorghum bicolor]	-	-	-	-	-	GO:0008236//serine-type peptidase activity	GO:0006508//proteolysis;GO:0009306//protein secretion
Unigene0070902	1	0	3	64	25	42	0.06	0.00	0.17	3.96	1.66	2.06	0.0766666666666667	2.56	5.06140054466414	6.94373615650142e-07	7.63588693447098e-05	--	KXG39044.1 hypothetical protein SORBI_3001G321100 [Sorghum bicolor]	-	-	-	-	-	-	-
Unigene0096855	16	19	18	48	105	140	0.33	0.44	0.37	1.07	2.50	2.47	0.38	2.01333333333333	2.40551472516034	6.94694405711815e-07	7.63588693447098e-05	--	RLN05506.1 phosphatidylinositol/phosphatidylcholine transfer protein SFH13-like isoform X1 [Panicum miliaceum]	-	-	-	-	-	-	-
Unigene0025461	119	83	121	292	212	435	8.56	6.69	8.66	22.74	17.69	26.90	7.97	22.4433333333333	1.49363533477926	6.99994521282794e-07	7.68167407480336e-05	ATJ11	NP_001147476.2 chaperone protein dnaJ 11 [Zea mays]	-	-	-	-	GO:0005575//cellular_component;GO:0005622//intracellular;GO:0005623//cell;GO:0005634//nucleus;GO:0005737//cytoplasm;GO:0009507//chloroplast;GO:0009532//plastid stroma;GO:0009536//plastid;GO:0009570//chloroplast stroma;GO:0043226//organelle;GO:0043227//membrane-bounded organelle;GO:0043229//intracellular organelle;GO:0043231//intracellular membrane-bounded organelle;GO:0044422//organelle part;GO:0…	GO:0005515//protein binding	GO:0006457//protein folding;GO:0009408//response to heat
Unigene0039507	163	174	225	467	405	469	8.33	9.96	11.43	25.83	24.00	20.60	9.90666666666667	23.4766666666667	1.24475596685074	7.02490006408579e-07	7.6965850880127e-05	--	-	-	-	-	-	-	-	-
Unigene0005777	0	0	0	14	35	28	0.00	0.00	0.00	0.70	1.88	1.12	0.001	1.23333333333333	10.2683470546825	7.1448383088803e-07	7.81534502513694e-05	--	-	-	-	-	-	-	-	-
Unigene0000552	132	130	120	223	314	369	1.46	1.61	1.32	2.66	4.02	3.50	1.46333333333333	3.39333333333333	1.21344471654034	7.21919616282056e-07	7.88394440303898e-05	--	XP_002443826.1 uncharacterized protein LOC8067803 [Sorghum bicolor]	-	-	-	-	GO:0005739//mitochondrion;GO:0016020//membrane	GO:0004408//holocytochrome-c synthase activity;GO:0016757//transferase activity, transferring glycosyl groups	-
Unigene0008120	8	6	1	10	433	528	0.76	0.64	0.09	1.03	47.82	43.22	0.496666666666667	30.69	5.94934691072548	7.2798247559572e-07	7.93735353302908e-05	APY3	TVU27200.1 hypothetical protein EJB05_29795 [Eragrostis curvula]	-	-	-	-	-	GO:0016787//hydrolase activity	-
Unigene0009223	82	82	69	229	192	213	4.55	5.10	3.81	13.76	12.36	10.16	4.48666666666667	12.0933333333333	1.4304960459182	7.31264853996435e-07	7.96032347254737e-05	RT	XP_002448982.2 anthocyanidin 3-O-glucosyltransferase [Sorghum bicolor]	Metabolism;Metabolism	Global and overview maps;Biosynthesis of other secondary metabolites	ko01110//Biosynthesis of secondary metabolites;ko00944//Flavone and flavonol biosynthesis	K22772;K22772	-	GO:0008194//UDP-glycosyltransferase activity;GO:0016758//transferase activity, transferring hexosyl groups	-
Unigene0024463	123	77	53	0	4	11	5.21	3.65	2.23	0.00	0.20	0.40	3.69666666666667	0.2	-4.20815305455319	7.36134435104303e-07	8.00046973779731e-05	Bx8	XP_002461721.1 DIMBOA UDP-glucosyltransferase BX9 [Sorghum bicolor]	-	-	-	-	-	GO:0008194//UDP-glycosyltransferase activity	-
Unigene0002313	261	160	157	36	64	48	3.03	2.08	1.81	0.45	0.86	0.48	2.30666666666667	0.596666666666667	-1.95081245037247	7.51225408553054e-07	8.15139762623697e-05	XA21	KAF2919201.1 hypothetical protein DAI22_08g116200 [Oryza sativa Japonica Group]	-	-	-	-	-	GO:0004672//protein kinase activity;GO:0005515//protein binding;GO:0005524//ATP binding	GO:0006468//protein phosphorylation
Unigene0041931	202	150	152	303	379	453	1.85	1.54	1.38	3.00	4.02	3.56	1.59	3.52666666666667	1.14927845610852	7.75672012099188e-07	8.38715313657834e-05	RNA1	-	-	-	-	-	-	GO:0003723//RNA binding;GO:0003724//RNA helicase activity;GO:0003968//RNA-directed RNA polymerase activity	GO:0006351//transcription, DNA-templated
Unigene0050784	1	2	0	1	416	579	0.02	0.05	0.00	0.02	9.70	10.01	0.0233333333333333	6.57666666666667	8.13882031866596	7.76668539874259e-07	8.38715313657834e-05	--	XP_025822090.1 traB domain-containing protein isoform X1 [Panicum hallii]	-	-	-	-	-	-	-
Unigene0072009	0	0	0	6	71	92	0.00	0.00	0.00	0.87	11.00	10.56	0.001	7.47666666666667	12.8681794992525	7.83707709421797e-07	8.44969192631217e-05	--	-	-	-	-	-	-	-	-
Unigene0084956	0	0	0	11	33	45	0.00	0.00	0.00	1.08	3.46	3.50	0.001	2.68	11.3880172853451	7.95166912266536e-07	8.55961152029489e-05	--	-	-	-	-	-	-	-	-
Unigene0030243	105	96	98	7	0	0	5.18	5.31	4.81	0.37	0.00	0.00	5.1	0.123333333333333	-5.36986257195107	8.15732036268217e-07	8.76704768947377e-05	XA21	OQU78816.1 hypothetical protein SORBI_3008G053000 [Sorghum bicolor]	-	-	-	-	-	GO:0004672//protein kinase activity;GO:0005515//protein binding;GO:0005524//ATP binding	GO:0006468//protein phosphorylation
Unigene0009265	242	163	180	7	25	52	16.02	12.10	11.85	0.50	1.92	2.96	13.3233333333333	1.79333333333333	-2.89323949486382	8.23400328244687e-07	8.8214577254936e-05	--	XP_021311714.1 LEAF RUST 10 DISEASE-RESISTANCE LOCUS RECEPTOR-LIKE PROTEIN KINASE-like 1.2 isoform X1 [Sorghum bicolor]	-	-	-	-	-	GO:0030247//polysaccharide binding	-
Unigene0033559	6475	4040	10002	298	9	11	238.40	166.75	366.30	11.88	0.38	0.35	257.15	4.20333333333333	-5.93493247363276	8.44820510724916e-07	9.03664327972723e-05	CYP71C4	XP_025824926.1 indole-2-monooxygenase-like [Panicum hallii]	Metabolism	Global and overview maps	ko01100//Metabolic pathways	K00512	-	GO:0005506//iron ion binding;GO:0016705//oxidoreductase activity, acting on paired donors, with incorporation or reduction of molecular oxygen;GO:0020037//heme binding	GO:0055114//oxidation-reduction process
Unigene0055336	48	74	17	1	2	2	1.05	1.81	0.37	0.02	0.05	0.04	1.07666666666667	0.0366666666666667	-4.87595873605663	8.63963652375717e-07	9.22683200925985e-05	SD18	XP_020403702.1 G-type lectin S-receptor-like serine/threonine-protein kinase At4g27290 [Zea mays]	-	-	-	-	-	GO:0004672//protein kinase activity;GO:0005524//ATP binding	GO:0006468//protein phosphorylation;GO:0048544//recognition of pollen
Unigene0002752	213	182	256	559	440	539	4.25	4.07	5.08	12.07	10.18	9.24	4.46666666666667	10.4966666666667	1.23266075679028	8.85914116099404e-07	9.44635573023222e-05	--	XP_021310396.1 uncharacterized protein LOC110433090 [Sorghum bicolor]	-	-	-	-	-	-	GO:0015074//DNA integration
Unigene0085986	22	13	19	56	59	88	0.75	0.50	0.64	2.07	2.33	2.58	0.63	2.32666666666667	1.88484080198858	9.00388334565035e-07	9.58140528500846e-05	CYP71A1	XP_025807100.1 cytochrome P450 71A1-like [Panicum hallii]	Metabolism	Global and overview maps	ko01100//Metabolic pathways	K00512	-	GO:0005506//iron ion binding;GO:0016705//oxidoreductase activity, acting on paired donors, with incorporation or reduction of molecular oxygen;GO:0020037//heme binding	GO:0055114//oxidation-reduction process
Unigene0084969	367	331	267	109	114	88	11.55	11.68	8.36	3.71	4.16	2.38	10.53	3.41666666666667	-1.62384402735406	9.01409733794679e-07	9.58140528500846e-05	SD17	TVT98132.1 hypothetical protein EJB05_56584, partial [Eragrostis curvula]	-	-	-	-	-	GO:0004672//protein kinase activity;GO:0005524//ATP binding	GO:0006468//protein phosphorylation;GO:0048544//recognition of pollen
Unigene0001675	1115	1142	1290	2838	2213	2690	26.54	30.47	30.54	73.14	61.10	55.04	29.1833333333333	63.0933333333333	1.11234289501887	9.07621387145778e-07	9.63230979659145e-05	CYP71D351	XP_021301410.1 premnaspirodiene oxygenase [Sorghum bicolor]	-	-	-	-	-	GO:0005506//iron ion binding;GO:0016705//oxidoreductase activity, acting on paired donors, with incorporation or reduction of molecular oxygen;GO:0020037//heme binding	GO:0055114//oxidation-reduction process
Unigene0017266	0	1	3	4	283	317	0.00	0.02	0.07	0.10	7.23	6.00	0.03	4.44333333333333	7.21053606364666	9.15915279786486e-07	9.70511857262334e-05	--	TVU51140.1 hypothetical protein EJB05_02548, partial [Eragrostis curvula]	-	-	-	-	-	GO:0003677//DNA binding;GO:0004803//transposase activity;GO:0016788//hydrolase activity, acting on ester bonds	GO:0006313//transposition, DNA-mediated
Unigene0055942	696	619	593	205	268	408	25.00	24.93	21.19	7.97	11.17	12.60	23.7066666666667	10.58	-1.16395319599459	9.30713772311784e-07	9.83115426044596e-05	ASE1	PWZ16313.1 Amidophosphoribosyltransferase 1, chloroplastic [Zea mays]	Metabolism;Metabolism;Metabolism;Metabolism	Global and overview maps;Global and overview maps;Nucleotide metabolism;Amino acid metabolism	ko01100//Metabolic pathways;ko01110//Biosynthesis of secondary metabolites;ko00230//Purine metabolism;ko00250//Alanine, aspartate and glutamate metabolism	K00764;K00764;K00764;K00764	-	GO:0004044//amidophosphoribosyltransferase activity;GO:0004066//asparagine synthase (glutamine-hydrolyzing) activity;GO:0004360//glutamine-fructose-6-phosphate transaminase (isomerizing) activity;GO:0004749//ribose phosphate diphosphokinase activity	GO:0006040//amino sugar metabolic process;GO:0006529//asparagine biosynthetic process;GO:0009116//nucleoside metabolic process;GO:0009152//purine ribonucleotide biosynthetic process;GO:0009252//peptidoglycan biosynthetic process;GO:0052699//ergothioneine biosynthetic process
Unigene0032830	19	16	30	0	0	0	0.98	0.92	1.54	0.00	0.00	0.00	1.14666666666667	0.001	-10.1632303488683	9.6035075414434e-07	0.000101126577313156	DESI1	XP_004982890.1 uncharacterized protein LOC101770411 isoform X1 [Setaria italica]	-	-	-	-	-	GO:0008233//peptidase activity	-
Unigene0070253	0	0	0	2	84	323	0.00	0.00	0.00	0.07	3.24	9.24	0.001	4.18333333333333	12.0304372430043	9.65027323011447e-07	0.00010146123449345	Os10g0495500	XP_010234863.1 nucleolar complex protein 2 homolog [Brachypodium distachyon]	-	-	-	-	GO:0005575//cellular_component;GO:0005622//intracellular;GO:0005623//cell;GO:0005634//nucleus;GO:0005654//nucleoplasm;GO:0005730//nucleolus;GO:0005737//cytoplasm;GO:0005829//cytosol;GO:0030684//preribosome;GO:0030686//90S preribosome;GO:0030687//preribosome, large subunit precursor;GO:0030689//Noc complex;GO:0030690//Noc1p-Noc2p complex;GO:0030691//Noc2p-Noc3p complex;GO:0031974//membrane-enclose…	-	GO:0008150//biological_process;GO:0022613//ribonucleoprotein complex biogenesis;GO:0042254//ribosome biogenesis;GO:0042273//ribosomal large subunit biogenesis;GO:0044085//cellular component biogenesis;GO:0071840//cellular component organization or biogenesis
Unigene0022872	158	166	153	55	64	91	6.99	8.23	6.73	2.63	3.28	3.46	7.31666666666667	3.12333333333333	-1.22809998676354	9.91012767000982e-07	0.000103870717400727	ATL5	NP_001167698.2 uncharacterized protein LOC100278939 [Zea mays]	-	-	-	-	GO:0005680//anaphase-promoting complex	GO:0008270//zinc ion binding;GO:0046872//metal ion binding;GO:0061630//ubiquitin protein ligase activity;GO:0097602//cullin family protein binding	GO:0031145//anaphase-promoting complex-dependent proteasomal ubiquitin-dependent protein catabolic process
Unigene0051845	22	16	22	0	0	0	1.14	0.93	1.13	0.00	0.00	0.00	1.06666666666667	0.001	-10.0588936890536	1.01075206379766e-06	0.000105775906472451	--	-	-	-	-	-	-	-	-
Unigene0016864	120	108	133	286	247	284	4.83	4.87	5.33	12.47	11.54	9.83	5.01	11.28	1.17088455920359	1.02057716652691e-06	0.000106474975914284	ASI1	XP_008676449.1 uncharacterized protein LOC100191737 isoform X1 [Zea mays]	-	-	-	-	-	-	-
Unigene0011013	0	0	0	19	16	28	0.00	0.00	0.00	1.57	1.42	1.84	0.001	1.61	10.652844973002	1.03899478568261e-06	0.000108229689144283	--	-	-	-	-	-	-	-	-
Unigene0046542	44	37	42	0	4	0	11.26	10.62	10.69	0.00	1.19	0.00	10.8566666666667	0.396666666666667	-4.77451024108796	1.10346961700874e-06	0.000114593288800682	PLP2	AAD22169.1 patatin-like protein [Sorghum bicolor]	-	-	-	-	-	-	-
Unigene0037969	32	24	31	85	71	106	0.74	0.62	0.71	2.13	1.91	2.11	0.69	2.05	1.57095564272728	1.1102503067067e-06	0.000115120885171216	AATL1	XP_002443190.1 lysine histidine transporter-like 8 [Sorghum bicolor]	-	-	-	-	GO:0005575//cellular_component;GO:0005623//cell;GO:0005886//plasma membrane;GO:0016020//membrane;GO:0016021//integral component of membrane;GO:0031224//intrinsic component of membrane;GO:0044425//membrane part;GO:0044464//cell part;GO:0071944//cell periphery	GO:0003674//molecular_function;GO:0005215//transporter activity;GO:0005342//organic acid transmembrane transporter activity;GO:0008509//anion transmembrane transporter activity;GO:0008514//organic anion transmembrane transporter activity;GO:0015075//ion transmembrane transporter activity;GO:0015171//amino acid transmembrane transporter activity;GO:0015318//inorganic solute uptake transmembrane tr…	GO:0003333//amino acid transmembrane transport;GO:0006810//transport;GO:0006811//ion transport;GO:0006820//anion transport;GO:0006865//amino acid transport;GO:0008150//biological_process;GO:0015711//organic anion transport;GO:0015849//organic acid transport;GO:0034220//ion transmembrane transport;GO:0046942//carboxylic acid transport;GO:0051179//localization;GO:0051234//establishment of localizat…
Unigene0060582	18	18	23	0	0	0	2.11	2.36	2.68	0.00	0.00	0.00	2.38333333333333	0.001	-11.218765025832	1.12543441244267e-06	0.000116516878642325	--	-	-	-	-	-	-	-	-
Unigene0028544	34	38	68	151	134	199	1.18	1.47	2.34	5.65	5.38	5.92	1.66333333333333	5.65	1.76417355268645	1.13070027299354e-06	0.000116883335548274	--	-	-	-	-	-	-	-	-
Unigene0089955	932	855	425	2	66	17	31.24	32.13	14.17	0.07	2.57	0.49	25.8466666666667	1.04333333333333	-4.63070617281857	1.15278935197701e-06	0.000118985082672273	SAMT	QFS21958.1 jasmonate o-methyltransferase [Saccharum hybrid cultivar]	-	-	-	-	-	GO:0008168//methyltransferase activity	-
Unigene0004604	0	0	0	15	22	25	0.00	0.00	0.00	3.19	5.01	4.22	0.001	4.14	12.0154150523867	1.18336535841018e-06	0.000121955076183554	--	-	-	-	-	-	-	-	-
Unigene0085165	3	4	3	18	71	64	0.09	0.13	0.09	0.57	2.40	1.61	0.103333333333333	1.52666666666667	3.88500747771008	1.20379018143057e-06	0.000123871473243894	EFL3	XP_004984055.1 protein ELF4-LIKE 4 [Setaria italica]	-	-	-	-	-	-	-
Unigene0036152	0	0	0	25	21	18	0.00	0.00	0.00	0.97	0.87	0.56	0.001	0.8	9.64385618977473	1.21923160573521e-06	0.000125080231504129	MIMI_L728	XP_021305579.1 uncharacterized protein LOC8083475 [Sorghum bicolor]	-	-	-	-	-	-	-
Unigene0097861	25	15	20	0	0	0	1.38	0.93	1.10	0.00	0.00	0.00	1.13666666666667	0.001	-10.1505935231904	1.31183207790579e-06	0.00013437645712999	tuf	XP_009350076.1 PREDICTED: uncharacterized protein LOC103941593 [Pyrus x bretschneideri]	-	-	-	-	GO:0005737//cytoplasm	GO:0003743//translation initiation factor activity;GO:0003746//translation elongation factor activity;GO:0003747//translation release factor activity;GO:0003924//GTPase activity;GO:0004781//sulfate adenylyltransferase (ATP) activity;GO:0005525//GTP binding;GO:0043022//ribosome binding	GO:0000103//sulfate assimilation;GO:0001514//selenocysteine incorporation;GO:0006412//translation;GO:0006413//translational initiation;GO:0006414//translational elongation;GO:0006415//translational termination;GO:0006950//response to stress;GO:0042254//ribosome biogenesis
Unigene0039098	18	21	25	52	198	251	0.48	0.63	0.67	1.51	6.16	5.78	0.593333333333333	4.48333333333333	2.91765702647759	1.32256669114414e-06	0.00013506737268579	--	RLN25050.1 hypothetical protein C2845_PM07G07000 [Panicum miliaceum]	-	-	-	-	-	GO:0003676//nucleic acid binding;GO:0008270//zinc ion binding	-
Unigene0086396	6	7	4	33	31	66	0.20	0.26	0.13	1.16	1.17	1.85	0.196666666666667	1.39333333333333	2.82471608271904	1.33355056134909e-06	0.000135983998431304	--	XP_021317486.1 uncharacterized protein LOC110435773 [Sorghum bicolor]	-	-	-	-	-	-	-
Unigene0039917	185	272	67	2	17	18	8.62	14.20	3.10	0.10	0.92	0.72	8.64	0.58	-3.8969065070359	1.42926547620622e-06	0.000145306510703374	BETV6	XP_008655809.1 isoflavone reductase homolog IRL-like [Zea mays]	-	-	-	-	-	GO:0003824//catalytic activity;GO:0003854//3-beta-hydroxy-delta5-steroid dehydrogenase activity;GO:0003978//UDP-glucose 4-epimerase activity;GO:0008460//dTDP-glucose 4,6-dehydratase activity;GO:0016491//oxidoreductase activity;GO:0016616//oxidoreductase activity, acting on the CH-OH group of donors, NAD or NADP as acceptor;GO:0016620//oxidoreductase activity, acting on the aldehyde or oxo group o…	GO:0005975//carbohydrate metabolic process;GO:0006012//galactose metabolic process;GO:0006694//steroid biosynthetic process;GO:0009243//O antigen biosynthetic process;GO:0019305//dTDP-rhamnose biosynthetic process;GO:0055114//oxidation-reduction process
Unigene0101245	6	1	1	19	102	103	0.08	0.01	0.01	0.27	1.55	1.16	0.0333333333333333	0.993333333333333	4.8972404255748	1.43999083106376e-06	0.000146177420060714	AtMg00810	AAU10819.1 putative polyprotein [Oryza sativa Japonica Group]	-	-	-	-	-	-	GO:0015074//DNA integration
Unigene0080790	51	42	68	115	256	291	2.45	2.26	3.25	5.98	14.27	12.02	2.65333333333333	10.7566666666667	2.0193532419433	1.45322742547894e-06	0.000147300263101428	--	RLN41471.1 uncharacterized protein C2845_PM01G47820 [Panicum miliaceum]	-	-	-	-	-	GO:0008270//zinc ion binding	-
Unigene0084833	149	66	97	16	27	26	11.27	5.59	7.29	1.31	2.37	1.69	8.05	1.79	-2.16902919573772	1.47987081000783e-06	0.000149776640769537	--	-	-	-	-	-	-	-	-
Unigene0009163	146	182	97	38	26	44	11.84	16.54	7.82	3.34	2.45	3.07	12.0666666666667	2.95333333333333	-2.03061109341556	1.51167361149934e-06	0.000152767027702998	XTH25	AWA45140.1 Xyloglucan endotransglucosylase/hydrolase protein 24 [Saccharum officinarum]	Environmental Information Processing	Signal transduction	ko04075//Plant hormone signal transduction	K14504	GO:0005618//cell wall;GO:0048046//apoplast	GO:0004553//hydrolase activity, hydrolyzing O-glycosyl compounds;GO:0016762//xyloglucan:xyloglucosyl transferase activity	GO:0005975//carbohydrate metabolic process;GO:0006073//cellular glucan metabolic process
Unigene0089279	0	0	0	5	55	113	0.00	0.00	0.00	0.21	2.47	3.77	0.001	2.15	11.0701209444768	1.51522966833514e-06	0.000152898190183761	DTX16	ACG28390.1 transparent testa 12 protein [Zea mays]	-	-	-	-	GO:0016020//membrane	GO:0015238//drug transmembrane transporter activity;GO:0015297//antiporter activity;GO:0042910//xenobiotic transporter activity	GO:0006855//drug transmembrane transport;GO:0042493//response to drug;GO:0055085//transmembrane transport
Unigene0100781	379	339	395	116	143	243	16.55	16.60	17.16	5.48	7.24	9.12	16.77	7.28	-1.20387233336565	1.58410833721637e-06	0.000159373538491209	--	XP_002464469.1 uncharacterized protein LOC8067403 [Sorghum bicolor]	-	-	-	-	-	-	-
Unigene0009944	62	54	47	112	131	176	2.01	1.96	1.51	3.93	4.92	4.90	1.82666666666667	4.58333333333333	1.32718382033885	1.58909054648093e-06	0.000159509935880936	AAE14	XP_002444999.1 2-succinylbenzoate--CoA ligase, chloroplastic/peroxisomal [Sorghum bicolor]	Metabolism;Metabolism;Metabolism	Global and overview maps;Global and overview maps;Metabolism of cofactors and vitamins	ko01100//Metabolic pathways;ko01110//Biosynthesis of secondary metabolites;ko00130//Ubiquinone and other terpenoid-quinone biosynthesis	K14760;K14760;K14760	GO:0005575//cellular_component;GO:0005622//intracellular;GO:0005623//cell;GO:0005737//cytoplasm;GO:0005777//peroxisome;GO:0005778//peroxisomal membrane;GO:0009507//chloroplast;GO:0009526//plastid envelope;GO:0009536//plastid;GO:0009941//chloroplast envelope;GO:0016020//membrane;GO:0016021//integral component of membrane;GO:0031090//organelle membrane;GO:0031224//intrinsic component of membrane;GO…	GO:0000166//nucleotide binding;GO:0003674//molecular_function;GO:0003824//catalytic activity;GO:0003987//acetate-CoA ligase activity;GO:0004043//L-aminoadipate-semialdehyde dehydrogenase activity;GO:0005488//binding;GO:0005524//ATP binding;GO:0008144//drug binding;GO:0008668//(2,3-dihydroxybenzoyl)adenylate synthase activity;GO:0008756//o-succinylbenzoate-CoA ligase activity;GO:0016405//CoA-ligas…	GO:0006732//coenzyme metabolic process;GO:0006766//vitamin metabolic process;GO:0008150//biological_process;GO:0008152//metabolic process;GO:0009058//biosynthetic process;GO:0009108//coenzyme biosynthetic process;GO:0009110//vitamin biosynthetic process;GO:0009234//menaquinone biosynthetic process;GO:0009987//cellular process;GO:0019287//isopentenyl diphosphate biosynthetic process, mevalonate pa…
Unigene0059929	2	0	0	19	47	80	0.07	0.00	0.00	0.75	1.98	2.50	0.0233333333333333	1.74333333333333	6.22331221418934	1.59017570366763e-06	0.000159509935880936	--	-	-	-	-	-	-	-	-
Unigene0044872	14	21	27	0	0	0	0.93	1.56	1.78	0.00	0.00	0.00	1.42333333333333	0.001	-10.4750578537867	1.59351440767737e-06	0.000159608383179626	--	PAN32309.1 hypothetical protein PAHAL_5G477100 [Panicum hallii]	-	-	-	-	-	-	-
Unigene0007732	0	0	0	7	51	59	0.00	0.00	0.00	0.51	3.97	3.40	0.001	2.62666666666667	11.3590174136226	1.62649738165517e-06	0.000162671360730413	--	-	-	-	-	-	-	-	-
Unigene0094747	3	0	5	40	28	46	0.17	0.00	0.29	2.51	1.88	2.29	0.153333333333333	2.22666666666667	3.86014233641705	1.63552266406491e-06	0.00016333274935276	--	TKW26682.1 hypothetical protein SEVIR_3G206200v2 [Setaria viridis]	-	-	-	-	GO:0016020//membrane	-	-
Unigene0034075	13	22	31	0	0	0	1.15	2.19	2.74	0.00	0.00	0.00	2.02666666666667	0.001	-10.9848931076098	1.67378972787195e-06	0.000166756197421825	--	-	-	-	-	-	-	-	-
Unigene0078861	307	282	219	709	546	756	21.53	22.17	15.28	53.85	44.43	45.59	19.66	47.9566666666667	1.28646806287441	1.6747288284695e-06	0.000166756197421825	PNSB4	AQK74854.1 Photosynthetic NDH subunit of subcomplex B 4 chloroplastic [Zea mays]	-	-	-	-	-	-	-
Unigene0099452	87	84	87	16	31	33	2.43	2.63	2.42	0.48	1.01	0.79	2.49333333333333	0.76	-1.71400444572289	1.72631720874159e-06	0.000171640546089111	--	XP_002439346.1 B3 domain-containing protein LOC_Os12g40080 [Sorghum bicolor]	-	-	-	-	-	GO:0003677//DNA binding	-
Unigene0008671	17	17	22	0	0	0	0.72	0.81	0.93	0.00	0.00	0.00	0.82	0.001	-9.67948009950545	1.78086694596845e-06	0.000176804574845422	--	-	-	-	-	-	-	-	-
Unigene0100427	256	253	250	127	103	147	18.77	20.79	18.23	10.08	8.76	9.26	19.2633333333333	9.36666666666667	-1.04024973946731	1.84610545763991e-06	0.000183013110441202	--	-	-	-	-	-	-	-	-
Unigene0089593	79	88	78	25	23	37	3.83	4.79	3.76	1.31	1.29	1.54	4.12666666666667	1.38	-1.58030864171494	1.86318556355943e-06	0.000184436303103868	EPB1	KAE8779497.1 Vignain [Hordeum vulgare]	-	-	-	-	-	GO:0008234//cysteine-type peptidase activity	GO:0006508//proteolysis
Unigene0076128	44	17	37	0	1	0	4.05	1.75	3.38	0.00	0.11	0.00	3.06	0.0366666666666667	-6.38291872477651	1.90903021760242e-06	0.000188698579567361	--	-	-	-	-	-	-	-	-
Unigene0053310	1969	1570	1581	5983	3590	4777	66.96	59.85	53.48	220.31	141.62	139.67	60.0966666666667	167.2	1.47621796995264	1.91827402463971e-06	0.000189060285202809	At1g32060	NP_001149223.1 uncharacterized protein LOC100282845 [Zea mays]	Metabolism;Metabolism;Metabolism	Global and overview maps;Global and overview maps;Energy metabolism	ko01100//Metabolic pathways;ko01200//Carbon metabolism;ko00710//Carbon fixation in photosynthetic organisms	K00855;K00855;K00855	GO:0005737//cytoplasm	GO:0004594//pantothenate kinase activity;GO:0004849//uridine kinase activity;GO:0005524//ATP binding;GO:0016301//kinase activity	GO:0015937//coenzyme A biosynthetic process;GO:0046108//uridine metabolic process
Unigene0024755	404	379	513	140	79	63	7.16	7.53	9.04	2.69	1.62	0.96	7.91	1.75666666666667	-2.17083723355673	1.94832141664504e-06	0.000191742579650609	ACX4	KXG21402.1 hypothetical protein SORBI_3009G057200 [Sorghum bicolor]	Metabolism;Metabolism;Metabolism;Metabolism;Cellular Processes;Metabolism;Metabolism;Metabolism;Metabolism;Metabolism	Global and overview maps;Global and overview maps;Global and overview maps;Global and overview maps;Transport and catabolism;Lipid metabolism;Carbohydrate metabolism;Metabolism of other amino acids;Lipid metabolism;Lipid metabolism	ko01100//Metabolic pathways;ko01110//Biosynthesis of secondary metabolites;ko01200//Carbon metabolism;ko01212//Fatty acid metabolism;ko04146//Peroxisome;ko00071//Fatty acid degradation;ko00640//Propanoate metabolism;ko00410//beta-Alanine metabolism;ko01040//Biosynthesis of unsaturated fatty acids;ko00592//alpha-Linolenic acid metabolism	K00232;K00232;K00232;K00232;K00232;K00232;K00232;K00232;K00232;K00232	-	GO:0016491//oxidoreductase activity;GO:0016627//oxidoreductase activity, acting on the CH-CH group of donors;GO:0018515//pimeloyl-CoA dehydrogenase activity;GO:0050660//flavin adenine dinucleotide binding	GO:0006790//sulfur compound metabolic process;GO:0055114//oxidation-reduction process
Unigene0094434	1	0	1	3	174	235	0.05	0.00	0.05	0.15	9.31	9.32	0.0333333333333333	6.26	7.55305325276641	1.96286531620584e-06	0.000192893538018841	--	-	-	-	-	-	-	-	-
Unigene0097873	167	128	185	61	65	89	6.24	5.36	6.87	2.47	2.82	2.86	6.15666666666667	2.71666666666667	-1.180311901864	2.00052423706749e-06	0.000196025319200583	--	-	-	-	-	-	-	-	-
Unigene0065885	32	35	32	90	76	118	3.24	3.97	3.22	9.87	8.93	10.27	3.47666666666667	9.69	1.47879191361647	2.03647799168997e-06	0.000199121805392043	--	ONM08182.1 ARM repeat superfamily protein [Zea mays]	-	-	-	-	-	GO:0005515//protein binding	-
Unigene0059310	14	12	20	21	488	639	0.24	0.23	0.34	0.39	9.80	9.51	0.27	6.56666666666667	4.60412991145911	2.03800692871976e-06	0.000199121805392043	NPF5.7	XP_002463617.1 protein NRT1/ PTR FAMILY 5.6 [Sorghum bicolor]	-	-	-	-	GO:0005575//cellular_component;GO:0016020//membrane;GO:0016021//integral component of membrane;GO:0031224//intrinsic component of membrane;GO:0044425//membrane part	GO:0003674//molecular_function;GO:0005215//transporter activity;GO:0015333//peptide:proton symporter activity;GO:0022857//transmembrane transporter activity	GO:0006810//transport;GO:0006857//oligopeptide transport;GO:0008150//biological_process;GO:0015833//peptide transport;GO:0042886//amide transport;GO:0051179//localization;GO:0051234//establishment of localization;GO:0055085//transmembrane transport;GO:0071702//organic substance transport;GO:0071705//nitrogen compound transport
Unigene0041278	80	85	97	12	29	28	2.55	3.04	3.08	0.41	1.07	0.77	2.89	0.75	-1.9461069920048	2.08838489829484e-06	0.000203456767019633	RLPH2	XP_021318042.1 putative pentatricopeptide repeat-containing protein At1g74580 [Sorghum bicolor]	-	-	-	-	-	-	-
Unigene0080466	308	271	307	143	115	194	24.66	24.33	24.45	12.40	10.68	13.36	24.48	12.1466666666667	-1.01104309961175	2.15828284655128e-06	0.000209964329392443	nip7	PUZ73402.1 hypothetical protein GQ55_2G471100 [Panicum hallii var. hallii] [Panicum hallii]	-	-	-	-	-	-	-
Unigene0099462	520	388	205	0	28	11	21.15	17.69	8.29	0.00	1.32	0.38	15.71	0.566666666666667	-4.79303902987765	2.18961410782795e-06	0.000212401979408199	CYP81Q32	XP_008665446.1 isoflavone 2'-hydroxylase [Zea mays]	-	-	-	-	-	GO:0005506//iron ion binding;GO:0016705//oxidoreductase activity, acting on paired donors, with incorporation or reduction of molecular oxygen;GO:0020037//heme binding	GO:0055114//oxidation-reduction process
Unigene0087018	218	196	206	11	0	0	15.89	16.02	14.94	0.87	0.00	0.00	15.6166666666667	0.29	-5.75088983669782	2.23999019216968e-06	0.000216405236803624	--	-	-	-	-	-	-	-	-
Unigene0056205	17	21	17	0	0	0	2.92	4.04	2.90	0.00	0.00	0.00	3.28666666666667	0.001	-11.6824094305441	2.26182449400632e-06	0.000218156516616344	--	-	-	-	-	-	-	-	-
Unigene0083896	374	298	396	99	28	43	30.13	26.92	31.74	8.64	2.62	2.98	29.5966666666667	4.74666666666667	-2.64044805546479	2.29308613443716e-06	0.00022085713951153	--	XP_008673740.1 uncharacterized protein LOC103649806 [Zea mays]	-	-	-	-	-	-	-
Unigene0001209	18	32	20	69	95	124	0.65	1.29	0.71	2.68	3.95	3.83	0.883333333333333	3.48666666666667	1.98081858679638	2.34969190292622e-06	0.000225732063790572	--	AEJ07921.1 putative Ruda gag-pol polyprotein [Zea mays]	-	-	-	-	-	GO:0003676//nucleic acid binding;GO:0008270//zinc ion binding	-
Unigene0038886	23	20	14	0	0	0	1.26	1.23	0.77	0.00	0.00	0.00	1.08666666666667	0.001	-10.0856937483973	2.36894255670557e-06	0.000227193670781838	--	OQU89295.1 hypothetical protein SORBI_3002G169766 [Sorghum bicolor]	-	-	-	-	-	-	-
Unigene0043064	0	0	0	26	13	23	0.00	0.00	0.00	1.34	0.72	0.94	0.001	1	9.96578428466209	2.39604489723378e-06	0.000229207621661064	--	-	-	-	-	-	-	-	-
Unigene0003477	0	0	0	15	17	24	0.00	0.00	0.00	1.80	2.18	2.29	0.001	2.09	11.0292872269682	2.39671234453372e-06	0.000229207621661064	--	-	-	-	-	-	-	-	-
Unigene0031918	1832	1414	1503	3970	2862	3835	68.62	59.37	55.99	161.01	124.35	123.49	61.3266666666667	136.283333333333	1.15202269727751	2.40486828512328e-06	0.000229663225271385	PETE	XP_002436310.1 plastocyanin, chloroplastic [Sorghum bicolor]	Metabolism	Energy metabolism	ko00195//Photosynthesis	K02638	GO:0005575//cellular_component;GO:0005622//intracellular;GO:0005623//cell;GO:0005737//cytoplasm;GO:0009507//chloroplast;GO:0009534//chloroplast thylakoid;GO:0009535//chloroplast thylakoid membrane;GO:0009536//plastid;GO:0009579//thylakoid;GO:0016020//membrane;GO:0031976//plastid thylakoid;GO:0031984//organelle subcompartment;GO:0034357//photosynthetic membrane;GO:0042651//thylakoid membrane;GO:00…	GO:0003674//molecular_function;GO:0003824//catalytic activity;GO:0005488//binding;GO:0005507//copper ion binding;GO:0009055//electron carrier activity;GO:0016491//oxidoreductase activity;GO:0043167//ion binding;GO:0043169//cation binding;GO:0046872//metal ion binding;GO:0046914//transition metal ion binding	GO:0006091//generation of precursor metabolites and energy;GO:0008150//biological_process;GO:0008152//metabolic process;GO:0009987//cellular process;GO:0015979//photosynthesis;GO:0022900//electron transport chain;GO:0044237//cellular metabolic process;GO:0055114//oxidation-reduction process
Unigene0011544	304	297	212	21	35	101	27.72	30.36	19.23	2.07	3.70	7.92	25.77	4.56333333333333	-2.49753259132288	2.4557391537334e-06	0.000233624694661025	--	XP_021316555.1 Bowman-Birk type trypsin inhibitor-like [Sorghum bicolor]	-	-	-	-	GO:0005576//extracellular region	GO:0004867//serine-type endopeptidase inhibitor activity	-
Unigene0007210	3	3	12	34	77	80	0.12	0.14	0.49	1.50	3.64	2.81	0.25	2.65	3.40599235967584	2.46200647748447e-06	0.000233800836723697	--	-	-	-	-	-	-	-	-
Unigene0086708	28	21	31	0	1	0	5.71	4.80	6.29	0.00	0.24	0.00	5.6	0.08	-6.12928301694497	2.4857567939764e-06	0.000235419023158389	--	-	-	-	-	-	-	-	-
Unigene0058585	189	162	133	345	389	788	5.47	5.26	3.83	10.81	13.06	19.60	4.85333333333333	14.49	1.57800974007939	2.48600040701012e-06	0.000235419023158389	At5g41800	XP_002458173.1 probable GABA transporter 2 [Sorghum bicolor]	-	-	-	-	-	-	-
Unigene0098428	343	348	389	817	728	762	4.95	5.63	5.58	12.76	12.18	9.45	5.38666666666667	11.4633333333333	1.08956191777499	2.50422109640975e-06	0.000236813276839117	--	XP_021314644.1 protein MEI2-like 7 [Sorghum bicolor]	-	-	-	-	-	-	-
Unigene0096061	0	1	0	16	38	44	0.00	0.03	0.00	0.48	1.23	1.06	0.01	0.923333333333333	6.52877966532803	2.5257168375212e-06	0.000238512916808539	--	EES18860.1 hypothetical protein SORBI_3009G007500 [Sorghum bicolor]	-	-	-	-	-	-	-
Unigene0099476	110	91	126	220	202	264	5.88	5.45	6.70	12.73	12.52	12.13	6.01	12.46	1.05186717231282	2.53183646840692e-06	0.00023875782094619	--	-	-	-	-	-	-	-	-
Unigene0048723	211	129	247	66	35	53	17.50	11.99	20.38	5.93	3.37	3.78	16.6233333333333	4.36	-1.93080966216703	2.60972098451195e-06	0.000245418886306	UGT75L6	XP_025809253.1 cyanidin 3-O-rutinoside 5-O-glucosyltransferase-like [Panicum hallii]	-	-	-	-	-	GO:0008194//UDP-glycosyltransferase activity	-
Unigene0007374	66	87	72	12	23	13	5.04	7.44	5.47	0.99	2.04	0.85	5.98333333333333	1.29333333333333	-2.20985528652329	2.79136711531467e-06	0.000262136859931818	--	KXG23982.1 hypothetical protein SORBI_3008G167400 [Sorghum bicolor]	-	-	-	-	-	-	-
Unigene0016901	20	12	27	0	0	0	1.88	1.26	2.52	0.00	0.00	0.00	1.88666666666667	0.001	-10.8816238369981	2.85543779742854e-06	0.00026668467990133	--	TVU21859.1 hypothetical protein EJB05_31529, partial [Eragrostis curvula]	-	-	-	-	-	-	-
Unigene0040031	7	15	12	57	42	94	0.28	0.66	0.47	2.43	1.92	3.18	0.47	2.51	2.41695470227313	2.85646205068431e-06	0.00026668467990133	At4g08290	XP_002465849.1 WAT1-related protein At5g07050 [Sorghum bicolor]	-	-	-	-	GO:0016020//membrane;GO:0016021//integral component of membrane	GO:0015095//magnesium ion transmembrane transporter activity	GO:0015693//magnesium ion transport
Unigene0075700	6	3	11	20	194	165	0.10	0.06	0.19	0.37	3.84	2.42	0.116666666666667	2.21	4.24358204316762	2.85948806817949e-06	0.00026668467990133	KIN14P	XP_021316540.1 kinesin-like protein KIN-14P [Sorghum bicolor]	-	-	-	-	-	GO:0005515//protein binding;GO:0005524//ATP binding;GO:0008017//microtubule binding	GO:0007018//microtubule-based movement
Unigene0023072	40	19	27	0	0	1	9.70	5.17	6.52	0.00	0.00	0.21	7.13	0.07	-6.67040334438628	2.8714068879227e-06	0.000267427907805169	--	-	-	-	-	-	-	-	-
Unigene0014612	18	17	17	0	0	0	0.71	0.75	0.67	0.00	0.00	0.00	0.71	0.001	-9.47167521439204	2.91171370097577e-06	0.000270809372224407	CYP76M7	XP_002444484.2 LOW QUALITY PROTEIN: cytochrome P450 76M5 [Sorghum bicolor]	-	-	-	-	-	GO:0005506//iron ion binding;GO:0016705//oxidoreductase activity, acting on paired donors, with incorporation or reduction of molecular oxygen;GO:0020037//heme binding	GO:0055114//oxidation-reduction process
Unigene0028604	101	90	101	38	35	34	9.00	8.99	8.95	3.66	3.62	2.60	8.98	3.29333333333333	-1.44716690387763	2.95041053777568e-06	0.000273671942590409	--	-	-	-	-	-	-	-	-
Unigene0094308	35	32	16	113	97	122	1.84	1.89	0.84	6.44	5.92	5.52	1.52333333333333	5.96	1.96808066612525	2.95186869225332e-06	0.000273671942590409	IAA33	PWZ45087.1 Auxin-responsive protein IAA33 [Zea mays]	-	-	-	-	-	-	-
Unigene0099475	157	148	193	344	322	367	2.33	2.47	2.85	5.53	5.55	4.69	2.55	5.25666666666667	1.0436510072105	2.95493596888629e-06	0.000273671942590409	--	-	-	-	-	-	-	-	-
Unigene0085214	23	29	26	1	0	0	0.58	0.82	0.65	0.03	0.00	0.00	0.683333333333333	0.01	-6.09451759878429	2.95865929161824e-06	0.000273671942590409	--	XP_025882111.1 uncharacterized protein LOC107280872 isoform X1 [Oryza sativa Japonica Group]	-	-	-	-	-	GO:0003677//DNA binding;GO:0004803//transposase activity;GO:0008270//zinc ion binding	GO:0006313//transposition, DNA-mediated
Unigene0098200	502	415	358	26	115	90	13.04	12.08	9.25	0.73	3.46	2.01	11.4566666666667	2.06666666666667	-2.47080973109806	2.98404541586147e-06	0.000275643562159023	SIT2	EER97932.2 hypothetical protein SORBI_3002G024100 [Sorghum bicolor]	-	-	-	-	-	GO:0004672//protein kinase activity;GO:0005524//ATP binding;GO:0030246//carbohydrate binding	GO:0006468//protein phosphorylation
Unigene0034900	67	77	28	4	9	5	2.24	2.89	0.93	0.14	0.35	0.14	2.02	0.21	-3.26589405997303	3.14251787490569e-06	0.000288803815680679	CYP71E1	XP_004952521.1 4-hydroxyphenylacetaldehyde oxime monooxygenase [Setaria italica]	Metabolism;Metabolism;Metabolism	Global and overview maps;Global and overview maps;Metabolism of other amino acids	ko01100//Metabolic pathways;ko01110//Biosynthesis of secondary metabolites;ko00460//Cyanoamino acid metabolism	K13029;K13029;K13029	-	GO:0005506//iron ion binding;GO:0016705//oxidoreductase activity, acting on paired donors, with incorporation or reduction of molecular oxygen;GO:0020037//heme binding	GO:0055114//oxidation-reduction process
Unigene0014000	6	11	4	346	43	69	0.44	0.91	0.29	27.59	3.67	4.37	0.546666666666667	11.8766666666667	4.44132476351522	3.14357636586954e-06	0.000288803815680679	--	XP_002456892.1 uncharacterized protein LOC8059401 [Sorghum bicolor]	-	-	-	-	-	-	-
Unigene0000974	2097	1894	808	20	227	62	25.25	25.57	9.68	0.26	3.17	0.64	20.1666666666667	1.35666666666667	-3.89383444278307	3.17347901042996e-06	0.000291155948939298	Os07g0190000	XP_002459484.1 probable 1-deoxy-D-xylulose-5-phosphate synthase 2, chloroplastic [Sorghum bicolor]	Metabolism;Metabolism;Metabolism;Metabolism	Global and overview maps;Global and overview maps;Metabolism of terpenoids and polyketides;Metabolism of cofactors and vitamins	ko01100//Metabolic pathways;ko01110//Biosynthesis of secondary metabolites;ko00900//Terpenoid backbone biosynthesis;ko00730//Thiamine metabolism	K01662;K01662;K01662;K01662	GO:0005737//cytoplasm;GO:0045250//cytosolic pyruvate dehydrogenase complex	GO:0003824//catalytic activity;GO:0004739//pyruvate dehydrogenase (acetyl-transferring) activity;GO:0004802//transketolase activity;GO:0008661//1-deoxy-D-xylulose-5-phosphate synthase activity;GO:0016624//oxidoreductase activity, acting on the aldehyde or oxo group of donors, disulfide as acceptor;GO:0030515//snoRNA binding;GO:0030976//thiamine pyrophosphate binding	GO:0001522//pseudouridine synthesis;GO:0006086//acetyl-CoA biosynthetic process from pyruvate;GO:0006098//pentose-phosphate shunt;GO:0008615//pyridoxine biosynthetic process;GO:0009228//thiamine biosynthetic process;GO:0009240//isopentenyl diphosphate biosynthetic process;GO:0016114//terpenoid biosynthetic process;GO:0042254//ribosome biogenesis
Unigene0008625	16	22	16	0	0	0	1.60	2.47	1.59	0.00	0.00	0.00	1.88666666666667	0.001	-10.8816238369981	3.20585292669168e-06	0.000293728140478169	--	-	-	-	-	-	-	-	-
Unigene0101204	166	112	180	47	54	80	6.87	5.20	7.41	2.11	2.59	2.85	6.49333333333333	2.51666666666667	-1.3674451278699	3.23682251502731e-06	0.000295765203333312	BPM1	XP_021320713.1 BTB/POZ and MATH domain-containing protein 1 isoform X1 [Sorghum bicolor]	-	-	-	-	-	GO:0005515//protein binding	-
Unigene0095962	50	69	64	9	18	16	3.67	5.68	4.67	0.72	1.53	1.01	4.67333333333333	1.08666666666667	-2.10454247977954	3.3146465168019e-06	0.000302061104988075	KCS11	PWZ23212.1 3-ketoacyl-CoA synthase 11 [Zea mays]	Metabolism;Metabolism;Organismal Systems;Metabolism	Global and overview maps;Global and overview maps;Environmental adaptation;Lipid metabolism	ko01100//Metabolic pathways;ko01110//Biosynthesis of secondary metabolites;ko04626//Plant-pathogen interaction;ko00062//Fatty acid elongation	K15397;K15397;K15397;K15397	GO:0016020//membrane	GO:0004315//3-oxoacyl-[acyl-carrier-protein] synthase activity;GO:0016747//transferase activity, transferring acyl groups other than amino-acyl groups	GO:0006633//fatty acid biosynthetic process
Unigene0012211	6	4	5	8	210	253	0.09	0.06	0.07	0.13	3.53	3.15	0.0733333333333333	2.27	4.95207936937477	3.34583373648091e-06	0.000304265637885906	At3g47110	RCV07300.1 hypothetical protein SETIT_1G232700v2 [Setaria italica]	-	-	-	-	-	GO:0004672//protein kinase activity;GO:0005515//protein binding;GO:0005524//ATP binding	GO:0006468//protein phosphorylation
Unigene0005060	48	25	70	1	4	8	3.90	2.28	5.66	0.09	0.38	0.56	3.94666666666667	0.343333333333333	-3.52295283844573	3.35127198069436e-06	0.000304265637885906	--	-	-	-	-	-	-	-	-
Unigene0023856	6	3	8	41	34	38	0.41	0.23	0.54	3.03	2.69	2.23	0.393333333333333	2.65	2.75216800080988	3.35231898068035e-06	0.000304265637885906	--	-	-	-	-	-	-	-	-
Unigene0091209	0	0	1	1	215	263	0.00	0.00	0.02	0.02	5.09	4.61	0.00666666666666667	3.24	8.92481250360578	3.35926095674968e-06	0.000304487550362201	9DC3	XP_020405692.1 receptor like protein 42 [Zea mays]	-	-	-	-	-	GO:0005515//protein binding	-
Unigene0088479	20	14	18	0	0	0	3.62	2.84	3.24	0.00	0.00	0.00	3.23333333333333	0.001	-11.6588065312407	3.40785966463528e-06	0.00030847963908127	--	-	-	-	-	-	-	-	-
Unigene0095947	2	3	0	27	22	64	0.13	0.21	0.00	1.85	1.61	3.47	0.113333333333333	2.31	4.34924870088688	3.45836548039359e-06	0.000312633469041348	--	-	-	-	-	-	-	-	-
Unigene0015646	270	206	254	85	123	131	18.31	15.66	17.13	6.24	9.67	7.64	17.0333333333333	7.85	-1.11759623132484	3.48929462196706e-06	0.000314758483363261	--	NP_001336770.1 uncharacterized protein LOC100193947 [Zea mays]	-	-	-	-	-	-	-
Unigene0094123	2171	2160	1338	490	602	980	89.68	100.03	54.98	21.92	28.85	34.81	81.5633333333333	28.5266666666667	-1.51560955843355	3.49492823271639e-06	0.000314758483363261	LRX6	XP_002461531.1 leucine-rich repeat extensin-like protein 4 [Sorghum bicolor]	-	-	-	-	-	GO:0005515//protein binding	-
Unigene0057639	71	53	92	142	213	273	1.30	1.08	1.67	2.81	4.51	4.28	1.35	3.86666666666667	1.51813099224295	3.49876442430521e-06	0.000314758483363261	pol	AAL75999.1 putative polyprotein [Zea mays]	-	-	-	-	-	GO:0004190//aspartic-type endopeptidase activity	GO:0006508//proteolysis;GO:0008150//biological_process
Unigene0023854	0	1	0	24	20	37	0.00	0.04	0.00	0.99	0.89	1.21	0.0133333333333333	1.03	6.27146302790438	3.50046726391669e-06	0.000314758483363261	--	-	-	-	-	-	GO:0005576//extracellular region	GO:0003950//NAD+ ADP-ribosyltransferase activity	GO:0009405//pathogenesis
Unigene0013537	192	206	169	577	366	1020	10.14	12.20	8.88	33.00	22.43	46.32	10.4066666666667	33.9166666666667	1.70448635206306	3.51388761598245e-06	0.000315531920543112	--	AGT16405.1 hypothetical protein SHCRBa_024_H17_F_100 [Saccharum hybrid cultivar R570]	-	-	-	-	-	-	-
Unigene0048369	107	77	80	94	2317	3026	1.22	0.98	0.91	1.16	30.61	29.63	1.03666666666667	20.4666666666667	4.30325217012694	3.52656359509061e-06	0.000315846685793638	--	XP_002458970.1 uncharacterized protein LOC8056160 [Sorghum bicolor]	-	-	-	-	-	-	GO:0006511//ubiquitin-dependent protein catabolic process
Unigene0020706	110	87	116	181	255	390	1.15	1.02	1.20	2.04	3.08	3.50	1.12333333333333	2.87333333333333	1.35493927790724	3.71608416842859e-06	0.000331942404960595	GSTU6	XP_021317701.1 uncharacterized protein LOC110435917 [Sorghum bicolor]	Metabolism;Metabolism	Global and overview maps;Metabolism of other amino acids	ko01100//Metabolic pathways;ko00480//Glutathione metabolism	K00799;K00799	-	GO:0005515//protein binding	GO:0006749//glutathione metabolic process
Unigene0098257	212	139	105	25	47	43	12.44	9.14	6.13	1.59	3.20	2.17	9.23666666666667	2.32	-1.99324749963269	3.75023063041467e-06	0.000334551206527993	MAO1B	XP_002439286.1 1-aminocyclopropane-1-carboxylate oxidase [Sorghum bicolor]	Metabolism;Metabolism;Metabolism	Global and overview maps;Global and overview maps;Amino acid metabolism	ko01100//Metabolic pathways;ko01110//Biosynthesis of secondary metabolites;ko00270//Cysteine and methionine metabolism	K05933;K05933;K05933	-	GO:0016491//oxidoreductase activity	GO:0055114//oxidation-reduction process
Unigene0028245	368	272	350	569	686	1224	8.89	7.37	8.41	14.88	19.22	25.42	8.22333333333333	19.84	1.27061681080791	3.86493013792594e-06	0.000342975825306458	PRFB3	XP_002439710.1 peptide chain release factor PrfB3, chloroplastic [Sorghum bicolor]	-	-	-	-	GO:0005575//cellular_component;GO:0005622//intracellular;GO:0005623//cell;GO:0005737//cytoplasm;GO:0009507//chloroplast;GO:0009532//plastid stroma;GO:0009536//plastid;GO:0009570//chloroplast stroma;GO:0043226//organelle;GO:0043227//membrane-bounded organelle;GO:0043229//intracellular organelle;GO:0043231//intracellular membrane-bounded organelle;GO:0044422//organelle part;GO:0044424//intracellula…	GO:0003674//molecular_function;GO:0003676//nucleic acid binding;GO:0003677//DNA binding;GO:0003723//RNA binding;GO:0003729//mRNA binding;GO:0003730//mRNA 3'-UTR binding;GO:0003747//translation release factor activity;GO:0005488//binding;GO:0008079//translation termination factor activity;GO:0008135//translation factor activity, RNA binding;GO:0016149//translation release factor activity, codon sp…	GO:0006412//translation;GO:0006415//translational termination;GO:0006518//peptide metabolic process;GO:0006807//nitrogen compound metabolic process;GO:0006996//organelle organization;GO:0008150//biological_process;GO:0008152//metabolic process;GO:0009058//biosynthetic process;GO:0009059//macromolecule biosynthetic process;GO:0009657//plastid organization;GO:0009658//chloroplast organization;GO:00…
Unigene0067060	2	1	0	1	1796	2563	0.10	0.05	0.00	0.05	99.68	105.43	0.05	68.3866666666667	10.4175712603688	3.93021172790858e-06	0.000347857131875768	--	XP_008675172.1 adenylate isopentenyltransferase [Zea mays]	Metabolism;Metabolism;Metabolism	Global and overview maps;Global and overview maps;Metabolism of terpenoids and polyketides	ko01100//Metabolic pathways;ko01110//Biosynthesis of secondary metabolites;ko00908//Zeatin biosynthesis	K10760;K10760;K10760	-	-	-
Unigene0011935	0	0	0	4	69	68	0.00	0.00	0.00	0.19	3.45	2.52	0.001	2.05333333333333	11.0037521348611	4.01192021642179e-06	0.000354625464665408	CRK10	PUZ45758.1 hypothetical protein GQ55_8G250400 [Panicum hallii var. hallii] [Panicum hallii]	-	-	-	-	-	GO:0004672//protein kinase activity;GO:0005524//ATP binding	GO:0006468//protein phosphorylation
Unigene0044056	54	50	52	16	13	15	2.45	2.55	2.35	0.79	0.69	0.59	2.45	0.69	-1.8281134822244	4.22377187454075e-06	0.000372379387829791	--	-	-	-	-	-	-	-	-
Unigene0052147	256	293	327	123	70	89	26.46	33.95	33.62	13.77	8.39	7.91	31.3433333333333	10.0233333333333	-1.6447962500079	4.31065377123698e-06	0.000379544936536651	CYP71C4	OEL15381.1 indole-2-monooxygenase [Dichanthelium oligosanthes]	-	-	-	-	-	GO:0005506//iron ion binding;GO:0016705//oxidoreductase activity, acting on paired donors, with incorporation or reduction of molecular oxygen;GO:0020037//heme binding	GO:0055114//oxidation-reduction process
Unigene0064950	1434	1292	2085	5	109	189	42.48	42.91	61.43	0.16	3.75	4.81	48.94	2.90666666666667	-4.07357656202362	4.3272156147202e-06	0.000380379575653921	--	-	-	-	-	-	-	-	-
Unigene0011259	722	667	750	275	288	522	20.70	21.44	21.39	8.54	9.58	12.87	21.1766666666667	10.33	-1.03563526421457	4.33136884061459e-06	0.000380379575653921	--	XP_002458976.1 uncharacterized protein LOC8078721 [Sorghum bicolor]	-	-	-	-	-	-	-
Unigene0024762	4431	2822	2370	6470	10741	14537	75.46	53.88	40.15	119.31	212.20	212.85	56.4966666666667	181.453333333333	1.68336090427369	4.45666288310959e-06	0.000390370229175249	PPDK1	AAP34174.1 C4-specific pyruvate orthophosphate dikinase [Miscanthus x giganteus]	Metabolism;Metabolism;Metabolism;Metabolism	Global and overview maps;Global and overview maps;Carbohydrate metabolism;Energy metabolism	ko01100//Metabolic pathways;ko01200//Carbon metabolism;ko00620//Pyruvate metabolism;ko00710//Carbon fixation in photosynthetic organisms	K01006;K01006;K01006;K01006	GO:0005575//cellular_component;GO:0005622//intracellular;GO:0005623//cell;GO:0005737//cytoplasm;GO:0009507//chloroplast;GO:0009536//plastid;GO:0043226//organelle;GO:0043227//membrane-bounded organelle;GO:0043229//intracellular organelle;GO:0043231//intracellular membrane-bounded organelle;GO:0044424//intracellular part;GO:0044444//cytoplasmic part;GO:0044464//cell part	GO:0000166//nucleotide binding;GO:0003674//molecular_function;GO:0003824//catalytic activity;GO:0005488//binding;GO:0005524//ATP binding;GO:0008144//drug binding;GO:0008965//phosphoenolpyruvate-protein phosphotransferase activity;GO:0008986//pyruvate, water dikinase activity;GO:0016301//kinase activity;GO:0016740//transferase activity;GO:0016772//transferase activity, transferring phosphorus-cont…	GO:0006082//organic acid metabolic process;GO:0006090//pyruvate metabolic process;GO:0006094//gluconeogenesis;GO:0006793//phosphorus metabolic process;GO:0006796//phosphate-containing compound metabolic process;GO:0006808//regulation of nitrogen utilization;GO:0008150//biological_process;GO:0008152//metabolic process;GO:0009401//phosphoenolpyruvate-dependent sugar phosphotransferase system;GO:000…
Unigene0018418	30	31	18	0	0	1	3.61	4.18	2.15	0.00	0.00	0.10	3.31333333333333	0.0333333333333333	-6.63517394667492	4.64624475297892e-06	0.000405402816983827	--	AAL68852.1 putative protein NP_196765.1 [Sorghum bicolor]	-	-	-	-	-	GO:0003674//molecular_function;GO:0003824//catalytic activity;GO:0016787//hydrolase activity;GO:0016810//hydrolase activity, acting on carbon-nitrogen (but not peptide) bonds;GO:0016811//hydrolase activity, acting on carbon-nitrogen (but not peptide) bonds, in linear amides;GO:0050152//omega-amidase activity	GO:0006082//organic acid metabolic process;GO:0006107//oxaloacetate metabolic process;GO:0006807//nitrogen compound metabolic process;GO:0008150//biological_process;GO:0008152//metabolic process;GO:0009636//response to toxic substance;GO:0009987//cellular process;GO:0019752//carboxylic acid metabolic process;GO:0042221//response to chemical;GO:0043436//oxoacid metabolic process;GO:0043648//dicarb…
Unigene0032017	0	1	3	16	37	66	0.00	0.05	0.14	0.82	2.04	2.69	0.0633333333333333	1.85	4.86841644779388	4.704146332236e-06	0.000409926697566753	At3g18200	XP_022681940.1 WAT1-related protein At5g64700 [Setaria italica]	-	-	-	-	GO:0016020//membrane;GO:0016021//integral component of membrane	-	-
Unigene0032445	77	55	93	5	20	13	1.48	1.19	1.78	0.10	0.45	0.22	1.48333333333333	0.256666666666667	-2.53087498515885	4.74679684783286e-06	0.000413111655231253	GIP	CAD41731.1 OSJNBb0034I13.10 [Oryza sativa Japonica Group]	-	-	-	-	-	GO:0003676//nucleic acid binding;GO:0008270//zinc ion binding	GO:0015074//DNA integration
Unigene0009922	408	238	353	108	40	60	9.49	6.20	8.17	2.72	1.08	1.20	7.95333333333333	1.66666666666667	-2.25459404303314	4.79967804024041e-06	0.000416785710511335	Os05g0235800	NP_001105289.1 minichromosome maintenance protein [Zea mays]	Genetic Information Processing	Replication and repair	ko03030//DNA replication	K02542	-	GO:0003677//DNA binding;GO:0004176//ATP-dependent peptidase activity;GO:0005524//ATP binding;GO:0008134//transcription factor binding;GO:0016887//ATPase activity	GO:0006355//regulation of transcription, DNA-templated;GO:0006508//proteolysis;GO:0032508//DNA duplex unwinding
Unigene0019085	6	0	2	39	64	36	0.47	0.00	0.16	3.33	5.85	2.44	0.21	3.87333333333333	4.20511442990461	4.89070155790413e-06	0.000423549126779051	--	-	-	-	-	-	-	-	-
Unigene0004157	59	59	36	8	7	2	2.64	2.96	1.60	0.39	0.36	0.08	2.4	0.276666666666667	-3.11681366498275	4.94745052386177e-06	0.000427232078716321	--	XP_002437288.1 uncharacterized protein LOC8083099 [Sorghum bicolor]	-	-	-	-	-	-	-
Unigene0084769	1636	1463	781	5	144	66	56.37	56.51	26.77	0.19	5.76	1.96	46.55	2.63666666666667	-4.14199406869452	5.02010718529753e-06	0.000432450938179784	TPS23	TKW09059.1 hypothetical protein SEVIR_6G066700v2 [Setaria viridis]	-	-	-	-	-	GO:0000287//magnesium ion binding;GO:0010333//terpene synthase activity;GO:0016829//lyase activity	-
Unigene0078579	33	41	23	2	2	6	1.02	1.42	0.71	0.07	0.07	0.16	1.05	0.1	-3.39231742277876	5.02813059786914e-06	0.00043259173399126	--	-	-	-	-	-	-	-	-
Unigene0003543	1210	848	1239	1768	2783	3873	138.03	108.44	140.58	218.38	368.27	379.84	129.016666666667	322.163333333333	1.32023485631636	5.24183227306814e-06	0.000449834247626325	MT4B	RCV18738.1 hypothetical protein SETIT_3G326700v2 [Setaria italica]	-	-	-	-	-	GO:0046872//metal ion binding	-
Unigene0075779	0	0	0	8	22	56	0.00	0.00	0.00	0.29	0.84	1.59	0.001	0.906666666666667	9.82442843541655	5.4765667242811e-06	0.000469383362448543	DTX16	AAV64225.1 putative integral membrane protein [Zea mays]	-	-	-	-	GO:0016020//membrane	GO:0015238//drug transmembrane transporter activity;GO:0015297//antiporter activity;GO:0042910//xenobiotic transporter activity	GO:0006855//drug transmembrane transport;GO:0042493//response to drug;GO:0055085//transmembrane transport
Unigene0026206	45	34	63	98	269	367	2.65	2.25	3.69	6.26	18.40	18.60	2.86333333333333	14.42	2.33230362882352	5.48719640377703e-06	0.00046969984994101	--	-	-	-	-	-	-	-	-
Unigene0001609	21	11	4	176	72	94	0.24	0.14	0.05	2.18	0.95	0.92	0.143333333333333	1.35	3.23551334306989	5.62867637333498e-06	0.000481202081517851	GIP	BAC65862.1 hypothetical polyprotein [Oryza sativa Japonica Group]	Genetic Information Processing	Transcription	ko03020//RNA polymerase	K03006	-	GO:0003676//nucleic acid binding;GO:0008270//zinc ion binding	GO:0015074//DNA integration
Unigene0049801	186	188	85	13	28	46	15.43	17.48	7.01	1.17	2.69	3.28	13.3066666666667	2.38	-2.48311574130816	5.67010065262814e-06	0.000484132213226732	--	XP_002452337.1 uncharacterized protein LOC8055401 [Sorghum bicolor]	-	-	-	-	-	-	-
Unigene0070933	0	1	0	1	191	210	0.00	0.11	0.00	0.11	22.44	18.29	0.0366666666666667	13.6133333333333	8.5363355322405	5.7541106471823e-06	0.000490686495982451	AO2	NP_001105309.2 indole-3-acetaldehyde oxidase [Zea mays]	Metabolism;Metabolism	Global and overview maps;Amino acid metabolism	ko01100//Metabolic pathways;ko00380//Tryptophan metabolism	K11817;K11817	GO:0016592//mediator complex	GO:0003712//transcription cofactor activity;GO:0004854//xanthine dehydrogenase activity;GO:0016491//oxidoreductase activity;GO:0043546//molybdopterin cofactor binding	GO:0006357//regulation of transcription from RNA polymerase II promoter;GO:0009115//xanthine catabolic process;GO:0046415//urate metabolic process;GO:0055114//oxidation-reduction process
Unigene0007582	3	4	3	17	55	46	0.05	0.07	0.05	0.30	1.03	0.64	0.0566666666666667	0.656666666666667	3.53458897820604	5.7665844534794e-06	0.000491131656302688	--	AAM94327.1 putative reverse transcriptase [Sorghum bicolor]	-	-	-	-	-	GO:0003964//RNA-directed DNA polymerase activity	GO:0000373//Group II intron splicing
Unigene0022633	209	236	108	9	30	49	8.24	10.43	4.24	0.38	1.37	1.66	7.63666666666667	1.13666666666667	-2.7481338142805	5.94114278970943e-06	0.000504728779358138	--	XP_021316496.1 uncharacterized protein LOC110435350 [Sorghum bicolor]	-	-	-	-	-	-	-
Unigene0001526	15	22	28	28	526	708	0.30	0.49	0.55	0.60	12.15	12.12	0.446666666666667	8.29	4.21410160175913	5.99429107212848e-06	0.000507969279352625	--	XP_021321354.1 uncharacterized protein LOC110437286 [Sorghum bicolor]	-	-	-	-	-	-	-
Unigene0077076	31	22	28	2	3	5	1.65	1.31	1.48	0.12	0.19	0.23	1.48	0.18	-3.03952836418664	6.00585474619369e-06	0.000508313023762536	--	-	-	-	-	-	-	-	-
Unigene0027926	152	132	151	36	65	47	5.83	5.68	5.77	1.50	2.89	1.55	5.76	1.98	-1.5405683813627	6.15637984356706e-06	0.000519106255078558	DOF4	XP_002457194.2 dof zinc finger protein DOF3.4 [Sorghum bicolor]	-	-	-	-	GO:0005575//cellular_component;GO:0005622//intracellular;GO:0005623//cell;GO:0005634//nucleus;GO:0043226//organelle;GO:0043227//membrane-bounded organelle;GO:0043229//intracellular organelle;GO:0043231//intracellular membrane-bounded organelle;GO:0044424//intracellular part;GO:0044464//cell part	GO:0001067//regulatory region nucleic acid binding;GO:0003674//molecular_function;GO:0003676//nucleic acid binding;GO:0003677//DNA binding;GO:0003700//transcription factor activity, sequence-specific DNA binding;GO:0005488//binding;GO:0043167//ion binding;GO:0043169//cation binding;GO:0044212//transcription regulatory region DNA binding;GO:0046872//metal ion binding;GO:0097159//organic cyclic com…	GO:0006139//nucleobase-containing compound metabolic process;GO:0006351//transcription, DNA-templated;GO:0006355//regulation of transcription, DNA-templated;GO:0006725//cellular aromatic compound metabolic process;GO:0006807//nitrogen compound metabolic process;GO:0008150//biological_process;GO:0008152//metabolic process;GO:0009058//biosynthetic process;GO:0009059//macromolecule biosynthetic proc…
Unigene0068893	8	7	9	31	33	57	0.25	0.24	0.28	1.03	1.18	1.51	0.256666666666667	1.24	2.27237227041313	6.40862501271584e-06	0.000535705667883922	--	-	-	-	-	-	-	-	-
Unigene0063245	274	230	332	136	111	140	16.78	15.79	20.22	9.02	7.88	7.37	17.5966666666667	8.09	-1.1210905575195	6.43599960195196e-06	0.000537330575892189	--	XP_021308215.1 uncharacterized protein LOC110432337 isoform X1 [Sorghum bicolor]	-	-	-	-	-	-	-
Unigene0010526	46	53	61	190	111	191	1.26	1.63	1.66	5.63	3.53	4.50	1.51666666666667	4.55333333333333	1.58601903320403	6.51061016579828e-06	0.000542222513795862	PMI2	XP_021313251.1 protein PLASTID MOVEMENT IMPAIRED 2 isoform X1 [Sorghum bicolor]	-	-	-	-	-	GO:0005524//ATP binding	GO:0007059//chromosome segregation;GO:0030261//chromosome condensation
Unigene0034752	365	236	347	550	1098	1661	14.54	10.54	13.75	23.73	50.75	56.90	12.9433333333333	43.7933333333333	1.7585020583018	6.63104764448423e-06	0.000551574453268284	APR1	OEL13437.1 putative 5'-adenylylsulfate reductase 1, chloroplastic [Dichanthelium oligosanthes]	Metabolism;Metabolism	Global and overview maps;Energy metabolism	ko01100//Metabolic pathways;ko00920//Sulfur metabolism	K05907;K05907	GO:0005575//cellular_component;GO:0005622//intracellular;GO:0005623//cell;GO:0005737//cytoplasm;GO:0009507//chloroplast;GO:0009536//plastid;GO:0043226//organelle;GO:0043227//membrane-bounded organelle;GO:0043229//intracellular organelle;GO:0043231//intracellular membrane-bounded organelle;GO:0044424//intracellular part;GO:0044444//cytoplasmic part;GO:0044464//cell part	GO:0003674//molecular_function;GO:0003756//protein disulfide isomerase activity;GO:0003824//catalytic activity;GO:0004604//phosphoadenylyl-sulfate reductase (thioredoxin) activity;GO:0005488//binding;GO:0009973//adenylyl-sulfate reductase activity;GO:0015036//disulfide oxidoreductase activity;GO:0016209//antioxidant activity;GO:0016491//oxidoreductase activity;GO:0016667//oxidoreductase activity,…	GO:0000096//sulfur amino acid metabolic process;GO:0000097//sulfur amino acid biosynthetic process;GO:0006082//organic acid metabolic process;GO:0006457//protein folding;GO:0006520//cellular amino acid metabolic process;GO:0006534//cysteine metabolic process;GO:0006790//sulfur compound metabolic process;GO:0006807//nitrogen compound metabolic process;GO:0008150//biological_process;GO:0008152//met…
Unigene0083750	793	608	575	2085	1342	1751	27.47	23.61	19.81	78.21	53.93	52.15	23.63	61.43	1.37832375399007	6.76956557453069e-06	0.000562405540473495	At3g55800	XP_002456647.1 sedoheptulose-1,7-bisphosphatase, chloroplastic [Sorghum bicolor]	Metabolism;Metabolism;Metabolism	Global and overview maps;Global and overview maps;Energy metabolism	ko01100//Metabolic pathways;ko01200//Carbon metabolism;ko00710//Carbon fixation in photosynthetic organisms	K01100;K01100;K01100	GO:0005575//cellular_component;GO:0005576//extracellular region;GO:0005622//intracellular;GO:0005623//cell;GO:0005737//cytoplasm;GO:0009507//chloroplast;GO:0009526//plastid envelope;GO:0009532//plastid stroma;GO:0009536//plastid;GO:0009570//chloroplast stroma;GO:0009579//thylakoid;GO:0009941//chloroplast envelope;GO:0031967//organelle envelope;GO:0031975//envelope;GO:0043226//organelle;GO:0043227…	GO:0003674//molecular_function;GO:0003824//catalytic activity;GO:0005488//binding;GO:0016787//hydrolase activity;GO:0016788//hydrolase activity, acting on ester bonds;GO:0016791//phosphatase activity;GO:0019203//carbohydrate phosphatase activity;GO:0042132//fructose 1,6-bisphosphate 1-phosphatase activity;GO:0042578//phosphoric ester hydrolase activity;GO:0043167//ion binding;GO:0043169//cation b…	GO:0000271//polysaccharide biosynthetic process;GO:0005975//carbohydrate metabolic process;GO:0005976//polysaccharide metabolic process;GO:0005982//starch metabolic process;GO:0005984//disaccharide metabolic process;GO:0005985//sucrose metabolic process;GO:0005986//sucrose biosynthetic process;GO:0005996//monosaccharide metabolic process;GO:0006000//fructose metabolic process;GO:0006002//fructose…
Unigene0003452	19	10	26	0	0	0	0.42	0.25	0.57	0.00	0.00	0.00	0.413333333333333	0.001	-8.69116190455308	6.99586359927346e-06	0.000580493784856871	--	-	-	-	-	-	-	-	GO:0009098//leucine biosynthetic process
Unigene0057518	19	19	12	0	0	0	0.62	0.70	0.39	0.00	0.00	0.00	0.57	0.001	-9.1548181090521	7.10694283463964e-06	0.000588988974774315	--	XP_021320308.1 uncharacterized protein LOC110436921 [Sorghum bicolor]	-	-	-	-	-	-	-
Unigene0017313	4	2	9	3	376	470	0.07	0.04	0.16	0.06	7.75	7.18	0.09	4.99666666666667	5.79489716578439	7.15818805389013e-06	0.000592510702861671	--	-	-	-	-	-	-	GO:0003677//DNA binding	-
Unigene0081435	739	713	788	411	310	386	26.06	28.18	27.64	15.69	12.68	11.70	27.2933333333333	13.3566666666667	-1.03098859259261	7.36144185674294e-06	0.000608590801804893	--	KAF0888481.1 hypothetical protein E2562_014718 [Oryza meyeriana var. granulata] [Oryza meyeriana]	-	-	-	-	-	-	-
Unigene0036279	85	70	81	30	16	26	9.03	8.34	8.56	3.45	1.97	2.37	8.64333333333333	2.59666666666667	-1.73492697279162	7.37512055473957e-06	0.000608978094683977	BCAT5	XP_021307464.1 branched-chain-amino-acid aminotransferase 5, chloroplastic-like isoform X2 [Sorghum bicolor]	Metabolism;Metabolism;Metabolism;Metabolism;Metabolism;Metabolism;Metabolism;Metabolism;Metabolism	Global and overview maps;Global and overview maps;Global and overview maps;Amino acid metabolism;Global and overview maps;Amino acid metabolism;Metabolism of cofactors and vitamins;Amino acid metabolism;Biosynthesis of other secondary metabolites	ko01100//Metabolic pathways;ko01110//Biosynthesis of secondary metabolites;ko01230//Biosynthesis of amino acids;ko00270//Cysteine and methionine metabolism;ko01210//2-Oxocarboxylic acid metabolism;ko00280//Valine, leucine and isoleucine degradation;ko00770//Pantothenate and CoA biosynthesis;ko00290//Valine, leucine and isoleucine biosynthesis;ko00966//Glucosinolate biosynthesis	K00826;K00826;K00826;K00826;K00826;K00826;K00826;K00826;K00826	-	GO:0003824//catalytic activity;GO:0004084//branched-chain-amino-acid transaminase activity	GO:0009082//branched-chain amino acid biosynthetic process
Unigene0001474	18	18	8	25	320	431	0.69	0.78	0.31	1.04	14.30	14.27	0.593333333333333	9.87	4.05613534421116	7.53330515047911e-06	0.000620921284357014	--	-	-	-	-	-	-	-	-
Unigene0078878	31	39	37	1	7	3	1.68	2.37	1.99	0.06	0.44	0.14	2.01333333333333	0.213333333333333	-3.23840473932508	7.53810122349267e-06	0.000620921284357014	SALR	XP_002454578.1 salutaridine reductase [Sorghum bicolor]	Metabolism;Metabolism	Global and overview maps;Metabolism of terpenoids and polyketides	ko01110//Biosynthesis of secondary metabolites;ko00902//Monoterpenoid biosynthesis	K15095;K15095	-	GO:0003824//catalytic activity;GO:0004316//3-oxoacyl-[acyl-carrier-protein] reductase (NADPH) activity;GO:0004757//sepiapterin reductase activity;GO:0008667//2,3-dihydro-2,3-dihydroxybenzoate dehydrogenase activity;GO:0008678//2-deoxy-D-gluconate 3-dehydrogenase activity;GO:0016491//oxidoreductase activity;GO:0016630//protochlorophyllide reductase activity;GO:0050662//coenzyme binding;GO:0051287/…	GO:0000272//polysaccharide catabolic process;GO:0006633//fatty acid biosynthetic process;GO:0006729//tetrahydrobiopterin biosynthetic process;GO:0015995//chlorophyll biosynthetic process;GO:0055114//oxidation-reduction process
Unigene0005790	316	365	364	39	4	2	27.84	36.05	31.90	3.72	0.41	0.15	31.93	1.42666666666667	-4.4841923518901	7.63845580606352e-06	0.000627660441957227	--	RCV23659.1 hypothetical protein SETIT_5G024500v2 [Setaria italica]	-	-	-	-	-	-	-
Unigene0101172	14	6	12	29	108	130	0.52	0.25	0.44	1.16	4.62	4.12	0.403333333333333	3.3	3.03242147769238	7.65777705998679e-06	0.000628485366005631	AtMg00810	AWA44797.1 hypothetical protein SS14E05_000003 [Saccharum spontaneum]	-	-	-	-	-	-	-
Unigene0058638	9	6	6	35	31	42	0.20	0.15	0.13	0.83	0.79	0.79	0.16	0.803333333333333	2.3279268355088	7.71175570745126e-06	0.000632149233893242	--	RLM74598.1 hypothetical protein C2845_PM15G21040 [Panicum miliaceum]	-	-	-	-	-	GO:0005515//protein binding;GO:0030598//rRNA N-glycosylase activity	GO:0017148//negative regulation of translation
Unigene0007262	171	120	114	41	16	18	11.56	9.09	7.66	3.00	1.25	1.05	9.43666666666667	1.76666666666667	-2.41724748445518	7.72597598019747e-06	0.000632549102349686	--	XP_002437718.1 60S ribosomal protein L22 [Sorghum bicolor]	-	-	-	-	GO:0005634//nucleus	GO:0003677//DNA binding	GO:0006367//transcription initiation from RNA polymerase II promoter;GO:0032968//positive regulation of transcription elongation from RNA polymerase II promoter
Unigene0001915	94	73	95	238	156	267	7.56	6.58	7.59	20.71	14.54	18.45	7.24333333333333	17.9	1.30523391369149	7.83105544176013e-06	0.000640377938292435	--	XP_002449209.2 uncharacterized protein LOC8076777 [Sorghum bicolor]	-	-	-	-	-	-	-
Unigene0083361	102	94	107	3	24	14	4.63	4.78	4.83	0.15	1.26	0.55	4.74666666666667	0.653333333333333	-2.86102358685119	8.08921059432157e-06	0.000659239302013918	PUB21	PWZ55691.1 U-box domain-containing protein 20 [Zea mays]	-	-	-	-	-	GO:0004842//ubiquitin-protein transferase activity;GO:0008270//zinc ion binding	GO:0016567//protein ubiquitination
Unigene0079341	123	119	191	42	55	43	3.71	4.02	5.73	1.37	1.92	1.11	4.48666666666667	1.46666666666667	-1.61310298108566	8.09091642135559e-06	0.000659239302013918	--	XP_008659075.1 uncharacterized protein LOC103637808 [Zea mays]	-	-	-	-	-	-	-
Unigene0049421	36	27	35	61	280	354	4.03	3.39	3.90	7.39	36.35	34.06	3.77333333333333	25.9333333333333	2.78089619704167	8.11009264711393e-06	0.000660007527696439	DMAS1-A	AEV40468.1 NAD(P)H-dependent oxidoreductase, partial [Miscanthus sinensis]	-	-	-	-	-	GO:0047834//D-threo-aldose 1-dehydrogenase activity	-
Unigene0078295	2	1	1	0	316	400	0.05	0.03	0.03	0.00	9.57	8.98	0.0366666666666667	6.18333333333333	7.39777185287087	8.24841403475567e-06	0.000670458422424095	--	-	-	-	-	-	-	-	-
Unigene0017910	771	670	762	398	300	355	20.05	19.54	19.71	11.21	9.05	7.94	19.7666666666667	9.4	-1.07233694214721	8.51778466575106e-06	0.000689869236762366	--	XP_015627488.1 bifunctional dTDP-4-dehydrorhamnose 3,5-epimerase/dTDP-4-dehydrorhamnose reductase [Oryza sativa Japonica Group]	Metabolism;Metabolism;Metabolism;Metabolism	Global and overview maps;Global and overview maps;Carbohydrate metabolism;Metabolism of terpenoids and polyketides	ko01100//Metabolic pathways;ko01110//Biosynthesis of secondary metabolites;ko00520//Amino sugar and nucleotide sugar metabolism;ko00523//Polyketide sugar unit biosynthesis	K12451;K12451;K12451;K12451	-	-	-
Unigene0082002	610	585	593	232	121	115	8.65	9.30	8.37	3.56	1.99	1.40	8.77333333333333	2.31666666666667	-1.92107460612437	8.62189997645021e-06	0.000697467413985026	--	-	-	-	-	-	-	-	-
Unigene0021421	539	584	337	179	102	163	48.21	58.55	29.98	17.34	10.58	12.53	45.58	13.4833333333333	-1.75722372266912	8.68929925291546e-06	0.000702080862906507	--	KXG40005.1 hypothetical protein SORBI_3001G476400 [Sorghum bicolor]	-	-	-	-	-	-	-
Unigene0082265	19	15	13	0	0	0	0.75	0.66	0.51	0.00	0.00	0.00	0.64	0.001	-9.32192809488736	8.701707866004e-06	0.000702245456375762	--	-	-	-	-	-	-	GO:0005524//ATP binding	GO:0007059//chromosome segregation;GO:0030261//chromosome condensation
Unigene0068507	16	11	23	0	0	0	1.18	0.91	1.69	0.00	0.00	0.00	1.26	0.001	-10.2992080183873	8.84293252504286e-06	0.00071279299802158	--	-	-	-	-	-	GO:0005576//extracellular region	GO:0019871//sodium channel inhibitor activity	GO:0009405//pathogenesis
Unigene0003200	4	3	3	17	32	91	0.22	0.19	0.17	1.03	2.08	4.39	0.193333333333333	2.5	3.69276579025567	8.86468437352181e-06	0.000713696687570497	MADS51	XP_002445812.2 MADS-box transcription factor 51 isoform X1 [Sorghum bicolor]	-	-	-	-	-	GO:0003677//DNA binding;GO:0046983//protein dimerization activity	-
Unigene0060155	0	0	0	12	17	19	0.00	0.00	0.00	0.69	1.04	0.86	0.001	0.863333333333333	9.75377388185276	9.02454150032434e-06	0.000725703896015987	--	-	-	-	-	-	-	-	-
Unigene0017562	39	28	21	65	193	233	1.00	0.81	0.54	1.81	5.77	5.16	0.783333333333333	4.24666666666667	2.4386326156913	9.05419792174023e-06	0.000727225014333463	--	ACL53619.1 unknown [Zea mays]	-	-	-	-	-	-	-
Unigene0000435	34	40	42	7	4	12	0.75	0.99	0.92	0.17	0.10	0.23	0.886666666666667	0.166666666666667	-2.41142624572646	9.20471714657612e-06	0.000738438617627397	--	-	-	-	-	-	-	-	-
Unigene0030241	3	3	3	40	20	30	0.23	0.25	0.22	3.26	1.75	1.94	0.233333333333333	2.31666666666667	3.31158615066591	9.23556406674379e-06	0.000739976036404297	--	-	-	-	-	-	-	-	-
Unigene0022155	2	1	1	12	32	52	0.17	0.09	0.08	1.09	3.11	3.74	0.113333333333333	2.64666666666667	4.54553235589262	9.24573877620457e-06	0.000739976036404297	--	-	-	-	-	-	-	-	-
Unigene0084531	0	0	0	8	20	38	0.00	0.00	0.00	0.67	1.79	2.53	0.001	1.66333333333333	10.6998615995035	9.36805640939242e-06	0.000748387368656505	--	XP_021318234.1 uncharacterized protein LOC110436181 isoform X1 [Sorghum bicolor]	-	-	-	-	-	-	-
Unigene0040800	1108	986	1228	476	266	278	14.70	14.66	16.21	6.84	4.09	3.17	15.19	4.7	-1.69238920793708	9.45526488669214e-06	0.00075407129589286	AKHSDH1	NP_001105325.1 bifunctional aspartokinase/homoserine dehydrogenase 1, chloroplastic precursor [Zea mays]	Metabolism;Metabolism;Metabolism;Metabolism;Metabolism;Metabolism;Metabolism	Global and overview maps;Global and overview maps;Global and overview maps;Amino acid metabolism;Amino acid metabolism;Amino acid metabolism;Biosynthesis of other secondary metabolites	ko01100//Metabolic pathways;ko01110//Biosynthesis of secondary metabolites;ko01230//Biosynthesis of amino acids;ko00270//Cysteine and methionine metabolism;ko00260//Glycine, serine and threonine metabolism;ko00300//Lysine biosynthesis;ko00261//Monobactam biosynthesis	K12524;K12524;K12524;K12524;K12524;K12524;K12524	GO:0005575//cellular_component;GO:0005622//intracellular;GO:0005623//cell;GO:0005737//cytoplasm;GO:0009507//chloroplast;GO:0009536//plastid;GO:0043226//organelle;GO:0043227//membrane-bounded organelle;GO:0043229//intracellular organelle;GO:0043231//intracellular membrane-bounded organelle;GO:0044424//intracellular part;GO:0044444//cytoplasmic part;GO:0044464//cell part	GO:0000166//nucleotide binding;GO:0003674//molecular_function;GO:0003824//catalytic activity;GO:0004072//aspartate kinase activity;GO:0004349//glutamate 5-kinase activity;GO:0004412//homoserine dehydrogenase activity;GO:0005488//binding;GO:0005524//ATP binding;GO:0008144//drug binding;GO:0016301//kinase activity;GO:0016491//oxidoreductase activity;GO:0016614//oxidoreductase activity, acting on CH…	GO:0000096//sulfur amino acid metabolic process;GO:0000097//sulfur amino acid biosynthetic process;GO:0006082//organic acid metabolic process;GO:0006520//cellular amino acid metabolic process;GO:0006553//lysine metabolic process;GO:0006555//methionine metabolic process;GO:0006561//proline biosynthetic process;GO:0006566//threonine metabolic process;GO:0006790//sulfur compound metabolic process;GO…
Unigene0096379	50	49	66	117	119	145	2.34	2.57	3.07	5.93	6.46	5.83	2.66	6.07333333333333	1.1910623075797	9.50593044616056e-06	0.000756363394667219	--	-	-	-	-	-	-	-	-
Unigene0065703	0	0	0	11	17	21	0.00	0.00	0.00	1.14	1.89	1.73	0.001	1.58666666666667	10.6317833574742	9.50634699761927e-06	0.000756363394667219	--	-	-	-	-	-	-	-	-
Unigene0017779	0	0	0	2	47	142	0.00	0.00	0.00	0.18	4.60	10.30	0.001	5.02666666666667	12.2953863074349	9.54641542557777e-06	0.000758659908509912	--	-	-	-	-	-	-	-	-
Unigene0039103	0	1	0	13	26	45	0.00	0.15	0.00	1.84	3.94	5.05	0.05	3.61	6.17392693199981	9.64160187718452e-06	0.000765326168232458	--	-	-	-	-	-	-	-	-
Unigene0099313	0	1	0	1	135	210	0.00	0.05	0.00	0.05	6.84	7.88	0.0166666666666667	4.92333333333333	8.20652601587742	9.91440745998667e-06	0.00078605926780824	--	OQU77270.1 hypothetical protein SORBI_3009G021050 [Sorghum bicolor]	-	-	-	-	-	-	-
Unigene0044233	16	11	21	0	0	0	1.40	1.08	1.83	0.00	0.00	0.00	1.43666666666667	0.001	-10.4885096532553	9.98053015300417e-06	0.000790376276175157	--	-	-	-	-	-	-	-	-
Unigene0017373	23	19	10	0	0	0	1.34	1.25	0.58	0.00	0.00	0.00	1.05666666666667	0.001	-10.0453046243056	1.01636457256994e-05	0.000803040982683566	--	-	-	-	-	-	-	-	-
Unigene0092704	7	5	7	61	28	41	0.35	0.28	0.35	3.34	1.64	1.78	0.326666666666667	2.25333333333333	2.78616959216697	1.01641749569454e-05	0.000803040982683566	BPM2	EER94211.1 hypothetical protein SORBI_3001G242200 [Sorghum bicolor]	-	-	-	-	-	GO:0005515//protein binding	-
Unigene0098956	12103	9291	12647	1571	3608	5391	364.17	313.39	378.50	51.18	125.93	139.46	352.02	105.523333333333	-1.73809535471875	1.02136888619527e-05	0.000805674193481843	CYP71E1	XP_002463548.1 4-hydroxyphenylacetaldehyde oxime monooxygenase-like [Sorghum bicolor]	Metabolism;Metabolism;Metabolism	Global and overview maps;Global and overview maps;Metabolism of other amino acids	ko01100//Metabolic pathways;ko01110//Biosynthesis of secondary metabolites;ko00460//Cyanoamino acid metabolism	K13029;K13029;K13029	-	GO:0005506//iron ion binding;GO:0016705//oxidoreductase activity, acting on paired donors, with incorporation or reduction of molecular oxygen;GO:0020037//heme binding	GO:0055114//oxidation-reduction process
Unigene0022486	83	63	86	227	164	200	2.80	2.38	2.89	8.30	6.42	5.80	2.69	6.84	1.34639015232927	1.0221301927379e-05	0.000805674193481843	RE2	XP_020406861.1 uncharacterized protein LOC100193058 isoform X1 [Zea mays]	-	-	-	-	-	-	-
Unigene0017546	59	99	77	167	235	321	5.12	9.63	6.65	15.70	23.67	23.96	7.13333333333333	21.11	1.5652782827798	1.02453204207381e-05	0.000806628372520648	--	XP_021307651.1 G patch domain and ankyrin repeat-containing protein 1 homolog isoform X2 [Sorghum bicolor]	-	-	-	-	GO:0005575//cellular_component;GO:0005622//intracellular;GO:0005623//cell;GO:0005634//nucleus;GO:0005737//cytoplasm;GO:0043226//organelle;GO:0043227//membrane-bounded organelle;GO:0043229//intracellular organelle;GO:0043231//intracellular membrane-bounded organelle;GO:0044424//intracellular part;GO:0044464//cell part	GO:0003674//molecular_function;GO:0003676//nucleic acid binding;GO:0005488//binding;GO:0097159//organic cyclic compound binding;GO:1901363//heterocyclic compound binding	GO:0006139//nucleobase-containing compound metabolic process;GO:0006396//RNA processing;GO:0006397//mRNA processing;GO:0006725//cellular aromatic compound metabolic process;GO:0006807//nitrogen compound metabolic process;GO:0008150//biological_process;GO:0008152//metabolic process;GO:0008380//RNA splicing;GO:0009987//cellular process;GO:0010467//gene expression;GO:0016070//RNA metabolic process;G…
Unigene0090249	9	17	41	0	0	0	0.51	1.08	2.31	0.00	0.00	0.00	1.3	0.001	-10.3442959079158	1.06563980504317e-05	0.000836422631057204	ldh1	XP_019254095.1 PREDICTED: L-lactate dehydrogenase B-like [Nicotiana attenuata]	Metabolism;Metabolism;Metabolism;Metabolism;Metabolism;Metabolism	Global and overview maps;Global and overview maps;Carbohydrate metabolism;Carbohydrate metabolism;Amino acid metabolism;Carbohydrate metabolism	ko01100//Metabolic pathways;ko01110//Biosynthesis of secondary metabolites;ko00010//Glycolysis / Gluconeogenesis;ko00620//Pyruvate metabolism;ko00270//Cysteine and methionine metabolism;ko00640//Propanoate metabolism	K00016;K00016;K00016;K00016;K00016;K00016	GO:0005737//cytoplasm	GO:0004459//L-lactate dehydrogenase activity;GO:0016491//oxidoreductase activity;GO:0016616//oxidoreductase activity, acting on the CH-OH group of donors, NAD or NADP as acceptor;GO:0016779//nucleotidyltransferase activity;GO:0030060//L-malate dehydrogenase activity	GO:0006099//tricarboxylic acid cycle;GO:0009228//thiamine biosynthetic process;GO:0055114//oxidation-reduction process
Unigene0008397	102	73	91	18	25	45	3.28	2.64	2.92	0.63	0.93	1.25	2.94666666666667	0.936666666666667	-1.65347623917051	1.06595860322735e-05	0.000836422631057204	--	-	-	-	-	-	-	-	-
Unigene0007673	21	10	18	0	0	0	0.89	0.48	0.76	0.00	0.00	0.00	0.71	0.001	-9.47167521439204	1.06608092070828e-05	0.000836422631057204	--	TVU13397.1 hypothetical protein EJB05_40450, partial [Eragrostis curvula]	-	-	-	-	-	-	-
Unigene0009491	12	14	22	0	0	0	1.12	1.47	2.04	0.00	0.00	0.00	1.54333333333333	0.001	-10.5918339774264	1.08145928318253e-05	0.000847506094965349	--	-	-	-	-	-	-	-	-
Unigene0025008	12	8	8	33	43	48	0.84	0.63	0.56	2.51	3.50	2.90	0.676666666666667	2.97	2.13394570433675	1.10185372737544e-05	0.000862490335570682	--	-	-	-	-	-	-	-	-
Unigene0084297	3633	2855	2315	18072	8417	8981	168.85	148.75	107.02	909.49	453.81	358.87	141.54	574.056666666667	2.01998333179961	1.11379818592138e-05	0.000870833272177262	pKIWI502	RLM69242.1 hypothetical protein C2845_PM17G04490 [Panicum miliaceum]	-	-	-	-	-	GO:0009055//electron carrier activity;GO:0016002//sulfite reductase activity;GO:0016491//oxidoreductase activity;GO:0016655//oxidoreductase activity, acting on NAD(P)H, quinone or similar compound as acceptor;GO:0051213//dioxygenase activity	GO:0006790//sulfur compound metabolic process;GO:0006814//sodium ion transport;GO:0010124//phenylacetate catabolic process;GO:0010128//benzoate catabolic process via CoA ligation;GO:0055114//oxidation-reduction process
Unigene0054374	1	0	1	0	303	385	0.04	0.00	0.04	0.00	12.50	11.77	0.0266666666666667	8.09	8.24495839315113	1.13279410054086e-05	0.000884663849521579	--	KXG35866.2 hypothetical protein SORBI_3002G240400 [Sorghum bicolor]	-	-	-	-	-	-	-
Unigene0083966	2733	2463	1709	683	1038	860	209.31	211.46	130.19	56.64	92.22	56.63	183.653333333333	68.4966666666667	-1.42287939408183	1.14447325197713e-05	0.000891727726330493	--	AGT16576.1 abscisic stress ripening protein [Saccharum hybrid cultivar R570]	-	-	-	-	-	-	-
Unigene0055384	0	0	0	30	14	13	0.00	0.00	0.00	0.71	0.36	0.24	0.001	0.436666666666667	8.77038859570366	1.19389095890811e-05	0.000928614473988995	--	BAX25153.1 aminotransferase-like [Oryza meyeriana var. granulata] [Oryza meyeriana]	-	-	-	-	-	GO:0003677//DNA binding;GO:0005524//ATP binding	GO:0007059//chromosome segregation;GO:0030261//chromosome condensation
Unigene0089397	40	43	45	93	86	136	1.75	2.11	1.96	4.42	4.38	5.13	1.94	4.64333333333333	1.25910419969297	1.19455789753861e-05	0.000928614473988995	OFP8	XP_002450309.1 transcription repressor OFP8 [Sorghum bicolor]	-	-	-	-	-	-	-
Unigene0036625	129	139	157	60	39	74	13.93	16.83	16.87	7.02	4.89	6.87	15.8766666666667	6.26	-1.34267348571025	1.20222656381884e-05	0.000933504110201948	--	-	-	-	-	-	-	-	-
Unigene0084329	95	75	72	31	24	32	7.14	6.32	5.38	2.52	2.09	2.07	6.28	2.22666666666667	-1.49587895713873	1.21021166825485e-05	0.000938536890890807	--	-	-	-	-	-	-	-	-
Unigene0094179	51	54	53	7	17	16	4.97	5.90	5.14	0.74	1.92	1.34	5.33666666666667	1.33333333333333	-2.00090140274154	1.21148036839795e-05	0.000938536890890807	RGA3	XP_021301663.1 putative disease resistance protein RGA3 [Sorghum bicolor]	-	-	-	-	-	GO:0043531//ADP binding	-
Unigene0066193	1669	1377	913	318	471	659	64.83	59.96	35.27	13.37	21.22	22.01	53.3533333333333	18.8666666666667	-1.49973885616903	1.22440761280539e-05	0.0009474676006336	CBP2	XP_002459313.1 serine carboxypeptidase 2 [Sorghum bicolor]	-	-	-	-	-	GO:0004185//serine-type carboxypeptidase activity	GO:0006508//proteolysis
Unigene0083537	0	0	1	1	141	175	0.00	0.00	0.10	0.11	16.67	15.33	0.0333333333333333	10.7033333333333	8.32687885483841	1.23518247781851e-05	0.000954714273865455	--	-	-	-	-	-	-	-	-
Unigene0095145	13	11	10	29	70	92	0.32	0.30	0.25	0.77	2.00	1.95	0.29	1.57333333333333	2.43969955351311	1.27777861906803e-05	0.000986512115376026	TGA10	XP_021308081.1 transcription factor TGA2-like isoform X2 [Sorghum bicolor]	Environmental Information Processing	Signal transduction	ko04075//Plant hormone signal transduction	K14431	GO:0005575//cellular_component;GO:0005622//intracellular;GO:0005623//cell;GO:0005634//nucleus;GO:0043226//organelle;GO:0043227//membrane-bounded organelle;GO:0043229//intracellular organelle;GO:0043231//intracellular membrane-bounded organelle;GO:0044424//intracellular part;GO:0044464//cell part	GO:0003674//molecular_function;GO:0003676//nucleic acid binding;GO:0003677//DNA binding;GO:0003700//transcription factor activity, sequence-specific DNA binding;GO:0005488//binding;GO:0005515//protein binding;GO:0042802//identical protein binding;GO:0042803//protein homodimerization activity;GO:0043565//sequence-specific DNA binding;GO:0046983//protein dimerization activity;GO:0097159//organic cy…	GO:0000003//reproduction;GO:0002237//response to molecule of bacterial origin;GO:0003006//developmental process involved in reproduction;GO:0006139//nucleobase-containing compound metabolic process;GO:0006351//transcription, DNA-templated;GO:0006355//regulation of transcription, DNA-templated;GO:0006725//cellular aromatic compound metabolic process;GO:0006807//nitrogen compound metabolic process;…
Unigene0061972	20	18	22	89	71	62	2.20	2.22	2.41	10.62	9.08	5.87	2.27666666666667	8.52333333333333	1.90449467695156	1.28058347284425e-05	0.000986569655187741	--	-	-	-	-	-	-	-	-
Unigene0064255	114	66	156	287	292	379	3.05	1.98	4.15	8.31	9.06	8.71	3.06	8.69333333333333	1.50637781081727	1.28076729372761e-05	0.000986569655187741	PLP2	OQU80643.1 hypothetical protein SORBI_3007G158700 [Sorghum bicolor]	-	-	-	-	-	-	GO:0006629//lipid metabolic process
Unigene0089957	49	50	32	0	6	1	1.73	1.98	1.13	0.00	0.25	0.03	1.61333333333333	0.0933333333333333	-4.11150831521699	1.30530825836715e-05	0.00100433087347479	SAMT	XP_002436471.1 caffeine synthase 1 isoform X2 [Sorghum bicolor]	-	-	-	-	-	GO:0008168//methyltransferase activity	-
Unigene0006961	17	24	14	52	151	107	0.24	0.38	0.20	0.80	2.50	1.31	0.273333333333333	1.53666666666667	2.49107093581126	1.31812137779848e-05	0.00101303836968623	ABCB11	XP_021311344.1 ABC transporter B family member 11 [Sorghum bicolor]	Environmental Information Processing	Membrane transport	ko02010//ABC transporters	K05658	GO:0005575//cellular_component;GO:0005737//cytoplasm;GO:0005887//integral component of plasma membrane;GO:0009380//excinuclease repair complex;GO:0009898//cytoplasmic side of plasma membrane;GO:0016021//integral component of membrane;GO:0043190//ATP-binding cassette (ABC) transporter complex;GO:0055051//ATP-binding cassette (ABC) transporter complex, integrated substrate binding;GO:0055052//ATP-b…	GO:0003676//nucleic acid binding;GO:0003924//GTPase activity;GO:0004020//adenylylsulfate kinase activity;GO:0004140//dephospho-CoA kinase activity;GO:0005260//channel-conductance-controlling ATPase activity;GO:0005319//lipid transporter activity;GO:0005524//ATP binding;GO:0005525//GTP binding;GO:0008565//protein transporter activity;GO:0009381//excinuclease ABC activity;GO:0015220//choline transm…	GO:0000910//cytokinesis;GO:0006289//nucleotide-excision repair;GO:0006614//SRP-dependent cotranslational protein targeting to membrane;GO:0006790//sulfur compound metabolic process;GO:0006810//transport;GO:0006817//phosphate ion transport;GO:0006824//cobalt ion transport;GO:0006855//drug transmembrane transport;GO:0006869//lipid transport;GO:0007186//G-protein coupled receptor signaling pathway;G…
Unigene0030330	487	390	658	1072	901	1646	24.60	22.09	33.07	58.64	52.81	71.50	26.5866666666667	60.9833333333333	1.19771210082825	1.32982522017503e-05	0.00102085646188911	--	XP_002465828.1 uncharacterized protein LOC8059857 [Sorghum bicolor]	-	-	-	-	-	-	-
Unigene0084895	6	7	3	40	30	35	0.36	0.47	0.18	2.58	2.08	1.80	0.336666666666667	2.15333333333333	2.67717887194213	1.33130936189883e-05	0.00102085646188911	--	-	-	-	-	-	-	-	-
Unigene0018132	2158	2133	1406	481	727	1021	180.82	200.36	117.18	43.64	70.66	73.55	166.12	62.6166666666667	-1.40760716161682	1.34457760332929e-05	0.00102986430931926	--	-	-	-	-	-	-	-	-
Unigene0066842	266	247	198	84	78	146	14.28	14.87	10.57	4.88	4.86	6.74	13.24	5.49333333333333	-1.26914938034516	1.36566699253481e-05	0.00104483555251457	CXE15	XP_002463764.1 probable carboxylesterase 15 [Sorghum bicolor]	-	-	-	-	-	GO:0016787//hydrolase activity	-
Unigene0059451	0	0	0	15	9	35	0.00	0.00	0.00	1.29	0.83	2.39	0.001	1.50333333333333	10.5539492174216	1.39519874773643e-05	0.00106382333345142	--	PUZ67615.1 hypothetical protein GQ55_3G450200 [Panicum hallii var. hallii] [Panicum hallii]	-	-	-	-	-	GO:0003677//DNA binding	GO:0006355//regulation of transcription, DNA-templated
Unigene0095732	5456	4989	7120	13	486	564	322.80	330.90	419.01	0.83	33.36	28.69	357.57	20.96	-4.09251507799296	1.40549192875761e-05	0.0010704662880118	--	XP_002443499.1 BURP domain-containing protein 13 [Sorghum bicolor]	-	-	-	-	-	-	-
Unigene0002940	329	320	329	105	166	201	32.71	35.67	32.54	11.30	19.15	17.18	33.64	15.8766666666667	-1.08326965761228	1.41306199915582e-05	0.00107381610438655	CYP19-3	XP_020396127.1 peptidyl-prolyl cis-trans isomerase CYP19-3 isoform X1 [Zea mays]	-	-	-	-	GO:0005575//cellular_component;GO:0005622//intracellular;GO:0005623//cell;GO:0005737//cytoplasm;GO:0005739//mitochondrion;GO:0005794//Golgi apparatus;GO:0005829//cytosol;GO:0012505//endomembrane system;GO:0043226//organelle;GO:0043227//membrane-bounded organelle;GO:0043229//intracellular organelle;GO:0043231//intracellular membrane-bounded organelle;GO:0044424//intracellular part;GO:0044444//cyto…	GO:0003674//molecular_function;GO:0003755//peptidyl-prolyl cis-trans isomerase activity;GO:0003824//catalytic activity;GO:0005488//binding;GO:0008144//drug binding;GO:0016018//cyclosporin A binding;GO:0016853//isomerase activity;GO:0016859//cis-trans isomerase activity;GO:0033218//amide binding;GO:0042277//peptide binding	GO:0000413//protein peptidyl-prolyl isomerization;GO:0006457//protein folding;GO:0006464//cellular protein modification process;GO:0006807//nitrogen compound metabolic process;GO:0007154//cell communication;GO:0007165//signal transduction;GO:0008150//biological_process;GO:0008152//metabolic process;GO:0009987//cellular process;GO:0010035//response to inorganic substance;GO:0010038//response to me…
Unigene0075470	2	0	0	1	204	299	0.20	0.00	0.00	0.11	24.12	26.20	0.0666666666666667	16.81	7.97813841506996	1.41510925979507e-05	0.00107416628779668	--	-	-	-	-	-	-	-	-
Unigene0020059	9	20	12	72	52	68	0.39	0.97	0.52	3.37	2.60	2.52	0.626666666666667	2.83	2.1750318918754	1.43519969956588e-05	0.00108576465316096	--	ABA96779.1 retrotransposon protein, putative, Ty1-copia subclass [Oryza sativa Japonica Group]	-	-	-	-	-	GO:0003676//nucleic acid binding;GO:0008270//zinc ion binding	-
Unigene0074270	1608	1498	1598	232	565	740	21.81	22.77	21.55	3.41	8.89	8.63	22.0433333333333	6.97666666666667	-1.65973258998082	1.43682321356125e-05	0.00108577972061404	ARI5	XP_002449969.2 uncharacterized protein LOC8070213 [Sorghum bicolor]	-	-	-	-	-	-	-
Unigene0067685	190	114	124	53	40	64	2.81	1.89	1.82	0.85	0.69	0.81	2.17333333333333	0.783333333333333	-1.47221120766608	1.48581717008909e-05	0.0011194377281071	--	XP_021303359.1 protein timeless homolog isoform X1 [Sorghum bicolor]	-	-	-	-	GO:0000228//nuclear chromosome;GO:0000785//chromatin;GO:0000790//nuclear chromatin;GO:0005575//cellular_component;GO:0005622//intracellular;GO:0005623//cell;GO:0005634//nucleus;GO:0005654//nucleoplasm;GO:0005657//replication fork;GO:0005694//chromosome;GO:0005737//cytoplasm;GO:0005829//cytosol;GO:0031298//replication fork protection complex;GO:0031974//membrane-enclosed lumen;GO:0031981//nuclear …	GO:0000217//DNA secondary structure binding;GO:0000403//Y-form DNA binding;GO:0003674//molecular_function;GO:0003676//nucleic acid binding;GO:0003677//DNA binding;GO:0003690//double-stranded DNA binding;GO:0005488//binding;GO:0005515//protein binding;GO:0042802//identical protein binding;GO:0042803//protein homodimerization activity;GO:0046982//protein heterodimerization activity;GO:0046983//prot…	GO:0000003//reproduction;GO:0000018//regulation of DNA recombination;GO:0000019//regulation of mitotic recombination;GO:0000070//mitotic sister chromatid segregation;GO:0000075//cell cycle checkpoint;GO:0000076//DNA replication checkpoint;GO:0000077//DNA damage checkpoint;GO:0000122//negative regulation of transcription from RNA polymerase II promoter;GO:0000278//mitotic cell cycle;GO:0000280//nu…
Unigene0005909	31	42	37	83	107	112	0.66	1.00	0.78	1.92	2.65	2.05	0.813333333333333	2.20666666666667	1.43995006924433	1.48632311445787e-05	0.0011194377281071	--	XP_002437060.1 uncharacterized protein LOC8072625 [Sorghum bicolor]	-	-	-	-	-	-	GO:0015074//DNA integration
Unigene0046981	115	101	99	30	43	58	23.15	22.79	19.82	6.54	10.04	10.04	21.92	8.87333333333333	-1.30469972776979	1.49235042764749e-05	0.00112272839006204	--	-	-	-	-	-	-	-	-
Unigene0001246	0	1	0	1	138	158	0.00	0.05	0.00	0.05	7.73	6.56	0.0166666666666667	4.78	8.16390121381454	1.49699931540831e-05	0.00112497587843487	--	RLM50344.1 hypothetical protein C2845_PMPSC049106 [Panicum miliaceum]	-	-	-	-	-	-	-
Unigene0073550	514	439	433	166	248	286	13.42	12.85	11.25	4.69	7.51	6.42	12.5066666666667	6.20666666666667	-1.01080675495659	1.50275279450895e-05	0.00112804754948344	--	XP_021311023.1 uncharacterized protein LOC8082190 isoform X2 [Sorghum bicolor]	-	-	-	-	-	-	-
Unigene0034561	491	406	240	68	120	155	16.16	14.98	7.86	2.42	4.58	4.39	13	3.79666666666667	-1.77570637692886	1.50588384409826e-05	0.00112885546932745	CYP89A2	XP_002466942.1 cytochrome P450 89A2 [Sorghum bicolor]	Metabolism;Metabolism	Global and overview maps;Amino acid metabolism	ko01100//Metabolic pathways;ko00380//Tryptophan metabolism	K07408;K07408	-	GO:0005506//iron ion binding;GO:0016705//oxidoreductase activity, acting on paired donors, with incorporation or reduction of molecular oxygen;GO:0020037//heme binding	GO:0055114//oxidation-reduction process
Unigene0027187	15	11	18	0	0	0	1.52	1.25	1.81	0.00	0.00	0.00	1.52666666666667	0.001	-10.5761693822632	1.52600100098517e-05	0.0011391841430618	--	-	-	-	-	-	-	-	-
Unigene0030244	98	59	72	9	0	1	5.24	3.54	3.83	0.52	0.00	0.05	4.20333333333333	0.19	-4.46746254616348	1.5363101279157e-05	0.00114309914781367	--	EEC66699.1 hypothetical protein OsI_33019 [Oryza sativa Indica Group]	-	-	-	-	-	GO:0004672//protein kinase activity;GO:0005515//protein binding;GO:0005524//ATP binding	GO:0006468//protein phosphorylation
Unigene0005938	172	135	172	52	80	83	12.65	11.13	12.58	4.14	6.83	5.25	12.12	5.40666666666667	-1.16457837997683	1.57925882548139e-05	0.0011724784628785	--	-	-	-	-	-	-	-	-
Unigene0014113	2	0	1	3	121	125	0.11	0.00	0.06	0.19	8.07	6.18	0.0566666666666667	4.81333333333333	6.40839218563683	1.6076899050186e-05	0.00119227903372294	--	-	-	-	-	-	-	-	-
Unigene0074259	0	1	0	1	138	150	0.00	0.10	0.00	0.10	14.66	11.81	0.0333333333333333	8.85666666666667	8.05365441760315	1.62156213312237e-05	0.00120125109925145	--	OQU77115.1 hypothetical protein SORBI_3010G267900, partial [Sorghum bicolor]	-	-	-	-	-	-	-
Unigene0017183	91	106	120	40	18	27	2.54	3.32	3.34	1.21	0.58	0.65	3.06666666666667	0.813333333333333	-1.91475271338149	1.62663599965815e-05	0.00120274726530458	CKX3	XP_021301858.1 cytokinin dehydrogenase 3 isoform X2 [Sorghum bicolor]	Metabolism	Metabolism of terpenoids and polyketides	ko00908//Zeatin biosynthesis	K00279	GO:0005575//cellular_component;GO:0005576//extracellular region;GO:0005615//extracellular space;GO:0044421//extracellular region part	GO:0000166//nucleotide binding;GO:0003674//molecular_function;GO:0003824//catalytic activity;GO:0005488//binding;GO:0008891//glycolate oxidase activity;GO:0016491//oxidoreductase activity;GO:0016614//oxidoreductase activity, acting on CH-OH group of donors;GO:0016645//oxidoreductase activity, acting on the CH-NH group of donors;GO:0019139//cytokinin dehydrogenase activity;GO:0036094//small molecu…	GO:0005975//carbohydrate metabolic process;GO:0006725//cellular aromatic compound metabolic process;GO:0006807//nitrogen compound metabolic process;GO:0008150//biological_process;GO:0008152//metabolic process;GO:0009308//amine metabolic process;GO:0009690//cytokinin metabolic process;GO:0009987//cellular process;GO:0010817//regulation of hormone levels;GO:0034754//cellular hormone metabolic proce…
Unigene0045259	1	1	0	0	292	333	0.02	0.02	0.00	0.00	5.90	4.99	0.0133333333333333	3.63	8.08878823871691	1.6271344947038e-05	0.00120274726530458	--	EEC68459.1 hypothetical protein OsI_36684 [Oryza sativa Indica Group]	-	-	-	-	-	GO:0004843//thiol-dependent ubiquitin-specific protease activity	GO:0016579//protein deubiquitination
Unigene0013068	12	13	19	0	0	0	2.93	3.56	4.62	0.00	0.00	0.00	3.70333333333333	0.001	-11.8546086955553	1.63551294744871e-05	0.00120762209551586	RE1	KAA3438970.1 copia-type pol polyprotein [Gossypium australe]	-	-	-	-	-	-	-
Unigene0051161	188	166	186	90	63	77	10.13	10.02	9.97	5.25	3.94	3.57	10.04	4.25333333333333	-1.23909344090706	1.68259348249966e-05	0.00124103183122625	--	-	-	-	-	-	-	-	-
Unigene0071561	52	29	49	0	7	3	3.34	2.09	3.13	0.00	0.52	0.17	2.85333333333333	0.23	-3.63294252962298	1.68556140573522e-05	0.00124186808727885	GSTU6	XP_002467602.1 probable glutathione S-transferase GSTU6 [Sorghum bicolor]	Metabolism;Metabolism	Global and overview maps;Metabolism of other amino acids	ko01100//Metabolic pathways;ko00480//Glutathione metabolism	K00799;K00799	-	GO:0005515//protein binding;GO:0015035//protein disulfide oxidoreductase activity;GO:0016034//maleylacetoacetate isomerase activity	GO:0006559//L-phenylalanine catabolic process;GO:0006572//tyrosine catabolic process;GO:0006749//glutathione metabolic process;GO:0006790//sulfur compound metabolic process;GO:0042965//glutaredoxin biosynthetic process;GO:0045454//cell redox homeostasis;GO:0055114//oxidation-reduction process
Unigene0037808	606	556	566	3143	1254	1869	46.63	47.96	43.32	261.88	111.94	123.65	45.97	165.823333333333	1.85088245435877	1.69864756747363e-05	0.00125014921897904	PSAG	NP_001151214.1 photosystem I reaction center subunit V [Zea mays]	Metabolism	Energy metabolism	ko00195//Photosynthesis	K08905	GO:0005575//cellular_component;GO:0005622//intracellular;GO:0005623//cell;GO:0005737//cytoplasm;GO:0009507//chloroplast;GO:0009521//photosystem;GO:0009522//photosystem I;GO:0009526//plastid envelope;GO:0009534//chloroplast thylakoid;GO:0009535//chloroplast thylakoid membrane;GO:0009536//plastid;GO:0009579//thylakoid;GO:0009941//chloroplast envelope;GO:0016020//membrane;GO:0016021//integral compon…	-	GO:0006091//generation of precursor metabolites and energy;GO:0006139//nucleobase-containing compound metabolic process;GO:0006725//cellular aromatic compound metabolic process;GO:0006732//coenzyme metabolic process;GO:0006733//oxidoreduction coenzyme metabolic process;GO:0006739//NADP metabolic process;GO:0006740//NADPH regeneration;GO:0006753//nucleoside phosphate metabolic process;GO:0006793//…
Unigene0013360	223	179	130	59	53	89	5.23	4.70	3.03	1.50	1.44	1.79	4.32	1.57666666666667	-1.45415362954523	1.70539465368288e-05	0.00125375208041492	GALT5	XP_025799402.1 hydroxyproline O-galactosyltransferase GALT6-like [Panicum hallii]	-	-	-	-	GO:0016020//membrane	GO:0016757//transferase activity, transferring glycosyl groups;GO:0016758//transferase activity, transferring hexosyl groups;GO:0030246//carbohydrate binding	GO:0006486//protein glycosylation
Unigene0095946	113	76	106	36	24	21	3.04	2.29	2.83	1.05	0.75	0.49	2.72	0.763333333333333	-1.83322155387455	1.70871872815146e-05	0.00125483336620832	BARD1	XP_002448162.1 protein BREAST CANCER SUSCEPTIBILITY 1 homolog [Sorghum bicolor]	Genetic Information Processing	Replication and repair	ko03440//Homologous recombination	K10683	GO:0000109//nucleotide-excision repair complex;GO:0000151//ubiquitin ligase complex;GO:0000152//nuclear ubiquitin ligase complex;GO:0005575//cellular_component;GO:0005622//intracellular;GO:0005623//cell;GO:0005634//nucleus;GO:0005886//plasma membrane;GO:0016020//membrane;GO:0031436//BRCA1-BARD1 complex;GO:0032991//macromolecular complex;GO:0043226//organelle;GO:0043227//membrane-bounded organelle…	GO:0003674//molecular_function;GO:0003676//nucleic acid binding;GO:0003677//DNA binding;GO:0003824//catalytic activity;GO:0004842//ubiquitin-protein transferase activity;GO:0005488//binding;GO:0016740//transferase activity;GO:0019787//ubiquitin-like protein transferase activity;GO:0043167//ion binding;GO:0043169//cation binding;GO:0046872//metal ion binding;GO:0097159//organic cyclic compound bin…	GO:0000724//double-strand break repair via homologous recombination;GO:0000725//recombinational repair;GO:0006139//nucleobase-containing compound metabolic process;GO:0006259//DNA metabolic process;GO:0006281//DNA repair;GO:0006289//nucleotide-excision repair;GO:0006302//double-strand break repair;GO:0006310//DNA recombination;GO:0006325//chromatin organization;GO:0006351//transcription, DNA-temp…
Unigene0001521	47	34	25	77	143	211	0.57	0.46	0.30	1.01	2.01	2.20	0.443333333333333	1.74	1.9726235610687	1.71199762713627e-05	0.00125587916940162	RE2	AAU89218.1 integrase core domain containing protein [Oryza sativa Japonica Group]	-	-	-	-	-	-	-
Unigene0044527	14	23	11	0	0	0	0.98	1.80	0.76	0.00	0.00	0.00	1.18	0.001	-10.2045711442492	1.72350769849893e-05	0.00126295435884918	--	NP_001136713.1 zinc finger, C3HC4 type family protein [Zea mays]	-	-	-	-	-	-	-
Unigene0083749	37	33	27	68	86	118	1.39	1.38	1.01	2.76	3.73	3.80	1.26	3.43	1.4447848426729	1.73100800724606e-05	0.00126707914770404	--	-	-	-	-	-	-	-	-
Unigene0033528	937	984	613	263	275	484	36.86	43.39	23.98	11.20	12.55	16.37	34.7433333333333	13.3733333333333	-1.37737707002753	1.7634022400841e-05	0.00128800649702108	BT1	XP_002456811.1 BTB/POZ and TAZ domain-containing protein 1 [Sorghum bicolor]	-	-	-	-	-	GO:0005515//protein binding	-
Unigene0049004	58	36	74	111	221	307	1.28	0.89	1.63	2.66	5.68	5.84	1.26666666666667	4.72666666666667	1.89978620890857	1.79070167626273e-05	0.00130653685127234	NDX1	XP_021307083.1 protein NEOXANTHIN-DEFICIENT 1 isoform X2 [Sorghum bicolor]	-	-	-	-	-	-	-
Unigene0063464	166	204	218	69	49	112	13.53	18.63	17.67	6.09	4.63	7.85	16.61	6.19	-1.42404075874811	1.80162008574234e-05	0.00131308820651807	HSP70	XP_002456611.1 heat shock 70 kDa protein [Sorghum bicolor]	Genetic Information Processing;Cellular Processes;Genetic Information Processing	Folding, sorting and degradation;Transport and catabolism;Transcription	ko04141//Protein processing in endoplasmic reticulum;ko04144//Endocytosis;ko03040//Spliceosome	K03283;K03283;K03283	-	GO:0005515//protein binding;GO:0005524//ATP binding;GO:0016887//ATPase activity;GO:0051082//unfolded protein binding	GO:0006457//protein folding;GO:0006950//response to stress
Unigene0067112	143	78	27	2	10	10	8.97	5.48	1.68	0.14	0.73	0.54	5.37666666666667	0.47	-3.51597937075685	1.84738607818101e-05	0.00134355170749257	NEC3	XP_002445622.1 alpha carbonic anhydrase 7 [Sorghum bicolor]	Metabolism;Metabolism	Global and overview maps;Energy metabolism	ko01100//Metabolic pathways;ko00910//Nitrogen metabolism	K01674;K01674	-	-	-
Unigene0096695	0	0	0	94	7	14	0.00	0.00	0.00	5.15	0.41	0.61	0.001	2.05666666666667	11.0060922733156	1.8591458290775e-05	0.00134926835660076	--	KAF2906274.1 hypothetical protein DAI22_12g007450 [Oryza sativa Japonica Group]	-	-	-	-	-	GO:0003676//nucleic acid binding;GO:0004523//RNA-DNA hybrid ribonuclease activity	-
Unigene0053422	0	0	0	9	29	17	0.00	0.00	0.00	1.69	5.85	2.54	0.001	3.36	11.7142455176661	1.85923197316237e-05	0.00134926835660076	--	-	-	-	-	-	-	-	-
Unigene0079551	59	18	19	86	294	367	2.03	0.69	0.65	3.20	11.72	10.84	1.12333333333333	8.58666666666667	2.93431209693276	1.9039925500349e-05	0.00138027228662006	CYP71C4	XP_002449940.1 indole-2-monooxygenase [Sorghum bicolor]	-	-	-	-	-	GO:0005506//iron ion binding;GO:0016705//oxidoreductase activity, acting on paired donors, with incorporation or reduction of molecular oxygen;GO:0020037//heme binding	GO:0055114//oxidation-reduction process
Unigene0091718	55	53	41	93	153	196	2.22	2.40	1.65	4.07	7.17	6.81	2.09	6.01666666666667	1.5254614889725	1.9285284900528e-05	0.00139507196082249	Os02g0642300	XP_002488860.2 probable ascorbate-specific transmembrane electron transporter 1 [Sorghum bicolor]	-	-	-	-	GO:0005575//cellular_component;GO:0005622//intracellular;GO:0005623//cell;GO:0005737//cytoplasm;GO:0005773//vacuole;GO:0005774//vacuolar membrane;GO:0009507//chloroplast;GO:0009536//plastid;GO:0016020//membrane;GO:0016021//integral component of membrane;GO:0031090//organelle membrane;GO:0031224//intrinsic component of membrane;GO:0043226//organelle;GO:0043227//membrane-bounded organelle;GO:004322…	GO:0003674//molecular_function;GO:0003824//catalytic activity;GO:0005488//binding;GO:0005515//protein binding;GO:0016491//oxidoreductase activity;GO:0019904//protein domain specific binding;GO:0043167//ion binding;GO:0043169//cation binding;GO:0046872//metal ion binding	GO:0008150//biological_process;GO:0008152//metabolic process;GO:0055114//oxidation-reduction process
Unigene0069421	106	54	54	205	210	228	1.70	0.97	0.86	3.55	3.90	3.13	1.17666666666667	3.52666666666667	1.58359953884284	1.94150113998483e-05	0.00140295731790003	PDF2.2	ONM18731.1 hypothetical protein ZEAMMB73_Zm00001d004328 [Zea mays]	-	-	-	-	-	-	-
Unigene0075800	39	14	28	1	2	0	7.01	2.82	5.00	0.19	0.42	0.00	4.94333333333333	0.203333333333333	-4.60356554489175	1.95082501507456e-05	0.0014076157556971	--	-	-	-	-	-	-	-	-
Unigene0069911	25	20	22	48	99	99	2.19	1.97	1.92	4.56	10.08	7.47	2.02666666666667	7.37	1.86255579637264	1.95384971491552e-05	0.0014076157556971	MIF1	XP_021301405.1 mini zinc finger protein 1 [Sorghum bicolor]	-	-	-	-	-	-	-
Unigene0096467	112	156	136	33	48	70	3.30	5.15	3.98	1.05	1.64	1.77	4.14333333333333	1.48666666666667	-1.47871068113218	1.95521773849881e-05	0.0014076157556971	--	XP_025876643.1 putative nuclease HARBI1 isoform X1 [Oryza sativa Japonica Group]	-	-	-	-	-	GO:0016788//hydrolase activity, acting on ester bonds	-
Unigene0049166	17	12	13	0	0	0	0.77	0.61	0.58	0.00	0.00	0.00	0.653333333333333	0.001	-9.35167543828141	1.95626345996983e-05	0.0014076157556971	--	XP_015694295.1 PREDICTED: uncharacterized protein LOC102709376 [Oryza brachyantha]	-	-	-	-	-	-	-
Unigene0052316	52	34	42	125	83	166	1.07	0.79	0.86	2.79	1.98	2.94	0.906666666666667	2.57	1.50312420866469	1.97298911460193e-05	0.00141663966023947	MYB3R-2	OEL13774.1 Myb-related protein 3R-1, partial [Dichanthelium oligosanthes]	-	-	-	-	GO:0005634//nucleus	GO:0003676//nucleic acid binding;GO:0005524//ATP binding;GO:0016818//hydrolase activity, acting on acid anhydrides, in phosphorus-containing anhydrides	GO:0006338//chromatin remodeling
Unigene0053726	14	10	21	0	0	0	2.49	1.99	3.71	0.00	0.00	0.00	2.73	0.001	-11.4146852358072	2.00067432233257e-05	0.00143499637384339	--	-	-	-	-	-	-	-	-
Unigene0016447	90	99	100	42	28	43	3.12	3.85	3.45	1.58	1.13	1.28	3.47333333333333	1.33	-1.38489462605616	2.03484223513279e-05	0.00145334528374057	--	XP_022680971.1 uncharacterized protein LOC101769596 [Setaria italica]	-	-	-	-	-	-	-
Unigene0090506	0	1	0	3	82	87	0.00	0.03	0.00	0.08	2.31	1.82	0.01	1.40333333333333	7.13271392234524	2.06787512464227e-05	0.00147538205283882	--	XP_021315307.1 uncharacterized protein LOC8056248 [Sorghum bicolor]	-	-	-	-	-	GO:0003677//DNA binding;GO:0046983//protein dimerization activity	-
Unigene0002370	28	30	21	4	1	4	1.08	1.30	0.80	0.17	0.04	0.13	1.06	0.113333333333333	-3.22542011403402	2.07036265460142e-05	0.00147560194716219	--	RLM78655.1 uncharacterized protein C2845_PM12G13800 [Panicum miliaceum]	-	-	-	-	-	-	-
Unigene0076280	135	105	135	967	332	428	5.76	5.02	5.73	44.64	16.42	15.69	5.50333333333333	25.5833333333333	2.21682663023164	2.08860484448991e-05	0.00148547631739042	--	RLN23301.1 uncharacterized protein C2845_PM07G15530 [Panicum miliaceum]	-	-	-	-	-	-	-
Unigene0033798	34	37	46	87	103	106	2.96	3.61	3.98	8.19	10.39	7.92	3.51666666666667	8.83333333333333	1.32874936074337	2.09534347832842e-05	0.00148870526310744	At3g28410	OQU84407.1 hypothetical protein SORBI_3004G046700 [Sorghum bicolor]	-	-	-	-	-	GO:0005515//protein binding	-
Unigene0032339	388	393	671	197	134	219	12.22	13.88	21.03	6.72	4.90	5.93	15.71	5.85	-1.42517465082343	2.14605349876407e-05	0.00151994912497716	UGT75C1	XP_008649430.2 cyanidin 3-O-rutinoside 5-O-glucosyltransferase [Zea mays]	-	-	-	-	-	GO:0008194//UDP-glycosyltransferase activity	-
Unigene0073385	48	46	51	85	124	185	1.34	1.44	1.41	2.56	4.01	4.43	1.39666666666667	3.66666666666667	1.39248137471267	2.15447149221097e-05	0.00152431672169397	--	-	-	-	-	-	-	-	-
Unigene0033767	503	585	182	108	58	84	19.40	25.29	6.98	4.51	2.59	2.79	17.2233333333333	3.29666666666667	-2.38528445766575	2.18493217988435e-05	0.00154425441511263	F3H-2	XP_002465962.1 protein DOWNY MILDEW RESISTANCE 6 [Sorghum bicolor]	-	-	-	-	-	GO:0016491//oxidoreductase activity	GO:0055114//oxidation-reduction process
Unigene0052294	44	67	57	4	14	4	3.57	6.10	4.60	0.35	1.32	0.28	4.75666666666667	0.65	-2.87143930572615	2.1940830740328e-05	0.00154910501417817	GF14A	XP_002444843.1 14-3-3-like protein GF14-A [Sorghum bicolor]	-	-	-	-	-	GO:0003674//molecular_function;GO:0005488//binding;GO:0005515//protein binding;GO:0019904//protein domain specific binding	-
Unigene0015488	1	1	0	0	229	345	0.02	0.03	0.00	0.00	6.07	6.77	0.0166666666666667	4.28	8.00450139223494	2.22142850157719e-05	0.00156514778785941	--	RLN28667.1 hypothetical protein C2845_PM05G32550 [Panicum miliaceum]	-	-	-	-	-	-	-
Unigene0007753	237	240	263	86	119	167	5.85	6.64	6.46	2.30	3.41	3.54	6.31666666666667	3.08333333333333	-1.03467257765478	2.23940025472753e-05	0.00157616997762314	--	AQK72208.1 Calcineurin-like metallo-phosphoesterase superfamily protein [Zea mays]	Metabolism;Metabolism	Global and overview maps;Metabolism of cofactors and vitamins	ko01100//Metabolic pathways;ko00790//Folate biosynthesis	K01113;K01113	-	-	-
Unigene0017231	13	17	12	0	0	0	1.86	2.73	1.71	0.00	0.00	0.00	2.1	0.001	-11.0361736125535	2.24515768220888e-05	0.00157694379154233	--	-	-	-	-	-	-	-	-
Unigene0031354	286	309	295	95	148	182	3.99	4.84	4.10	1.44	2.40	2.18	4.31	2.00666666666667	-1.10288688305055	2.25329327461012e-05	0.00157938130776995	RGA4	F7J0M4.1 RecName: Full=Disease resistance protein RGA4; AltName: Full=Os11gRGA4; AltName: Full=SasRGA4 [Oryza sativa Japonica Group]	-	-	-	-	-	GO:0043531//ADP binding	-
Unigene0091404	24	15	20	0	1	0	2.88	2.02	2.39	0.00	0.14	0.00	2.43	0.0466666666666667	-5.70242008226933	2.25883959258263e-05	0.00158163154058095	--	-	-	-	-	-	-	-	-
Unigene0026259	72	61	59	20	20	31	2.82	2.67	2.29	0.85	0.91	1.04	2.59333333333333	0.933333333333333	-1.47434332804122	2.28137538730579e-05	0.00159576080680875	Jmjd7	XP_002462558.1 jmjC domain-containing protein 7 [Sorghum bicolor]	-	-	-	-	GO:0005575//cellular_component;GO:0005622//intracellular;GO:0005623//cell;GO:0005737//cytoplasm;GO:0044424//intracellular part;GO:0044464//cell part	GO:0004620//phospholipase activity	GO:0009395//phospholipid catabolic process
Unigene0006816	26	7	20	0	0	0	2.80	0.85	2.15	0.00	0.00	0.00	1.93333333333333	0.001	-10.9168746841811	2.31059431840352e-05	0.00161296992642811	GIP	ABA96718.1 retrotransposon protein, putative, Ty1-copia subclass [Oryza sativa Japonica Group]	Genetic Information Processing	Folding, sorting and degradation	ko04120//Ubiquitin mediated proteolysis	K03358	-	-	-
Unigene0037545	2836	2292	2532	653	1015	1669	128.06	116.02	113.72	31.93	53.17	64.79	119.266666666667	49.9633333333333	-1.25524925114641	2.3109922350486e-05	0.00161296992642811	RER3	XP_021313698.1 protein RETICULATA-RELATED 3, chloroplastic-like [Sorghum bicolor]	-	-	-	-	-	-	-
Unigene0075051	20	8	19	0	0	0	1.82	0.82	1.72	0.00	0.00	0.00	1.45333333333333	0.001	-10.5051499189431	2.32651379966719e-05	0.00162063706647804	--	-	-	-	-	-	-	-	-
Unigene0082445	42	46	64	110	105	170	5.26	6.46	7.98	14.92	15.26	18.31	6.56666666666667	16.1633333333333	1.29949162405259	2.34618022717649e-05	0.00163265690649427	ROPGAP3	OEL37309.1 Rho GTPase-activating protein 3 [Dichanthelium oligosanthes]	-	-	-	-	-	-	-
Unigene0000343	10	15	18	0	0	0	0.60	1.01	1.07	0.00	0.00	0.00	0.893333333333333	0.001	-9.80305478462398	2.37433574501052e-05	0.00164641753436346	--	AAP94598.1 putative transposase protein [Zea mays]	-	-	-	-	-	-	-
Unigene0025307	16	7	17	37	97	86	1.64	0.80	1.73	4.11	11.54	7.58	1.39	7.74333333333333	2.47786986536414	2.37568112226307e-05	0.00164641753436346	--	ACS88375.1 retrotransposon protein [Coix lacryma-jobi]	-	-	-	-	-	-	GO:0015074//DNA integration
Unigene0040332	972	823	766	395	208	270	56.73	53.85	44.47	24.96	14.08	13.55	51.6833333333333	17.53	-1.55987312401929	2.39882332073965e-05	0.00166075591231044	IPI2	XP_002460827.1 isopentenyl-diphosphate Delta-isomerase I [Sorghum bicolor]	Metabolism;Metabolism;Metabolism	Global and overview maps;Global and overview maps;Metabolism of terpenoids and polyketides	ko01100//Metabolic pathways;ko01110//Biosynthesis of secondary metabolites;ko00900//Terpenoid backbone biosynthesis	K01823;K01823;K01823	-	GO:0004452//isopentenyl-diphosphate delta-isomerase activity;GO:0016787//hydrolase activity	GO:0008299//isoprenoid biosynthetic process
Unigene0067403	0	0	0	9	13	28	0.00	0.00	0.00	0.64	0.99	1.57	0.001	1.06666666666667	10.0588936890536	2.40553502904434e-05	0.00166370144312118	--	-	-	-	-	-	-	-	-
Unigene0051736	129	108	121	43	60	61	2.36	2.21	2.20	0.85	1.27	0.96	2.25666666666667	1.02666666666667	-1.13622548288009	2.43765605767355e-05	0.00168419646947978	GIP	VAH52185.1 unnamed protein product [Triticum turgidum subsp. durum] [Triticum turgidum]	-	-	-	-	-	-	-
Unigene0044605	1	0	0	4	58	80	0.16	0.00	0.00	0.67	10.47	10.70	0.0533333333333333	7.28	7.09275714091985	2.45417883482329e-05	0.00169388373829817	--	BAD52677.1 hypothetical protein [Oryza sativa Japonica Group]	-	-	-	-	-	-	-
Unigene0007118	17	13	18	40	61	64	0.42	0.36	0.45	1.08	1.77	1.37	0.41	1.40666666666667	1.77858468336795	2.46154561876997e-05	0.0016972382108075	--	-	-	-	-	-	-	-	-
Unigene0037795	97	110	85	236	182	263	2.52	3.20	2.20	6.64	5.49	5.88	2.64	6.00333333333333	1.18522584582667	2.49646173418041e-05	0.00171956182664925	RL9	NP_001353566.1 uncharacterized protein LOC100280930 [Zea mays]	-	-	-	-	GO:0005575//cellular_component;GO:0005622//intracellular;GO:0005623//cell;GO:0005634//nucleus;GO:0043226//organelle;GO:0043227//membrane-bounded organelle;GO:0043229//intracellular organelle;GO:0043231//intracellular membrane-bounded organelle;GO:0044424//intracellular part;GO:0044464//cell part	GO:0001067//regulatory region nucleic acid binding;GO:0003674//molecular_function;GO:0003676//nucleic acid binding;GO:0003677//DNA binding;GO:0005488//binding;GO:0044212//transcription regulatory region DNA binding;GO:0097159//organic cyclic compound binding;GO:1901363//heterocyclic compound binding	GO:0000003//reproduction;GO:0001708//cell fate specification;GO:0003006//developmental process involved in reproduction;GO:0006139//nucleobase-containing compound metabolic process;GO:0006351//transcription, DNA-templated;GO:0006355//regulation of transcription, DNA-templated;GO:0006725//cellular aromatic compound metabolic process;GO:0006807//nitrogen compound metabolic process;GO:0007275//multi…
Unigene0031595	32	22	24	4	3	1	2.71	2.09	2.02	0.37	0.29	0.07	2.27333333333333	0.243333333333333	-3.22380337014416	2.54248348307003e-05	0.00174770572746384	--	-	-	-	-	-	-	-	-
Unigene0075342	117	117	178	240	299	435	2.43	2.73	3.68	5.40	7.21	7.77	2.94666666666667	6.79333333333333	1.20503577677438	2.58837743782285e-05	0.00177514159001584	CBSCBSPB3	XP_021311347.1 CBS domain-containing protein CBSCBSPB3 isoform X1 [Sorghum bicolor]	-	-	-	-	-	GO:0005515//protein binding;GO:0016853//isomerase activity	GO:0005975//carbohydrate metabolic process
Unigene0012563	2656	2011	1904	637	1038	1294	71.96	61.08	51.31	18.69	32.62	30.14	61.45	27.15	-1.1784608125683	2.59026110404178e-05	0.00177514159001584	ISPH	XP_002463933.1 4-hydroxy-3-methylbut-2-enyl diphosphate reductase, chloroplastic [Sorghum bicolor]	Metabolism;Metabolism;Metabolism	Global and overview maps;Global and overview maps;Metabolism of terpenoids and polyketides	ko01100//Metabolic pathways;ko01110//Biosynthesis of secondary metabolites;ko00900//Terpenoid backbone biosynthesis	K03527;K03527;K03527	GO:0005575//cellular_component;GO:0005622//intracellular;GO:0005623//cell;GO:0005737//cytoplasm;GO:0009507//chloroplast;GO:0009532//plastid stroma;GO:0009536//plastid;GO:0009570//chloroplast stroma;GO:0043226//organelle;GO:0043227//membrane-bounded organelle;GO:0043229//intracellular organelle;GO:0043231//intracellular membrane-bounded organelle;GO:0044422//organelle part;GO:0044424//intracellula…	GO:0003674//molecular_function;GO:0003824//catalytic activity;GO:0005488//binding;GO:0016491//oxidoreductase activity;GO:0016725//oxidoreductase activity, acting on CH or CH2 groups;GO:0016726//oxidoreductase activity, acting on CH or CH2 groups, NAD or NADP as acceptor;GO:0043167//ion binding;GO:0043169//cation binding;GO:0046429//4-hydroxy-3-methylbut-2-en-1-yl diphosphate synthase activity;GO:…	GO:0006081//cellular aldehyde metabolic process;GO:0006082//organic acid metabolic process;GO:0006090//pyruvate metabolic process;GO:0006629//lipid metabolic process;GO:0006644//phospholipid metabolic process;GO:0006720//isoprenoid metabolic process;GO:0006793//phosphorus metabolic process;GO:0006796//phosphate-containing compound metabolic process;GO:0008150//biological_process;GO:0008152//metab…
Unigene0043316	278	171	110	424	1038	947	10.73	7.40	4.22	17.73	46.49	31.44	7.45	31.8866666666667	2.09764095991563	2.61391364241622e-05	0.00178773210923596	MGL	XP_002464368.1 methionine gamma-lyase [Sorghum bicolor]	Metabolism;Metabolism;Metabolism	Global and overview maps;Amino acid metabolism;Metabolism of other amino acids	ko01100//Metabolic pathways;ko00270//Cysteine and methionine metabolism;ko00450//Selenocompound metabolism	K01761;K01761;K01761	GO:0005575//cellular_component;GO:0005622//intracellular;GO:0005623//cell;GO:0005737//cytoplasm;GO:0005829//cytosol;GO:0044424//intracellular part;GO:0044444//cytoplasmic part;GO:0044464//cell part	GO:0003674//molecular_function;GO:0003824//catalytic activity;GO:0003961//O-acetylhomoserine aminocarboxypropyltransferase activity;GO:0003962//cystathionine gamma-synthase activity;GO:0004121//cystathionine beta-lyase activity;GO:0004123//cystathionine gamma-lyase activity;GO:0004124//cysteine synthase activity;GO:0005488//binding;GO:0008144//drug binding;GO:0008710//8-amino-7-oxononanoate synth…	GO:0000096//sulfur amino acid metabolic process;GO:0000097//sulfur amino acid biosynthetic process;GO:0000098//sulfur amino acid catabolic process;GO:0001101//response to acid chemical;GO:0006082//organic acid metabolic process;GO:0006520//cellular amino acid metabolic process;GO:0006534//cysteine metabolic process;GO:0006555//methionine metabolic process;GO:0006790//sulfur compound metabolic pro…
Unigene0063134	27	23	17	2	2	3	1.91	1.82	1.19	0.15	0.16	0.18	1.64	0.163333333333333	-3.32780466122403	2.64887201794997e-05	0.00180843875554716	--	-	-	-	-	-	-	-	-
Unigene0087259	13	23	26	1	0	0	0.88	1.74	1.74	0.07	0.00	0.00	1.45333333333333	0.0233333333333333	-5.96082940271932	2.64953144412528e-05	0.00180843875554716	GSTZ1	XP_002441997.1 glutathione S-transferase [Sorghum bicolor]	Metabolism;Metabolism	Global and overview maps;Amino acid metabolism	ko01100//Metabolic pathways;ko00350//Tyrosine metabolism	K01800;K01800	-	GO:0005515//protein binding;GO:0016034//maleylacetoacetate isomerase activity	GO:0006559//L-phenylalanine catabolic process;GO:0006572//tyrosine catabolic process;GO:0006749//glutathione metabolic process
Unigene0092226	0	0	0	18	9	18	0.00	0.00	0.00	1.32	0.71	1.05	0.001	1.02666666666667	10.0037521348611	2.70155580078989e-05	0.00183654258750685	--	-	-	-	-	-	-	-	-
Unigene0001083	543	523	583	107	237	278	6.90	7.45	7.37	1.47	3.49	3.04	7.24	2.66666666666667	-1.44095219802964	2.72095281524385e-05	0.00184787356236054	RE1	AAN40030.1 putative gag-pol polyprotein [Zea mays]	-	-	-	-	-	-	GO:0015074//DNA integration
Unigene0094704	7	5	1	1	1586	1875	0.08	0.06	0.01	0.01	21.31	18.67	0.05	13.33	8.05853297020161	2.75331885545882e-05	0.0018679806250928	TY3B-G	XP_023157287.1 protein binding protein isoform X1 [Zea mays]	-	-	-	-	-	-	GO:0015074//DNA integration
Unigene0001886	360	329	387	526	987	1239	8.05	8.25	8.61	12.74	25.60	23.82	8.30333333333333	20.72	1.31926148216687	2.76538568021038e-05	0.00187428927949314	--	-	-	-	-	-	-	-	-
Unigene0098412	0	1	0	134	12	12	0.00	0.04	0.00	5.12	0.49	0.36	0.0133333333333333	1.99	7.22158712126481	2.77093555983312e-05	0.00187617275820741	CRK19	XP_002442791.2 uncharacterized protein LOC8066951 [Sorghum bicolor]	-	-	-	-	-	GO:0004672//protein kinase activity;GO:0005524//ATP binding;GO:0016709//oxidoreductase activity, acting on paired donors, with incorporation or reduction of molecular oxygen, NAD(P)H as one donor, and incorporation of one atom of oxygen	GO:0006468//protein phosphorylation;GO:0006744//ubiquinone biosynthetic process
Unigene0016650	86	71	78	174	153	175	4.25	3.94	3.84	9.32	8.78	7.44	4.01	8.51333333333333	1.08612188252665	2.79265665322854e-05	0.00188899090243208	--	XP_002454461.1 uncharacterized protein LOC8078393 isoform X1 [Sorghum bicolor]	-	-	-	-	-	GO:0005515//protein binding	-
Unigene0023277	153	169	139	15	0	1	8.32	10.30	7.52	0.88	0.00	0.05	8.71333333333333	0.31	-4.8128846146874	2.80108801476743e-05	0.00188939764808554	--	-	-	-	-	-	-	-	-
Unigene0042245	127	98	148	52	46	70	11.04	9.55	12.80	4.89	4.64	5.23	11.13	4.92	-1.17772337200272	2.80854575696536e-05	0.00189217735978475	--	-	-	-	-	-	-	-	-
Unigene0047824	92	96	59	22	20	11	2.78	3.25	1.77	0.72	0.70	0.29	2.6	0.57	-2.18947779886371	2.87901165843502e-05	0.00193263419717531	--	PWZ56735.1 hypothetical protein Zm00014a_041497 [Zea mays]	-	-	-	-	-	-	-
Unigene0005019	570	523	556	3396	1274	1710	48.96	50.36	47.50	315.85	126.94	126.28	48.94	189.69	1.95455761881576	2.88304969655489e-05	0.0019327565535053	PSAN	XP_021321843.1 photosystem I reaction center subunit N, chloroplastic [Sorghum bicolor]	Metabolism	Energy metabolism	ko00195//Photosynthesis	K02701	GO:0009522//photosystem I	-	GO:0015979//photosynthesis
Unigene0098611	60	45	54	118	111	128	2.83	2.38	2.53	6.03	6.08	5.19	2.58	5.76666666666667	1.16036656637968	2.90576506713591e-05	0.00194546555301168	--	VAI22187.1 unnamed protein product [Triticum turgidum subsp. durum] [Triticum turgidum]	-	-	-	-	-	-	-
Unigene0023083	48	68	27	8	5	2	3.43	5.45	1.92	0.62	0.41	0.12	3.6	0.383333333333333	-3.23132554610646	2.91272613154829e-05	0.00194686844660417	BX6	EER87929.3 hypothetical protein SORBI_3010G054500 [Sorghum bicolor]	Metabolism	Biosynthesis of other secondary metabolites	ko00402//Benzoxazinoid biosynthesis	K13229	-	GO:0016491//oxidoreductase activity	GO:0055114//oxidation-reduction process
Unigene0020554	57	47	51	268	137	152	1.50	1.39	1.33	7.64	4.18	3.44	1.40666666666667	5.08666666666667	1.85444005812734	2.93079823537941e-05	0.00195701595383929	At1g32780	XP_002464718.1 alcohol dehydrogenase-like 4 isoform X2 [Sorghum bicolor]	Metabolism;Metabolism;Metabolism;Metabolism;Metabolism	Global and overview maps;Global and overview maps;Carbohydrate metabolism;Lipid metabolism;Amino acid metabolism	ko01100//Metabolic pathways;ko01110//Biosynthesis of secondary metabolites;ko00010//Glycolysis / Gluconeogenesis;ko00071//Fatty acid degradation;ko00350//Tyrosine metabolism	K00001;K00001;K00001;K00001;K00001	-	GO:0004024//alcohol dehydrogenase activity, zinc-dependent;GO:0008270//zinc ion binding;GO:0008743//L-threonine 3-dehydrogenase activity;GO:0016491//oxidoreductase activity;GO:0016655//oxidoreductase activity, acting on NAD(P)H, quinone or similar compound as acceptor;GO:0018467//formaldehyde dehydrogenase activity;GO:0050607//mycothiol-dependent formaldehyde dehydrogenase activity;GO:0051287//NA…	GO:0006113//fermentation;GO:0006567//threonine catabolic process;GO:0008152//metabolic process;GO:0009404//toxin metabolic process;GO:0010127//mycothiol-dependent detoxification;GO:0019439//aromatic compound catabolic process;GO:0046292//formaldehyde metabolic process;GO:0055114//oxidation-reduction process
Unigene0066921	11	17	13	0	0	0	0.54	0.93	0.63	0.00	0.00	0.00	0.7	0.001	-9.45121111183233	2.94352354282234e-05	0.00196357670503407	--	-	-	-	-	-	-	-	-
Unigene0038018	3	5	5	37	20	35	0.10	0.18	0.16	1.29	0.75	0.97	0.146666666666667	1.00333333333333	2.7741880581224	2.95407583444303e-05	0.0019686763845896	--	ACG29240.1 hypothetical protein [Zea mays]	-	-	-	-	-	-	-
Unigene0057479	155	107	143	45	13	22	2.97	2.29	2.72	0.93	0.29	0.36	2.66	0.526666666666667	-2.33646418804524	3.00775683765149e-05	0.00200247991858943	--	XP_021304312.1 WD repeat and HMG-box DNA-binding protein 1 isoform X2 [Sorghum bicolor]	-	-	-	-	GO:0000228//nuclear chromosome;GO:0000775//chromosome, centromeric region;GO:0000785//chromatin;GO:0000790//nuclear chromatin;GO:0005575//cellular_component;GO:0005622//intracellular;GO:0005623//cell;GO:0005634//nucleus;GO:0005654//nucleoplasm;GO:0005657//replication fork;GO:0005694//chromosome;GO:0005737//cytoplasm;GO:0031298//replication fork protection complex;GO:0031974//membrane-enclosed lum…	GO:0000981//RNA polymerase II transcription factor activity, sequence-specific DNA binding;GO:0003674//molecular_function;GO:0003676//nucleic acid binding;GO:0003677//DNA binding;GO:0003682//chromatin binding;GO:0003700//transcription factor activity, sequence-specific DNA binding;GO:0003723//RNA binding;GO:0005488//binding;GO:0005515//protein binding;GO:0019899//enzyme binding;GO:0070063//RNA po…	GO:0000070//mitotic sister chromatid segregation;GO:0000278//mitotic cell cycle;GO:0000280//nuclear division;GO:0000724//double-strand break repair via homologous recombination;GO:0000725//recombinational repair;GO:0000727//double-strand break repair via break-induced replication;GO:0000819//sister chromatid segregation;GO:0001302//replicative cell aging;GO:0002098//tRNA wobble uridine modificati…
Unigene0015904	141	134	118	59	39	44	5.57	5.94	4.64	2.53	1.79	1.50	5.38333333333333	1.94	-1.472443106673	3.06798141063003e-05	0.00203856676479243	--	XP_020401302.1 uncharacterized protein LOC109943008 [Zea mays]	-	-	-	-	-	-	-
Unigene0034721	0	0	0	13	17	12	0.00	0.00	0.00	0.98	1.38	0.72	0.001	1.02666666666667	10.0037521348611	3.07885898738278e-05	0.00204178710261215	CRK9	XP_003560123.1 cysteine-rich receptor-like protein kinase 6 [Brachypodium distachyon]	-	-	-	-	-	-	-
Unigene0093184	10	21	13	0	0	0	0.68	1.61	0.89	0.00	0.00	0.00	1.06	0.001	-10.0498485494506	3.13499853971076e-05	0.00207495225928911	--	-	-	-	-	-	-	-	-
Unigene0016641	9	18	16	0	0	0	1.13	2.53	1.99	0.00	0.00	0.00	1.88333333333333	0.001	-10.8790726514688	3.16416671864402e-05	0.00209221254250652	--	-	-	-	-	-	-	-	-
Unigene0044759	49	47	36	89	102	135	3.14	3.38	2.30	6.18	7.59	7.44	2.94	7.07	1.26589405997303	3.18299507401096e-05	0.00210260891186544	--	NP_001347498.1 uncharacterized protein LOC100274337 [Zea mays]	-	-	-	-	-	-	-
Unigene0036267	25	13	20	0	1	0	1.69	0.99	1.35	0.00	0.08	0.00	1.34333333333333	0.0266666666666667	-5.65463602852796	3.2105602210298e-05	0.00211875070181001	--	TVU13424.1 hypothetical protein EJB05_40480, partial [Eragrostis curvula]	-	-	-	-	-	-	-
Unigene0099744	24	24	20	3	0	1	4.28	4.79	3.54	0.58	0.00	0.15	4.20333333333333	0.243333333333333	-4.1105280014482	3.22030023888991e-05	0.00212267261438727	--	-	-	-	-	-	-	-	-
Unigene0073582	172	122	191	425	312	388	2.71	2.16	3.00	7.26	5.71	5.26	2.62333333333333	6.07666666666667	1.21187902053165	3.22277311375166e-05	0.00212267261438727	--	-	-	-	-	-	-	-	-
Unigene0030345	2084	1647	1366	6141	3698	4425	109.63	97.13	71.48	349.81	225.67	200.14	92.7466666666667	258.54	1.47902016724611	3.24027840424274e-05	0.00213212838166056	LHCA4	NP_001150371.2 uncharacterized protein LOC100284001 [Zea mays]	Metabolism;Metabolism	Global and overview maps;Energy metabolism	ko01100//Metabolic pathways;ko00196//Photosynthesis - antenna proteins	K08910;K08910	-	-	-
Unigene0073105	44	43	18	2	6	3	1.26	1.38	0.51	0.06	0.20	0.07	1.05	0.11	-3.25481389902883	3.36258908927995e-05	0.00220095743486929	SIT2	XP_022681150.1 L-type lectin-domain containing receptor kinase IV.1-like [Setaria italica]	-	-	-	-	-	GO:0004672//protein kinase activity;GO:0005524//ATP binding;GO:0030246//carbohydrate binding	GO:0006468//protein phosphorylation
Unigene0000073	97	97	122	232	215	226	3.69	4.13	4.61	9.55	9.48	7.38	4.14333333333333	8.80333333333333	1.08725800511461	3.36438426957969e-05	0.00220095743486929	CESA5	AQL04863.1 Cellulose synthase A catalytic subunit 5 [UDP-forming] [Zea mays]	-	-	-	-	GO:0016020//membrane	GO:0004084//branched-chain-amino-acid transaminase activity;GO:0016760//cellulose synthase (UDP-forming) activity	GO:0009082//branched-chain amino acid biosynthetic process;GO:0030244//cellulose biosynthetic process
Unigene0064928	0	0	0	2	59	51	0.00	0.00	0.00	0.15	4.61	2.95	0.001	2.57	11.3275526440812	3.39155571281632e-05	0.0022165911752807	--	XP_020198875.1 uncharacterized protein LOC109784688 isoform X1 [Aegilops tauschii subsp. tauschii] [Aegilops tauschii]	-	-	-	-	-	-	-
Unigene0095214	237	202	130	1	31	15	11.99	11.46	6.54	0.05	1.82	0.65	9.99666666666667	0.84	-3.57298588336882	3.40733300109174e-05	0.00222475516076105	CXE15	PWZ29933.1 putative carboxylesterase 15 [Zea mays]	-	-	-	-	-	GO:0008236//serine-type peptidase activity;GO:0016787//hydrolase activity	GO:0006508//proteolysis
Unigene0024652	43	36	13	120	131	148	0.97	0.91	0.29	2.92	3.42	2.86	0.723333333333333	3.06666666666667	2.0839388184999	3.46629900541623e-05	0.00225531322433607	NPF8.3	XP_002464807.1 protein NRT1/ PTR FAMILY 8.3 [Sorghum bicolor]	-	-	-	-	GO:0016020//membrane	GO:0015333//peptide:proton symporter activity;GO:0022857//transmembrane transporter activity	GO:0015833//peptide transport;GO:0055085//transmembrane transport
Unigene0039700	156	161	170	71	41	42	6.09	7.05	6.60	3.00	1.86	1.41	6.58	2.09	-1.65458464165436	3.47074941781157e-05	0.00225531322433607	--	-	-	-	-	-	-	-	-
Unigene0040819	161	151	149	617	337	401	10.45	10.98	9.62	43.35	25.37	22.37	10.35	30.3633333333333	1.55269941299884	3.47078878695327e-05	0.00225531322433607	PNSL1	XP_021305613.1 photosynthetic NDH subunit of lumenal location 1, chloroplastic [Sorghum bicolor]	-	-	-	-	GO:0005575//cellular_component;GO:0005622//intracellular;GO:0005623//cell;GO:0005737//cytoplasm;GO:0009507//chloroplast;GO:0009521//photosystem;GO:0009523//photosystem II;GO:0009534//chloroplast thylakoid;GO:0009535//chloroplast thylakoid membrane;GO:0009536//plastid;GO:0009579//thylakoid;GO:0009654//photosystem II oxygen evolving complex;GO:0016020//membrane;GO:0019898//extrinsic component of me…	GO:0003674//molecular_function;GO:0005488//binding;GO:0005509//calcium ion binding;GO:0043167//ion binding;GO:0043169//cation binding;GO:0046872//metal ion binding	GO:0008150//biological_process;GO:0008152//metabolic process;GO:0009987//cellular process;GO:0015979//photosynthesis;GO:0044237//cellular metabolic process
Unigene0013158	20	20	15	0	0	1	0.52	0.58	0.39	0.00	0.00	0.02	0.496666666666667	0.00666666666666667	-6.21916852046216	3.48210268483557e-05	0.00226049559623712	CRK23	OQU90435.1 hypothetical protein SORBI_3002G409200 [Sorghum bicolor]	-	-	-	-	-	GO:0004672//protein kinase activity;GO:0005524//ATP binding	GO:0006468//protein phosphorylation
Unigene0045542	163	154	69	13	36	16	8.00	8.48	3.37	0.69	2.05	0.68	6.61666666666667	1.14	-2.53707077714442	3.48993945986956e-05	0.00226341293954318	--	XP_002440468.1 cysteine-rich repeat secretory protein 55 [Sorghum bicolor]	-	-	-	-	-	-	-
Unigene0095670	174	135	86	338	311	431	8.26	7.18	4.06	17.37	17.12	17.59	6.5	17.36	1.41725532452866	3.61115890270678e-05	0.00233531956201885	D27	TVU43666.1 hypothetical protein EJB05_10152, partial [Eragrostis curvula]	-	-	-	-	-	GO:0005506//iron ion binding	-
Unigene0027959	11642	11175	8328	931	3131	3934	403.94	434.67	287.41	34.98	126.02	117.35	375.34	92.7833333333333	-2.01626046400813	3.62690745519028e-05	0.00234326600079655	MT1988	XP_021302918.1 uncharacterized protein LOC8065801 isoform X2 [Sorghum bicolor]	-	-	-	-	-	GO:0003674//molecular_function;GO:0047570//3-oxoadipate enol-lactonase activity;GO:0070205//2-succinyl-6-hydroxy-2,4-cyclohexadiene-1-carboxylate synthase activity	GO:0009234//menaquinone biosynthetic process;GO:0015979//photosynthesis;GO:0030163//protein catabolic process;GO:0042952//beta-ketoadipate pathway
Unigene0024134	16	12	11	0	0	0	0.95	0.80	0.65	0.00	0.00	0.00	0.8	0.001	-9.64385618977473	3.64097164732068e-05	0.00234725426398148	--	-	-	-	-	-	-	-	-
Unigene0052725	14	25	31	0	2	2	0.31	0.62	0.68	0.00	0.05	0.04	0.536666666666667	0.03	-4.16099187667231	3.64662416769684e-05	0.00234725426398148	--	XP_020404246.1 uncharacterized protein LOC103649371 isoform X2 [Zea mays]	-	-	-	-	-	-	-
Unigene0042122	1	1	0	1	116	149	0.05	0.06	0.00	0.06	7.01	6.67	0.0366666666666667	4.58	6.9647346701808	3.66997425392815e-05	0.00235983178308852	OCP3	AIJ50575.1 overexpressor of cationic peroxidase [Sorghum bicolor]	-	-	-	-	GO:0005575//cellular_component;GO:0005622//intracellular;GO:0005623//cell;GO:0005634//nucleus;GO:0043226//organelle;GO:0043227//membrane-bounded organelle;GO:0043229//intracellular organelle;GO:0043231//intracellular membrane-bounded organelle;GO:0044424//intracellular part;GO:0044464//cell part	GO:0003674//molecular_function;GO:0003676//nucleic acid binding;GO:0003677//DNA binding;GO:0003700//transcription factor activity, sequence-specific DNA binding;GO:0003824//catalytic activity;GO:0004601//peroxidase activity;GO:0005488//binding;GO:0016209//antioxidant activity;GO:0016491//oxidoreductase activity;GO:0016684//oxidoreductase activity, acting on peroxide as acceptor;GO:0097159//organi…	GO:0001101//response to acid chemical;GO:0002229//defense response to oomycetes;GO:0002239//response to oomycetes;GO:0002376//immune system process;GO:0006355//regulation of transcription, DNA-templated;GO:0006950//response to stress;GO:0006952//defense response;GO:0006955//immune response;GO:0007154//cell communication;GO:0007165//signal transduction;GO:0008150//biological_process;GO:0008152//me…
Unigene0014848	96	88	131	40	44	50	10.25	10.53	13.91	4.62	5.45	4.59	11.5633333333333	4.88666666666667	-1.24263473715257	3.71070255910151e-05	0.00238336022287195	SGR5	ACR37518.1 unknown [Zea mays]	-	-	-	-	-	-	-
Unigene0053173	0	0	0	14	14	12	0.00	0.00	0.00	2.02	2.17	1.38	0.001	1.85666666666667	10.8584991115062	3.71360533330858e-05	0.00238336022287195	--	-	-	-	-	-	-	-	-
Unigene0005076	44	50	21	1	6	6	10.48	13.35	4.98	0.26	1.66	1.23	9.60333333333333	1.05	-3.19314592677259	3.74463526330108e-05	0.00240099913866338	--	-	-	-	-	-	-	-	-
Unigene0059755	85	60	74	276	153	210	2.10	1.66	1.82	7.39	4.39	4.46	1.86	5.41333333333333	1.54121460535599	3.7666984151001e-05	0.00240830389979238	MDIS2	TKW36667.1 hypothetical protein SEVIR_2G454700v2 [Setaria viridis]	-	-	-	-	-	GO:0004672//protein kinase activity;GO:0005524//ATP binding	GO:0006468//protein phosphorylation
Unigene0065329	262	223	180	93	86	74	7.46	7.12	5.10	2.87	2.84	1.81	6.56	2.50666666666667	-1.3879256536616	3.77471332134622e-05	0.00241115154976444	AMT2-1	ACG28706.1 ammonium transporter 2 [Zea mays]	-	-	-	-	GO:0016020//membrane	GO:0008519//ammonium transmembrane transporter activity	GO:0015696//ammonium transport
Unigene0043501	0	0	0	13	15	12	0.00	0.00	0.00	1.03	1.28	0.76	0.001	1.02333333333333	9.99906043953638	3.78776374147087e-05	0.00241720730604384	--	-	-	-	-	-	-	-	-
Unigene0032872	225	192	104	8	41	40	31.33	29.97	14.40	1.21	6.62	4.79	25.2333333333333	4.20666666666667	-2.58458138989054	3.83198314902399e-05	0.00244312379507783	--	KXG24460.1 hypothetical protein SORBI_3007G045000 [Sorghum bicolor]	-	-	-	-	-	-	-
Unigene0000423	173	138	164	246	525	543	3.15	2.82	2.97	4.85	11.09	8.50	2.98	8.14666666666667	1.45089754863541	3.90071597813305e-05	0.00248460562712522	--	ONM04530.1 CAAX amino terminal protease family protein [Zea mays]	-	-	-	-	-	-	-
Unigene0014685	7	2	6	40	28	31	0.34	0.11	0.29	2.09	1.57	1.29	0.246666666666667	1.65	2.74183134933802	3.95901401441244e-05	0.00251936917200989	BPM2	XP_008677963.1 BTB/POZ and MATH domain-containing protein 1 [Zea mays]	-	-	-	-	-	GO:0005515//protein binding	-
Unigene0023672	240	206	240	69	110	146	7.02	6.76	6.99	2.19	3.73	3.67	6.92333333333333	3.19666666666667	-1.11489849582651	3.98030052595671e-05	0.002530536791662	--	PUZ66341.1 hypothetical protein GQ55_3G299900 [Panicum hallii var. hallii] [Panicum hallii]	-	-	-	-	-	-	-
Unigene0007734	10	15	14	0	0	0	0.64	1.08	0.89	0.00	0.00	0.00	0.87	0.001	-9.76487159073609	4.01053097593812e-05	0.00254736437007311	--	-	-	-	-	-	-	-	-
Unigene0071840	93	105	105	165	353	364	0.89	1.13	1.00	1.72	3.94	3.01	1.00666666666667	2.89	1.52148344389675	4.03427776107213e-05	0.00256004604427772	--	RLN11625.1 hypothetical protein C2845_PM09G17090 [Panicum miliaceum]	-	-	-	-	-	GO:0008234//cysteine-type peptidase activity	GO:0006508//proteolysis
Unigene0072586	6	6	4	61	22	38	0.37	0.42	0.25	4.09	1.58	2.02	0.346666666666667	2.56333333333333	2.88640006982073	4.09163619780246e-05	0.00258674692172742	--	-	-	-	-	-	-	-	-
Unigene0024973	30	14	44	2	2	5	4.35	2.28	6.35	0.31	0.34	0.62	4.32666666666667	0.423333333333333	-3.35338998122697	4.15410205322867e-05	0.00262134292564828	--	-	-	-	-	-	-	-	-
Unigene0079052	4	4	6	22	28	31	0.14	0.16	0.21	0.84	1.15	0.94	0.17	0.976666666666667	2.52233151245075	4.20024296955389e-05	0.00264799116597323	GLU13	XP_004953832.1 endoglucanase 6 [Setaria italica]	Metabolism;Metabolism	Global and overview maps;Carbohydrate metabolism	ko01100//Metabolic pathways;ko00500//Starch and sucrose metabolism	K01179;K01179	GO:0005575//cellular_component;GO:0005576//extracellular region	GO:0003674//molecular_function;GO:0003824//catalytic activity;GO:0004553//hydrolase activity, hydrolyzing O-glycosyl compounds;GO:0008810//cellulase activity;GO:0016787//hydrolase activity;GO:0016798//hydrolase activity, acting on glycosyl bonds	GO:0000272//polysaccharide catabolic process;GO:0005975//carbohydrate metabolic process;GO:0005976//polysaccharide metabolic process;GO:0006073//cellular glucan metabolic process;GO:0008150//biological_process;GO:0008152//metabolic process;GO:0009056//catabolic process;GO:0009057//macromolecule catabolic process;GO:0009251//glucan catabolic process;GO:0009987//cellular process;GO:0016043//cellula…
Unigene0002485	193	166	215	281	428	479	7.24	6.98	8.02	11.42	18.63	15.45	7.41333333333333	15.1666666666667	1.03270975724992	4.28724233945508e-05	0.00269781497734353	--	ACS88375.1 retrotransposon protein [Coix lacryma-jobi]	-	-	-	-	-	GO:0004022//alcohol dehydrogenase (NAD) activity	GO:0015946//methanol oxidation;GO:0055114//oxidation-reduction process
Unigene0082743	89	97	119	38	45	53	4.87	5.95	6.47	2.25	2.85	2.49	5.76333333333333	2.53	-1.18776607822681	4.29568282289307e-05	0.00269811120830489	--	XP_021308111.1 54S ribosomal protein L17, mitochondrial isoform X2 [Sorghum bicolor]	-	-	-	-	-	-	-
Unigene0081047	8	8	6	29	27	47	1.22	1.37	0.91	4.80	4.79	6.18	1.16666666666667	5.25666666666667	2.17175583295818	4.30801114280061e-05	0.00270334686253834	MOD1	XP_021312302.1 NADP-dependent malic enzyme, chloroplastic isoform X2 [Sorghum bicolor]	Metabolism;Metabolism;Metabolism;Metabolism	Global and overview maps;Global and overview maps;Carbohydrate metabolism;Energy metabolism	ko01100//Metabolic pathways;ko01200//Carbon metabolism;ko00620//Pyruvate metabolism;ko00710//Carbon fixation in photosynthetic organisms	K00029;K00029;K00029;K00029	GO:0005737//cytoplasm	GO:0051287//NAD binding	-
Unigene0032080	129	108	175	235	343	363	1.81	1.70	2.45	3.58	5.59	4.39	1.98666666666667	4.52	1.18597294267418	4.37938262811816e-05	0.00274558905895604	SULTR1;2	XP_002468339.1 sulfate transporter 1.2 [Sorghum bicolor]	-	-	-	-	GO:0016020//membrane;GO:0016021//integral component of membrane	GO:0015116//sulfate transmembrane transporter activity	GO:0008272//sulfate transport
Unigene0016793	1	0	1	0	206	229	0.06	0.00	0.06	0.00	14.07	11.60	0.04	8.55666666666667	7.74090507985426	4.38383235324051e-05	0.00274583630717449	--	-	-	-	-	-	-	-	-
Unigene0002128	159	133	156	216	318	387	1.63	1.53	1.59	2.40	3.79	3.42	1.58333333333333	3.20333333333333	1.01660891755544	4.39291400566492e-05	0.00274898164888693	--	KAF2906274.1 hypothetical protein DAI22_12g007450 [Oryza sativa Japonica Group]	-	-	-	-	-	GO:0003676//nucleic acid binding;GO:0004523//RNA-DNA hybrid ribonuclease activity	-
Unigene0040446	160	118	149	69	44	66	22.14	18.30	20.50	10.34	7.06	7.85	20.3133333333333	8.41666666666667	-1.27110611215996	4.40846329605419e-05	0.00275616473972791	--	-	-	-	-	-	-	-	-
Unigene0075269	206	244	239	322	1486	2562	4.53	6.01	5.22	7.66	37.87	48.39	5.25333333333333	31.3066666666667	2.57516487365368	4.41938164650363e-05	0.00276044199172615	--	-	-	-	-	-	-	-	-
Unigene0095515	0	0	0	2	55	46	0.00	0.00	0.00	0.13	3.91	2.42	0.001	2.15333333333333	11.0723559488601	4.49153266367626e-05	0.0028003424044646	--	-	-	-	-	-	-	-	-
Unigene0006970	11	11	16	0	0	0	0.89	0.99	1.28	0.00	0.00	0.00	1.05333333333333	0.001	-10.0407463423433	4.49571160508121e-05	0.00280036924625983	--	-	-	-	-	-	-	-	-
Unigene0076667	443	386	325	27	104	139	22.14	21.63	16.16	1.46	6.03	5.97	19.9766666666667	4.48666666666667	-2.15459996396011	4.51680651391536e-05	0.00281092327436301	ERF2	PWZ22577.1 Ethylene-responsive transcription factor 2 [Zea mays]	-	-	-	-	-	GO:0003700//transcription factor activity, sequence-specific DNA binding	GO:0006355//regulation of transcription, DNA-templated
Unigene0095230	203	214	221	113	79	120	5.35	6.32	5.79	3.22	2.41	2.72	5.82	2.78333333333333	-1.06420545626803	4.59113163398308e-05	0.00285193515417762	Os05g0571100	XP_002448753.1 protein ROOT PRIMORDIUM DEFECTIVE 1 [Sorghum bicolor]	-	-	-	-	-	GO:0008982//protein-N(PI)-phosphohistidine-sugar phosphotransferase activity	GO:0009401//phosphoenolpyruvate-dependent sugar phosphotransferase system
Unigene0007672	14	11	12	0	0	0	0.57	0.50	0.49	0.00	0.00	0.00	0.52	0.001	-9.02236781302845	4.60534190160302e-05	0.00285602440249791	--	XP_025881185.1 protein ANTAGONIST OF LIKE HETEROCHROMATIN PROTEIN 1 isoform X1 [Oryza sativa Japonica Group]	-	-	-	-	-	GO:0003677//DNA binding;GO:0004803//transposase activity;GO:0016788//hydrolase activity, acting on ester bonds	GO:0006313//transposition, DNA-mediated
Unigene0077147	43	31	32	65	120	182	1.35	1.09	1.00	2.21	4.37	4.91	1.14666666666667	3.83	1.73989832794401	4.60615080347917e-05	0.00285602440249791	--	XP_021312366.1 uncharacterized protein LOC8059395 [Sorghum bicolor]	-	-	-	-	-	-	-
Unigene0011130	0	0	0	8	19	16	0.00	0.00	0.00	1.87	4.75	2.96	0.001	3.19333333333333	11.6408474399024	4.62377092704914e-05	0.00286287455869117	--	-	-	-	-	-	-	-	-
Unigene0093263	0	0	0	17	9	15	0.00	0.00	0.00	1.78	1.01	1.25	0.001	1.34666666666667	10.395177076918	4.62565503435014e-05	0.00286287455869117	--	-	-	-	-	-	-	-	-
Unigene0099593	2976	2493	3743	1601	1007	1545	95.56	89.74	119.55	55.66	37.51	42.65	101.616666666667	45.2733333333333	-1.16640360855982	4.72287523045058e-05	0.00291505158594876	HPT1	XP_002437397.1 probable homogentisate phytyltransferase 1, chloroplastic [Sorghum bicolor]	Metabolism;Metabolism;Metabolism	Global and overview maps;Global and overview maps;Metabolism of cofactors and vitamins	ko01100//Metabolic pathways;ko01110//Biosynthesis of secondary metabolites;ko00130//Ubiquinone and other terpenoid-quinone biosynthesis	K09833;K09833;K09833	GO:0005575//cellular_component;GO:0005622//intracellular;GO:0005623//cell;GO:0005737//cytoplasm;GO:0009507//chloroplast;GO:0009526//plastid envelope;GO:0009534//chloroplast thylakoid;GO:0009535//chloroplast thylakoid membrane;GO:0009536//plastid;GO:0009579//thylakoid;GO:0009941//chloroplast envelope;GO:0016020//membrane;GO:0016021//integral component of membrane;GO:0031090//organelle membrane;GO:…	GO:0003674//molecular_function;GO:0003824//catalytic activity;GO:0004659//prenyltransferase activity;GO:0008412//4-hydroxybenzoate octaprenyltransferase activity;GO:0010176//homogentisate phytyltransferase activity;GO:0010354//homogentisate prenyltransferase activity;GO:0016740//transferase activity;GO:0016765//transferase activity, transferring alkyl or aryl (other than methyl) groups;GO:0016767…	GO:0006082//organic acid metabolic process;GO:0006629//lipid metabolic process;GO:0006631//fatty acid metabolic process;GO:0006633//fatty acid biosynthetic process;GO:0006636//unsaturated fatty acid biosynthetic process;GO:0006744//ubiquinone biosynthetic process;GO:0006766//vitamin metabolic process;GO:0006775//fat-soluble vitamin metabolic process;GO:0006810//transport;GO:0008150//biological_pr…
Unigene0083060	124	88	79	29	38	45	5.30	4.22	3.36	1.34	1.89	1.65	4.29333333333333	1.62666666666667	-1.40017954055173	4.83167717966093e-05	0.00297949025644501	NAC022	XP_025811820.1 NAC domain-containing protein 22-like [Panicum hallii]	-	-	-	-	-	GO:0003677//DNA binding	GO:0006355//regulation of transcription, DNA-templated
Unigene0012380	9	14	16	0	0	0	1.14	1.99	2.02	0.00	0.00	0.00	1.71666666666667	0.001	-10.7453942162368	4.83801424539563e-05	0.00298068340802086	--	-	-	-	-	-	-	-	GO:0032933//SREBP signaling pathway;GO:0045944//positive regulation of transcription from RNA polymerase II promoter
Unigene0082037	1814	1366	1183	473	694	878	32.40	27.35	21.02	9.15	14.38	13.48	26.9233333333333	12.3366666666667	-1.12590440377423	4.84952981479406e-05	0.00298506194754446	DXR	XP_008655547.1 1-deoxy-D-xylulose 5-phosphate reductoisomerase, chloroplastic [Zea mays]	Metabolism;Metabolism;Metabolism	Global and overview maps;Global and overview maps;Metabolism of terpenoids and polyketides	ko01100//Metabolic pathways;ko01110//Biosynthesis of secondary metabolites;ko00900//Terpenoid backbone biosynthesis	K00099;K00099;K00099	GO:0005575//cellular_component;GO:0005622//intracellular;GO:0005623//cell;GO:0005737//cytoplasm;GO:0009507//chloroplast;GO:0009532//plastid stroma;GO:0009536//plastid;GO:0009570//chloroplast stroma;GO:0043226//organelle;GO:0043227//membrane-bounded organelle;GO:0043229//intracellular organelle;GO:0043231//intracellular membrane-bounded organelle;GO:0044422//organelle part;GO:0044424//intracellula…	GO:0000166//nucleotide binding;GO:0003674//molecular_function;GO:0003824//catalytic activity;GO:0005488//binding;GO:0005515//protein binding;GO:0016491//oxidoreductase activity;GO:0016614//oxidoreductase activity, acting on CH-OH group of donors;GO:0016616//oxidoreductase activity, acting on the CH-OH group of donors, NAD or NADP as acceptor;GO:0030145//manganese ion binding;GO:0030604//1-deoxy-D…	GO:0006081//cellular aldehyde metabolic process;GO:0006082//organic acid metabolic process;GO:0006090//pyruvate metabolic process;GO:0006629//lipid metabolic process;GO:0006644//phospholipid metabolic process;GO:0006720//isoprenoid metabolic process;GO:0006721//terpenoid metabolic process;GO:0006793//phosphorus metabolic process;GO:0006796//phosphate-containing compound metabolic process;GO:00081…
Unigene0082714	0	1	2	5	57	80	0.00	0.03	0.05	0.13	1.56	1.63	0.0266666666666667	1.10666666666667	5.37503943134693	4.85406762897813e-05	0.00298514137230227	--	-	-	-	-	-	-	-	-
Unigene0000647	316	320	84	7	42	39	5.84	6.63	1.54	0.14	0.90	0.62	4.67	0.553333333333333	-3.07720180908389	4.86509055916896e-05	0.00298887895953559	F3H-2	XP_002467587.1 protein DOWNY MILDEW RESISTANCE 6 [Sorghum bicolor]	-	-	-	-	-	GO:0003674//molecular_function;GO:0003824//catalytic activity;GO:0005488//binding;GO:0016491//oxidoreductase activity;GO:0043167//ion binding;GO:0043169//cation binding;GO:0046872//metal ion binding	GO:0008150//biological_process;GO:0008152//metabolic process;GO:0055114//oxidation-reduction process
Unigene0079101	258	236	302	140	90	136	10.10	10.36	11.76	5.93	4.09	4.58	10.74	4.86666666666667	-1.14198812493919	4.86897383267772e-05	0.00298887895953559	AIRP2	XP_002466994.1 uncharacterized protein LOC8067091 [Sorghum bicolor]	-	-	-	-	-	-	-
Unigene0033100	14	19	17	36	75	101	1.36	2.06	1.64	3.78	8.43	8.41	1.68666666666667	6.87333333333333	2.02683504267379	4.87731675368401e-05	0.00299128840647817	--	XP_014753206.1 uncharacterized protein LOC100820963 isoform X1 [Brachypodium distachyon]	-	-	-	-	-	-	-
Unigene0066079	7	2	5	13	72	82	0.78	0.25	0.56	1.57	9.33	7.88	0.53	6.26	3.56209839236942	4.89132494572175e-05	0.00299716489366402	--	-	-	-	-	-	-	-	-
Unigene0093721	96	96	51	3	10	25	6.32	7.09	3.34	0.21	0.76	1.42	5.58333333333333	0.796666666666667	-2.80907857225175	4.90234321358024e-05	0.00300120033135899	--	PWZ31841.1 NDR1/HIN1-like protein 10 [Zea mays]	-	-	-	-	-	-	-
Unigene0017825	8	13	23	0	0	0	1.03	1.88	2.95	0.00	0.00	0.00	1.95333333333333	0.001	-10.9317224485885	4.94522528159438e-05	0.00302471778312081	--	-	-	-	-	-	-	-	-
Unigene0036698	1	0	0	3	79	52	0.03	0.00	0.00	0.10	2.72	1.33	0.01	1.38333333333333	7.11200502551313	4.95729219308169e-05	0.00302936188719646	PME21	XP_004958780.1 probable pectinesterase/pectinesterase inhibitor 21 [Setaria italica]	Metabolism;Metabolism	Global and overview maps;Carbohydrate metabolism	ko01100//Metabolic pathways;ko00040//Pentose and glucuronate interconversions	K01051;K01051	-	GO:0004857//enzyme inhibitor activity;GO:0030599//pectinesterase activity	GO:0042545//cell wall modification
Unigene0023799	11	18	35	0	0	1	0.99	1.82	3.14	0.00	0.00	0.08	1.98333333333333	0.0266666666666667	-6.2167458581953	4.98585378759048e-05	0.0030440682966994	--	-	-	-	-	-	-	-	-
Unigene0093333	440	345	458	218	199	196	11.75	10.33	12.17	6.31	6.17	4.50	11.4166666666667	5.66	-1.01226752918222	5.00437497505725e-05	0.00305262365032569	--	RLN31200.1 hypothetical protein C2845_PM05G04650 [Panicum miliaceum]	-	-	-	-	-	-	-
Unigene0037928	154	119	71	272	291	464	6.31	5.46	2.89	12.06	13.82	16.33	4.88666666666667	14.07	1.52569972582388	5.06727412889071e-05	0.00308543223015343	SSL10	XP_021317121.1 protein STRICTOSIDINE SYNTHASE-LIKE 10 isoform X2 [Sorghum bicolor]	-	-	-	-	GO:0005575//cellular_component;GO:0005622//intracellular;GO:0005623//cell;GO:0005737//cytoplasm;GO:0005773//vacuole;GO:0005783//endoplasmic reticulum;GO:0012505//endomembrane system;GO:0016020//membrane;GO:0043226//organelle;GO:0043227//membrane-bounded organelle;GO:0043229//intracellular organelle;GO:0043231//intracellular membrane-bounded organelle;GO:0044424//intracellular part;GO:0044444//cyt…	GO:0003674//molecular_function;GO:0003824//catalytic activity;GO:0004064//arylesterase activity;GO:0005515//protein binding;GO:0016787//hydrolase activity;GO:0016788//hydrolase activity, acting on ester bonds;GO:0016844//strictosidine synthase activity	GO:0008150//biological_process;GO:0008152//metabolic process;GO:0009058//biosynthetic process
Unigene0072814	48	51	65	16	7	5	3.13	3.72	4.21	1.13	0.53	0.28	3.68666666666667	0.646666666666667	-2.51122282804758	5.13058977702164e-05	0.00312117792643628	--	-	-	-	-	-	-	-	-
Unigene0002478	491	414	564	250	141	211	36.82	34.81	42.07	20.30	12.27	13.60	37.9	15.39	-1.30020461673024	5.15969661904814e-05	0.00313325469398323	--	XP_002446125.1 putative F-box/FBD/LRR-repeat protein At5g22670 [Sorghum bicolor]	-	-	-	-	-	GO:0005515//protein binding	-
Unigene0081353	5409	4345	6695	7967	10890	14774	332.42	299.35	409.26	530.18	776.38	780.62	347.01	695.726666666667	1.0035433807229	5.19124361524186e-05	0.00314958704251264	--	AFC88826.1 histone H1-like protein [Miscanthus sinensis]	-	-	-	-	GO:0000786//nucleosome	GO:0003677//DNA binding	GO:0006334//nucleosome assembly
Unigene0070732	11	5	4	3	300	346	0.26	0.13	0.09	0.08	8.14	6.96	0.16	5.06	4.98299357469431	5.21618995370926e-05	0.00315906087277013	UGPA	ACL80329.1 UDP-glucose pyrophosphorylase [Saccharum officinarum]	Metabolism;Metabolism;Metabolism;Metabolism;Metabolism;Metabolism	Global and overview maps;Global and overview maps;Carbohydrate metabolism;Carbohydrate metabolism;Carbohydrate metabolism;Carbohydrate metabolism	ko01100//Metabolic pathways;ko01110//Biosynthesis of secondary metabolites;ko00500//Starch and sucrose metabolism;ko00520//Amino sugar and nucleotide sugar metabolism;ko00040//Pentose and glucuronate interconversions;ko00052//Galactose metabolism	K00963;K00963;K00963;K00963;K00963;K00963	GO:0005575//cellular_component;GO:0005622//intracellular;GO:0005623//cell;GO:0005737//cytoplasm;GO:0044424//intracellular part;GO:0044464//cell part	GO:0003674//molecular_function;GO:0003824//catalytic activity;GO:0003983//UTP:glucose-1-phosphate uridylyltransferase activity;GO:0016740//transferase activity;GO:0016772//transferase activity, transferring phosphorus-containing groups;GO:0016779//nucleotidyltransferase activity;GO:0051748//UTP-monosaccharide-1-phosphate uridylyltransferase activity;GO:0070569//uridylyltransferase activity	GO:0006011//UDP-glucose metabolic process;GO:0006139//nucleobase-containing compound metabolic process;GO:0006725//cellular aromatic compound metabolic process;GO:0006793//phosphorus metabolic process;GO:0006807//nitrogen compound metabolic process;GO:0008150//biological_process;GO:0008152//metabolic process;GO:0009225//nucleotide-sugar metabolic process;GO:0009987//cellular process;GO:0034641//c…
Unigene0079224	74	66	61	108	309	355	1.08	1.08	0.88	1.70	5.22	4.44	1.01333333333333	3.78666666666667	1.9018196060611	5.29059406941644e-05	0.00320125856877674	FTSH6	EAY80878.1 hypothetical protein OsI_36054 [Oryza sativa Indica Group]	-	-	-	-	GO:0000502//proteasome complex;GO:0009379//Holliday junction helicase complex	GO:0004176//ATP-dependent peptidase activity;GO:0004222//metalloendopeptidase activity;GO:0005524//ATP binding;GO:0009378//four-way junction helicase activity;GO:0016887//ATPase activity	GO:0006281//DNA repair;GO:0006310//DNA recombination;GO:0006508//proteolysis;GO:0009306//protein secretion;GO:0010498//proteasomal protein catabolic process;GO:0019941//modification-dependent protein catabolic process;GO:0051301//cell division
Unigene0076079	158	119	120	27	57	60	4.12	3.48	3.11	0.76	1.72	1.34	3.57	1.27333333333333	-1.48731393671451	5.30523856210445e-05	0.00320725355179938	RGA5	KXG25630.1 hypothetical protein SORBI_3007G208900 [Sorghum bicolor]	-	-	-	-	-	GO:0043531//ADP binding	-
Unigene0009798	178	183	196	14	53	70	8.61	9.92	9.42	0.73	2.97	2.91	9.31666666666667	2.20333333333333	-2.08012610622286	5.33421630556851e-05	0.00322189519923049	--	-	-	-	-	-	-	-	-
Unigene0000159	12	12	12	0	0	0	0.84	0.94	0.83	0.00	0.00	0.00	0.87	0.001	-9.76487159073609	5.36498656655925e-05	0.00323470948740125	--	-	-	-	-	-	-	-	-
Unigene0006777	111	91	93	222	162	246	3.63	3.34	3.03	7.87	6.15	6.92	3.33333333333333	6.98	1.06626144226872	5.73999154572635e-05	0.00344241884472618	PTC52	TKV90703.1 hypothetical protein SEVIR_9G046001v2 [Setaria viridis]	-	-	-	-	GO:0005575//cellular_component;GO:0005622//intracellular;GO:0005623//cell;GO:0005737//cytoplasm;GO:0009507//chloroplast;GO:0009526//plastid envelope;GO:0009528//plastid inner membrane;GO:0009536//plastid;GO:0009706//chloroplast inner membrane;GO:0009941//chloroplast envelope;GO:0016020//membrane;GO:0016021//integral component of membrane;GO:0019866//organelle inner membrane;GO:0031090//organelle …	GO:0003674//molecular_function;GO:0003824//catalytic activity;GO:0004497//monooxygenase activity;GO:0005488//binding;GO:0010277//chlorophyllide a oxygenase [overall] activity;GO:0016491//oxidoreductase activity;GO:0016701//oxidoreductase activity, acting on single donors with incorporation of molecular oxygen;GO:0016703//oxidoreductase activity, acting on single donors with incorporation of molec…	GO:0006810//transport;GO:0008104//protein localization;GO:0008150//biological_process;GO:0008152//metabolic process;GO:0015031//protein transport;GO:0015833//peptide transport;GO:0033036//macromolecule localization;GO:0042886//amide transport;GO:0045184//establishment of protein localization;GO:0051179//localization;GO:0051234//establishment of localization;GO:0055114//oxidation-reduction process…
Unigene0083061	202	211	158	2006	477	717	17.42	20.40	13.55	187.31	47.72	53.16	17.1233333333333	96.0633333333333	2.48802229703192	5.78718666843738e-05	0.00346458551841934	FDX5	XP_025821689.1 ferredoxin [Panicum hallii]	Metabolism	Energy metabolism	ko00195//Photosynthesis	K02639	-	GO:0009055//electron carrier activity;GO:0016655//oxidoreductase activity, acting on NAD(P)H, quinone or similar compound as acceptor;GO:0051536//iron-sulfur cluster binding	GO:0006814//sodium ion transport;GO:0010124//phenylacetate catabolic process
Unigene0094271	0	0	0	7	15	21	0.00	0.00	0.00	1.13	2.60	2.70	0.001	2.14333333333333	11.0656405214942	5.80496641267824e-05	0.0034721596363607	--	-	-	-	-	-	-	-	-
Unigene0022467	11	10	16	0	0	0	1.25	1.27	1.80	0.00	0.00	0.00	1.44	0.001	-10.4918530963297	5.82869637632018e-05	0.00348020461150144	--	-	-	-	-	-	-	-	-
Unigene0055817	307	257	243	142	98	142	17.03	15.98	13.41	8.53	6.31	6.77	15.4733333333333	7.20333333333333	-1.10304745048497	5.89954192640277e-05	0.00351429474657229	--	XP_025795802.1 uncharacterized protein LOC112875996 [Panicum hallii]	-	-	-	-	-	-	-
Unigene0064262	389	199	42	11	28	31	21.62	12.40	2.32	0.66	1.81	1.48	12.1133333333333	1.31666666666667	-3.20163386116964	5.90136189701914e-05	0.00351429474657229	BHLH35	AIB05458.1 bHLH transcription factor, partial [Zea mays]	-	-	-	-	-	GO:0046983//protein dimerization activity	-
Unigene0072179	0	0	0	14	8	18	0.00	0.00	0.00	0.73	0.45	0.74	0.001	0.64	9.32192809488736	5.96177759202539e-05	0.0035420847882726	--	TVU29162.1 hypothetical protein EJB05_20718, partial [Eragrostis curvula]	-	-	-	-	-	-	-
Unigene0004609	7	3	4	16	51	47	0.25	0.12	0.14	0.63	2.14	1.46	0.17	1.41	3.05208851114845	5.96372219148232e-05	0.0035420847882726	--	-	-	-	-	-	-	-	GO:0006397//mRNA processing
Unigene0061488	56	67	86	10	2	0	2.98	4.00	4.56	0.58	0.12	0.00	3.84666666666667	0.233333333333333	-4.04314449170052	5.98518184384387e-05	0.00355171496463475	--	XP_021316835.1 uncharacterized protein LOC8059968 [Sorghum bicolor]	-	-	-	-	-	GO:0046983//protein dimerization activity	-
Unigene0060824	16	18	27	64	47	100	0.71	0.90	1.20	3.09	2.43	3.83	0.936666666666667	3.11666666666667	1.73439623455407	6.01270619738454e-05	0.00356492402730919	--	-	-	-	-	-	-	-	-
Unigene0022906	33	15	3	316	88	152	1.68	0.85	0.15	17.37	5.18	6.63	0.893333333333333	9.72666666666667	3.44467497746012	6.07897877505773e-05	0.00359791585559776	EXPB3	AUT11780.1 beta-expansin 7 [Saccharum arundinaceum]	-	-	-	-	-	-	-
Unigene0002877	21	20	12	29	181	241	0.22	0.23	0.12	0.33	2.18	2.15	0.19	1.55333333333333	3.03129613048954	6.30753782372928e-05	0.00372667607772151	--	XP_021314464.1 uncharacterized protein LOC110434550 [Sorghum bicolor]	-	-	-	-	-	GO:0016788//hydrolase activity, acting on ester bonds	-
Unigene0028980	24	27	25	49	91	162	1.64	2.07	1.70	3.62	7.21	9.51	1.80333333333333	6.78	1.91061918003069	6.31642217544903e-05	0.00372867156998673	--	XP_002452923.1 uncharacterized protein LOC8082687 [Sorghum bicolor]	-	-	-	-	-	-	-
Unigene0097965	45	42	25	8	4	10	2.24	2.35	1.24	0.43	0.23	0.43	1.94333333333333	0.363333333333333	-2.41916774842357	6.32879560284801e-05	0.00373228427043579	--	-	-	-	-	-	-	-	-
Unigene0091153	21	12	13	63	43	60	0.62	0.40	0.38	2.01	1.47	1.52	0.466666666666667	1.66666666666667	1.83650126771712	6.33356662590013e-05	0.00373228427043579	--	OQU83921.1 hypothetical protein SORBI_3005G200200 [Sorghum bicolor]	-	-	-	-	GO:0017119//Golgi transport complex;GO:0019028//viral capsid;GO:0019031//viral envelope	GO:0005198//structural molecule activity;GO:0005524//ATP binding;GO:0008134//transcription factor binding;GO:0042803//protein homodimerization activity;GO:0070840//dynein complex binding	GO:0006891//intra-Golgi vesicle-mediated transport;GO:0007059//chromosome segregation;GO:0030261//chromosome condensation
Unigene0007108	19	22	19	0	0	2	2.33	3.02	2.31	0.00	0.00	0.21	2.55333333333333	0.07	-5.1888831591462	6.33958888584921e-05	0.00373258455540838	--	-	-	-	-	-	-	-	-
Unigene0091669	178	192	115	26	54	71	5.50	6.65	3.54	0.87	1.94	1.89	5.23	1.56666666666667	-1.73911269040309	6.36251540865115e-05	0.00373957947746841	--	PWZ09443.1 Disease resistance protein RGA2 [Zea mays]	-	-	-	-	-	GO:0043531//ADP binding	-
Unigene0020917	2073	1951	1068	101	476	452	37.66	39.74	19.30	1.99	10.03	7.06	32.2333333333333	6.36	-2.34145471835869	6.3746678671112e-05	0.00374347256387019	PLD1	XP_021307603.1 phospholipase D alpha 1-like isoform X1 [Sorghum bicolor]	Metabolism;Metabolism;Cellular Processes;Metabolism;Metabolism	Global and overview maps;Global and overview maps;Transport and catabolism;Lipid metabolism;Lipid metabolism	ko01100//Metabolic pathways;ko01110//Biosynthesis of secondary metabolites;ko04144//Endocytosis;ko00564//Glycerophospholipid metabolism;ko00565//Ether lipid metabolism	K01115;K01115;K01115;K01115;K01115	-	GO:0003824//catalytic activity;GO:0008808//cardiolipin synthase activity	GO:0032049//cardiolipin biosynthetic process
Unigene0001794	66	32	44	100	136	268	1.99	1.08	1.32	3.27	4.77	6.96	1.46333333333333	5	1.77266965584789	6.44072789124515e-05	0.0037789882563979	CYP71Z18	XP_002466854.1 ent-cassadiene C2-hydroxylase [Sorghum bicolor]	-	-	-	-	-	GO:0005506//iron ion binding;GO:0016705//oxidoreductase activity, acting on paired donors, with incorporation or reduction of molecular oxygen;GO:0020037//heme binding	GO:0055114//oxidation-reduction process
Unigene0058644	16	18	15	0	1	0	0.91	1.14	0.85	0.00	0.07	0.00	0.966666666666667	0.0233333333333333	-5.37255416795733	6.58757110649057e-05	0.00385845892776272	--	-	-	-	-	-	-	-	-
Unigene0095024	0	1	2	31	22	15	0.00	0.07	0.13	2.21	1.68	0.85	0.0666666666666667	1.58	4.5668151540109	6.72037223175353e-05	0.00392519154470476	--	XP_021308775.1 uncharacterized protein LOC8069136 [Sorghum bicolor]	-	-	-	-	-	-	-
Unigene0095120	181	172	174	433	302	391	5.26	5.60	5.03	13.62	10.17	9.76	5.29666666666667	11.1833333333333	1.07819364173902	6.72049639356882e-05	0.00392519154470476	--	XP_020396239.1 uncharacterized protein LOC100383281 isoform X1 [Zea mays]	-	-	-	-	-	GO:0004672//protein kinase activity;GO:0005515//protein binding;GO:0005524//ATP binding	GO:0006468//protein phosphorylation
Unigene0061987	48	21	62	98	174	297	4.01	1.97	5.15	8.87	16.87	21.34	3.71	15.6933333333333	2.08066072769648	6.76852108326428e-05	0.00394285306271669	DMP1	XP_002461121.1 uncharacterized protein LOC8072211 [Sorghum bicolor]	-	-	-	-	GO:0000325//plant-type vacuole;GO:0005575//cellular_component;GO:0005622//intracellular;GO:0005623//cell;GO:0005737//cytoplasm;GO:0005773//vacuole;GO:0005774//vacuolar membrane;GO:0005783//endoplasmic reticulum;GO:0005789//endoplasmic reticulum membrane;GO:0009705//plant-type vacuole membrane;GO:0012505//endomembrane system;GO:0016020//membrane;GO:0016021//integral component of membrane;GO:003109…	-	GO:0007275//multicellular organism development;GO:0008150//biological_process;GO:0009838//abscission;GO:0009987//cellular process;GO:0010256//endomembrane system organization;GO:0016043//cellular component organization;GO:0032501//multicellular organismal process;GO:0032502//developmental process;GO:0048856//anatomical structure development;GO:0071840//cellular component organization or biogenesis
Unigene0100048	277	237	297	939	508	679	13.07	12.54	13.94	47.98	27.81	27.55	13.1833333333333	34.4466666666667	1.38564918906471	6.77600846216814e-05	0.00394285306271669	OHP1	PWZ12821.1 Light-harvesting complex-like protein OHP1, chloroplastic [Zea mays]	-	-	-	-	-	-	-
Unigene0080910	49	47	29	204	107	141	1.97	2.11	1.16	8.86	4.98	4.86	1.74666666666667	6.23333333333333	1.83539955323754	6.7782436086816e-05	0.00394285306271669	FBN5	XP_008668182.1 structural molecule isoform X1 [Zea mays]	-	-	-	-	GO:0005575//cellular_component;GO:0005622//intracellular;GO:0005623//cell;GO:0005737//cytoplasm;GO:0009507//chloroplast;GO:0009532//plastid stroma;GO:0009536//plastid;GO:0009570//chloroplast stroma;GO:0043226//organelle;GO:0043227//membrane-bounded organelle;GO:0043229//intracellular organelle;GO:0043231//intracellular membrane-bounded organelle;GO:0044422//organelle part;GO:0044424//intracellula…	-	GO:0006732//coenzyme metabolic process;GO:0008150//biological_process;GO:0008152//metabolic process;GO:0009058//biosynthetic process;GO:0009108//coenzyme biosynthetic process;GO:0009987//cellular process;GO:0010236//plastoquinone biosynthetic process;GO:0042180//cellular ketone metabolic process;GO:0042181//ketone biosynthetic process;GO:0044237//cellular metabolic process;GO:0044249//cellular bi…
Unigene0078017	0	0	1	19	14	18	0.00	0.00	0.06	1.31	1.04	0.99	0.02	1.11333333333333	5.79874179175289	6.79514157125572e-05	0.00394689167178184	--	-	-	-	-	-	-	-	-
Unigene0100487	1	2	1	0	161	232	0.02	0.03	0.02	0.00	2.91	3.11	0.0233333333333333	2.00666666666667	6.4262647547021	6.84476238247409e-05	0.00396999390209198	--	PUZ53128.1 hypothetical protein GQ55_5G029500 [Panicum hallii var. hallii] [Panicum hallii]	-	-	-	-	-	GO:0004788//thiamine diphosphokinase activity;GO:0005524//ATP binding	GO:0006772//thiamine metabolic process;GO:0009229//thiamine diphosphate biosynthetic process
Unigene0000898	21	14	19	58	60	53	0.46	0.34	0.41	1.38	1.53	1.00	0.403333333333333	1.30333333333333	1.69216156003276	6.84835528163675e-05	0.00396999390209198	AtMg00810	AAU10819.1 putative polyprotein [Oryza sativa Japonica Group]	-	-	-	-	-	-	GO:0015074//DNA integration
Unigene0031137	720	531	313	1885	1278	1708	13.96	11.54	6.04	39.58	28.75	28.48	10.5133333333333	32.27	1.61797341841759	6.86543505187539e-05	0.00397649052119274	LOX2.3	PWZ26982.1 Lipoxygenase 2.3, chloroplastic [Zea mays]	Metabolism;Metabolism;Metabolism;Metabolism	Global and overview maps;Global and overview maps;Lipid metabolism;Lipid metabolism	ko01100//Metabolic pathways;ko01110//Biosynthesis of secondary metabolites;ko00592//alpha-Linolenic acid metabolism;ko00591//Linoleic acid metabolism	K00454;K00454;K00454;K00454	-	GO:0003674//molecular_function;GO:0005515//protein binding;GO:0016702//oxidoreductase activity, acting on single donors with incorporation of molecular oxygen, incorporation of two atoms of oxygen;GO:0046872//metal ion binding	GO:0008150//biological_process;GO:0055114//oxidation-reduction process
Unigene0001991	14	7	5	121	40	45	0.56	0.31	0.20	5.23	1.85	1.55	0.356666666666667	2.87666666666667	3.01174976277781	6.87239943881793e-05	0.00397712216754635	SLAH3	KXG31512.2 hypothetical protein SORBI_3003G010800 [Sorghum bicolor]	-	-	-	-	GO:0016021//integral component of membrane	-	GO:0055085//transmembrane transport
Unigene0025716	20	7	14	0	0	0	0.98	0.39	0.69	0.00	0.00	0.00	0.686666666666667	0.001	-9.42346612134942	6.8920954151923e-05	0.00398511433362302	RGA3	XP_021316927.1 putative disease resistance protein RGA3 [Sorghum bicolor]	-	-	-	-	GO:0009898//cytoplasmic side of plasma membrane;GO:0043190//ATP-binding cassette (ABC) transporter complex	GO:0005524//ATP binding;GO:0042626//ATPase activity, coupled to transmembrane movement of substances;GO:0043214//bacteriocin-transporting ATPase activity;GO:0043531//ADP binding	GO:0006810//transport;GO:0030253//protein secretion by the type I secretion system;GO:0043213//bacteriocin transport
Unigene0036441	140	121	119	190	469	595	5.21	5.05	4.41	7.66	20.26	19.05	4.89	15.6566666666667	1.6788707225844	6.9245869258555e-05	0.00400048512084258	--	XP_002460009.1 bZIP transcription factor 44 [Sorghum bicolor]	-	-	-	-	-	GO:0003700//transcription factor activity, sequence-specific DNA binding	GO:0006355//regulation of transcription, DNA-templated
Unigene0023528	446	470	502	254	185	197	13.79	16.29	15.44	8.50	6.64	5.24	15.1733333333333	6.79333333333333	-1.15934650614077	7.12383070380971e-05	0.00411208399935424	--	-	-	-	-	-	-	-	-
Unigene0094184	1	1	0	0	177	204	0.02	0.02	0.00	0.00	3.79	3.24	0.0133333333333333	2.34333333333333	7.45738087907254	7.1316334007983e-05	0.00411308148155581	--	XP_002440379.1 ELF3-like protein 2 [Sorghum bicolor]	Organismal Systems	Environmental adaptation	ko04712//Circadian rhythm - plant	K12125	-	-	-
Unigene0094764	303	247	301	403	796	1001	6.63	6.06	6.55	9.55	20.21	18.83	6.41333333333333	16.1966666666667	1.33655063334725	7.17657470104657e-05	0.00413196170436362	ABCF5	XP_002449815.1 ABC transporter F family member 5 [Sorghum bicolor]	-	-	-	-	GO:0005575//cellular_component;GO:0005887//integral component of plasma membrane;GO:0009380//excinuclease repair complex;GO:0009898//cytoplasmic side of plasma membrane;GO:0016021//integral component of membrane;GO:0030257//type III protein secretion system complex;GO:0043190//ATP-binding cassette (ABC) transporter complex;GO:0055051//ATP-binding cassette (ABC) transporter complex, integrated sub…	GO:0000166//nucleotide binding;GO:0003674//molecular_function;GO:0003824//catalytic activity;GO:0003924//GTPase activity;GO:0005215//transporter activity;GO:0005260//channel-conductance-controlling ATPase activity;GO:0005319//lipid transporter activity;GO:0005488//binding;GO:0005524//ATP binding;GO:0005525//GTP binding;GO:0008144//drug binding;GO:0008565//protein transporter activity;GO:0009381//…	GO:0000910//cytokinesis;GO:0006289//nucleotide-excision repair;GO:0006614//SRP-dependent cotranslational protein targeting to membrane;GO:0006810//transport;GO:0006817//phosphate ion transport;GO:0006824//cobalt ion transport;GO:0006855//drug transmembrane transport;GO:0006869//lipid transport;GO:0007601//visual perception;GO:0008150//biological_process;GO:0008272//sulfate transport;GO:0009405//p…
Unigene0093848	16	13	20	0	0	1	2.15	1.96	2.67	0.00	0.00	0.12	2.26	0.04	-5.82017896241519	7.21057564801459e-05	0.00414801076084469	--	-	-	-	-	-	-	-	-
Unigene0084793	2	4	6	39	31	22	0.11	0.26	0.34	2.42	2.06	1.08	0.236666666666667	1.85333333333333	2.96919395321882	7.23809381778984e-05	0.00416030640329994	At5g08350	OEL21753.1 putative GEM-like protein 8 [Dichanthelium oligosanthes]	-	-	-	-	-	-	-
Unigene0053952	10	6	23	365	38	92	0.83	0.56	1.91	32.95	3.67	6.59	1.1	14.4033333333333	3.71082730134391	7.26761200916523e-05	0.00417372978395732	--	RLN29145.1 hypothetical protein C2845_PM05G14390 [Panicum miliaceum]	-	-	-	-	-	-	-
Unigene0031187	16	8	13	0	0	0	0.80	0.45	0.65	0.00	0.00	0.00	0.633333333333333	0.001	-9.30682120249715	7.41790967584775e-05	0.00425283019679911	--	-	-	-	-	-	-	-	-
Unigene0018092	25	19	9	57	72	78	1.01	0.86	0.36	2.49	3.36	2.70	0.743333333333333	2.85	1.93888070985296	7.47464200958571e-05	0.00427811103826744	--	-	-	-	-	-	-	-	-
Unigene0036471	164	203	174	52	86	99	1.77	2.46	1.87	0.61	1.08	0.92	2.03333333333333	0.87	-1.22475943588036	7.54645007709217e-05	0.00431192057611674	XA21	EES08846.1 hypothetical protein SORBI_3005G187700 [Sorghum bicolor]	-	-	-	-	-	GO:0004672//protein kinase activity;GO:0005515//protein binding;GO:0005524//ATP binding	GO:0006468//protein phosphorylation
Unigene0015348	11	7	10	34	38	37	0.50	0.36	0.45	1.67	2.00	1.44	0.436666666666667	1.70333333333333	1.96375647940017	7.60435450747744e-05	0.00433403400123561	--	AQL01249.1 Kinesin-like protein KIN-7K chloroplastic [Zea mays]	-	-	-	-	-	-	-
Unigene0017670	111	97	84	21	8	2	2.36	2.31	1.78	0.48	0.20	0.04	2.15	0.24	-3.1632303488683	7.65609474726081e-05	0.0043561892373301	SIT2	PVH63766.1 hypothetical protein PAHAL_2G099100 [Panicum hallii]	-	-	-	-	GO:0016020//membrane	GO:0004672//protein kinase activity;GO:0005524//ATP binding;GO:0030246//carbohydrate binding	GO:0006468//protein phosphorylation
Unigene0008406	17	19	18	1	0	1	1.34	1.68	1.42	0.09	0.00	0.07	1.48	0.0533333333333333	-4.79441586635011	7.68748148312978e-05	0.0043703751783479	--	-	-	-	-	-	GO:0005886//plasma membrane	GO:0022857//transmembrane transporter activity;GO:0046982//protein heterodimerization activity	GO:0015721//bile acid and bile salt transport
Unigene0000690	141	108	144	358	221	335	5.23	4.49	5.31	14.37	9.50	10.68	5.01	11.5166666666667	1.20084070135926	7.87896866999719e-05	0.00447172749100452	--	TKV99172.1 hypothetical protein SEVIR_8G025950v2 [Setaria viridis]	-	-	-	-	-	-	-
Unigene0030819	111	100	127	3	23	32	3.91	3.94	4.44	0.11	0.94	0.97	4.09666666666667	0.673333333333333	-2.60505771762087	7.90880706858799e-05	0.00448490299670875	--	AQK44623.1 calcium-binding EF hand family protein [Zea mays]	-	-	-	-	-	-	-
Unigene0023822	17	11	23	1	0	0	1.04	0.75	1.40	0.07	0.00	0.00	1.06333333333333	0.0233333333333333	-5.51005769170726	7.94820446630515e-05	0.00449970715893859	--	-	-	-	-	-	-	-	-
Unigene0058761	256	228	327	26	2	0	9.70	9.68	12.32	1.07	0.09	0.00	10.5666666666667	0.386666666666667	-4.7722861298992	7.98001865463299e-05	0.00451394388543479	Pdcd2	OQU91410.1 hypothetical protein SORBI_3001G174800 [Sorghum bicolor]	-	-	-	-	GO:0005737//cytoplasm	-	-
Unigene0054163	49	40	49	56	400	638	1.32	1.21	1.31	1.63	12.49	14.76	1.28	9.62666666666667	2.91089252616602	8.08218845125164e-05	0.00455766757633224	CSLH1	OEL25387.1 Cellulose synthase-like protein H1 [Dichanthelium oligosanthes]	-	-	-	-	GO:0016020//membrane	GO:0016760//cellulose synthase (UDP-forming) activity	GO:0030244//cellulose biosynthetic process
Unigene0056206	0	0	0	1	59	56	0.00	0.00	0.00	0.16	10.14	7.13	0.001	5.81	12.5043224482919	8.12213006403912e-05	0.0045752188394844	--	-	-	-	-	-	-	-	-
Unigene0000043	165	153	230	81	85	83	5.55	5.77	7.70	2.95	3.32	2.40	6.34	2.89	-1.13341334763873	8.1327357770039e-05	0.00457738492705866	--	-	-	-	-	-	-	-	-
Unigene0002350	22	10	31	37	212	241	1.31	0.67	1.83	2.38	14.60	12.30	1.27	9.76	2.94205265079072	8.31480459134655e-05	0.00467597262521166	--	XP_021312015.1 putative nuclease HARBI1 [Sorghum bicolor]	-	-	-	-	-	GO:0016788//hydrolase activity, acting on ester bonds	-
Unigene0010201	5	4	17	138	29	83	0.20	0.18	0.68	6.04	1.36	2.88	0.353333333333333	3.42666666666667	3.27770409463068	8.42363718335864e-05	0.00473324522861436	TL1	PUZ46177.1 hypothetical protein GQ55_7G029600 [Panicum hallii var. hallii] [Panicum hallii]	-	-	-	-	-	-	-
Unigene0048790	249	152	249	102	83	110	4.31	2.95	4.29	1.91	1.67	1.64	3.85	1.74	-1.14577113973354	8.49372623945316e-05	0.00476077574459548	spas	XP_021304493.1 uncharacterized protein LOC8081281 isoform X3 [Sorghum bicolor]	-	-	-	-	GO:0000502//proteasome complex;GO:0009368//endopeptidase Clp complex;GO:0009379//Holliday junction helicase complex	GO:0003678//DNA helicase activity;GO:0003723//RNA binding;GO:0003724//RNA helicase activity;GO:0004176//ATP-dependent peptidase activity;GO:0004222//metalloendopeptidase activity;GO:0004252//serine-type endopeptidase activity;GO:0005524//ATP binding;GO:0009378//four-way junction helicase activity;GO:0016887//ATPase activity;GO:0051082//unfolded protein binding	GO:0006281//DNA repair;GO:0006310//DNA recombination;GO:0006508//proteolysis;GO:0009306//protein secretion;GO:0010498//proteasomal protein catabolic process;GO:0019941//modification-dependent protein catabolic process;GO:0043335//protein unfolding;GO:0051301//cell division
Unigene0012526	50	72	64	21	7	15	10.69	17.26	13.62	4.86	1.74	2.76	13.8566666666667	3.12	-2.15096231304097	8.50550010870883e-05	0.00476343181853239	--	-	-	-	-	-	-	-	-
Unigene0047928	198	176	194	268	436	628	5.35	5.33	5.22	7.85	13.67	14.60	5.3	12.04	1.18377112730914	8.61376397102822e-05	0.00481609698360322	At3g30340	XP_002436338.1 WAT1-related protein At3g30340 [Sorghum bicolor]	-	-	-	-	GO:0016020//membrane;GO:0016021//integral component of membrane	-	-
Unigene0027520	221	164	195	280	549	696	2.46	2.05	2.16	3.38	7.10	6.67	2.22333333333333	5.71666666666667	1.36244990987559	8.62962984476332e-05	0.00482098685774818	--	XP_015619298.1 uncharacterized protein LOC107279689 [Oryza sativa Japonica Group]	-	-	-	-	-	GO:0003964//RNA-directed DNA polymerase activity;GO:0008853//exodeoxyribonuclease III activity	GO:0000373//Group II intron splicing;GO:0006281//DNA repair
Unigene0023649	4	4	1	1	204	206	0.07	0.08	0.02	0.02	4.32	3.23	0.0566666666666667	2.52333333333333	5.47668664873539	8.67446682119726e-05	0.0048420401813392	PDIL1-4	TKV99285.1 hypothetical protein SEVIR_8G032900v2 [Setaria viridis]	-	-	-	-	-	-	-
Unigene0001232	92	102	102	103	1110	1306	0.88	1.09	0.97	1.07	12.31	10.73	0.98	8.03666666666667	3.03574359076616	8.7825441575579e-05	0.00489833016774372	NAD7	GER45592.1 NADH dehydrogenase subunit 7 [Striga asiatica]	Metabolism;Metabolism	Global and overview maps;Energy metabolism	ko01100//Metabolic pathways;ko00190//Oxidative phosphorylation	K03935;K03935	-	GO:0016651//oxidoreductase activity, acting on NAD(P)H;GO:0048038//quinone binding;GO:0050136//NADH dehydrogenase (quinone) activity;GO:0051287//NAD binding	GO:0055114//oxidation-reduction process
Unigene0007454	74	76	63	124	133	208	4.71	5.43	3.99	8.55	9.83	11.39	4.71	9.92333333333333	1.0750977559041	8.81439800397963e-05	0.00491204999548524	--	ACN27076.1 unknown [Zea mays]	-	-	-	-	-	-	-
Unigene0017394	476	365	365	97	191	220	12.05	10.36	9.19	2.66	5.61	4.79	10.5333333333333	4.35333333333333	-1.27476966151803	8.9938062008099e-05	0.00499968492652412	CRK2	XP_020395139.1 cysteine-rich receptor-like protein kinase 2 isoform X3 [Zea mays]	-	-	-	-	-	GO:0004672//protein kinase activity;GO:0005524//ATP binding	GO:0006468//protein phosphorylation
Unigene0019549	1	1	3	10	29	35	0.06	0.06	0.17	0.62	1.94	1.73	0.0966666666666667	1.43	3.88685284237197	9.04969162926557e-05	0.00502662486075424	--	XP_021311654.1 uncharacterized protein LOC110433574 [Sorghum bicolor]	-	-	-	-	-	GO:0003676//nucleic acid binding;GO:0004523//RNA-DNA hybrid ribonuclease activity	-
Unigene0007714	50	67	61	116	160	152	0.42	0.63	0.51	1.06	1.57	1.10	0.52	1.24333333333333	1.25762960139299	9.06426021795945e-05	0.00503059012375259	--	ACN35179.1 unknown [Zea mays]	Metabolism;Metabolism;Genetic Information Processing;Metabolism	Global and overview maps;Global and overview maps;Translation;Metabolism of cofactors and vitamins	ko01100//Metabolic pathways;ko01110//Biosynthesis of secondary metabolites;ko00970//Aminoacyl-tRNA biosynthesis;ko00860//Porphyrin and chlorophyll metabolism	K01885;K01885;K01885;K01885	-	-	-
Unigene0063969	22	13	22	30	145	249	2.69	1.78	2.68	3.98	20.60	26.21	2.38333333333333	16.93	2.82852932695105	9.07871564098701e-05	0.00503448613706462	--	-	-	-	-	-	-	-	-
Unigene0099915	1106	920	1272	357	538	771	18.16	16.93	20.77	6.35	10.25	10.88	18.62	9.16	-1.02343356946185	9.09184885898402e-05	0.00503764316197176	STY17	OQU82930.1 hypothetical protein SORBI_3005G046500 [Sorghum bicolor]	-	-	-	-	GO:0005575//cellular_component;GO:0005622//intracellular;GO:0005623//cell;GO:0005737//cytoplasm;GO:0044424//intracellular part;GO:0044464//cell part	GO:0000166//nucleotide binding;GO:0003674//molecular_function;GO:0003824//catalytic activity;GO:0004672//protein kinase activity;GO:0004674//protein serine/threonine kinase activity;GO:0005488//binding;GO:0005524//ATP binding;GO:0008144//drug binding;GO:0008773//[protein-PII] uridylyltransferase activity;GO:0016301//kinase activity;GO:0016740//transferase activity;GO:0016772//transferase activity…	GO:0006464//cellular protein modification process;GO:0006468//protein phosphorylation;GO:0006793//phosphorus metabolic process;GO:0006796//phosphate-containing compound metabolic process;GO:0006807//nitrogen compound metabolic process;GO:0007154//cell communication;GO:0007165//signal transduction;GO:0008150//biological_process;GO:0008152//metabolic process;GO:0009987//cellular process;GO:0016310/…
Unigene0100340	8	14	14	0	0	0	0.70	1.38	1.23	0.00	0.00	0.00	1.10333333333333	0.001	-10.1076530009734	9.13257915096996e-05	0.00504781878965735	--	-	-	-	-	-	-	-	-
Unigene0019972	22	20	10	1	0	0	1.78	1.81	0.80	0.09	0.00	0.00	1.46333333333333	0.03	-5.60815212809304	9.31402994310388e-05	0.00513553463695131	--	XP_002464402.2 uncharacterized protein LOC8065188 [Sorghum bicolor]	-	-	-	-	-	-	-
Unigene0009351	1	0	0	1	72	92	0.05	0.00	0.00	0.05	4.19	3.97	0.0166666666666667	2.73666666666667	7.35931031689044	9.32310638577429e-05	0.00513635647090636	AVT1C	RLN00794.1 vacuolar amino acid transporter 1-like [Panicum miliaceum]	-	-	-	-	-	-	-
Unigene0090739	55	46	49	15	19	21	2.74	2.57	2.43	0.81	1.10	0.90	2.58	0.936666666666667	-1.46176343592348	9.34870834972135e-05	0.00514627393212425	--	-	-	-	-	-	-	-	-
Unigene0001042	215	190	134	60	82	72	9.20	9.12	5.71	2.78	4.07	2.65	8.01	3.16666666666667	-1.33883722991155	9.39315985804698e-05	0.00516654314239239	CYP81Q32	NP_001130688.1 uncharacterized protein LOC100191791 [Zea mays]	-	-	-	-	-	GO:0005506//iron ion binding;GO:0016705//oxidoreductase activity, acting on paired donors, with incorporation or reduction of molecular oxygen;GO:0020037//heme binding	GO:0055114//oxidation-reduction process
Unigene0003832	136	151	94	36	54	44	4.03	5.02	2.77	1.16	1.86	1.12	3.94	1.38	-1.51352736267821	9.47078957224288e-05	0.00520457903145219	--	TVU19195.1 hypothetical protein EJB05_35332, partial [Eragrostis curvula]	-	-	-	-	-	GO:0005515//protein binding	-
Unigene0096000	2	0	0	2	572	586	0.03	0.00	0.00	0.04	11.22	8.52	0.01	6.59333333333333	9.36486421003795	9.4776853088667e-05	0.00520457903145219	--	-	-	-	-	-	-	GO:0005509//calcium ion binding	-
Unigene0048721	111	76	70	143	264	412	3.84	2.95	2.41	5.36	10.59	12.25	3.06666666666667	9.4	1.61598939634178	9.4998922567601e-05	0.00521254623025097	UGT75L6	NP_001142122.1 uncharacterized protein LOC100274286 [Zea mays]	-	-	-	-	-	GO:0008194//UDP-glycosyltransferase activity;GO:0016758//transferase activity, transferring hexosyl groups	-
Unigene0095920	5	4	4	59	21	26	0.25	0.22	0.20	3.15	1.20	1.10	0.223333333333333	1.81666666666667	3.02402322920652	9.53075862970776e-05	0.00522335275776369	--	-	-	-	-	-	-	-	-
Unigene0030934	103	103	127	55	2349	2849	0.62	0.70	0.76	0.36	16.41	14.75	0.693333333333333	10.5066666666667	3.92161210131529	9.535016037153e-05	0.00522335275776369	--	XP_021317879.1 uncharacterized protein LOC110436036 [Sorghum bicolor]	-	-	-	-	-	-	-
Unigene0001391	38	38	43	60	259	281	0.38	0.43	0.43	0.65	3.03	2.43	0.413333333333333	2.03666666666667	2.30083225943186	9.55286231857182e-05	0.00522889858308957	GIP	XP_022683003.1 uncharacterized protein LOC111257461 [Setaria italica]	-	-	-	-	-	GO:0005516//calmodulin binding	GO:0015074//DNA integration
Unigene0051618	6	1	4	27	44	23	0.86	0.16	0.57	4.20	7.33	2.84	0.53	4.79	3.17596139117298	9.65388581340243e-05	0.00527992693489229	--	KXG38375.1 hypothetical protein SORBI_3001G225200 [Sorghum bicolor]	-	-	-	-	-	-	-
Unigene0088330	2091	1595	1807	953	493	733	61.52	52.61	52.88	30.36	16.83	18.54	55.67	21.91	-1.34531059887561	9.76103718538614e-05	0.00533422168511146	CYP74A1	AGT16483.1 cytochrome P450 [Saccharum hybrid cultivar R570]	Metabolism;Metabolism;Metabolism	Global and overview maps;Global and overview maps;Lipid metabolism	ko01100//Metabolic pathways;ko01110//Biosynthesis of secondary metabolites;ko00592//alpha-Linolenic acid metabolism	K01723;K01723;K01723	GO:0005575//cellular_component;GO:0005622//intracellular;GO:0005623//cell;GO:0005737//cytoplasm;GO:0005739//mitochondrion;GO:0009507//chloroplast;GO:0009526//plastid envelope;GO:0009532//plastid stroma;GO:0009534//chloroplast thylakoid;GO:0009535//chloroplast thylakoid membrane;GO:0009536//plastid;GO:0009570//chloroplast stroma;GO:0009579//thylakoid;GO:0009941//chloroplast envelope;GO:0010287//pl…	GO:0003674//molecular_function;GO:0003824//catalytic activity;GO:0004497//monooxygenase activity;GO:0005488//binding;GO:0005506//iron ion binding;GO:0008144//drug binding;GO:0009978//allene oxide synthase activity;GO:0016491//oxidoreductase activity;GO:0016705//oxidoreductase activity, acting on paired donors, with incorporation or reduction of molecular oxygen;GO:0016829//lyase activity;GO:00168…	GO:0001101//response to acid chemical;GO:0001676//long-chain fatty acid metabolic process;GO:0006082//organic acid metabolic process;GO:0006629//lipid metabolic process;GO:0006631//fatty acid metabolic process;GO:0006633//fatty acid biosynthetic process;GO:0006690//icosanoid metabolic process;GO:0006950//response to stress;GO:0006952//defense response;GO:0008150//biological_process;GO:0008152//me…
Unigene0040572	38	44	27	6	2	11	1.60	2.07	1.13	0.27	0.10	0.40	1.6	0.256666666666667	-2.64010405491362	9.79436691274563e-05	0.00534677354889632	At4g01130	XP_002437870.1 GDSL esterase/lipase At4g01130 [Sorghum bicolor]	-	-	-	-	GO:0005575//cellular_component;GO:0005576//extracellular region	GO:0003674//molecular_function;GO:0003824//catalytic activity;GO:0016787//hydrolase activity;GO:0016788//hydrolase activity, acting on ester bonds	GO:0006629//lipid metabolic process;GO:0008150//biological_process;GO:0008152//metabolic process;GO:0009056//catabolic process;GO:0016042//lipid catabolic process;GO:0044238//primary metabolic process;GO:0071704//organic substance metabolic process;GO:1901575//organic substance catabolic process
Unigene0096358	40	23	32	96	73	91	3.49	2.25	2.77	9.06	7.38	6.82	2.83666666666667	7.75333333333333	1.45062005978725	9.79979910230595e-05	0.00534677354889632	--	OEL30351.1 hypothetical protein BAE44_0008632 [Dichanthelium oligosanthes]	-	-	-	-	-	GO:0005507//copper ion binding;GO:0016641//oxidoreductase activity, acting on the CH-NH2 group of donors, oxygen as acceptor	GO:0055114//oxidation-reduction process
Unigene0092032	9	12	13	0	0	0	1.89	2.82	2.71	0.00	0.00	0.00	2.47333333333333	0.001	-11.272240970787	9.92414649182288e-05	0.00540155976539257	--	-	-	-	-	-	-	GO:0016817//hydrolase activity, acting on acid anhydrides	-
Unigene0015667	1	0	0	1	79	80	0.04	0.00	0.00	0.05	3.96	2.98	0.0133333333333333	2.33	7.44914864537544	9.96754801905038e-05	0.00542082497045688	--	-	-	-	-	-	-	-	-
Unigene0052657	155	99	117	1	23	21	16.28	11.66	12.22	0.11	2.80	1.90	13.3866666666667	1.60333333333333	-3.06165047018074	0.000100772246228996	0.00547168245382444	--	XP_021313487.1 proteinase inhibitor PSI-1.2 [Sorghum bicolor]	-	-	-	-	-	GO:0004867//serine-type endopeptidase inhibitor activity	-
Unigene0016331	57	48	30	9	12	14	6.02	5.68	3.15	1.03	1.47	1.27	4.95	1.25666666666667	-1.97782650241946	0.000101050247639725	0.00547799136704415	TBL20	PWZ54590.1 Protein trichome birefringence-like 19 [Zea mays]	-	-	-	-	-	-	-
Unigene0068595	9	13	12	0	0	0	0.29	0.47	0.39	0.00	0.00	0.00	0.383333333333333	0.001	-8.58245564511058	0.000101792811559755	0.00551383158231958	--	-	-	-	-	-	-	-	-
Unigene0056899	16	12	18	1	0	0	0.94	0.79	1.06	0.06	0.00	0.00	0.93	0.02	-5.53915881110803	0.000103331807948796	0.00558825350192093	--	-	-	-	-	-	-	-	-
[truncated: 665 more rows]
