# Supplementary material for: Transcriptome analysis revealed key genes and pathways related to cadmium tolerance and accumulation in coix (Coix lacryma-jobi L.)
Source: Front Plant Sci. 2026 Feb 27;16:1660959. doi: 10.3389/fpls.2025.1660959 (PMC12985850; doi:10.3389/fpls.2025.1660959)
Supplement: Supplementary file 1 [file DataSheet1.zip › Supplemenatry Tables/Table S6 --Coix-0-G-vs-Coix-30-G.Level2.noid.xls]

GO ID (level1)	GO Term (level1)	GO ID (level2)	GO Term (level2)	number_of_Coix-0-G-vs-Coix-30-G (up)	number_of_Coix-0-G-vs-Coix-30-G (down)
GO:0008150	Biological Process	GO:0008152	metabolic process	177	158
GO:0008150	Biological Process	GO:0050789	regulation of biological process	55	22
GO:0008150	Biological Process	GO:0051704	multi-organism process	13	13
GO:0008150	Biological Process	GO:0023052	signaling	19	5
GO:0008150	Biological Process	GO:0001906	cell killing	0	1
GO:0008150	Biological Process	GO:0065007	biological regulation	57	25
GO:0008150	Biological Process	GO:0098754	detoxification	5	1
GO:0008150	Biological Process	GO:0050896	response to stimulus	49	34
GO:0008150	Biological Process	GO:0009987	cellular process	187	145
GO:0008150	Biological Process	GO:0040011	locomotion	1	3
GO:0008150	Biological Process	GO:0002376	immune system process	4	0
GO:0008150	Biological Process	GO:0040007	growth	2	1
GO:0008150	Biological Process	GO:0044699	single-organism process	123	110
GO:0008150	Biological Process	GO:0022610	biological adhesion	0	1
GO:0008150	Biological Process	GO:0000003	reproduction	5	9
GO:0008150	Biological Process	GO:0071840	cellular component organization or biogenesis	23	30
GO:0008150	Biological Process	GO:0048519	negative regulation of biological process	7	2
GO:0008150	Biological Process	GO:0048518	positive regulation of biological process	8	1
GO:0008150	Biological Process	GO:0022414	reproductive process	3	6
GO:0008150	Biological Process	GO:0051179	localization	44	19
GO:0008150	Biological Process	GO:0032502	developmental process	9	8
GO:0008150	Biological Process	GO:0032501	multicellular organismal process	10	6
GO:0003674	Molecular Function	GO:0005488	binding	178	128
GO:0003674	Molecular Function	GO:0001071	nucleic acid binding transcription factor activity	17	6
GO:0003674	Molecular Function	GO:0003824	catalytic activity	154	128
GO:0003674	Molecular Function	GO:0045182	translation regulator activity	1	0
GO:0003674	Molecular Function	GO:0098772	molecular function regulator	6	2
GO:0003674	Molecular Function	GO:0004871	signal transducer activity	3	0
GO:0003674	Molecular Function	GO:0060089	molecular transducer activity	2	0
GO:0003674	Molecular Function	GO:0016209	antioxidant activity	1	4
GO:0003674	Molecular Function	GO:0005198	structural molecule activity	5	17
GO:0003674	Molecular Function	GO:0005215	transporter activity	20	10
GO:0003674	Molecular Function	GO:0009055	electron carrier activity	0	1
GO:0005575	Cellular Component	GO:0005576	extracellular region	10	7
GO:0005575	Cellular Component	GO:0031012	extracellular matrix	1	0
GO:0005575	Cellular Component	GO:0055044	symplast	2	2
GO:0005575	Cellular Component	GO:0044421	extracellular region part	2	1
GO:0005575	Cellular Component	GO:0030054	cell junction	2	2
GO:0005575	Cellular Component	GO:0016020	membrane	49	34
GO:0005575	Cellular Component	GO:0099512	supramolecular fiber	2	1
GO:0005575	Cellular Component	GO:0044215	other organism	1	0
GO:0005575	Cellular Component	GO:0044217	other organism part	1	0
GO:0005575	Cellular Component	GO:0044464	cell part	82	74
GO:0005575	Cellular Component	GO:0005623	cell	82	74
GO:0005575	Cellular Component	GO:0044423	virion part	1	0
GO:0005575	Cellular Component	GO:0019012	virion	1	0
GO:0005575	Cellular Component	GO:0044425	membrane part	26	23
GO:0005575	Cellular Component	GO:0043226	organelle	47	44
GO:0005575	Cellular Component	GO:0032991	macromolecular complex	33	34
GO:0005575	Cellular Component	GO:0031974	membrane-enclosed lumen	2	7
GO:0005575	Cellular Component	GO:0044422	organelle part	22	23
