# Supplementary material for: Transcriptome analysis revealed key genes and pathways related to cadmium tolerance and accumulation in coix (Coix lacryma-jobi L.)
Source: Front Plant Sci. 2026 Feb 27;16:1660959. doi: 10.3389/fpls.2025.1660959 (PMC12985850; doi:10.3389/fpls.2025.1660959)
Supplement: Supplementary file 1 [file DataSheet1.zip › Supplemenatry Tables/Table S7 --Coix-0-J-vs-Coix-30-J.Level2.noid.xls]

GO ID (level1)	GO Term (level1)	GO ID (level2)	GO Term (level2)	number_of_Coix-0-J-vs-Coix-30-J (up)	number_of_Coix-0-J-vs-Coix-30-J (down)
GO:0008150	Biological Process	GO:0044699	single-organism process	305	607
GO:0008150	Biological Process	GO:0040011	locomotion	4	19
GO:0008150	Biological Process	GO:0001906	cell killing	0	2
GO:0008150	Biological Process	GO:0071840	cellular component organization or biogenesis	114	110
GO:0008150	Biological Process	GO:0008152	metabolic process	354	827
GO:0008150	Biological Process	GO:0051704	multi-organism process	23	54
GO:0008150	Biological Process	GO:0000003	reproduction	26	36
GO:0008150	Biological Process	GO:0098754	detoxification	6	10
GO:0008150	Biological Process	GO:0022414	reproductive process	20	29
GO:0008150	Biological Process	GO:0051179	localization	80	181
GO:0008150	Biological Process	GO:0022610	biological adhesion	2	2
GO:0008150	Biological Process	GO:0048519	negative regulation of biological process	23	21
GO:0008150	Biological Process	GO:0023052	signaling	28	34
GO:0008150	Biological Process	GO:0050896	response to stimulus	111	163
GO:0008150	Biological Process	GO:0002376	immune system process	7	6
GO:0008150	Biological Process	GO:0050789	regulation of biological process	95	135
GO:0008150	Biological Process	GO:0065007	biological regulation	103	148
GO:0008150	Biological Process	GO:0032501	multicellular organismal process	42	34
GO:0008150	Biological Process	GO:0007610	behavior	0	1
GO:0008150	Biological Process	GO:0040007	growth	6	2
GO:0008150	Biological Process	GO:0032502	developmental process	44	27
GO:0008150	Biological Process	GO:0048518	positive regulation of biological process	17	12
GO:0008150	Biological Process	GO:0009987	cellular process	362	766
GO:0003674	Molecular Function	GO:0003824	catalytic activity	341	727
GO:0003674	Molecular Function	GO:0009055	electron carrier activity	12	27
GO:0003674	Molecular Function	GO:0098772	molecular function regulator	26	18
GO:0003674	Molecular Function	GO:0016209	antioxidant activity	18	17
GO:0003674	Molecular Function	GO:0005488	binding	343	654
GO:0003674	Molecular Function	GO:0001071	nucleic acid binding transcription factor activity	15	37
GO:0003674	Molecular Function	GO:0016530	metallochaperone activity	0	2
GO:0003674	Molecular Function	GO:0005215	transporter activity	42	123
GO:0003674	Molecular Function	GO:0004871	signal transducer activity	8	6
GO:0003674	Molecular Function	GO:0060089	molecular transducer activity	8	4
GO:0003674	Molecular Function	GO:0000988	transcription factor activity, protein binding	2	7
GO:0003674	Molecular Function	GO:0045182	translation regulator activity	0	1
GO:0003674	Molecular Function	GO:0045735	nutrient reservoir activity	1	0
GO:0003674	Molecular Function	GO:0005198	structural molecule activity	8	80
GO:0005575	Cellular Component	GO:0005576	extracellular region	58	24
GO:0005575	Cellular Component	GO:0099512	supramolecular fiber	17	3
GO:0005575	Cellular Component	GO:0044421	extracellular region part	11	3
GO:0005575	Cellular Component	GO:0055044	symplast	11	4
GO:0005575	Cellular Component	GO:0044425	membrane part	95	147
GO:0005575	Cellular Component	GO:0030054	cell junction	11	4
GO:0005575	Cellular Component	GO:0016020	membrane	130	198
GO:0005575	Cellular Component	GO:0009295	nucleoid	3	0
GO:0005575	Cellular Component	GO:0044215	other organism	1	3
GO:0005575	Cellular Component	GO:0044217	other organism part	1	3
GO:0005575	Cellular Component	GO:0039679	viral occlusion body	0	1
GO:0005575	Cellular Component	GO:0044423	virion part	3	5
GO:0005575	Cellular Component	GO:0019012	virion	4	5
GO:0005575	Cellular Component	GO:0044456	synapse part	0	1
GO:0005575	Cellular Component	GO:0045202	synapse	0	1
GO:0005575	Cellular Component	GO:0032991	macromolecular complex	90	204
GO:0005575	Cellular Component	GO:0044464	cell part	233	355
GO:0005575	Cellular Component	GO:0005623	cell	233	355
GO:0005575	Cellular Component	GO:0044422	organelle part	79	120
GO:0005575	Cellular Component	GO:0031974	membrane-enclosed lumen	16	18
GO:0005575	Cellular Component	GO:0043226	organelle	138	196
