# Supplementary material for: Transcriptome analysis revealed key genes and pathways related to cadmium tolerance and accumulation in coix (Coix lacryma-jobi L.)
Source: Front Plant Sci. 2026 Feb 27;16:1660959. doi: 10.3389/fpls.2025.1660959 (PMC12985850; doi:10.3389/fpls.2025.1660959)
Supplement: Supplementary file 1 [file DataSheet1.zip › Supplemenatry Tables/Table S8 --Coix-0-Y-vs-Coix-30-Y.Level2.noid.xls]

GO ID (level1)	GO Term (level1)	GO ID (level2)	GO Term (level2)	number_of_Coix-0-Y-vs-Coix-30-Y (up)	number_of_Coix-0-Y-vs-Coix-30-Y (down)
GO:0008150	Biological Process	GO:0008152	metabolic process	508	648
GO:0008150	Biological Process	GO:0044699	single-organism process	371	500
GO:0008150	Biological Process	GO:0022414	reproductive process	23	38
GO:0008150	Biological Process	GO:0098754	detoxification	9	14
GO:0008150	Biological Process	GO:0000003	reproduction	27	44
GO:0008150	Biological Process	GO:0051704	multi-organism process	32	50
GO:0008150	Biological Process	GO:0050896	response to stimulus	105	175
GO:0008150	Biological Process	GO:0048511	rhythmic process	1	3
GO:0008150	Biological Process	GO:0065007	biological regulation	98	158
GO:0008150	Biological Process	GO:0001906	cell killing	0	1
GO:0008150	Biological Process	GO:0040007	growth	10	4
GO:0008150	Biological Process	GO:0002376	immune system process	9	7
GO:0008150	Biological Process	GO:0032501	multicellular organismal process	38	44
GO:0008150	Biological Process	GO:0009987	cellular process	505	625
GO:0008150	Biological Process	GO:0050789	regulation of biological process	86	138
GO:0008150	Biological Process	GO:0032502	developmental process	37	43
GO:0008150	Biological Process	GO:0007610	behavior	2	0
GO:0008150	Biological Process	GO:0023052	signaling	20	38
GO:0008150	Biological Process	GO:0022610	biological adhesion	2	1
GO:0008150	Biological Process	GO:0051179	localization	102	134
GO:0008150	Biological Process	GO:0071840	cellular component organization or biogenesis	90	91
GO:0008150	Biological Process	GO:0040011	locomotion	3	5
GO:0008150	Biological Process	GO:0048519	negative regulation of biological process	13	20
GO:0008150	Biological Process	GO:0048518	positive regulation of biological process	13	16
GO:0003674	Molecular Function	GO:0003824	catalytic activity	483	597
GO:0003674	Molecular Function	GO:0016209	antioxidant activity	22	15
GO:0003674	Molecular Function	GO:0009055	electron carrier activity	16	16
GO:0003674	Molecular Function	GO:0001071	nucleic acid binding transcription factor activity	20	37
GO:0003674	Molecular Function	GO:0005488	binding	488	528
GO:0003674	Molecular Function	GO:0031386	protein tag	0	1
GO:0003674	Molecular Function	GO:0098772	molecular function regulator	19	17
GO:0003674	Molecular Function	GO:0060089	molecular transducer activity	6	6
GO:0003674	Molecular Function	GO:0004871	signal transducer activity	5	9
GO:0003674	Molecular Function	GO:0000988	transcription factor activity, protein binding	2	7
GO:0003674	Molecular Function	GO:0005215	transporter activity	70	89
GO:0003674	Molecular Function	GO:0016530	metallochaperone activity	0	1
GO:0003674	Molecular Function	GO:0045182	translation regulator activity	1	0
GO:0003674	Molecular Function	GO:0045735	nutrient reservoir activity	1	0
GO:0003674	Molecular Function	GO:0005198	structural molecule activity	8	52
GO:0005575	Cellular Component	GO:0016020	membrane	193	168
GO:0005575	Cellular Component	GO:0044425	membrane part	139	118
GO:0005575	Cellular Component	GO:0009295	nucleoid	4	1
GO:0005575	Cellular Component	GO:0055044	symplast	7	7
GO:0005575	Cellular Component	GO:0044215	other organism	2	3
GO:0005575	Cellular Component	GO:0044217	other organism part	2	3
GO:0005575	Cellular Component	GO:0005576	extracellular region	35	17
GO:0005575	Cellular Component	GO:0030054	cell junction	7	7
GO:0005575	Cellular Component	GO:0031012	extracellular matrix	1	0
GO:0005575	Cellular Component	GO:0044421	extracellular region part	3	2
GO:0005575	Cellular Component	GO:0099512	supramolecular fiber	5	2
GO:0005575	Cellular Component	GO:0044464	cell part	275	332
GO:0005575	Cellular Component	GO:0005623	cell	275	332
GO:0005575	Cellular Component	GO:0044423	virion part	2	2
GO:0005575	Cellular Component	GO:0044422	organelle part	123	102
GO:0005575	Cellular Component	GO:0019012	virion	2	2
GO:0005575	Cellular Component	GO:0043226	organelle	182	195
GO:0005575	Cellular Component	GO:0032991	macromolecular complex	109	152
GO:0005575	Cellular Component	GO:0031974	membrane-enclosed lumen	17	17
