# Supplementary material for: Transcriptome analysis revealed key genes and pathways related to cadmium tolerance and accumulation in coix (Coix lacryma-jobi L.)
Source: Front Plant Sci. 2026 Feb 27;16:1660959. doi: 10.3389/fpls.2025.1660959 (PMC12985850; doi:10.3389/fpls.2025.1660959)
Supplement: Supplementary file 1 [file DataSheet1.zip › Supplemenatry Tables/Table S9 --Coix-0-Z-vs-Coix-30-Z.Level2.noid.xls]

GO ID (level1)	GO Term (level1)	GO ID (level2)	GO Term (level2)	number_of_Coix-0-Z-vs-Coix-30-Z (up)	number_of_Coix-0-Z-vs-Coix-30-Z (down)
GO:0008150	Biological Process	GO:0008152	metabolic process	241	245
GO:0008150	Biological Process	GO:0032501	multicellular organismal process	23	22
GO:0008150	Biological Process	GO:0044699	single-organism process	174	178
GO:0008150	Biological Process	GO:0022414	reproductive process	9	16
GO:0008150	Biological Process	GO:0065007	biological regulation	57	58
GO:0008150	Biological Process	GO:0050789	regulation of biological process	56	49
GO:0008150	Biological Process	GO:0098754	detoxification	5	4
GO:0008150	Biological Process	GO:0000003	reproduction	11	16
GO:0008150	Biological Process	GO:0050896	response to stimulus	54	60
GO:0008150	Biological Process	GO:0040007	growth	4	2
GO:0008150	Biological Process	GO:0051704	multi-organism process	13	16
GO:0008150	Biological Process	GO:0048519	negative regulation of biological process	3	15
GO:0008150	Biological Process	GO:0048518	positive regulation of biological process	5	13
GO:0008150	Biological Process	GO:0048511	rhythmic process	0	1
GO:0008150	Biological Process	GO:0071840	cellular component organization or biogenesis	36	41
GO:0008150	Biological Process	GO:0002376	immune system process	4	1
GO:0008150	Biological Process	GO:0009987	cellular process	246	210
GO:0008150	Biological Process	GO:0023052	signaling	13	7
GO:0008150	Biological Process	GO:0032502	developmental process	16	11
GO:0008150	Biological Process	GO:0040011	locomotion	1	1
GO:0008150	Biological Process	GO:0051179	localization	50	29
GO:0003674	Molecular Function	GO:0005488	binding	212	257
GO:0003674	Molecular Function	GO:0003824	catalytic activity	205	242
GO:0003674	Molecular Function	GO:0001071	nucleic acid binding transcription factor activity	13	12
GO:0003674	Molecular Function	GO:0009055	electron carrier activity	7	5
GO:0003674	Molecular Function	GO:0000988	transcription factor activity, protein binding	3	1
GO:0003674	Molecular Function	GO:0016209	antioxidant activity	4	6
GO:0003674	Molecular Function	GO:0098772	molecular function regulator	3	8
GO:0003674	Molecular Function	GO:0060089	molecular transducer activity	0	2
GO:0003674	Molecular Function	GO:0004871	signal transducer activity	1	1
GO:0003674	Molecular Function	GO:0005215	transporter activity	33	20
GO:0003674	Molecular Function	GO:0005198	structural molecule activity	5	4
GO:0005575	Cellular Component	GO:0016020	membrane	85	43
GO:0005575	Cellular Component	GO:0044422	organelle part	54	37
GO:0005575	Cellular Component	GO:0031974	membrane-enclosed lumen	8	18
GO:0005575	Cellular Component	GO:0044456	synapse part	0	1
GO:0005575	Cellular Component	GO:0044425	membrane part	58	24
GO:0005575	Cellular Component	GO:0045202	synapse	0	1
GO:0005575	Cellular Component	GO:0005576	extracellular region	8	8
GO:0005575	Cellular Component	GO:0044215	other organism	1	0
GO:0005575	Cellular Component	GO:0044217	other organism part	1	0
GO:0005575	Cellular Component	GO:0044421	extracellular region part	0	2
GO:0005575	Cellular Component	GO:0044423	virion part	2	0
GO:0005575	Cellular Component	GO:0019012	virion	2	0
GO:0005575	Cellular Component	GO:0099512	supramolecular fiber	1	1
GO:0005575	Cellular Component	GO:0055044	symplast	2	0
GO:0005575	Cellular Component	GO:0044464	cell part	117	95
GO:0005575	Cellular Component	GO:0005623	cell	117	95
GO:0005575	Cellular Component	GO:0030054	cell junction	2	0
GO:0005575	Cellular Component	GO:0043226	organelle	80	51
GO:0005575	Cellular Component	GO:0032991	macromolecular complex	40	49
