# Supplementary material for: Transcriptome analysis revealed key genes and pathways related to cadmium tolerance and accumulation in coix (Coix lacryma-jobi L.)
Source: Front Plant Sci. 2026 Feb 27;16:1660959. doi: 10.3389/fpls.2025.1660959 (PMC12985850; doi:10.3389/fpls.2025.1660959)
Supplement: Supplementary file 2 [file Supplementaryfile1.zip]

Archive with 5 entries (4 files):
- 1.Unigene/
- 1.Unigene/Unigene.fa
- 1.Unigene/Unigene.fa.len.xls
- 1.Unigene/Unigene.fa.quality.xls
- 1.Unigene/Unigene_stat.xls
