# Supplementary material for: Transcriptome analysis revealed key genes and pathways related to cadmium tolerance and accumulation in coix (Coix lacryma-jobi L.)
Source: Front Plant Sci. 2026 Feb 27;16:1660959. doi: 10.3389/fpls.2025.1660959 (PMC12985850; doi:10.3389/fpls.2025.1660959)
Supplement: Supplementary file 2 [file Supplementaryfile1.zip › 1.Unigene/Unigene.fa.len.xls]

Unigene0000001	2352
Unigene0000002	2065
Unigene0000003	1743
Unigene0000004	2305
Unigene0000005	657
Unigene0000006	911
Unigene0000007	1048
Unigene0000008	8101
Unigene0000009	1538
Unigene0000010	1041
Unigene0000011	1742
Unigene0000012	1752
Unigene0000013	989
Unigene0000014	1484
Unigene0000015	1840
Unigene0000016	2351
Unigene0000017	639
Unigene0000018	2874
Unigene0000019	1892
Unigene0000020	1150
Unigene0000021	2336
Unigene0000022	2789
Unigene0000023	1356
Unigene0000024	1878
Unigene0000025	503
Unigene0000026	1060
Unigene0000027	1151
Unigene0000028	6030
Unigene0000029	742
Unigene0000030	569
Unigene0000031	3807
Unigene0000032	3104
Unigene0000033	4070
Unigene0000034	3912
Unigene0000035	502
Unigene0000036	1977
Unigene0000037	3069
Unigene0000038	549
Unigene0000039	447
Unigene0000040	340
Unigene0000041	531
Unigene0000042	1124
Unigene0000043	1932
Unigene0000044	6714
Unigene0000045	3334
Unigene0000046	3194
Unigene0000047	2027
Unigene0000048	4041
Unigene0000049	2399
Unigene0000050	1856
Unigene0000051	3608
Unigene0000052	6815
Unigene0000053	6614
Unigene0000054	551
Unigene0000055	3689
Unigene0000056	2949
Unigene0000057	598
Unigene0000058	4001
Unigene0000059	8892
Unigene0000060	913
Unigene0000061	1280
Unigene0000062	3730
Unigene0000063	1767
Unigene0000064	784
Unigene0000065	3837
Unigene0000066	6933
Unigene0000067	883
Unigene0000068	702
Unigene0000069	1117
Unigene0000070	3889
Unigene0000071	1425
Unigene0000072	6072
Unigene0000073	1711
Unigene0000074	1830
Unigene0000075	2476
Unigene0000076	865
Unigene0000077	6066
Unigene0000078	2826
Unigene0000079	4638
Unigene0000080	1551
Unigene0000081	3401
Unigene0000082	866
Unigene0000083	1113
Unigene0000084	1272
Unigene0000085	955
Unigene0000086	946
Unigene0000087	877
Unigene0000088	874
Unigene0000089	2480
Unigene0000090	503
Unigene0000091	3618
Unigene0000092	732
Unigene0000093	2141
Unigene0000094	2115
Unigene0000095	492
Unigene0000096	1129
Unigene0000097	3146
Unigene0000098	1124
Unigene0000099	2092
Unigene0000100	2221
Unigene0000101	2098
Unigene0000102	698
Unigene0000103	5128
Unigene0000104	6098
Unigene0000105	530
Unigene0000106	1673
Unigene0000107	2579
Unigene0000108	619
Unigene0000109	1317
Unigene0000110	2693
Unigene0000111	492
Unigene0000112	1827
Unigene0000113	396
Unigene0000114	704
Unigene0000115	488
Unigene0000116	941
Unigene0000117	4254
Unigene0000118	1766
Unigene0000119	725
Unigene0000120	1386
Unigene0000121	2644
Unigene0000122	1297
Unigene0000123	1253
Unigene0000124	910
Unigene0000125	3415
Unigene0000126	2809
Unigene0000127	621
Unigene0000128	1054
Unigene0000129	1519
Unigene0000130	4981
Unigene0000131	6266
Unigene0000132	705
Unigene0000133	947
Unigene0000134	2432
Unigene0000135	906
Unigene0000136	1964
Unigene0000137	1555
Unigene0000138	1135
Unigene0000139	1140
Unigene0000140	272
Unigene0000141	1294
Unigene0000142	1236
Unigene0000143	2760
Unigene0000144	994
Unigene0000145	4270
Unigene0000146	650
Unigene0000147	2343
Unigene0000148	1351
Unigene0000149	3491
Unigene0000150	733
Unigene0000151	5673
Unigene0000152	3594
Unigene0000153	1011
Unigene0000154	3682
Unigene0000155	1841
Unigene0000156	3370
Unigene0000157	792
Unigene0000158	3585
Unigene0000159	932
Unigene0000160	1357
Unigene0000161	3753
Unigene0000162	566
Unigene0000163	2171
Unigene0000164	501
Unigene0000165	1228
Unigene0000166	1969
Unigene0000167	4224
Unigene0000168	3634
Unigene0000169	521
Unigene0000170	1047
Unigene0000171	424
Unigene0000172	1087
Unigene0000173	3895
Unigene0000174	1949
Unigene0000175	794
Unigene0000176	596
Unigene0000177	853
Unigene0000178	1664
Unigene0000179	1334
Unigene0000180	899
Unigene0000181	612
Unigene0000182	952
Unigene0000183	2825
Unigene0000184	1329
Unigene0000185	1155
Unigene0000186	669
Unigene0000187	597
Unigene0000188	591
Unigene0000189	1558
Unigene0000190	1768
Unigene0000191	1648
Unigene0000192	3781
Unigene0000193	7325
Unigene0000194	1702
Unigene0000195	974
Unigene0000196	740
Unigene0000197	1027
Unigene0000198	4368
Unigene0000199	853
Unigene0000200	3881
Unigene0000201	2266
Unigene0000202	843
Unigene0000203	632
Unigene0000204	3249
Unigene0000205	1082
Unigene0000206	2982
Unigene0000207	474
Unigene0000208	4602
Unigene0000209	660
Unigene0000210	1405
Unigene0000211	6328
Unigene0000212	834
Unigene0000213	2437
Unigene0000214	911
Unigene0000215	454
Unigene0000216	2225
Unigene0000217	2203
Unigene0000218	1614
Unigene0000219	2535
Unigene0000220	428
Unigene0000221	1592
Unigene0000222	1130
Unigene0000223	664
Unigene0000224	683
Unigene0000225	1623
Unigene0000226	1434
Unigene0000227	643
Unigene0000228	2578
Unigene0000229	3104
Unigene0000230	1938
Unigene0000231	900
Unigene0000232	717
Unigene0000233	981
Unigene0000234	2388
Unigene0000235	477
Unigene0000236	671
Unigene0000237	2627
Unigene0000238	1099
Unigene0000239	469
Unigene0000240	4773
Unigene0000241	845
Unigene0000242	2933
Unigene0000243	419
Unigene0000244	822
Unigene0000245	3481
Unigene0000246	1889
Unigene0000247	1609
Unigene0000248	1198
Unigene0000249	1286
Unigene0000250	829
Unigene0000251	1261
Unigene0000252	8821
Unigene0000253	2147
Unigene0000254	2555
Unigene0000255	3408
Unigene0000256	3254
Unigene0000257	1935
Unigene0000258	727
Unigene0000259	1973
Unigene0000260	431
Unigene0000261	1504
Unigene0000262	656
Unigene0000263	591
Unigene0000264	857
Unigene0000265	1029
Unigene0000266	585
Unigene0000267	3185
Unigene0000268	4829
Unigene0000269	2403
Unigene0000270	3724
Unigene0000271	4972
Unigene0000272	1931
Unigene0000273	2168
Unigene0000274	4003
Unigene0000275	5155
Unigene0000276	1334
Unigene0000277	1801
Unigene0000278	1220
Unigene0000279	1380
Unigene0000280	1123
Unigene0000281	3804
Unigene0000282	918
Unigene0000283	839
Unigene0000284	430
Unigene0000285	368
Unigene0000286	751
Unigene0000287	1042
Unigene0000288	514
Unigene0000289	943
Unigene0000290	582
Unigene0000291	1541
Unigene0000292	897
Unigene0000293	683
Unigene0000294	2319
Unigene0000295	3853
Unigene0000296	1138
Unigene0000297	2770
Unigene0000298	1365
Unigene0000299	644
Unigene0000300	809
Unigene0000301	2676
Unigene0000302	3859
Unigene0000303	4097
Unigene0000304	1873
Unigene0000305	2045
Unigene0000306	779
Unigene0000307	2156
Unigene0000308	1768
Unigene0000309	1322
Unigene0000310	631
Unigene0000311	2316
Unigene0000312	1084
Unigene0000313	5099
Unigene0000314	1051
Unigene0000315	1421
Unigene0000316	1306
Unigene0000317	1273
Unigene0000318	4057
Unigene0000319	1551
Unigene0000320	3790
Unigene0000321	3152
Unigene0000322	1855
Unigene0000323	592
Unigene0000324	3232
Unigene0000325	1269
Unigene0000326	1801
Unigene0000327	1449
Unigene0000328	2941
Unigene0000329	692
Unigene0000330	624
Unigene0000331	2708
Unigene0000332	736
Unigene0000333	1438
Unigene0000334	931
Unigene0000335	3019
Unigene0000336	905
Unigene0000337	372
Unigene0000338	586
Unigene0000339	1470
Unigene0000340	907
Unigene0000341	504
Unigene0000342	836
Unigene0000343	1087
Unigene0000344	958
Unigene0000345	656
Unigene0000346	1614
Unigene0000347	840
Unigene0000348	2265
Unigene0000349	493
Unigene0000350	1174
Unigene0000351	2097
Unigene0000352	607
Unigene0000353	1439
Unigene0000354	370
Unigene0000355	774
Unigene0000356	3103
Unigene0000357	449
Unigene0000359	2670
Unigene0000360	2986
Unigene0000361	3648
Unigene0000362	1423
Unigene0000363	1205
Unigene0000364	4264
Unigene0000365	1294
Unigene0000366	678
Unigene0000367	784
Unigene0000368	3881
Unigene0000369	805
Unigene0000370	1902
Unigene0000371	1548
Unigene0000372	1006
Unigene0000373	698
Unigene0000374	684
Unigene0000375	4786
Unigene0000376	3304
Unigene0000377	676
Unigene0000378	948
Unigene0000379	2095
Unigene0000380	1886
Unigene0000381	979
Unigene0000382	7156
Unigene0000383	1672
Unigene0000384	11845
Unigene0000385	1864
Unigene0000386	1133
Unigene0000387	770
Unigene0000388	1573
Unigene0000389	2294
Unigene0000390	983
Unigene0000391	385
Unigene0000392	1677
Unigene0000393	885
Unigene0000394	711
Unigene0000395	1733
Unigene0000396	4646
Unigene0000397	2121
Unigene0000398	1487
Unigene0000399	1464
Unigene0000400	1620
Unigene0000401	2254
Unigene0000402	3774
Unigene0000403	4921
Unigene0000404	1848
Unigene0000405	1826
Unigene0000406	1234
Unigene0000407	2559
Unigene0000408	1769
Unigene0000409	2951
Unigene0000410	1200
Unigene0000411	775
Unigene0000412	3051
Unigene0000413	2657
Unigene0000414	3387
Unigene0000415	1950
Unigene0000416	529
Unigene0000417	1317
Unigene0000418	1213
Unigene0000419	4973
Unigene0000420	1079
Unigene0000421	6302
Unigene0000422	512
Unigene0000423	3572
Unigene0000424	2788
Unigene0000425	2520
Unigene0000426	526
Unigene0000427	761
Unigene0000428	3697
Unigene0000429	2382
Unigene0000430	611
Unigene0000431	1057
Unigene0000432	2670
Unigene0000433	542
Unigene0000434	4383
Unigene0000435	2946
Unigene0000436	776
Unigene0000437	2176
Unigene0000438	1040
Unigene0000439	8247
Unigene0000440	872
Unigene0000441	4470
Unigene0000442	1514
Unigene0000443	660
Unigene0000444	539
Unigene0000445	4562
Unigene0000446	5286
Unigene0000447	1985
Unigene0000448	600
Unigene0000449	3385
Unigene0000450	373
Unigene0000451	1570
Unigene0000452	4429
Unigene0000453	1596
Unigene0000454	1463
Unigene0000455	671
Unigene0000456	1529
Unigene0000457	1654
Unigene0000458	1556
Unigene0000459	1726
Unigene0000460	924
Unigene0000461	729
Unigene0000462	1991
Unigene0000463	1150
Unigene0000464	3758
Unigene0000465	650
Unigene0000466	5088
Unigene0000467	892
Unigene0000468	753
Unigene0000469	3149
Unigene0000470	1064
Unigene0000471	899
Unigene0000472	1003
Unigene0000473	3820
Unigene0000474	2114
Unigene0000475	6948
Unigene0000476	460
Unigene0000477	1757
Unigene0000478	6569
Unigene0000479	863
Unigene0000480	1808
Unigene0000481	6189
Unigene0000482	463
Unigene0000483	1093
Unigene0000484	1095
Unigene0000485	1521
Unigene0000486	1289
Unigene0000487	3326
Unigene0000488	1280
Unigene0000489	1447
Unigene0000490	1649
Unigene0000491	1437
Unigene0000492	672
Unigene0000493	626
Unigene0000494	3006
Unigene0000495	1463
Unigene0000496	425
Unigene0000497	2159
Unigene0000498	2402
Unigene0000499	861
Unigene0000500	893
Unigene0000501	543
Unigene0000502	1151
Unigene0000503	434
Unigene0000504	1866
Unigene0000505	2013
Unigene0000506	723
Unigene0000507	896
Unigene0000508	3700
Unigene0000509	2259
Unigene0000510	6047
Unigene0000511	547
Unigene0000512	1491
Unigene0000513	929
Unigene0000514	514
Unigene0000515	1502
Unigene0000516	3372
Unigene0000517	3469
Unigene0000518	1183
Unigene0000519	515
Unigene0000520	1553
Unigene0000521	619
Unigene0000522	5335
Unigene0000523	1951
Unigene0000524	876
Unigene0000525	948
Unigene0000526	1781
Unigene0000527	596
Unigene0000528	1214
Unigene0000529	954
Unigene0000530	2314
Unigene0000531	1500
Unigene0000532	3340
Unigene0000533	1225
Unigene0000534	3902
Unigene0000535	1172
Unigene0000536	718
Unigene0000537	2070
Unigene0000538	2403
Unigene0000539	3104
Unigene0000540	2887
Unigene0000541	5808
Unigene0000542	3474
Unigene0000543	3142
Unigene0000544	2853
Unigene0000545	813
Unigene0000546	1421
Unigene0000547	1610
Unigene0000548	4492
Unigene0000549	439
Unigene0000550	2670
Unigene0000551	1634
Unigene0000552	5893
Unigene0000553	3917
Unigene0000554	5557
Unigene0000555	2304
Unigene0000556	1755
Unigene0000557	772
Unigene0000558	1433
Unigene0000559	1296
Unigene0000560	3947
Unigene0000561	1483
Unigene0000562	2093
Unigene0000563	561
Unigene0000564	1244
Unigene0000565	1625
Unigene0000566	2159
Unigene0000567	2558
Unigene0000568	875
Unigene0000569	888
Unigene0000570	2418
Unigene0000571	3245
Unigene0000572	3893
Unigene0000573	3106
Unigene0000574	652
Unigene0000575	2187
Unigene0000576	1090
Unigene0000577	3630
Unigene0000578	665
Unigene0000579	1516
Unigene0000580	411
Unigene0000581	1348
Unigene0000582	844
Unigene0000583	2918
Unigene0000584	2542
Unigene0000585	4603
Unigene0000586	4392
Unigene0000587	12177
Unigene0000588	1202
Unigene0000589	1883
Unigene0000590	1267
Unigene0000591	3295
Unigene0000592	995
Unigene0000593	2347
Unigene0000594	1494
Unigene0000595	519
Unigene0000596	3516
Unigene0000597	1730
Unigene0000598	2387
Unigene0000599	812
Unigene0000600	454
Unigene0000601	1060
Unigene0000602	1293
Unigene0000603	3186
Unigene0000604	3919
Unigene0000605	820
Unigene0000606	3125
Unigene0000607	2533
Unigene0000608	749
Unigene0000609	1742
Unigene0000610	2406
Unigene0000611	5507
Unigene0000612	3213
Unigene0000613	2229
Unigene0000614	912
Unigene0000615	4168
Unigene0000616	371
Unigene0000617	9014
Unigene0000618	5875
Unigene0000619	4413
Unigene0000620	2282
Unigene0000621	1491
Unigene0000622	1658
Unigene0000623	1182
Unigene0000624	1147
Unigene0000625	6223
Unigene0000626	387
Unigene0000627	1572
Unigene0000628	2823
Unigene0000629	2198
Unigene0000630	686
Unigene0000631	643
Unigene0000632	877
Unigene0000633	1567
Unigene0000634	462
Unigene0000635	3239
Unigene0000636	2602
Unigene0000637	659
Unigene0000638	1458
Unigene0000639	1948
Unigene0000640	1378
Unigene0000641	5214
Unigene0000642	1595
Unigene0000643	653
Unigene0000644	1401
Unigene0000645	3129
Unigene0000646	862
Unigene0000647	3519
Unigene0000648	1773
Unigene0000649	1044
Unigene0000650	1025
Unigene0000651	4171
Unigene0000652	2471
Unigene0000653	757
Unigene0000654	783
Unigene0000655	2069
Unigene0000656	1365
Unigene0000657	2861
Unigene0000658	2538
Unigene0000659	2206
Unigene0000660	821
Unigene0000661	1069
Unigene0000662	1346
Unigene0000663	1439
Unigene0000664	2310
Unigene0000665	3324
Unigene0000666	740
Unigene0000667	1881
Unigene0000668	1040
Unigene0000669	1827
Unigene0000670	752
Unigene0000671	1644
Unigene0000672	831
Unigene0000673	903
Unigene0000674	4486
Unigene0000675	1037
Unigene0000676	2056
Unigene0000677	3328
Unigene0000678	2801
Unigene0000679	1913
Unigene0000680	3201
Unigene0000681	2259
Unigene0000682	4242
Unigene0000683	3490
Unigene0000684	1237
Unigene0000685	646
Unigene0000686	998
Unigene0000687	1123
Unigene0000688	910
Unigene0000689	801
Unigene0000690	1754
Unigene0000691	646
Unigene0000692	404
Unigene0000693	4893
Unigene0000694	342
Unigene0000695	621
Unigene0000696	639
Unigene0000697	2802
Unigene0000698	6295
Unigene0000699	1598
Unigene0000700	639
Unigene0000701	1939
Unigene0000702	3440
Unigene0000703	879
Unigene0000704	1933
Unigene0000705	674
Unigene0000706	2600
Unigene0000707	1734
Unigene0000708	2400
Unigene0000709	793
Unigene0000710	7387
Unigene0000711	1342
Unigene0000712	707
Unigene0000713	522
Unigene0000714	1067
Unigene0000715	605
Unigene0000716	1015
Unigene0000717	2386
Unigene0000718	411
Unigene0000719	525
Unigene0000720	534
Unigene0000721	636
Unigene0000722	891
Unigene0000723	1661
Unigene0000724	2651
Unigene0000725	2390
Unigene0000726	1739
Unigene0000727	3668
Unigene0000728	918
Unigene0000729	652
Unigene0000730	1205
Unigene0000731	6396
Unigene0000732	628
Unigene0000733	614
Unigene0000734	5040
Unigene0000735	780
Unigene0000736	4950
Unigene0000737	967
Unigene0000738	633
Unigene0000739	3088
Unigene0000740	11266
Unigene0000741	2944
Unigene0000742	870
Unigene0000743	2575
Unigene0000744	1143
Unigene0000745	404
Unigene0000746	926
Unigene0000747	5194
Unigene0000748	2335
Unigene0000749	5134
Unigene0000750	1180
Unigene0000751	2170
Unigene0000752	5390
Unigene0000753	10157
Unigene0000754	2571
Unigene0000755	1003
Unigene0000756	3616
Unigene0000757	572
Unigene0000758	2648
Unigene0000759	5369
Unigene0000760	1789
Unigene0000761	641
Unigene0000762	1542
Unigene0000763	1116
Unigene0000764	473
Unigene0000765	4141
Unigene0000766	1068
Unigene0000767	2813
Unigene0000768	1231
Unigene0000769	526
Unigene0000770	598
Unigene0000771	1313
Unigene0000772	571
Unigene0000773	3297
Unigene0000774	1931
Unigene0000775	954
Unigene0000776	2573
Unigene0000777	1159
Unigene0000778	660
Unigene0000779	3689
Unigene0000780	451
Unigene0000781	536
Unigene0000782	1531
Unigene0000783	1159
Unigene0000784	879
Unigene0000785	2210
Unigene0000786	929
Unigene0000787	365
Unigene0000788	756
Unigene0000789	641
Unigene0000790	1712
Unigene0000791	2909
Unigene0000792	971
Unigene0000793	985
Unigene0000794	2293
Unigene0000795	1170
Unigene0000796	2787
Unigene0000797	3163
Unigene0000798	710
Unigene0000799	546
Unigene0000800	622
Unigene0000801	1063
Unigene0000802	3932
Unigene0000803	4502
Unigene0000804	351
Unigene0000805	2988
Unigene0000806	269
Unigene0000807	1311
Unigene0000808	480
Unigene0000809	685
Unigene0000810	604
Unigene0000811	457
Unigene0000812	8530
Unigene0000813	2151
Unigene0000814	4813
Unigene0000815	907
Unigene0000816	818
Unigene0000817	1691
Unigene0000818	526
Unigene0000819	465
Unigene0000820	518
Unigene0000821	3490
Unigene0000822	726
Unigene0000823	1541
Unigene0000824	1373
Unigene0000825	5400
Unigene0000826	835
Unigene0000827	1113
Unigene0000828	3375
Unigene0000829	2024
Unigene0000830	682
Unigene0000831	532
Unigene0000832	560
Unigene0000833	2138
Unigene0000834	2478
Unigene0000835	1862
Unigene0000836	1144
Unigene0000837	6105
Unigene0000838	1478
Unigene0000839	1987
Unigene0000840	656
Unigene0000841	969
Unigene0000842	1979
Unigene0000843	1374
Unigene0000844	5391
Unigene0000845	687
Unigene0000846	736
Unigene0000847	282
Unigene0000848	877
Unigene0000849	3651
Unigene0000850	5797
Unigene0000851	802
Unigene0000852	4490
Unigene0000853	517
Unigene0000854	1075
Unigene0000855	975
Unigene0000856	658
Unigene0000857	845
Unigene0000858	3555
Unigene0000859	3722
Unigene0000860	9791
Unigene0000861	712
Unigene0000862	655
Unigene0000863	927
Unigene0000864	716
Unigene0000865	975
Unigene0000866	1143
Unigene0000867	628
Unigene0000868	1765
Unigene0000869	364
Unigene0000870	1506
Unigene0000871	2600
Unigene0000872	341
Unigene0000873	579
Unigene0000874	960
Unigene0000875	2928
Unigene0000876	655
Unigene0000877	1157
Unigene0000878	2150
Unigene0000879	1059
Unigene0000880	1548
Unigene0000881	705
Unigene0000882	2273
Unigene0000883	808
Unigene0000884	2200
Unigene0000885	517
Unigene0000886	726
Unigene0000887	3802
Unigene0000888	1218
Unigene0000889	4527
Unigene0000890	2486
Unigene0000891	599
Unigene0000892	1907
Unigene0000893	751
Unigene0000894	689
Unigene0000895	1821
Unigene0000896	1229
Unigene0000897	949
Unigene0000898	2964
Unigene0000899	685
Unigene0000900	4417
Unigene0000901	1241
Unigene0000902	392
Unigene0000903	3543
Unigene0000904	2097
Unigene0000905	611
Unigene0000906	390
Unigene0000907	2932
Unigene0000908	851
Unigene0000909	516
Unigene0000910	4463
Unigene0000911	905
Unigene0000912	535
Unigene0000913	4047
Unigene0000914	984
Unigene0000915	2090
Unigene0000916	9082
Unigene0000917	2647
Unigene0000918	749
Unigene0000919	772
Unigene0000920	1341
Unigene0000921	684
Unigene0000922	424
Unigene0000923	302
Unigene0000924	822
Unigene0000925	1284
Unigene0000926	862
Unigene0000927	4997
Unigene0000928	589
Unigene0000929	2251
Unigene0000930	2028
Unigene0000931	1258
Unigene0000932	856
Unigene0000933	444
Unigene0000934	713
Unigene0000935	562
Unigene0000936	1201
Unigene0000937	876
Unigene0000938	4009
Unigene0000939	2558
Unigene0000940	1875
Unigene0000941	2936
Unigene0000942	526
Unigene0000943	2542
Unigene0000944	4774
Unigene0000945	469
Unigene0000946	514
Unigene0000947	760
Unigene0000948	372
Unigene0000949	1870
Unigene0000950	968
Unigene0000951	2037
Unigene0000952	4326
Unigene0000953	2505
Unigene0000954	616
Unigene0000955	547
Unigene0000956	718
Unigene0000957	2204
Unigene0000958	483
Unigene0000959	1412
Unigene0000960	2427
Unigene0000961	1654
Unigene0000962	3583
Unigene0000963	3210
Unigene0000964	1009
Unigene0000965	1855
Unigene0000966	3840
Unigene0000967	3159
Unigene0000968	876
Unigene0000969	449
Unigene0000970	1234
Unigene0000971	836
Unigene0000972	408
Unigene0000973	3632
Unigene0000974	5399
Unigene0000975	2277
Unigene0000976	1441
Unigene0000977	415
Unigene0000978	840
Unigene0000979	2288
Unigene0000980	539
Unigene0000981	4631
Unigene0000982	437
Unigene0000983	2483
Unigene0000984	797
Unigene0000985	1400
Unigene0000986	1416
Unigene0000987	1150
Unigene0000988	891
Unigene0000989	786
Unigene0000990	4735
Unigene0000991	2252
Unigene0000992	461
Unigene0000993	679
Unigene0000994	1824
Unigene0000995	437
Unigene0000996	523
Unigene0000997	561
Unigene0000998	670
Unigene0000999	810
Unigene0001000	3294
Unigene0001001	2204
Unigene0001002	440
Unigene0001003	2988
Unigene0001004	2700
Unigene0001005	520
Unigene0001006	452
Unigene0001007	511
Unigene0001008	852
Unigene0001009	1523
Unigene0001010	3519
Unigene0001011	455
Unigene0001012	345
Unigene0001013	1815
Unigene0001014	3081
Unigene0001015	3684
Unigene0001016	1296
Unigene0001017	3960
Unigene0001018	3157
Unigene0001019	635
Unigene0001020	2768
Unigene0001021	530
Unigene0001022	587
Unigene0001023	744
Unigene0001024	1182
Unigene0001025	1336
Unigene0001026	3200
Unigene0001027	597
Unigene0001028	6480
Unigene0001029	327
Unigene0001030	3536
Unigene0001031	3728
Unigene0001032	683
Unigene0001033	1369
Unigene0001034	621
Unigene0001035	1525
Unigene0001036	777
Unigene0001037	516
Unigene0001038	520
Unigene0001039	1462
Unigene0001040	2480
Unigene0001041	2346
Unigene0001042	1519
Unigene0001043	3245
Unigene0001044	1371
Unigene0001045	743
Unigene0001046	2714
Unigene0001047	1375
Unigene0001048	1089
Unigene0001049	1847
Unigene0001050	1275
Unigene0001051	1693
Unigene0001052	913
Unigene0001053	3509
Unigene0001054	779
Unigene0001055	2664
Unigene0001056	1248
Unigene0001057	5844
Unigene0001058	2829
Unigene0001059	3465
Unigene0001060	5294
Unigene0001061	1737
Unigene0001062	900
Unigene0001063	464
Unigene0001064	482
Unigene0001065	558
Unigene0001066	4267
Unigene0001067	2466
Unigene0001068	477
Unigene0001069	1950
Unigene0001070	2442
Unigene0001071	3448
Unigene0001072	660
Unigene0001073	1013
Unigene0001074	510
Unigene0001075	1385
Unigene0001076	4904
Unigene0001077	370
Unigene0001078	2970
Unigene0001079	931
Unigene0001080	2355
Unigene0001081	1736
Unigene0001082	2193
Unigene0001083	5118
Unigene0001084	1250
Unigene0001085	1904
Unigene0001086	504
Unigene0001087	1043
Unigene0001088	701
Unigene0001089	894
Unigene0001090	1025
Unigene0001091	2297
Unigene0001092	446
Unigene0001093	1437
Unigene0001094	1068
Unigene0001095	2771
Unigene0001096	5395
Unigene0001097	1006
Unigene0001098	2253
Unigene0001099	2487
Unigene0001100	751
Unigene0001101	504
Unigene0001102	1142
Unigene0001103	2129
Unigene0001104	952
Unigene0001105	1576
Unigene0001106	727
Unigene0001107	1849
Unigene0001108	3521
Unigene0001109	2077
Unigene0001110	493
Unigene0001111	2112
Unigene0001112	3625
Unigene0001113	1932
Unigene0001114	3664
Unigene0001115	493
Unigene0001116	5679
Unigene0001117	641
Unigene0001118	2516
Unigene0001119	532
Unigene0001120	485
Unigene0001121	470
Unigene0001122	425
Unigene0001123	1900
Unigene0001124	1534
Unigene0001125	550
Unigene0001126	687
Unigene0001127	1539
Unigene0001128	2240
Unigene0001129	3983
Unigene0001130	507
Unigene0001131	804
Unigene0001132	6510
Unigene0001133	9690
Unigene0001134	255
Unigene0001135	4296
Unigene0001136	2100
Unigene0001137	2217
Unigene0001138	3967
Unigene0001139	3435
Unigene0001140	6152
Unigene0001141	1593
Unigene0001142	2519
Unigene0001143	7822
Unigene0001144	1642
Unigene0001145	776
Unigene0001146	3081
Unigene0001147	565
Unigene0001148	1009
Unigene0001149	1507
Unigene0001150	632
Unigene0001151	738
Unigene0001152	1389
Unigene0001153	1209
Unigene0001154	1349
Unigene0001155	1257
Unigene0001156	2191
Unigene0001157	1916
Unigene0001158	329
Unigene0001159	855
Unigene0001160	1271
Unigene0001161	1888
Unigene0001162	2493
Unigene0001163	684
Unigene0001164	1915
Unigene0001165	1482
Unigene0001166	1581
Unigene0001167	1983
Unigene0001168	501
Unigene0001169	833
Unigene0001170	1206
Unigene0001171	3621
Unigene0001172	1943
Unigene0001173	743
Unigene0001174	1772
Unigene0001175	1042
Unigene0001176	448
Unigene0001177	5195
Unigene0001178	1582
Unigene0001179	585
Unigene0001180	1431
Unigene0001181	574
Unigene0001182	860
Unigene0001183	2153
Unigene0001184	365
Unigene0001185	464
Unigene0001186	567
Unigene0001187	6790
Unigene0001188	2662
Unigene0001189	1632
Unigene0001190	626
Unigene0001191	3995
Unigene0001192	3579
Unigene0001193	547
Unigene0001194	805
Unigene0001195	2586
Unigene0001196	892
Unigene0001197	526
Unigene0001198	690
Unigene0001199	2653
Unigene0001200	768
Unigene0001201	2441
Unigene0001202	811
Unigene0001203	4865
Unigene0001204	1162
Unigene0001205	1773
Unigene0001206	2678
Unigene0001207	5982
Unigene0001208	670
Unigene0001209	1812
Unigene0001210	1707
Unigene0001211	1389
Unigene0001212	1007
Unigene0001213	547
Unigene0001214	650
Unigene0001215	6992
Unigene0001216	2233
Unigene0001217	781
Unigene0001218	704
Unigene0001219	587
Unigene0001220	816
Unigene0001221	540
Unigene0001222	628
Unigene0001223	1300
Unigene0001224	923
Unigene0001225	627
Unigene0001226	722
Unigene0001227	963
Unigene0001228	5406
Unigene0001229	5035
Unigene0001230	530
Unigene0001231	2755
Unigene0001232	6801
Unigene0001233	527
Unigene0001234	1118
Unigene0001235	351
Unigene0001236	366
Unigene0001237	627
Unigene0001238	779
Unigene0001239	3103
Unigene0001240	1222
Unigene0001241	1314
Unigene0001242	1366
Unigene0001243	607
Unigene0001244	346
Unigene0001245	503
Unigene0001246	1347
Unigene0001247	6813
Unigene0001248	870
Unigene0001249	586
Unigene0001250	850
Unigene0001251	1496
Unigene0001252	1811
Unigene0001253	4859
Unigene0001254	1089
Unigene0001255	1530
Unigene0001256	376
Unigene0001257	1404
Unigene0001258	1247
Unigene0001259	687
Unigene0001260	1912
Unigene0001261	1130
Unigene0001262	1137
Unigene0001263	461
Unigene0001264	4251
Unigene0001265	1070
Unigene0001266	1324
Unigene0001267	826
Unigene0001268	1504
Unigene0001269	1250
Unigene0001270	3616
Unigene0001271	2100
Unigene0001272	2194
Unigene0001273	894
Unigene0001274	818
Unigene0001275	3713
Unigene0001276	902
Unigene0001277	3294
Unigene0001278	2681
Unigene0001279	2437
Unigene0001280	8465
Unigene0001281	485
Unigene0001282	3565
Unigene0001283	2064
Unigene0001284	3879
Unigene0001285	1783
Unigene0001286	509
Unigene0001287	1914
Unigene0001288	520
Unigene0001289	688
Unigene0001290	4114
Unigene0001291	646
Unigene0001292	2708
Unigene0001293	2273
Unigene0001294	2812
Unigene0001295	801
Unigene0001296	912
Unigene0001297	1575
Unigene0001298	666
Unigene0001299	519
Unigene0001300	706
Unigene0001301	1086
Unigene0001302	1655
Unigene0001303	492
Unigene0001304	3472
Unigene0001305	2312
Unigene0001306	3325
Unigene0001307	963
Unigene0001308	1459
Unigene0001309	887
Unigene0001310	581
Unigene0001311	811
Unigene0001312	1138
Unigene0001313	1094
Unigene0001314	357
Unigene0001315	628
Unigene0001316	5423
Unigene0001317	700
Unigene0001318	692
Unigene0001319	762
Unigene0001320	1261
Unigene0001321	727
Unigene0001322	3391
Unigene0001323	1927
Unigene0001324	1022
Unigene0001325	2304
Unigene0001326	3223
Unigene0001327	3434
Unigene0001328	2661
Unigene0001329	1353
Unigene0001330	370
Unigene0001331	495
Unigene0001332	3171
Unigene0001333	1760
Unigene0001334	889
Unigene0001335	518
Unigene0001336	3974
Unigene0001337	711
Unigene0001338	655
Unigene0001339	1512
Unigene0001340	511
Unigene0001341	784
Unigene0001342	6799
Unigene0001343	2509
Unigene0001344	2173
Unigene0001345	1914
Unigene0001346	444
Unigene0001347	1175
Unigene0001348	2473
Unigene0001349	3049
Unigene0001350	620
Unigene0001351	2427
Unigene0001352	542
Unigene0001353	3941
Unigene0001354	782
Unigene0001355	568
Unigene0001356	708
Unigene0001357	433
Unigene0001358	829
Unigene0001359	380
Unigene0001360	3349
Unigene0001361	473
Unigene0001362	6723
Unigene0001363	4209
Unigene0001364	3431
Unigene0001365	1288
Unigene0001366	3160
Unigene0001367	837
Unigene0001368	1178
Unigene0001369	811
Unigene0001370	4736
Unigene0001371	1565
Unigene0001372	3353
Unigene0001373	430
Unigene0001374	3162
Unigene0001375	1718
Unigene0001376	2487
Unigene0001377	666
Unigene0001378	6298
Unigene0001379	6609
Unigene0001380	4051
Unigene0001381	1235
Unigene0001382	835
Unigene0001383	1369
Unigene0001384	1084
Unigene0001385	655
Unigene0001386	427
Unigene0001387	3345
Unigene0001388	553
Unigene0001389	1904
Unigene0001390	1782
Unigene0001391	6454
Unigene0001392	4837
Unigene0001393	1945
Unigene0001394	646
Unigene0001395	472
Unigene0001396	3609
Unigene0001397	4801
Unigene0001398	1201
Unigene0001399	921
Unigene0001400	1331
Unigene0001401	525
Unigene0001402	4806
Unigene0001403	1226
Unigene0001404	467
Unigene0001405	3952
Unigene0001406	904
Unigene0001407	1964
Unigene0001408	780
Unigene0001409	2148
Unigene0001410	1234
Unigene0001411	1369
Unigene0001412	483
Unigene0001413	1929
Unigene0001414	471
Unigene0001415	2724
Unigene0001416	780
Unigene0001417	8750
Unigene0001418	1928
Unigene0001419	1724
Unigene0001420	5722
Unigene0001421	1038
Unigene0001422	2353
Unigene0001423	974
Unigene0001424	622
Unigene0001425	409
Unigene0001426	481
Unigene0001427	860
Unigene0001428	387
Unigene0001429	647
Unigene0001430	2022
Unigene0001431	1348
Unigene0001432	2684
Unigene0001433	762
Unigene0001434	712
Unigene0001435	480
Unigene0001436	3083
Unigene0001437	1855
Unigene0001438	797
Unigene0001439	599
Unigene0001440	513
Unigene0001441	3815
Unigene0001442	478
Unigene0001443	5929
Unigene0001444	424
Unigene0001445	605
Unigene0001446	3764
Unigene0001447	1009
Unigene0001448	3137
Unigene0001449	1211
Unigene0001450	2958
Unigene0001451	1843
Unigene0001452	884
Unigene0001453	936
Unigene0001454	2973
Unigene0001455	1789
Unigene0001456	569
Unigene0001457	732
Unigene0001458	1736
Unigene0001459	2544
Unigene0001460	561
Unigene0001461	2038
Unigene0001462	820
Unigene0001463	563
Unigene0001464	2444
Unigene0001465	3099
Unigene0001466	1275
Unigene0001467	2338
Unigene0001468	2607
Unigene0001469	3940
Unigene0001470	1455
Unigene0001471	1892
Unigene0001472	2464
Unigene0001473	471
Unigene0001474	1688
Unigene0001475	755
Unigene0001476	1323
Unigene0001477	4364
Unigene0001478	2202
Unigene0001479	759
Unigene0001480	3601
Unigene0001481	5573
Unigene0001482	2880
Unigene0001483	577
Unigene0001484	5154
Unigene0001485	1529
Unigene0001486	2110
Unigene0001487	1682
Unigene0001488	2306
Unigene0001489	1437
Unigene0001490	770
Unigene0001491	2562
Unigene0001492	1309
Unigene0001493	1494
Unigene0001494	608
Unigene0001495	679
Unigene0001496	688
Unigene0001497	1039
Unigene0001498	2006
Unigene0001499	4098
Unigene0001500	1508
Unigene0001501	1063
Unigene0001502	4864
Unigene0001503	2661
Unigene0001504	558
Unigene0001505	1234
Unigene0001506	3321
Unigene0001507	725
Unigene0001508	1761
Unigene0001509	2506
Unigene0001510	3609
Unigene0001511	751
Unigene0001512	1221
Unigene0001513	1071
Unigene0001514	387
Unigene0001515	5982
Unigene0001516	1641
Unigene0001517	4734
Unigene0001518	1251
Unigene0001519	2794
Unigene0001520	4536
Unigene0001521	5368
Unigene0001522	2962
Unigene0001523	1014
Unigene0001524	2090
Unigene0001525	4715
Unigene0001526	3265
Unigene0001527	694
Unigene0001528	942
Unigene0001529	968
Unigene0001530	2853
Unigene0001531	2746
Unigene0001532	1856
Unigene0001533	1270
Unigene0001534	787
Unigene0001535	1596
Unigene0001536	1075
Unigene0001537	2867
Unigene0001538	1654
Unigene0001539	1613
Unigene0001540	5453
Unigene0001541	2483
Unigene0001542	4825
Unigene0001543	4622
Unigene0001544	3688
Unigene0001545	3037
Unigene0001546	665
Unigene0001547	1158
Unigene0001548	604
Unigene0001549	2995
Unigene0001550	3234
Unigene0001551	3797
Unigene0001552	2817
Unigene0001553	783
Unigene0001554	1506
Unigene0001555	1135
Unigene0001556	5521
Unigene0001557	3622
Unigene0001558	3353
Unigene0001559	828
Unigene0001560	3501
Unigene0001561	2047
Unigene0001562	682
Unigene0001563	1663
Unigene0001564	888
Unigene0001565	3704
Unigene0001566	2098
Unigene0001567	3587
Unigene0001568	4301
Unigene0001569	819
Unigene0001570	3846
Unigene0001571	337
Unigene0001572	2305
Unigene0001573	1136
Unigene0001574	1445
Unigene0001575	4897
Unigene0001576	2669
Unigene0001577	489
Unigene0001578	4278
Unigene0001579	782
Unigene0001580	721
Unigene0001581	4150
Unigene0001582	1285
Unigene0001583	728
Unigene0001584	1824
Unigene0001585	290
Unigene0001586	4427
Unigene0001587	913
Unigene0001588	391
Unigene0001589	2826
Unigene0001590	1099
Unigene0001591	595
Unigene0001592	3906
Unigene0001593	1717
Unigene0001594	2652
Unigene0001595	3245
Unigene0001596	1006
Unigene0001597	1074
Unigene0001598	2527
Unigene0001599	2292
Unigene0001600	3253
Unigene0001601	495
Unigene0001602	1118
Unigene0001603	872
Unigene0001604	1866
Unigene0001605	1588
Unigene0001606	683
Unigene0001607	4798
Unigene0001608	2044
Unigene0001609	5695
Unigene0001610	2193
Unigene0001611	1071
Unigene0001612	882
Unigene0001613	793
Unigene0001614	2299
Unigene0001615	540
Unigene0001616	1886
Unigene0001617	1581
Unigene0001618	684
Unigene0001619	986
Unigene0001620	1371
Unigene0001621	1950
Unigene0001622	2583
Unigene0001623	257
Unigene0001624	1149
Unigene0001625	637
Unigene0001626	740
Unigene0001627	935
Unigene0001628	2081
Unigene0001629	4193
Unigene0001630	391
Unigene0001631	2743
Unigene0001632	3450
Unigene0001633	5990
Unigene0001634	1451
Unigene0001635	1002
Unigene0001636	723
Unigene0001637	388
Unigene0001638	1529
Unigene0001639	514
Unigene0001640	7928
Unigene0001641	3131
Unigene0001642	538
Unigene0001643	6302
Unigene0001644	2853
Unigene0001645	1596
Unigene0001646	636
Unigene0001647	2100
Unigene0001648	730
Unigene0001649	2229
Unigene0001650	2283
Unigene0001651	3845
Unigene0001652	4153
Unigene0001653	1804
Unigene0001654	914
Unigene0001655	3034
Unigene0001656	1644
Unigene0001657	2378
Unigene0001658	4705
Unigene0001659	2225
Unigene0001660	1526
Unigene0001661	3193
Unigene0001662	1366
Unigene0001663	1494
Unigene0001664	2122
Unigene0001665	1516
Unigene0001666	1805
Unigene0001667	7602
Unigene0001668	3783
Unigene0001669	4319
Unigene0001670	3293
Unigene0001671	2371
Unigene0001672	2148
Unigene0001673	2151
Unigene0001674	2274
Unigene0001675	2732
Unigene0001676	2511
Unigene0001677	387
Unigene0001678	7623
Unigene0001679	2325
Unigene0001680	2278
Unigene0001681	4241
Unigene0001682	2185
Unigene0001683	4020
Unigene0001684	983
Unigene0001685	904
Unigene0001686	4384
Unigene0001687	2377
Unigene0001688	1397
Unigene0001689	1607
Unigene0001690	3178
Unigene0001691	1067
Unigene0001692	784
Unigene0001693	4380
Unigene0001694	1403
Unigene0001695	719
Unigene0001696	7792
Unigene0001697	574
Unigene0001698	2868
Unigene0001699	3040
Unigene0001700	3674
Unigene0001701	2287
Unigene0001702	3739
Unigene0001703	4374
Unigene0001704	1809
Unigene0001705	1219
Unigene0001706	3239
Unigene0001707	2791
Unigene0001708	5181
Unigene0001709	5068
Unigene0001710	1032
Unigene0001711	2679
Unigene0001712	2173
Unigene0001713	977
Unigene0001714	895
Unigene0001715	2773
Unigene0001716	1366
Unigene0001717	3977
Unigene0001718	3397
Unigene0001719	1674
Unigene0001720	806
Unigene0001721	319
Unigene0001722	4341
Unigene0001723	3036
Unigene0001724	988
Unigene0001725	535
Unigene0001726	985
Unigene0001727	1395
Unigene0001728	5202
Unigene0001729	450
Unigene0001730	4010
Unigene0001731	1203
Unigene0001732	1539
Unigene0001733	7804
Unigene0001734	4382
Unigene0001735	13500
Unigene0001736	2264
Unigene0001737	515
Unigene0001738	4305
Unigene0001739	1579
Unigene0001740	4562
Unigene0001741	1423
Unigene0001742	6077
Unigene0001743	3009
Unigene0001744	1993
Unigene0001745	2719
Unigene0001746	2327
Unigene0001747	664
Unigene0001748	750
Unigene0001749	1344
Unigene0001750	1925
Unigene0001751	778
Unigene0001752	1157
Unigene0001753	3873
Unigene0001754	3275
Unigene0001755	2568
Unigene0001756	2312
Unigene0001757	3958
Unigene0001758	565
Unigene0001759	275
Unigene0001760	4512
Unigene0001761	3331
Unigene0001762	1423
Unigene0001763	995
Unigene0001764	1986
Unigene0001765	763
Unigene0001766	2203
Unigene0001767	4615
Unigene0001768	555
Unigene0001769	5327
Unigene0001770	1515
Unigene0001771	1853
Unigene0001772	1544
Unigene0001773	2967
Unigene0001774	3960
Unigene0001775	2594
Unigene0001776	1701
Unigene0001777	2755
Unigene0001778	582
Unigene0001779	797
Unigene0001780	4357
Unigene0001781	333
Unigene0001782	683
Unigene0001783	2136
Unigene0001784	986
Unigene0001785	550
Unigene0001786	1134
Unigene0001787	3902
Unigene0001788	1787
Unigene0001789	1208
Unigene0001790	1687
Unigene0001791	5561
Unigene0001792	6436
Unigene0001793	9833
Unigene0001794	2152
Unigene0001795	2326
Unigene0001796	3563
Unigene0001797	2838
Unigene0001798	941
Unigene0001799	4425
Unigene0001800	1508
Unigene0001801	3641
Unigene0001802	1959
Unigene0001803	4143
Unigene0001804	2635
Unigene0001805	985
Unigene0001806	1851
Unigene0001807	2938
Unigene0001808	1463
Unigene0001809	468
Unigene0001810	517
Unigene0001811	2502
Unigene0001812	983
Unigene0001813	531
Unigene0001814	3792
Unigene0001815	6073
Unigene0001816	331
Unigene0001817	4283
Unigene0001818	4651
Unigene0001819	2863
Unigene0001820	243
Unigene0001821	9169
Unigene0001822	4658
Unigene0001823	3885
Unigene0001824	1393
Unigene0001825	5200
Unigene0001826	4161
Unigene0001827	1246
Unigene0001828	2772
Unigene0001829	370
Unigene0001830	1764
Unigene0001831	2833
Unigene0001832	1832
Unigene0001833	494
Unigene0001834	4259
Unigene0001835	1541
Unigene0001836	2867
Unigene0001837	5936
Unigene0001838	2822
Unigene0001839	309
Unigene0001840	1572
Unigene0001841	4180
Unigene0001842	2406
Unigene0001843	1611
Unigene0001844	1843
Unigene0001845	1365
Unigene0001846	1311
Unigene0001847	1626
Unigene0001848	4439
Unigene0001849	2632
Unigene0001850	3741
Unigene0001851	3729
Unigene0001852	3065
Unigene0001853	1880
Unigene0001854	5603
Unigene0001855	593
Unigene0001856	809
Unigene0001857	965
Unigene0001858	3700
Unigene0001859	4091
Unigene0001860	8370
Unigene0001861	1756
Unigene0001862	4518
Unigene0001863	1822
Unigene0001864	2150
Unigene0001865	4792
Unigene0001866	1024
Unigene0001867	1898
Unigene0001868	2061
Unigene0001869	781
Unigene0001870	705
Unigene0001871	1082
Unigene0001872	1603
Unigene0001873	935
Unigene0001874	392
Unigene0001875	669
Unigene0001876	2155
Unigene0001877	904
Unigene0001878	1340
Unigene0001879	682
Unigene0001880	1274
Unigene0001881	2868
Unigene0001882	2698
Unigene0001883	430
Unigene0001884	946
Unigene0001885	2832
Unigene0001886	2908
Unigene0001887	2749
Unigene0001888	1152
Unigene0001889	765
Unigene0001890	1586
Unigene0001891	1171
Unigene0001892	639
Unigene0001893	815
Unigene0001894	2031
Unigene0001895	650
Unigene0001896	726
Unigene0001897	2850
Unigene0001898	2165
Unigene0001899	3426
Unigene0001900	1314
Unigene0001901	792
Unigene0001902	3580
Unigene0001903	524
Unigene0001904	720
Unigene0001905	360
Unigene0001906	2028
Unigene0001907	499
Unigene0001908	2759
Unigene0001909	5424
Unigene0001910	1655
Unigene0001911	567
Unigene0001912	2370
Unigene0001913	3162
Unigene0001914	4580
Unigene0001915	809
Unigene0001916	709
Unigene0001917	1036
Unigene0001918	3195
Unigene0001919	542
Unigene0001920	1949
Unigene0001921	781
Unigene0001922	2899
Unigene0001923	777
Unigene0001924	2713
Unigene0001925	5455
Unigene0001926	4984
Unigene0001927	1393
Unigene0001928	1841
Unigene0001929	2128
Unigene0001930	4207
Unigene0001931	1975
Unigene0001932	930
Unigene0001933	3155
Unigene0001934	2010
Unigene0001935	1381
Unigene0001936	1149
Unigene0001937	679
Unigene0001938	802
Unigene0001939	489
Unigene0001940	3680
Unigene0001941	3389
Unigene0001942	764
Unigene0001943	492
Unigene0001944	467
Unigene0001945	558
Unigene0001946	2604
Unigene0001947	1641
Unigene0001948	887
Unigene0001949	740
Unigene0001950	1609
Unigene0001951	619
Unigene0001952	1248
Unigene0001953	2261
Unigene0001954	2068
Unigene0001955	2490
Unigene0001956	376
Unigene0001957	801
Unigene0001958	549
Unigene0001959	796
Unigene0001960	1019
Unigene0001961	1450
Unigene0001962	1390
Unigene0001963	3128
Unigene0001964	802
Unigene0001965	1228
Unigene0001966	679
Unigene0001967	1673
Unigene0001968	3385
Unigene0001969	4370
Unigene0001970	1104
Unigene0001971	686
Unigene0001972	1311
Unigene0001973	1652
Unigene0001974	1630
Unigene0001975	1613
Unigene0001976	3987
Unigene0001977	613
Unigene0001978	1903
Unigene0001979	2821
Unigene0001980	1018
Unigene0001981	961
Unigene0001982	1189
Unigene0001983	4487
Unigene0001984	1141
Unigene0001985	514
Unigene0001986	839
Unigene0001987	1642
Unigene0001988	1289
Unigene0001989	863
Unigene0001990	2855
Unigene0001991	1628
Unigene0001992	966
Unigene0001993	2008
Unigene0001994	1670
Unigene0001995	7734
Unigene0001996	1698
Unigene0001997	2181
Unigene0001998	562
Unigene0001999	1642
Unigene0002000	2957
Unigene0002001	5060
[truncated: 99,251 more rows]
