# Supplementary material for: Transcriptome analysis revealed key genes and pathways related to cadmium tolerance and accumulation in coix (Coix lacryma-jobi L.)
Source: Front Plant Sci. 2026 Feb 27;16:1660959. doi: 10.3389/fpls.2025.1660959 (PMC12985850; doi:10.3389/fpls.2025.1660959)
Supplement: Supplementary file 2 [file Supplementaryfile1.zip › 1.Unigene/Unigene.fa.quality.xls]

ID	len	GC%
Unigene0000001	2352	46.98
Unigene0000002	2065	56.37
Unigene0000003	1743	55.08
Unigene0000004	2305	47.16
Unigene0000005	657	60.58
Unigene0000006	911	75.63
Unigene0000007	1048	56.97
Unigene0000008	8101	53.20
Unigene0000009	1538	58.91
Unigene0000010	1041	60.90
Unigene0000011	1742	58.78
Unigene0000012	1752	52.74
Unigene0000013	989	54.60
Unigene0000014	1484	58.15
Unigene0000015	1840	55.33
Unigene0000016	2351	46.87
Unigene0000017	639	59.15
Unigene0000018	2874	54.52
Unigene0000019	1892	59.83
Unigene0000020	1150	53.57
Unigene0000021	2336	52.40
Unigene0000022	2789	52.10
Unigene0000023	1356	71.24
Unigene0000024	1878	56.44
Unigene0000025	503	63.62
Unigene0000026	1060	34.34
Unigene0000027	1151	65.77
Unigene0000028	6030	41.86
Unigene0000029	742	40.30
Unigene0000030	569	39.37
Unigene0000031	3807	49.88
Unigene0000032	3104	57.67
Unigene0000033	4070	57.76
Unigene0000034	3912	39.08
Unigene0000035	502	59.36
Unigene0000036	1977	54.63
Unigene0000037	3069	65.36
Unigene0000038	549	54.83
Unigene0000039	447	44.74
Unigene0000040	340	40.88
Unigene0000041	531	42.75
Unigene0000042	1124	45.37
Unigene0000043	1932	43.43
Unigene0000044	6714	43.13
Unigene0000045	3334	51.17
Unigene0000046	3194	38.67
Unigene0000047	2027	53.38
Unigene0000048	4041	57.44
Unigene0000049	2399	51.19
Unigene0000050	1856	40.62
Unigene0000051	3608	48.70
Unigene0000052	6815	46.38
Unigene0000053	6614	51.33
Unigene0000054	551	35.75
Unigene0000055	3689	52.40
Unigene0000056	2949	51.24
Unigene0000057	598	35.28
Unigene0000058	4001	39.67
Unigene0000059	8892	45.82
Unigene0000060	913	51.37
Unigene0000061	1280	39.77
Unigene0000062	3730	39.46
Unigene0000063	1767	55.74
Unigene0000064	784	47.83
Unigene0000065	3837	43.00
Unigene0000066	6933	42.74
Unigene0000067	883	38.73
Unigene0000068	702	31.62
Unigene0000069	1117	39.30
Unigene0000070	3889	46.26
Unigene0000071	1425	54.46
Unigene0000072	6072	42.82
Unigene0000073	1711	45.70
Unigene0000074	1830	49.45
Unigene0000075	2476	43.46
Unigene0000076	865	47.75
Unigene0000077	6066	43.93
Unigene0000078	2826	37.65
Unigene0000079	4638	38.18
Unigene0000080	1551	60.41
Unigene0000081	3401	45.69
Unigene0000082	866	43.65
Unigene0000083	1113	55.08
Unigene0000084	1272	55.66
Unigene0000085	955	53.40
Unigene0000086	946	50.85
Unigene0000087	877	52.34
Unigene0000088	874	51.37
Unigene0000089	2480	59.27
Unigene0000090	503	56.66
Unigene0000091	3618	56.22
Unigene0000092	732	45.63
Unigene0000093	2141	47.97
Unigene0000094	2115	41.89
Unigene0000095	492	35.57
Unigene0000096	1129	60.32
Unigene0000097	3146	42.66
Unigene0000098	1124	55.07
Unigene0000099	2092	61.42
Unigene0000100	2221	53.80
Unigene0000101	2098	37.51
Unigene0000102	698	66.19
Unigene0000103	5128	57.53
Unigene0000104	6098	47.92
Unigene0000105	530	74.15
Unigene0000106	1673	43.99
Unigene0000107	2579	61.42
Unigene0000108	619	62.36
Unigene0000109	1317	60.36
Unigene0000110	2693	45.01
Unigene0000111	492	62.60
Unigene0000112	1827	56.92
Unigene0000113	396	56.82
Unigene0000114	704	69.60
Unigene0000115	488	41.19
Unigene0000116	941	52.18
Unigene0000117	4254	48.82
Unigene0000118	1766	46.21
Unigene0000119	725	33.66
Unigene0000120	1386	43.72
Unigene0000121	2644	43.38
Unigene0000122	1297	58.21
Unigene0000123	1253	38.15
Unigene0000124	910	42.09
Unigene0000125	3415	42.66
Unigene0000126	2809	48.10
Unigene0000127	621	64.41
Unigene0000128	1054	53.70
Unigene0000129	1519	59.12
Unigene0000130	4981	47.46
Unigene0000131	6266	42.29
Unigene0000132	705	45.11
Unigene0000133	947	43.19
Unigene0000134	2432	44.61
Unigene0000135	906	45.58
Unigene0000136	1964	57.43
Unigene0000137	1555	47.59
Unigene0000138	1135	53.83
Unigene0000139	1140	35.70
Unigene0000140	272	29.78
Unigene0000141	1294	32.38
Unigene0000142	1236	35.84
Unigene0000143	2760	42.43
Unigene0000144	994	36.12
Unigene0000145	4270	44.29
Unigene0000146	650	46.15
Unigene0000147	2343	60.99
Unigene0000148	1351	48.85
Unigene0000149	3491	38.38
Unigene0000150	733	52.11
Unigene0000151	5673	55.12
Unigene0000152	3594	36.76
Unigene0000153	1011	47.08
Unigene0000154	3682	43.40
Unigene0000155	1841	44.38
Unigene0000156	3370	41.31
Unigene0000157	792	39.14
Unigene0000158	3585	38.94
Unigene0000159	932	52.25
Unigene0000160	1357	33.90
Unigene0000161	3753	43.41
Unigene0000162	566	53.36
Unigene0000163	2171	45.00
Unigene0000164	501	60.08
Unigene0000165	1228	54.40
Unigene0000166	1969	39.26
Unigene0000167	4224	42.57
Unigene0000168	3634	49.01
Unigene0000169	521	51.44
Unigene0000170	1047	46.61
Unigene0000171	424	49.53
Unigene0000172	1087	56.30
Unigene0000173	3895	50.68
Unigene0000174	1949	40.02
Unigene0000175	794	37.66
Unigene0000176	596	44.13
Unigene0000177	853	46.89
Unigene0000178	1664	71.81
Unigene0000179	1334	67.17
Unigene0000180	899	61.51
Unigene0000181	612	39.05
Unigene0000182	952	52.31
Unigene0000183	2825	54.12
Unigene0000184	1329	53.05
Unigene0000185	1155	48.40
Unigene0000186	669	51.57
Unigene0000187	597	56.95
Unigene0000188	591	54.82
Unigene0000189	1558	56.35
Unigene0000190	1768	71.61
Unigene0000191	1648	37.56
Unigene0000192	3781	41.71
Unigene0000193	7325	46.17
Unigene0000194	1702	65.04
Unigene0000195	974	43.94
Unigene0000196	740	39.86
Unigene0000197	1027	69.04
Unigene0000198	4368	35.51
Unigene0000199	853	30.13
Unigene0000200	3881	40.92
Unigene0000201	2266	42.28
Unigene0000202	843	54.69
Unigene0000203	632	44.94
Unigene0000204	3249	49.22
Unigene0000205	1082	39.56
Unigene0000206	2982	40.54
Unigene0000207	474	31.22
Unigene0000208	4602	44.70
Unigene0000209	660	69.24
Unigene0000210	1405	57.44
Unigene0000211	6328	51.11
Unigene0000212	834	60.43
Unigene0000213	2437	58.31
Unigene0000214	911	58.29
Unigene0000215	454	51.32
Unigene0000216	2225	54.43
Unigene0000217	2203	46.98
Unigene0000218	1614	60.78
Unigene0000219	2535	39.29
Unigene0000220	428	40.42
Unigene0000221	1592	60.18
Unigene0000222	1130	34.25
Unigene0000223	664	48.34
Unigene0000224	683	62.37
Unigene0000225	1623	56.56
Unigene0000226	1434	54.67
Unigene0000227	643	55.21
Unigene0000228	2578	48.53
Unigene0000229	3104	46.71
Unigene0000230	1938	33.90
Unigene0000231	900	40.22
Unigene0000232	717	57.18
Unigene0000233	981	44.75
Unigene0000234	2388	44.22
Unigene0000235	477	51.78
Unigene0000236	671	45.75
Unigene0000237	2627	49.56
Unigene0000238	1099	45.04
Unigene0000239	469	43.07
Unigene0000240	4773	50.85
Unigene0000241	845	53.25
Unigene0000242	2933	45.14
Unigene0000243	419	38.42
Unigene0000244	822	45.38
Unigene0000245	3481	38.47
Unigene0000246	1889	56.96
Unigene0000247	1609	67.56
Unigene0000248	1198	61.94
Unigene0000249	1286	43.16
Unigene0000250	829	38.48
Unigene0000251	1261	55.51
Unigene0000252	8821	42.15
Unigene0000253	2147	36.10
Unigene0000254	2555	44.03
Unigene0000255	3408	41.87
Unigene0000256	3254	57.53
Unigene0000257	1935	44.86
Unigene0000258	727	48.56
Unigene0000259	1973	60.01
Unigene0000260	431	29.93
Unigene0000261	1504	42.75
Unigene0000262	656	57.62
Unigene0000263	591	56.85
Unigene0000264	857	56.36
Unigene0000265	1029	49.08
Unigene0000266	585	55.73
Unigene0000267	3185	44.33
Unigene0000268	4829	38.89
Unigene0000269	2403	50.81
Unigene0000270	3724	43.37
Unigene0000271	4972	45.92
Unigene0000272	1931	67.32
Unigene0000273	2168	38.24
Unigene0000274	4003	40.87
Unigene0000275	5155	49.47
Unigene0000276	1334	55.40
Unigene0000277	1801	36.31
Unigene0000278	1220	36.15
Unigene0000279	1380	43.04
Unigene0000280	1123	55.21
Unigene0000281	3804	53.44
Unigene0000282	918	60.57
Unigene0000283	839	62.57
Unigene0000284	430	67.21
Unigene0000285	368	69.29
Unigene0000286	751	69.37
Unigene0000287	1042	68.62
Unigene0000288	514	62.45
Unigene0000289	943	63.94
Unigene0000290	582	49.14
Unigene0000291	1541	43.28
Unigene0000292	897	40.80
Unigene0000293	683	56.81
Unigene0000294	2319	41.10
Unigene0000295	3853	41.94
Unigene0000296	1138	45.61
Unigene0000297	2770	38.19
Unigene0000298	1365	45.49
Unigene0000299	644	35.87
Unigene0000300	809	46.72
Unigene0000301	2676	55.53
Unigene0000302	3859	46.02
Unigene0000303	4097	51.11
Unigene0000304	1873	63.91
Unigene0000305	2045	47.53
Unigene0000306	779	60.85
Unigene0000307	2156	44.06
Unigene0000308	1768	62.78
Unigene0000309	1322	48.03
Unigene0000310	631	35.02
Unigene0000311	2316	37.91
Unigene0000312	1084	38.38
Unigene0000313	5099	45.99
Unigene0000314	1051	47.76
Unigene0000315	1421	59.61
Unigene0000316	1306	42.19
Unigene0000317	1273	38.96
Unigene0000318	4057	64.78
Unigene0000319	1551	67.12
Unigene0000320	3790	43.67
Unigene0000321	3152	51.11
Unigene0000322	1855	53.85
Unigene0000323	592	39.86
Unigene0000324	3232	48.64
Unigene0000325	1269	49.80
Unigene0000326	1801	39.87
Unigene0000327	1449	47.00
Unigene0000328	2941	44.13
Unigene0000329	692	43.21
Unigene0000330	624	66.19
Unigene0000331	2708	46.34
Unigene0000332	736	42.12
Unigene0000333	1438	43.39
Unigene0000334	931	65.09
Unigene0000335	3019	51.31
Unigene0000336	905	36.46
Unigene0000337	372	53.76
Unigene0000338	586	45.05
Unigene0000339	1470	37.69
Unigene0000340	907	53.80
Unigene0000341	504	56.75
Unigene0000342	836	51.44
Unigene0000343	1087	60.07
Unigene0000344	958	37.27
Unigene0000345	656	43.14
Unigene0000346	1614	50.25
Unigene0000347	840	42.14
Unigene0000348	2265	40.79
Unigene0000349	493	41.99
Unigene0000350	1174	47.02
Unigene0000351	2097	58.99
Unigene0000352	607	58.15
Unigene0000353	1439	65.53
Unigene0000354	370	64.32
Unigene0000355	774	67.70
Unigene0000356	3103	49.82
Unigene0000357	449	58.35
Unigene0000359	2670	54.68
Unigene0000360	2986	55.93
Unigene0000361	3648	46.88
Unigene0000362	1423	46.10
Unigene0000363	1205	43.82
Unigene0000364	4264	60.06
Unigene0000365	1294	56.88
Unigene0000366	678	56.78
Unigene0000367	784	54.59
Unigene0000368	3881	43.31
Unigene0000369	805	45.22
Unigene0000370	1902	48.48
Unigene0000371	1548	45.41
Unigene0000372	1006	41.35
Unigene0000373	698	49.14
Unigene0000374	684	34.50
Unigene0000375	4786	44.50
Unigene0000376	3304	41.37
Unigene0000377	676	48.52
Unigene0000378	948	40.30
Unigene0000379	2095	46.92
Unigene0000380	1886	44.75
Unigene0000381	979	40.76
Unigene0000382	7156	45.19
Unigene0000383	1672	40.19
Unigene0000384	11845	42.71
Unigene0000385	1864	40.72
Unigene0000386	1133	42.81
Unigene0000387	770	49.61
Unigene0000388	1573	32.10
Unigene0000389	2294	44.33
Unigene0000390	983	44.25
Unigene0000391	385	39.74
Unigene0000392	1677	39.00
Unigene0000393	885	42.82
Unigene0000394	711	43.46
Unigene0000395	1733	42.01
Unigene0000396	4646	36.81
Unigene0000397	2121	39.13
Unigene0000398	1487	38.06
Unigene0000399	1464	45.01
Unigene0000400	1620	50.99
Unigene0000401	2254	37.36
Unigene0000402	3774	38.45
Unigene0000403	4921	39.61
Unigene0000404	1848	41.13
Unigene0000405	1826	45.62
Unigene0000406	1234	55.27
Unigene0000407	2559	42.79
Unigene0000408	1769	52.74
Unigene0000409	2951	36.16
Unigene0000410	1200	56.42
Unigene0000411	775	35.87
Unigene0000412	3051	37.79
Unigene0000413	2657	49.91
Unigene0000414	3387	52.85
Unigene0000415	1950	46.62
Unigene0000416	529	43.86
Unigene0000417	1317	62.34
Unigene0000418	1213	55.89
Unigene0000419	4973	48.36
Unigene0000420	1079	55.51
Unigene0000421	6302	42.73
Unigene0000422	512	38.67
Unigene0000423	3572	37.12
Unigene0000424	2788	41.68
Unigene0000425	2520	47.82
Unigene0000426	526	52.85
Unigene0000427	761	52.83
Unigene0000428	3697	49.20
Unigene0000429	2382	51.09
Unigene0000430	611	59.57
Unigene0000431	1057	61.31
Unigene0000432	2670	60.07
Unigene0000433	542	48.89
Unigene0000434	4383	39.38
Unigene0000435	2946	60.66
Unigene0000436	776	34.92
Unigene0000437	2176	47.20
Unigene0000438	1040	34.90
Unigene0000439	8247	41.70
Unigene0000440	872	68.46
Unigene0000441	4470	41.28
Unigene0000442	1514	43.79
Unigene0000443	660	50.45
Unigene0000444	539	58.07
Unigene0000445	4562	44.32
Unigene0000446	5286	42.92
Unigene0000447	1985	55.87
Unigene0000448	600	44.33
Unigene0000449	3385	53.53
Unigene0000450	373	54.16
Unigene0000451	1570	40.57
Unigene0000452	4429	45.81
Unigene0000453	1596	49.62
Unigene0000454	1463	41.15
Unigene0000455	671	40.54
Unigene0000456	1529	59.25
Unigene0000457	1654	45.59
Unigene0000458	1556	45.24
Unigene0000459	1726	55.04
Unigene0000460	924	54.11
Unigene0000461	729	48.56
Unigene0000462	1991	50.78
Unigene0000463	1150	39.13
Unigene0000464	3758	47.15
Unigene0000465	650	68.62
Unigene0000466	5088	40.82
Unigene0000467	892	75.45
Unigene0000468	753	38.65
Unigene0000469	3149	36.20
Unigene0000470	1064	41.07
Unigene0000471	899	42.83
Unigene0000472	1003	53.44
Unigene0000473	3820	42.28
Unigene0000474	2114	49.10
Unigene0000475	6948	47.29
Unigene0000476	460	53.91
Unigene0000477	1757	47.52
Unigene0000478	6569	40.42
Unigene0000479	863	41.02
Unigene0000480	1808	48.29
Unigene0000481	6189	59.35
Unigene0000482	463	36.50
Unigene0000483	1093	64.96
Unigene0000484	1095	37.17
Unigene0000485	1521	51.35
Unigene0000486	1289	43.44
Unigene0000487	3326	41.58
Unigene0000488	1280	46.17
Unigene0000489	1447	41.88
Unigene0000490	1649	63.67
Unigene0000491	1437	57.76
Unigene0000492	672	63.84
Unigene0000493	626	56.55
Unigene0000494	3006	46.67
Unigene0000495	1463	66.51
Unigene0000496	425	60.47
Unigene0000497	2159	66.93
Unigene0000498	2402	63.61
Unigene0000499	861	52.96
Unigene0000500	893	53.19
Unigene0000501	543	61.14
Unigene0000502	1151	65.77
Unigene0000503	434	74.65
Unigene0000504	1866	62.54
Unigene0000505	2013	48.48
Unigene0000506	723	53.53
Unigene0000507	896	35.16
Unigene0000508	3700	46.08
Unigene0000509	2259	42.45
Unigene0000510	6047	61.68
Unigene0000511	547	54.11
Unigene0000512	1491	42.52
Unigene0000513	929	40.47
Unigene0000514	514	33.85
Unigene0000515	1502	58.79
Unigene0000516	3372	47.30
Unigene0000517	3469	49.67
Unigene0000518	1183	48.52
Unigene0000519	515	45.63
Unigene0000520	1553	34.26
Unigene0000521	619	60.10
Unigene0000522	5335	38.22
Unigene0000523	1951	42.80
Unigene0000524	876	38.01
Unigene0000525	948	33.54
Unigene0000526	1781	48.57
Unigene0000527	596	61.07
Unigene0000528	1214	57.74
Unigene0000529	954	45.60
Unigene0000530	2314	38.85
Unigene0000531	1500	45.87
Unigene0000532	3340	50.84
Unigene0000533	1225	43.27
Unigene0000534	3902	43.05
Unigene0000535	1172	54.61
Unigene0000536	718	38.30
Unigene0000537	2070	65.65
Unigene0000538	2403	40.45
Unigene0000539	3104	69.97
Unigene0000540	2887	45.20
Unigene0000541	5808	43.78
Unigene0000542	3474	35.61
Unigene0000543	3142	44.14
Unigene0000544	2853	56.89
Unigene0000545	813	58.30
Unigene0000546	1421	53.13
Unigene0000547	1610	36.02
Unigene0000548	4492	50.20
Unigene0000549	439	42.82
Unigene0000550	2670	44.19
Unigene0000551	1634	47.25
Unigene0000552	5893	47.75
Unigene0000553	3917	44.29
Unigene0000554	5557	57.80
Unigene0000555	2304	50.26
Unigene0000556	1755	35.61
Unigene0000557	772	64.90
Unigene0000558	1433	48.71
Unigene0000559	1296	60.57
Unigene0000560	3947	43.43
Unigene0000561	1483	49.43
Unigene0000562	2093	54.52
Unigene0000563	561	44.74
Unigene0000564	1244	57.64
Unigene0000565	1625	67.38
Unigene0000566	2159	45.35
Unigene0000567	2558	43.75
Unigene0000568	875	38.51
Unigene0000569	888	37.05
Unigene0000570	2418	65.76
Unigene0000571	3245	40.89
Unigene0000572	3893	42.28
Unigene0000573	3106	42.69
Unigene0000574	652	55.67
Unigene0000575	2187	38.45
Unigene0000576	1090	54.04
Unigene0000577	3630	43.28
Unigene0000578	665	40.30
Unigene0000579	1516	64.18
Unigene0000580	411	69.83
Unigene0000581	1348	56.08
Unigene0000582	844	54.62
Unigene0000583	2918	44.59
Unigene0000584	2542	39.65
Unigene0000585	4603	46.97
Unigene0000586	4392	41.73
Unigene0000587	12177	51.10
Unigene0000588	1202	55.41
Unigene0000589	1883	52.36
Unigene0000590	1267	46.41
Unigene0000591	3295	49.50
Unigene0000592	995	50.75
Unigene0000593	2347	57.39
Unigene0000594	1494	42.50
Unigene0000595	519	40.46
Unigene0000596	3516	47.84
Unigene0000597	1730	41.04
Unigene0000598	2387	43.99
Unigene0000599	812	51.23
Unigene0000600	454	44.93
Unigene0000601	1060	64.53
Unigene0000602	1293	60.87
Unigene0000603	3186	39.23
Unigene0000604	3919	49.81
Unigene0000605	820	47.44
Unigene0000606	3125	48.06
Unigene0000607	2533	37.07
Unigene0000608	749	33.78
Unigene0000609	1742	59.76
Unigene0000610	2406	50.46
Unigene0000611	5507	49.68
Unigene0000612	3213	52.94
Unigene0000613	2229	52.80
Unigene0000614	912	38.71
Unigene0000615	4168	41.89
Unigene0000616	371	58.76
Unigene0000617	9014	47.38
Unigene0000618	5875	55.51
Unigene0000619	4413	43.73
Unigene0000620	2282	53.86
Unigene0000621	1491	36.15
Unigene0000622	1658	67.85
Unigene0000623	1182	57.45
Unigene0000624	1147	40.80
Unigene0000625	6223	37.43
Unigene0000626	387	40.57
Unigene0000627	1572	36.01
Unigene0000628	2823	59.72
Unigene0000629	2198	53.46
Unigene0000630	686	63.41
Unigene0000631	643	60.65
Unigene0000632	877	57.58
Unigene0000633	1567	51.63
Unigene0000634	462	59.74
Unigene0000635	3239	50.88
Unigene0000636	2602	47.54
Unigene0000637	659	46.43
Unigene0000638	1458	55.42
Unigene0000639	1948	43.84
Unigene0000640	1378	42.45
Unigene0000641	5214	48.12
Unigene0000642	1595	41.44
Unigene0000643	653	56.36
Unigene0000644	1401	41.40
Unigene0000645	3129	40.52
Unigene0000646	862	38.52
Unigene0000647	3519	43.34
Unigene0000648	1773	57.25
Unigene0000649	1044	40.04
Unigene0000650	1025	44.10
Unigene0000651	4171	42.10
Unigene0000652	2471	52.21
Unigene0000653	757	51.65
Unigene0000654	783	50.83
Unigene0000655	2069	36.25
Unigene0000656	1365	63.74
Unigene0000657	2861	38.41
Unigene0000658	2538	39.24
Unigene0000659	2206	42.79
Unigene0000660	821	45.92
Unigene0000661	1069	33.58
Unigene0000662	1346	44.80
Unigene0000663	1439	64.00
Unigene0000664	2310	41.60
Unigene0000665	3324	43.20
Unigene0000666	740	52.03
Unigene0000667	1881	41.79
Unigene0000668	1040	44.13
Unigene0000669	1827	65.24
Unigene0000670	752	38.70
Unigene0000671	1644	65.88
Unigene0000672	831	56.68
Unigene0000673	903	68.99
Unigene0000674	4486	47.68
Unigene0000675	1037	33.94
Unigene0000676	2056	58.22
Unigene0000677	3328	47.51
Unigene0000678	2801	64.08
Unigene0000679	1913	58.23
Unigene0000680	3201	40.55
Unigene0000681	2259	50.15
Unigene0000682	4242	44.08
Unigene0000683	3490	51.69
Unigene0000684	1237	54.65
Unigene0000685	646	52.79
Unigene0000686	998	61.32
Unigene0000687	1123	57.44
Unigene0000688	910	40.44
Unigene0000689	801	57.05
Unigene0000690	1754	48.35
Unigene0000691	646	42.41
Unigene0000692	404	57.92
Unigene0000693	4893	56.14
Unigene0000694	342	35.09
Unigene0000695	621	49.92
Unigene0000696	639	53.68
Unigene0000697	2802	47.89
Unigene0000698	6295	38.92
Unigene0000699	1598	37.05
Unigene0000700	639	40.06
Unigene0000701	1939	44.20
Unigene0000702	3440	44.51
Unigene0000703	879	39.59
Unigene0000704	1933	37.04
Unigene0000705	674	62.46
Unigene0000706	2600	40.77
Unigene0000707	1734	57.61
Unigene0000708	2400	48.75
Unigene0000709	793	47.04
Unigene0000710	7387	47.94
Unigene0000711	1342	42.85
Unigene0000712	707	49.65
Unigene0000713	522	41.00
Unigene0000714	1067	41.33
Unigene0000715	605	44.79
Unigene0000716	1015	37.93
Unigene0000717	2386	47.99
Unigene0000718	411	38.69
Unigene0000719	525	66.29
Unigene0000720	534	58.05
Unigene0000721	636	57.23
Unigene0000722	891	43.10
Unigene0000723	1661	62.85
Unigene0000724	2651	63.11
Unigene0000725	2390	61.46
Unigene0000726	1739	46.69
Unigene0000727	3668	45.86
Unigene0000728	918	50.11
Unigene0000729	652	39.88
Unigene0000730	1205	53.03
Unigene0000731	6396	49.64
Unigene0000732	628	59.24
Unigene0000733	614	63.52
Unigene0000734	5040	40.32
Unigene0000735	780	58.46
Unigene0000736	4950	38.93
Unigene0000737	967	38.99
Unigene0000738	633	53.71
Unigene0000739	3088	28.17
Unigene0000740	11266	41.12
Unigene0000741	2944	37.40
Unigene0000742	870	53.22
Unigene0000743	2575	37.63
Unigene0000744	1143	69.90
Unigene0000745	404	66.83
Unigene0000746	926	61.45
Unigene0000747	5194	45.57
Unigene0000748	2335	41.16
Unigene0000749	5134	41.82
Unigene0000750	1180	61.86
Unigene0000751	2170	65.48
Unigene0000752	5390	41.93
Unigene0000753	10157	42.99
Unigene0000754	2571	41.31
Unigene0000755	1003	39.88
Unigene0000756	3616	49.75
Unigene0000757	572	66.43
Unigene0000758	2648	49.58
Unigene0000759	5369	42.62
Unigene0000760	1789	59.47
Unigene0000761	641	35.88
Unigene0000762	1542	50.91
Unigene0000763	1116	42.11
Unigene0000764	473	45.45
Unigene0000765	4141	53.59
Unigene0000766	1068	46.91
Unigene0000767	2813	53.32
Unigene0000768	1231	62.47
Unigene0000769	526	43.54
Unigene0000770	598	32.44
Unigene0000771	1313	55.29
Unigene0000772	571	53.59
Unigene0000773	3297	39.31
Unigene0000774	1931	57.64
Unigene0000775	954	38.68
Unigene0000776	2573	57.13
Unigene0000777	1159	64.37
Unigene0000778	660	65.45
Unigene0000779	3689	61.02
Unigene0000780	451	56.98
Unigene0000781	536	57.84
Unigene0000782	1531	64.27
Unigene0000783	1159	51.34
Unigene0000784	879	63.14
Unigene0000785	2210	52.49
Unigene0000786	929	65.88
Unigene0000787	365	52.33
Unigene0000788	756	63.62
Unigene0000789	641	66.46
Unigene0000790	1712	36.04
Unigene0000791	2909	62.29
Unigene0000792	971	52.94
Unigene0000793	985	54.21
Unigene0000794	2293	51.85
Unigene0000795	1170	36.50
Unigene0000796	2787	49.30
Unigene0000797	3163	39.84
Unigene0000798	710	43.80
Unigene0000799	546	43.41
Unigene0000800	622	47.75
Unigene0000801	1063	44.50
Unigene0000802	3932	62.74
Unigene0000803	4502	43.05
Unigene0000804	351	45.87
Unigene0000805	2988	55.69
Unigene0000806	269	40.15
Unigene0000807	1311	49.96
Unigene0000808	480	52.08
Unigene0000809	685	69.93
Unigene0000810	604	55.13
Unigene0000811	457	69.58
Unigene0000812	8530	48.57
Unigene0000813	2151	54.11
Unigene0000814	4813	58.28
Unigene0000815	907	41.68
Unigene0000816	818	64.67
Unigene0000817	1691	48.55
Unigene0000818	526	44.68
Unigene0000819	465	57.42
Unigene0000820	518	54.44
Unigene0000821	3490	54.99
Unigene0000822	726	51.93
Unigene0000823	1541	33.94
Unigene0000824	1373	39.04
Unigene0000825	5400	43.91
Unigene0000826	835	38.44
Unigene0000827	1113	50.94
Unigene0000828	3375	58.64
Unigene0000829	2024	58.65
Unigene0000830	682	48.97
Unigene0000831	532	60.15
Unigene0000832	560	45.89
Unigene0000833	2138	48.83
Unigene0000834	2478	43.54
Unigene0000835	1862	49.57
Unigene0000836	1144	41.96
Unigene0000837	6105	45.68
Unigene0000838	1478	44.72
Unigene0000839	1987	59.54
Unigene0000840	656	50.30
Unigene0000841	969	55.83
Unigene0000842	1979	45.28
Unigene0000843	1374	62.52
Unigene0000844	5391	59.30
Unigene0000845	687	50.07
Unigene0000846	736	62.23
Unigene0000847	282	64.89
Unigene0000848	877	46.18
Unigene0000849	3651	42.15
Unigene0000850	5797	59.13
Unigene0000851	802	55.99
Unigene0000852	4490	62.14
Unigene0000853	517	45.45
Unigene0000854	1075	44.00
Unigene0000855	975	60.00
Unigene0000856	658	43.01
Unigene0000857	845	53.14
Unigene0000858	3555	43.94
Unigene0000859	3722	43.61
Unigene0000860	9791	50.47
Unigene0000861	712	50.28
Unigene0000862	655	64.12
Unigene0000863	927	61.49
Unigene0000864	716	48.74
Unigene0000865	975	41.23
Unigene0000866	1143	59.76
Unigene0000867	628	63.22
Unigene0000868	1765	55.86
Unigene0000869	364	57.42
Unigene0000870	1506	33.00
Unigene0000871	2600	39.54
Unigene0000872	341	57.77
Unigene0000873	579	69.08
Unigene0000874	960	66.77
Unigene0000875	2928	45.22
Unigene0000876	655	55.11
Unigene0000877	1157	54.54
Unigene0000878	2150	43.02
Unigene0000879	1059	46.27
Unigene0000880	1548	57.56
Unigene0000881	705	62.70
Unigene0000882	2273	41.18
Unigene0000883	808	51.86
Unigene0000884	2200	43.05
Unigene0000885	517	39.26
Unigene0000886	726	37.19
Unigene0000887	3802	36.51
Unigene0000888	1218	57.14
Unigene0000889	4527	64.48
Unigene0000890	2486	61.34
Unigene0000891	599	60.43
Unigene0000892	1907	53.75
Unigene0000893	751	62.05
Unigene0000894	689	47.46
Unigene0000895	1821	54.26
Unigene0000896	1229	62.90
Unigene0000897	949	58.48
Unigene0000898	2964	59.58
Unigene0000899	685	48.61
Unigene0000900	4417	49.13
Unigene0000901	1241	46.49
Unigene0000902	392	34.18
Unigene0000903	3543	44.74
Unigene0000904	2097	56.08
Unigene0000905	611	59.90
Unigene0000906	390	29.74
Unigene0000907	2932	41.92
Unigene0000908	851	51.70
Unigene0000909	516	65.12
Unigene0000910	4463	62.85
Unigene0000911	905	60.22
Unigene0000912	535	33.08
Unigene0000913	4047	48.16
Unigene0000914	984	52.34
Unigene0000915	2090	46.79
Unigene0000916	9082	41.69
Unigene0000917	2647	46.47
Unigene0000918	749	60.08
Unigene0000919	772	61.79
Unigene0000920	1341	35.94
Unigene0000921	684	64.47
Unigene0000922	424	67.69
Unigene0000923	302	65.56
Unigene0000924	822	66.18
Unigene0000925	1284	39.02
Unigene0000926	862	54.29
Unigene0000927	4997	47.09
Unigene0000928	589	57.72
Unigene0000929	2251	54.33
Unigene0000930	2028	42.21
Unigene0000931	1258	35.93
Unigene0000932	856	58.29
Unigene0000933	444	39.41
Unigene0000934	713	52.03
Unigene0000935	562	61.39
Unigene0000936	1201	52.04
Unigene0000937	876	45.78
Unigene0000938	4009	59.24
Unigene0000939	2558	53.71
Unigene0000940	1875	62.56
Unigene0000941	2936	48.06
Unigene0000942	526	49.62
Unigene0000943	2542	42.64
Unigene0000944	4774	40.70
Unigene0000945	469	63.11
Unigene0000946	514	49.42
Unigene0000947	760	62.24
Unigene0000948	372	32.53
Unigene0000949	1870	58.82
Unigene0000950	968	40.70
Unigene0000951	2037	35.94
Unigene0000952	4326	41.84
Unigene0000953	2505	38.20
Unigene0000954	616	42.86
Unigene0000955	547	70.02
Unigene0000956	718	60.31
Unigene0000957	2204	41.79
Unigene0000958	483	43.89
Unigene0000959	1412	40.72
Unigene0000960	2427	60.57
Unigene0000961	1654	60.88
Unigene0000962	3583	51.47
Unigene0000963	3210	57.76
Unigene0000964	1009	61.05
Unigene0000965	1855	45.28
Unigene0000966	3840	46.22
Unigene0000967	3159	46.60
Unigene0000968	876	42.58
Unigene0000969	449	63.25
Unigene0000970	1234	43.03
Unigene0000971	836	41.63
Unigene0000972	408	50.25
Unigene0000973	3632	45.93
Unigene0000974	5399	57.79
Unigene0000975	2277	43.83
Unigene0000976	1441	38.51
Unigene0000977	415	60.24
Unigene0000978	840	53.10
Unigene0000979	2288	50.92
Unigene0000980	539	40.07
Unigene0000981	4631	41.72
Unigene0000982	437	41.65
Unigene0000983	2483	41.28
Unigene0000984	797	51.57
Unigene0000985	1400	49.64
Unigene0000986	1416	41.24
Unigene0000987	1150	45.83
Unigene0000988	891	53.31
Unigene0000989	786	43.38
Unigene0000990	4735	46.82
Unigene0000991	2252	63.37
Unigene0000992	461	44.25
Unigene0000993	679	72.02
Unigene0000994	1824	37.45
Unigene0000995	437	66.36
Unigene0000996	523	52.96
Unigene0000997	561	49.73
Unigene0000998	670	53.13
Unigene0000999	810	60.86
Unigene0001000	3294	54.31
Unigene0001001	2204	58.39
Unigene0001002	440	63.64
Unigene0001003	2988	47.02
Unigene0001004	2700	61.96
Unigene0001005	520	47.50
Unigene0001006	452	45.58
Unigene0001007	511	73.19
Unigene0001008	852	37.56
Unigene0001009	1523	52.20
Unigene0001010	3519	47.54
Unigene0001011	455	61.10
Unigene0001012	345	55.36
Unigene0001013	1815	42.81
Unigene0001014	3081	45.76
Unigene0001015	3684	47.34
Unigene0001016	1296	29.24
Unigene0001017	3960	42.68
Unigene0001018	3157	44.73
Unigene0001019	635	47.09
Unigene0001020	2768	65.21
Unigene0001021	530	37.55
Unigene0001022	587	27.77
Unigene0001023	744	50.40
Unigene0001024	1182	41.03
Unigene0001025	1336	42.81
Unigene0001026	3200	34.94
Unigene0001027	597	59.30
Unigene0001028	6480	42.04
Unigene0001029	327	67.89
Unigene0001030	3536	58.03
Unigene0001031	3728	56.79
Unigene0001032	683	54.32
Unigene0001033	1369	34.11
Unigene0001034	621	69.24
Unigene0001035	1525	66.16
Unigene0001036	777	62.68
Unigene0001037	516	58.14
Unigene0001038	520	52.12
Unigene0001039	1462	60.47
Unigene0001040	2480	62.50
Unigene0001041	2346	60.87
Unigene0001042	1519	53.06
Unigene0001043	3245	56.15
Unigene0001044	1371	53.03
Unigene0001045	743	66.35
Unigene0001046	2714	40.94
Unigene0001047	1375	33.96
Unigene0001048	1089	43.16
Unigene0001049	1847	43.04
Unigene0001050	1275	39.37
Unigene0001051	1693	54.87
Unigene0001052	913	38.44
Unigene0001053	3509	41.64
Unigene0001054	779	52.76
Unigene0001055	2664	44.93
Unigene0001056	1248	35.26
Unigene0001057	5844	49.02
Unigene0001058	2829	39.38
Unigene0001059	3465	40.12
Unigene0001060	5294	41.73
Unigene0001061	1737	52.50
Unigene0001062	900	39.00
Unigene0001063	464	30.60
Unigene0001064	482	34.02
Unigene0001065	558	37.99
Unigene0001066	4267	47.53
Unigene0001067	2466	47.65
Unigene0001068	477	61.64
Unigene0001069	1950	41.64
Unigene0001070	2442	43.94
Unigene0001071	3448	45.48
Unigene0001072	660	55.61
Unigene0001073	1013	61.01
Unigene0001074	510	46.27
Unigene0001075	1385	53.00
Unigene0001076	4904	52.32
Unigene0001077	370	57.84
Unigene0001078	2970	64.07
Unigene0001079	931	39.42
Unigene0001080	2355	39.24
Unigene0001081	1736	34.33
Unigene0001082	2193	36.62
Unigene0001083	5118	44.31
Unigene0001084	1250	36.64
Unigene0001085	1904	41.44
Unigene0001086	504	61.90
Unigene0001087	1043	52.54
Unigene0001088	701	60.34
Unigene0001089	894	64.54
Unigene0001090	1025	42.73
Unigene0001091	2297	45.23
Unigene0001092	446	54.71
Unigene0001093	1437	46.76
Unigene0001094	1068	66.29
Unigene0001095	2771	55.83
Unigene0001096	5395	43.76
Unigene0001097	1006	73.56
Unigene0001098	2253	48.96
Unigene0001099	2487	54.28
Unigene0001100	751	34.75
Unigene0001101	504	59.13
Unigene0001102	1142	38.70
Unigene0001103	2129	46.88
Unigene0001104	952	50.21
Unigene0001105	1576	71.45
Unigene0001106	727	54.75
Unigene0001107	1849	63.22
Unigene0001108	3521	42.94
Unigene0001109	2077	60.66
Unigene0001110	493	72.62
Unigene0001111	2112	48.77
Unigene0001112	3625	38.59
Unigene0001113	1932	54.04
Unigene0001114	3664	43.07
Unigene0001115	493	37.12
Unigene0001116	5679	42.17
Unigene0001117	641	45.09
Unigene0001118	2516	42.61
Unigene0001119	532	54.32
Unigene0001120	485	53.81
Unigene0001121	470	52.13
Unigene0001122	425	54.12
Unigene0001123	1900	59.32
Unigene0001124	1534	43.09
Unigene0001125	550	47.27
Unigene0001126	687	53.13
Unigene0001127	1539	35.28
Unigene0001128	2240	49.82
Unigene0001129	3983	43.03
Unigene0001130	507	55.23
Unigene0001131	804	51.99
Unigene0001132	6510	52.66
Unigene0001133	9690	45.14
Unigene0001134	255	69.80
Unigene0001135	4296	52.96
Unigene0001136	2100	39.76
Unigene0001137	2217	47.59
Unigene0001138	3967	40.01
Unigene0001139	3435	50.54
Unigene0001140	6152	41.08
Unigene0001141	1593	54.87
Unigene0001142	2519	43.99
Unigene0001143	7822	58.09
Unigene0001144	1642	44.76
Unigene0001145	776	57.22
Unigene0001146	3081	53.75
Unigene0001147	565	54.16
Unigene0001148	1009	41.92
Unigene0001149	1507	51.23
Unigene0001150	632	50.32
Unigene0001151	738	54.61
Unigene0001152	1389	47.88
Unigene0001153	1209	52.77
Unigene0001154	1349	48.70
Unigene0001155	1257	36.28
Unigene0001156	2191	40.53
Unigene0001157	1916	56.63
Unigene0001158	329	46.50
Unigene0001159	855	38.36
Unigene0001160	1271	53.66
Unigene0001161	1888	46.08
Unigene0001162	2493	40.83
Unigene0001163	684	44.01
Unigene0001164	1915	38.07
Unigene0001165	1482	60.73
Unigene0001166	1581	37.25
Unigene0001167	1983	42.86
Unigene0001168	501	55.49
Unigene0001169	833	53.66
Unigene0001170	1206	50.50
Unigene0001171	3621	49.16
Unigene0001172	1943	60.16
Unigene0001173	743	41.45
Unigene0001174	1772	60.16
Unigene0001175	1042	56.05
Unigene0001176	448	40.62
Unigene0001177	5195	51.59
Unigene0001178	1582	36.79
Unigene0001179	585	52.48
Unigene0001180	1431	47.38
Unigene0001181	574	61.32
Unigene0001182	860	53.49
Unigene0001183	2153	51.18
Unigene0001184	365	64.66
Unigene0001185	464	33.62
Unigene0001186	567	34.22
Unigene0001187	6790	41.94
Unigene0001188	2662	52.48
Unigene0001189	1632	33.21
Unigene0001190	626	72.04
Unigene0001191	3995	41.40
Unigene0001192	3579	47.86
Unigene0001193	547	52.47
Unigene0001194	805	41.74
Unigene0001195	2586	55.07
Unigene0001196	892	53.14
Unigene0001197	526	53.42
Unigene0001198	690	44.35
Unigene0001199	2653	54.20
Unigene0001200	768	42.58
Unigene0001201	2441	62.80
Unigene0001202	811	42.91
Unigene0001203	4865	46.13
Unigene0001204	1162	55.59
Unigene0001205	1773	50.08
Unigene0001206	2678	37.01
Unigene0001207	5982	46.29
Unigene0001208	670	44.48
Unigene0001209	1812	45.31
Unigene0001210	1707	46.22
Unigene0001211	1389	43.41
Unigene0001212	1007	43.10
Unigene0001213	547	48.26
Unigene0001214	650	66.15
Unigene0001215	6992	55.25
Unigene0001216	2233	35.24
Unigene0001217	781	47.12
Unigene0001218	704	51.99
Unigene0001219	587	43.78
Unigene0001220	816	52.70
Unigene0001221	540	60.74
Unigene0001222	628	37.58
Unigene0001223	1300	34.62
Unigene0001224	923	64.46
Unigene0001225	627	31.90
Unigene0001226	722	61.77
Unigene0001227	963	41.85
Unigene0001228	5406	51.52
Unigene0001229	5035	58.61
Unigene0001230	530	44.34
Unigene0001231	2755	62.61
Unigene0001232	6801	47.96
Unigene0001233	527	57.69
Unigene0001234	1118	62.08
Unigene0001235	351	37.89
Unigene0001236	366	60.11
Unigene0001237	627	59.33
Unigene0001238	779	56.87
Unigene0001239	3103	48.53
Unigene0001240	1222	36.99
Unigene0001241	1314	43.53
Unigene0001242	1366	54.17
Unigene0001243	607	72.82
Unigene0001244	346	57.51
Unigene0001245	503	55.67
Unigene0001246	1347	37.34
Unigene0001247	6813	56.32
Unigene0001248	870	61.15
Unigene0001249	586	38.05
Unigene0001250	850	60.59
Unigene0001251	1496	66.98
Unigene0001252	1811	40.31
Unigene0001253	4859	47.44
Unigene0001254	1089	64.10
Unigene0001255	1530	45.49
Unigene0001256	376	47.07
Unigene0001257	1404	39.03
Unigene0001258	1247	56.21
Unigene0001259	687	59.53
Unigene0001260	1912	49.63
Unigene0001261	1130	60.09
Unigene0001262	1137	57.61
Unigene0001263	461	51.41
Unigene0001264	4251	41.61
Unigene0001265	1070	41.40
Unigene0001266	1324	54.46
Unigene0001267	826	52.78
Unigene0001268	1504	33.44
Unigene0001269	1250	35.36
Unigene0001270	3616	41.90
Unigene0001271	2100	48.29
Unigene0001272	2194	38.70
Unigene0001273	894	53.36
Unigene0001274	818	50.86
Unigene0001275	3713	42.31
Unigene0001276	902	58.76
Unigene0001277	3294	49.79
Unigene0001278	2681	48.45
Unigene0001279	2437	52.97
Unigene0001280	8465	43.76
Unigene0001281	485	74.23
Unigene0001282	3565	40.50
Unigene0001283	2064	53.78
Unigene0001284	3879	48.75
Unigene0001285	1783	50.59
Unigene0001286	509	43.42
Unigene0001287	1914	58.99
Unigene0001288	520	55.58
Unigene0001289	688	49.71
Unigene0001290	4114	44.04
Unigene0001291	646	42.41
Unigene0001292	2708	44.13
Unigene0001293	2273	56.31
Unigene0001294	2812	57.08
Unigene0001295	801	53.06
Unigene0001296	912	45.94
Unigene0001297	1575	63.43
Unigene0001298	666	54.35
Unigene0001299	519	61.85
Unigene0001300	706	50.71
Unigene0001301	1086	38.77
Unigene0001302	1655	32.15
Unigene0001303	492	33.94
Unigene0001304	3472	40.67
Unigene0001305	2312	42.60
Unigene0001306	3325	51.55
Unigene0001307	963	46.31
Unigene0001308	1459	34.89
Unigene0001309	887	36.98
Unigene0001310	581	37.52
Unigene0001311	811	47.23
Unigene0001312	1138	49.21
Unigene0001313	1094	56.40
Unigene0001314	357	71.15
Unigene0001315	628	55.57
Unigene0001316	5423	44.64
Unigene0001317	700	63.71
Unigene0001318	692	63.73
Unigene0001319	762	53.02
Unigene0001320	1261	38.07
Unigene0001321	727	42.64
Unigene0001322	3391	49.25
Unigene0001323	1927	61.44
Unigene0001324	1022	52.94
Unigene0001325	2304	42.97
Unigene0001326	3223	61.25
Unigene0001327	3434	58.24
Unigene0001328	2661	60.99
Unigene0001329	1353	34.52
Unigene0001330	370	45.41
Unigene0001331	495	36.57
Unigene0001332	3171	52.85
Unigene0001333	1760	50.06
Unigene0001334	889	58.38
Unigene0001335	518	59.85
Unigene0001336	3974	46.00
Unigene0001337	711	59.07
Unigene0001338	655	67.18
Unigene0001339	1512	32.41
Unigene0001340	511	58.12
Unigene0001341	784	55.23
Unigene0001342	6799	51.46
Unigene0001343	2509	44.60
Unigene0001344	2173	50.07
Unigene0001345	1914	56.06
Unigene0001346	444	54.95
Unigene0001347	1175	57.45
Unigene0001348	2473	47.43
Unigene0001349	3049	45.92
Unigene0001350	620	54.35
Unigene0001351	2427	50.97
Unigene0001352	542	45.94
Unigene0001353	3941	58.36
Unigene0001354	782	43.61
Unigene0001355	568	36.80
Unigene0001356	708	36.30
Unigene0001357	433	62.59
Unigene0001358	829	39.20
Unigene0001359	380	41.58
Unigene0001360	3349	55.75
Unigene0001361	473	64.06
Unigene0001362	6723	44.91
Unigene0001363	4209	46.52
Unigene0001364	3431	40.37
Unigene0001365	1288	37.89
Unigene0001366	3160	47.82
Unigene0001367	837	56.15
Unigene0001368	1178	35.06
Unigene0001369	811	58.32
Unigene0001370	4736	48.73
Unigene0001371	1565	65.43
Unigene0001372	3353	47.30
Unigene0001373	430	70.93
Unigene0001374	3162	52.85
Unigene0001375	1718	39.81
Unigene0001376	2487	45.92
Unigene0001377	666	61.11
Unigene0001378	6298	52.59
Unigene0001379	6609	43.44
Unigene0001380	4051	42.29
Unigene0001381	1235	49.23
Unigene0001382	835	57.13
Unigene0001383	1369	56.68
Unigene0001384	1084	37.18
Unigene0001385	655	67.33
Unigene0001386	427	71.43
Unigene0001387	3345	40.81
Unigene0001388	553	74.68
Unigene0001389	1904	37.76
Unigene0001390	1782	50.39
Unigene0001391	6454	58.04
Unigene0001392	4837	42.92
Unigene0001393	1945	53.42
Unigene0001394	646	67.03
Unigene0001395	472	69.07
Unigene0001396	3609	43.45
Unigene0001397	4801	44.53
Unigene0001398	1201	43.55
Unigene0001399	921	44.95
Unigene0001400	1331	55.07
Unigene0001401	525	57.71
Unigene0001402	4806	49.50
Unigene0001403	1226	37.44
Unigene0001404	467	48.39
Unigene0001405	3952	41.14
Unigene0001406	904	48.78
Unigene0001407	1964	52.55
Unigene0001408	780	45.90
Unigene0001409	2148	54.14
Unigene0001410	1234	57.21
Unigene0001411	1369	59.53
Unigene0001412	483	67.91
Unigene0001413	1929	58.53
Unigene0001414	471	40.34
Unigene0001415	2724	35.79
Unigene0001416	780	57.95
Unigene0001417	8750	41.35
Unigene0001418	1928	44.50
Unigene0001419	1724	60.38
Unigene0001420	5722	43.52
Unigene0001421	1038	43.16
Unigene0001422	2353	50.62
Unigene0001423	974	39.63
Unigene0001424	622	39.07
Unigene0001425	409	62.35
Unigene0001426	481	44.49
Unigene0001427	860	46.74
Unigene0001428	387	53.23
Unigene0001429	647	71.72
Unigene0001430	2022	37.39
Unigene0001431	1348	51.63
Unigene0001432	2684	49.52
Unigene0001433	762	58.66
Unigene0001434	712	66.71
Unigene0001435	480	40.00
Unigene0001436	3083	35.55
Unigene0001437	1855	37.79
Unigene0001438	797	44.54
Unigene0001439	599	62.10
Unigene0001440	513	41.91
Unigene0001441	3815	38.74
Unigene0001442	478	44.56
Unigene0001443	5929	44.71
Unigene0001444	424	34.43
Unigene0001445	605	48.76
Unigene0001446	3764	41.55
Unigene0001447	1009	50.25
Unigene0001448	3137	36.15
Unigene0001449	1211	58.05
Unigene0001450	2958	50.03
Unigene0001451	1843	64.35
Unigene0001452	884	60.29
Unigene0001453	936	54.59
Unigene0001454	2973	39.02
Unigene0001455	1789	57.46
Unigene0001456	569	35.33
Unigene0001457	732	46.72
Unigene0001458	1736	37.90
Unigene0001459	2544	59.98
Unigene0001460	561	64.53
Unigene0001461	2038	48.43
Unigene0001462	820	63.78
Unigene0001463	563	60.57
Unigene0001464	2444	50.16
Unigene0001465	3099	38.27
Unigene0001466	1275	52.08
Unigene0001467	2338	40.76
Unigene0001468	2607	44.38
Unigene0001469	3940	43.98
Unigene0001470	1455	49.21
Unigene0001471	1892	41.75
Unigene0001472	2464	42.57
Unigene0001473	471	39.92
Unigene0001474	1688	44.31
Unigene0001475	755	38.68
Unigene0001476	1323	39.30
Unigene0001477	4364	40.86
Unigene0001478	2202	35.83
Unigene0001479	759	65.48
Unigene0001480	3601	44.60
Unigene0001481	5573	60.24
Unigene0001482	2880	43.92
Unigene0001483	577	39.69
Unigene0001484	5154	52.27
Unigene0001485	1529	54.15
Unigene0001486	2110	44.55
Unigene0001487	1682	41.62
Unigene0001488	2306	57.46
Unigene0001489	1437	52.40
Unigene0001490	770	36.23
Unigene0001491	2562	55.46
Unigene0001492	1309	52.41
Unigene0001493	1494	60.64
Unigene0001494	608	60.69
Unigene0001495	679	59.35
Unigene0001496	688	54.94
Unigene0001497	1039	64.68
Unigene0001498	2006	46.76
Unigene0001499	4098	39.53
Unigene0001500	1508	64.59
Unigene0001501	1063	48.92
Unigene0001502	4864	44.47
Unigene0001503	2661	52.42
Unigene0001504	558	53.94
Unigene0001505	1234	43.11
Unigene0001506	3321	37.10
Unigene0001507	725	65.93
Unigene0001508	1761	37.54
Unigene0001509	2506	52.39
Unigene0001510	3609	41.87
Unigene0001511	751	53.00
Unigene0001512	1221	54.30
Unigene0001513	1071	50.79
Unigene0001514	387	54.52
Unigene0001515	5982	57.22
Unigene0001516	1641	53.14
Unigene0001517	4734	42.35
Unigene0001518	1251	52.68
Unigene0001519	2794	53.97
Unigene0001520	4536	47.46
Unigene0001521	5368	43.83
Unigene0001522	2962	50.54
Unigene0001523	1014	72.88
Unigene0001524	2090	57.08
Unigene0001525	4715	36.10
Unigene0001526	3265	46.28
Unigene0001527	694	47.98
Unigene0001528	942	59.45
Unigene0001529	968	57.54
Unigene0001530	2853	57.55
Unigene0001531	2746	58.34
Unigene0001532	1856	41.97
Unigene0001533	1270	31.89
Unigene0001534	787	66.07
Unigene0001535	1596	46.74
Unigene0001536	1075	51.26
Unigene0001537	2867	48.55
Unigene0001538	1654	41.96
Unigene0001539	1613	63.98
Unigene0001540	5453	44.98
Unigene0001541	2483	60.09
Unigene0001542	4825	46.07
Unigene0001543	4622	43.53
Unigene0001544	3688	39.78
Unigene0001545	3037	56.40
Unigene0001546	665	37.59
Unigene0001547	1158	59.50
Unigene0001548	604	59.93
Unigene0001549	2995	41.80
Unigene0001550	3234	42.55
Unigene0001551	3797	42.59
Unigene0001552	2817	44.94
Unigene0001553	783	35.89
Unigene0001554	1506	39.91
Unigene0001555	1135	40.53
Unigene0001556	5521	40.70
Unigene0001557	3622	42.27
Unigene0001558	3353	41.34
Unigene0001559	828	57.85
Unigene0001560	3501	52.16
Unigene0001561	2047	52.13
Unigene0001562	682	54.25
Unigene0001563	1663	52.74
Unigene0001564	888	60.47
Unigene0001565	3704	44.38
Unigene0001566	2098	56.53
Unigene0001567	3587	64.09
Unigene0001568	4301	63.59
Unigene0001569	819	61.90
Unigene0001570	3846	37.31
Unigene0001571	337	40.65
Unigene0001572	2305	51.76
Unigene0001573	1136	53.26
Unigene0001574	1445	36.61
Unigene0001575	4897	41.07
Unigene0001576	2669	37.95
Unigene0001577	489	67.48
Unigene0001578	4278	56.71
Unigene0001579	782	46.16
Unigene0001580	721	47.99
Unigene0001581	4150	50.00
Unigene0001582	1285	34.40
Unigene0001583	728	63.05
Unigene0001584	1824	31.47
Unigene0001585	290	32.07
Unigene0001586	4427	43.23
Unigene0001587	913	56.96
Unigene0001588	391	29.67
Unigene0001589	2826	35.39
Unigene0001590	1099	54.78
Unigene0001591	595	42.18
Unigene0001592	3906	45.19
Unigene0001593	1717	42.46
Unigene0001594	2652	40.12
Unigene0001595	3245	63.24
Unigene0001596	1006	47.32
Unigene0001597	1074	48.14
Unigene0001598	2527	53.38
Unigene0001599	2292	61.26
Unigene0001600	3253	41.19
Unigene0001601	495	61.01
Unigene0001602	1118	57.87
Unigene0001603	872	49.77
Unigene0001604	1866	61.90
Unigene0001605	1588	49.94
Unigene0001606	683	51.54
Unigene0001607	4798	59.86
Unigene0001608	2044	43.74
Unigene0001609	5695	45.06
Unigene0001610	2193	46.01
Unigene0001611	1071	63.03
Unigene0001612	882	61.34
Unigene0001613	793	54.10
Unigene0001614	2299	49.15
Unigene0001615	540	43.33
Unigene0001616	1886	55.41
Unigene0001617	1581	55.85
Unigene0001618	684	46.20
Unigene0001619	986	47.36
Unigene0001620	1371	62.73
Unigene0001621	1950	49.95
Unigene0001622	2583	51.03
Unigene0001623	257	40.47
Unigene0001624	1149	48.13
Unigene0001625	637	64.52
Unigene0001626	740	59.05
Unigene0001627	935	61.93
Unigene0001628	2081	57.66
Unigene0001629	4193	45.50
Unigene0001630	391	50.90
Unigene0001631	2743	52.42
Unigene0001632	3450	43.62
Unigene0001633	5990	41.50
Unigene0001634	1451	55.00
Unigene0001635	1002	55.79
Unigene0001636	723	63.21
Unigene0001637	388	60.82
Unigene0001638	1529	50.82
Unigene0001639	514	72.18
Unigene0001640	7928	44.51
Unigene0001641	3131	51.20
Unigene0001642	538	51.30
Unigene0001643	6302	45.00
Unigene0001644	2853	43.53
Unigene0001645	1596	54.26
Unigene0001646	636	47.17
Unigene0001647	2100	42.67
Unigene0001648	730	50.96
Unigene0001649	2229	39.61
Unigene0001650	2283	55.15
Unigene0001651	3845	60.88
Unigene0001652	4153	48.16
Unigene0001653	1804	62.97
Unigene0001654	914	54.70
Unigene0001655	3034	44.69
Unigene0001656	1644	59.55
Unigene0001657	2378	36.33
Unigene0001658	4705	44.97
Unigene0001659	2225	45.62
Unigene0001660	1526	64.22
Unigene0001661	3193	60.82
Unigene0001662	1366	43.34
Unigene0001663	1494	48.66
Unigene0001664	2122	44.63
Unigene0001665	1516	48.02
Unigene0001666	1805	57.56
Unigene0001667	7602	43.65
Unigene0001668	3783	42.03
Unigene0001669	4319	41.42
Unigene0001670	3293	46.07
Unigene0001671	2371	42.77
Unigene0001672	2148	44.46
Unigene0001673	2151	45.93
Unigene0001674	2274	54.66
Unigene0001675	2732	46.34
Unigene0001676	2511	37.36
Unigene0001677	387	53.49
Unigene0001678	7623	45.77
Unigene0001679	2325	55.44
Unigene0001680	2278	43.42
Unigene0001681	4241	42.63
Unigene0001682	2185	40.55
Unigene0001683	4020	45.77
Unigene0001684	983	45.17
Unigene0001685	904	65.04
Unigene0001686	4384	41.86
Unigene0001687	2377	42.83
Unigene0001688	1397	55.26
Unigene0001689	1607	37.21
Unigene0001690	3178	34.83
Unigene0001691	1067	40.58
Unigene0001692	784	57.78
Unigene0001693	4380	43.90
Unigene0001694	1403	63.44
Unigene0001695	719	58.55
Unigene0001696	7792	63.55
Unigene0001697	574	38.50
Unigene0001698	2868	51.50
Unigene0001699	3040	41.91
Unigene0001700	3674	49.10
Unigene0001701	2287	48.14
Unigene0001702	3739	41.80
Unigene0001703	4374	42.89
Unigene0001704	1809	34.60
Unigene0001705	1219	52.75
Unigene0001706	3239	51.00
Unigene0001707	2791	49.80
Unigene0001708	5181	42.93
Unigene0001709	5068	46.78
Unigene0001710	1032	44.86
Unigene0001711	2679	39.79
Unigene0001712	2173	47.86
Unigene0001713	977	54.86
Unigene0001714	895	54.30
Unigene0001715	2773	48.97
Unigene0001716	1366	60.18
Unigene0001717	3977	42.57
Unigene0001718	3397	41.15
Unigene0001719	1674	49.76
Unigene0001720	806	62.28
Unigene0001721	319	50.78
Unigene0001722	4341	44.44
Unigene0001723	3036	41.27
Unigene0001724	988	53.74
Unigene0001725	535	55.33
Unigene0001726	985	39.19
Unigene0001727	1395	59.57
Unigene0001728	5202	49.79
Unigene0001729	450	39.11
Unigene0001730	4010	39.23
Unigene0001731	1203	53.78
Unigene0001732	1539	35.48
Unigene0001733	7804	47.23
Unigene0001734	4382	40.03
Unigene0001735	13500	44.78
Unigene0001736	2264	53.84
Unigene0001737	515	70.29
Unigene0001738	4305	49.11
Unigene0001739	1579	55.79
Unigene0001740	4562	46.69
Unigene0001741	1423	60.86
Unigene0001742	6077	45.33
Unigene0001743	3009	43.77
Unigene0001744	1993	53.49
Unigene0001745	2719	48.40
Unigene0001746	2327	52.08
Unigene0001747	664	53.61
Unigene0001748	750	63.60
Unigene0001749	1344	52.01
Unigene0001750	1925	42.60
Unigene0001751	778	53.47
Unigene0001752	1157	52.81
Unigene0001753	3873	41.39
Unigene0001754	3275	38.60
Unigene0001755	2568	58.53
Unigene0001756	2312	36.33
Unigene0001757	3958	52.30
Unigene0001758	565	35.22
Unigene0001759	275	37.45
Unigene0001760	4512	42.07
Unigene0001761	3331	39.93
Unigene0001762	1423	35.70
Unigene0001763	995	70.45
Unigene0001764	1986	54.23
Unigene0001765	763	60.03
Unigene0001766	2203	49.21
Unigene0001767	4615	41.34
Unigene0001768	555	31.89
Unigene0001769	5327	49.86
Unigene0001770	1515	67.39
Unigene0001771	1853	56.66
Unigene0001772	1544	56.87
Unigene0001773	2967	41.62
Unigene0001774	3960	43.48
Unigene0001775	2594	57.79
Unigene0001776	1701	64.73
Unigene0001777	2755	51.87
Unigene0001778	582	43.99
Unigene0001779	797	63.99
Unigene0001780	4357	41.57
Unigene0001781	333	46.55
Unigene0001782	683	52.56
Unigene0001783	2136	50.28
Unigene0001784	986	41.99
Unigene0001785	550	37.45
Unigene0001786	1134	56.35
Unigene0001787	3902	43.11
Unigene0001788	1787	53.39
Unigene0001789	1208	60.18
Unigene0001790	1687	57.74
Unigene0001791	5561	52.08
Unigene0001792	6436	52.44
Unigene0001793	9833	40.59
Unigene0001794	2152	66.31
Unigene0001795	2326	53.53
Unigene0001796	3563	43.56
Unigene0001797	2838	38.76
Unigene0001798	941	58.45
Unigene0001799	4425	43.95
Unigene0001800	1508	56.70
Unigene0001801	3641	46.69
Unigene0001802	1959	58.24
Unigene0001803	4143	36.54
Unigene0001804	2635	42.81
Unigene0001805	985	41.42
Unigene0001806	1851	33.50
Unigene0001807	2938	45.34
Unigene0001808	1463	45.52
Unigene0001809	468	73.50
Unigene0001810	517	29.21
Unigene0001811	2502	56.79
Unigene0001812	983	45.98
Unigene0001813	531	43.88
Unigene0001814	3792	59.73
Unigene0001815	6073	45.94
Unigene0001816	331	76.44
Unigene0001817	4283	44.01
Unigene0001818	4651	43.13
Unigene0001819	2863	44.25
Unigene0001820	243	59.26
Unigene0001821	9169	41.49
Unigene0001822	4658	50.69
Unigene0001823	3885	39.79
Unigene0001824	1393	46.16
Unigene0001825	5200	44.65
Unigene0001826	4161	47.51
Unigene0001827	1246	54.33
Unigene0001828	2772	39.29
Unigene0001829	370	59.46
Unigene0001830	1764	59.47
Unigene0001831	2833	38.19
Unigene0001832	1832	50.82
Unigene0001833	494	48.58
Unigene0001834	4259	49.17
Unigene0001835	1541	49.71
Unigene0001836	2867	37.22
Unigene0001837	5936	51.26
Unigene0001838	2822	45.78
Unigene0001839	309	62.14
Unigene0001840	1572	48.35
Unigene0001841	4180	43.25
Unigene0001842	2406	45.51
Unigene0001843	1611	41.34
Unigene0001844	1843	50.46
Unigene0001845	1365	51.72
Unigene0001846	1311	57.13
Unigene0001847	1626	39.48
Unigene0001848	4439	44.27
Unigene0001849	2632	60.30
Unigene0001850	3741	39.99
Unigene0001851	3729	40.25
Unigene0001852	3065	39.35
Unigene0001853	1880	41.28
Unigene0001854	5603	48.08
Unigene0001855	593	46.21
Unigene0001856	809	56.00
Unigene0001857	965	35.34
Unigene0001858	3700	49.78
Unigene0001859	4091	40.82
Unigene0001860	8370	43.79
Unigene0001861	1756	64.52
Unigene0001862	4518	56.42
Unigene0001863	1822	49.67
Unigene0001864	2150	46.28
Unigene0001865	4792	52.82
Unigene0001866	1024	44.24
Unigene0001867	1898	58.48
Unigene0001868	2061	64.14
Unigene0001869	781	60.69
Unigene0001870	705	48.94
Unigene0001871	1082	29.76
Unigene0001872	1603	59.08
Unigene0001873	935	53.69
Unigene0001874	392	26.53
Unigene0001875	669	45.44
Unigene0001876	2155	50.44
Unigene0001877	904	51.99
Unigene0001878	1340	60.22
Unigene0001879	682	39.00
Unigene0001880	1274	49.92
Unigene0001881	2868	34.62
Unigene0001882	2698	41.62
Unigene0001883	430	46.51
Unigene0001884	946	34.46
Unigene0001885	2832	42.69
Unigene0001886	2908	41.88
Unigene0001887	2749	45.87
Unigene0001888	1152	69.18
Unigene0001889	765	35.69
Unigene0001890	1586	59.90
Unigene0001891	1171	45.52
Unigene0001892	639	58.06
Unigene0001893	815	55.95
Unigene0001894	2031	35.40
Unigene0001895	650	44.00
Unigene0001896	726	62.53
Unigene0001897	2850	45.82
Unigene0001898	2165	56.58
Unigene0001899	3426	56.25
Unigene0001900	1314	61.49
Unigene0001901	792	47.98
Unigene0001902	3580	45.31
Unigene0001903	524	39.12
Unigene0001904	720	34.72
Unigene0001905	360	39.44
Unigene0001906	2028	44.43
Unigene0001907	499	53.71
Unigene0001908	2759	62.05
Unigene0001909	5424	44.63
Unigene0001910	1655	51.72
Unigene0001911	567	44.27
Unigene0001912	2370	63.21
Unigene0001913	3162	36.72
Unigene0001914	4580	52.01
Unigene0001915	809	50.68
Unigene0001916	709	38.79
Unigene0001917	1036	38.03
Unigene0001918	3195	66.67
Unigene0001919	542	60.52
Unigene0001920	1949	54.90
Unigene0001921	781	33.42
Unigene0001922	2899	39.60
Unigene0001923	777	49.03
Unigene0001924	2713	46.11
Unigene0001925	5455	37.91
Unigene0001926	4984	39.11
Unigene0001927	1393	66.98
Unigene0001928	1841	56.82
Unigene0001929	2128	52.82
Unigene0001930	4207	40.36
Unigene0001931	1975	53.77
Unigene0001932	930	52.37
Unigene0001933	3155	43.55
Unigene0001934	2010	62.79
Unigene0001935	1381	46.85
Unigene0001936	1149	33.07
Unigene0001937	679	59.50
Unigene0001938	802	39.28
Unigene0001939	489	39.88
Unigene0001940	3680	36.44
Unigene0001941	3389	50.07
Unigene0001942	764	49.74
Unigene0001943	492	36.99
Unigene0001944	467	39.19
Unigene0001945	558	61.65
Unigene0001946	2604	41.63
Unigene0001947	1641	53.99
Unigene0001948	887	52.99
Unigene0001949	740	63.51
Unigene0001950	1609	34.37
Unigene0001951	619	65.27
Unigene0001952	1248	52.32
Unigene0001953	2261	44.98
Unigene0001954	2068	46.52
Unigene0001955	2490	47.27
Unigene0001956	376	61.70
Unigene0001957	801	53.68
Unigene0001958	549	54.10
Unigene0001959	796	43.84
Unigene0001960	1019	42.00
Unigene0001961	1450	56.69
Unigene0001962	1390	43.81
Unigene0001963	3128	53.13
Unigene0001964	802	63.22
Unigene0001965	1228	54.80
Unigene0001966	679	56.11
Unigene0001967	1673	51.76
Unigene0001968	3385	44.49
Unigene0001969	4370	48.24
Unigene0001970	1104	54.98
Unigene0001971	686	44.46
Unigene0001972	1311	34.32
Unigene0001973	1652	62.29
Unigene0001974	1630	34.54
Unigene0001975	1613	41.10
Unigene0001976	3987	43.72
Unigene0001977	613	60.03
Unigene0001978	1903	47.03
Unigene0001979	2821	42.61
Unigene0001980	1018	54.81
Unigene0001981	961	48.18
Unigene0001982	1189	48.11
Unigene0001983	4487	47.43
Unigene0001984	1141	58.98
Unigene0001985	514	44.36
Unigene0001986	839	70.20
Unigene0001987	1642	47.87
Unigene0001988	1289	47.94
Unigene0001989	863	51.68
Unigene0001990	2855	41.89
Unigene0001991	1628	69.90
Unigene0001992	966	50.83
Unigene0001993	2008	38.10
Unigene0001994	1670	50.48
Unigene0001995	7734	47.75
Unigene0001996	1698	50.06
Unigene0001997	2181	41.77
Unigene0001998	562	49.82
Unigene0001999	1642	44.28
Unigene0002000	2957	35.78
[truncated: 99,252 more rows]
