# Supplementary material for: Transcriptome analysis revealed key genes and pathways related to cadmium tolerance and accumulation in coix (Coix lacryma-jobi L.)
Source: Front Plant Sci. 2026 Feb 27;16:1660959. doi: 10.3389/fpls.2025.1660959 (PMC12985850; doi:10.3389/fpls.2025.1660959)
Supplement: Supplementary file 2 [file Supplementaryfile1.zip › 1.Unigene/Unigene_stat.xls]

Genes Num	GC percentage	N50 number	N50 length	Max length	Min length	Average length	Total assembled bases
101251	48.8242	16887	1847	19692	201	1038	105099887
