# Supplementary material for: Transcriptome analysis revealed key genes and pathways related to cadmium tolerance and accumulation in coix (Coix lacryma-jobi L.)
Source: Front Plant Sci. 2026 Feb 27;16:1660959. doi: 10.3389/fpls.2025.1660959 (PMC12985850; doi:10.3389/fpls.2025.1660959)
Supplement: Supplementary file 3 [file Supplementaryfile2.zip]

Archive with 181 entries (144 files):
- 2.bowtie2_RSEM/
- 2.bowtie2_RSEM/Coix-0-G-1/
- 2.bowtie2_RSEM/Coix-0-G-1/Coix-0-G-1.bowtie2.bam.align.log
- 2.bowtie2_RSEM/Coix-0-G-1/Coix-0-G-1.bowtie2.bam.stat
- 2.bowtie2_RSEM/Coix-0-G-1/Coix-0-G-1.genes.results
- 2.bowtie2_RSEM/Coix-0-G-1/Coix-0-G-1.isoforms.results
- 2.bowtie2_RSEM/Coix-0-G-2/
- 2.bowtie2_RSEM/Coix-0-G-2/Coix-0-G-2.bowtie2.bam.align.log
- 2.bowtie2_RSEM/Coix-0-G-2/Coix-0-G-2.bowtie2.bam.stat
- 2.bowtie2_RSEM/Coix-0-G-2/Coix-0-G-2.genes.results
- 2.bowtie2_RSEM/Coix-0-G-2/Coix-0-G-2.isoforms.results
- 2.bowtie2_RSEM/Coix-0-G-3/
- 2.bowtie2_RSEM/Coix-0-G-3/Coix-0-G-3.bowtie2.bam.align.log
- 2.bowtie2_RSEM/Coix-0-G-3/Coix-0-G-3.bowtie2.bam.stat
- 2.bowtie2_RSEM/Coix-0-G-3/Coix-0-G-3.genes.results
- 2.bowtie2_RSEM/Coix-0-G-3/Coix-0-G-3.isoforms.results
- 2.bowtie2_RSEM/Coix-0-J-1/
- 2.bowtie2_RSEM/Coix-0-J-1/Coix-0-J-1.bowtie2.bam.align.log
- 2.bowtie2_RSEM/Coix-0-J-1/Coix-0-J-1.bowtie2.bam.stat
- 2.bowtie2_RSEM/Coix-0-J-1/Coix-0-J-1.genes.results
- 2.bowtie2_RSEM/Coix-0-J-1/Coix-0-J-1.isoforms.results
- 2.bowtie2_RSEM/Coix-0-J-2/
- 2.bowtie2_RSEM/Coix-0-J-2/Coix-0-J-2.bowtie2.bam.align.log
- 2.bowtie2_RSEM/Coix-0-J-2/Coix-0-J-2.bowtie2.bam.stat
- 2.bowtie2_RSEM/Coix-0-J-2/Coix-0-J-2.genes.results
- 2.bowtie2_RSEM/Coix-0-J-2/Coix-0-J-2.isoforms.results
- 2.bowtie2_RSEM/Coix-0-J-3/
- 2.bowtie2_RSEM/Coix-0-J-3/Coix-0-J-3.bowtie2.bam.align.log
- 2.bowtie2_RSEM/Coix-0-J-3/Coix-0-J-3.bowtie2.bam.stat
- 2.bowtie2_RSEM/Coix-0-J-3/Coix-0-J-3.genes.results
- 2.bowtie2_RSEM/Coix-0-J-3/Coix-0-J-3.isoforms.results
- 2.bowtie2_RSEM/Coix-0-Y-1/
- 2.bowtie2_RSEM/Coix-0-Y-1/Coix-0-Y-1.bowtie2.bam.align.log
- 2.bowtie2_RSEM/Coix-0-Y-1/Coix-0-Y-1.bowtie2.bam.stat
- 2.bowtie2_RSEM/Coix-0-Y-1/Coix-0-Y-1.genes.results
- 2.bowtie2_RSEM/Coix-0-Y-1/Coix-0-Y-1.isoforms.results
- 2.bowtie2_RSEM/Coix-0-Y-2/
- 2.bowtie2_RSEM/Coix-0-Y-2/Coix-0-Y-2.bowtie2.bam.align.log
- 2.bowtie2_RSEM/Coix-0-Y-2/Coix-0-Y-2.bowtie2.bam.stat
- 2.bowtie2_RSEM/Coix-0-Y-2/Coix-0-Y-2.genes.results
- 2.bowtie2_RSEM/Coix-0-Y-2/Coix-0-Y-2.isoforms.results
- 2.bowtie2_RSEM/Coix-0-Y-3/
- 2.bowtie2_RSEM/Coix-0-Y-3/Coix-0-Y-3.bowtie2.bam.align.log
- 2.bowtie2_RSEM/Coix-0-Y-3/Coix-0-Y-3.bowtie2.bam.stat
- 2.bowtie2_RSEM/Coix-0-Y-3/Coix-0-Y-3.genes.results
- 2.bowtie2_RSEM/Coix-0-Y-3/Coix-0-Y-3.isoforms.results
- 2.bowtie2_RSEM/Coix-0-Z-1/
- 2.bowtie2_RSEM/Coix-0-Z-1/Coix-0-Z-1.bowtie2.bam.align.log
- 2.bowtie2_RSEM/Coix-0-Z-1/Coix-0-Z-1.bowtie2.bam.stat
- 2.bowtie2_RSEM/Coix-0-Z-1/Coix-0-Z-1.genes.results
- 2.bowtie2_RSEM/Coix-0-Z-1/Coix-0-Z-1.isoforms.results
- 2.bowtie2_RSEM/Coix-0-Z-2/
- 2.bowtie2_RSEM/Coix-0-Z-2/Coix-0-Z-2.bowtie2.bam.align.log
- 2.bowtie2_RSEM/Coix-0-Z-2/Coix-0-Z-2.bowtie2.bam.stat
- 2.bowtie2_RSEM/Coix-0-Z-2/Coix-0-Z-2.genes.results
- 2.bowtie2_RSEM/Coix-0-Z-2/Coix-0-Z-2.isoforms.results
- 2.bowtie2_RSEM/Coix-0-Z-3/
- 2.bowtie2_RSEM/Coix-0-Z-3/Coix-0-Z-3.bowtie2.bam.align.log
- 2.bowtie2_RSEM/Coix-0-Z-3/Coix-0-Z-3.bowtie2.bam.stat
- 2.bowtie2_RSEM/Coix-0-Z-3/Coix-0-Z-3.genes.results
- 2.bowtie2_RSEM/Coix-0-Z-3/Coix-0-Z-3.isoforms.results
- 2.bowtie2_RSEM/Coix-10-G-1/
- 2.bowtie2_RSEM/Coix-10-G-1/Coix-10-G-1.bowtie2.bam.align.log
- 2.bowtie2_RSEM/Coix-10-G-1/Coix-10-G-1.bowtie2.bam.stat
- 2.bowtie2_RSEM/Coix-10-G-1/Coix-10-G-1.genes.results
- 2.bowtie2_RSEM/Coix-10-G-1/Coix-10-G-1.isoforms.results
- 2.bowtie2_RSEM/Coix-10-G-2/
- 2.bowtie2_RSEM/Coix-10-G-2/Coix-10-G-2.bowtie2.bam.align.log
- 2.bowtie2_RSEM/Coix-10-G-2/Coix-10-G-2.bowtie2.bam.stat
- 2.bowtie2_RSEM/Coix-10-G-2/Coix-10-G-2.genes.results
- 2.bowtie2_RSEM/Coix-10-G-2/Coix-10-G-2.isoforms.results
- 2.bowtie2_RSEM/Coix-10-G-3/
- 2.bowtie2_RSEM/Coix-10-G-3/Coix-10-G-3.bowtie2.bam.align.log
- 2.bowtie2_RSEM/Coix-10-G-3/Coix-10-G-3.bowtie2.bam.stat
- 2.bowtie2_RSEM/Coix-10-G-3/Coix-10-G-3.genes.results
- 2.bowtie2_RSEM/Coix-10-G-3/Coix-10-G-3.isoforms.results
- 2.bowtie2_RSEM/Coix-10-J-1/
- 2.bowtie2_RSEM/Coix-10-J-1/Coix-10-J-1.bowtie2.bam.align.log
- 2.bowtie2_RSEM/Coix-10-J-1/Coix-10-J-1.bowtie2.bam.stat
- 2.bowtie2_RSEM/Coix-10-J-1/Coix-10-J-1.genes.results
- 2.bowtie2_RSEM/Coix-10-J-1/Coix-10-J-1.isoforms.results
- 2.bowtie2_RSEM/Coix-10-J-2/
- 2.bowtie2_RSEM/Coix-10-J-2/Coix-10-J-2.bowtie2.bam.align.log
- 2.bowtie2_RSEM/Coix-10-J-2/Coix-10-J-2.bowtie2.bam.stat
- 2.bowtie2_RSEM/Coix-10-J-2/Coix-10-J-2.genes.results
- 2.bowtie2_RSEM/Coix-10-J-2/Coix-10-J-2.isoforms.results
- 2.bowtie2_RSEM/Coix-10-J-3/
- 2.bowtie2_RSEM/Coix-10-J-3/Coix-10-J-3.bowtie2.bam.align.log
- 2.bowtie2_RSEM/Coix-10-J-3/Coix-10-J-3.bowtie2.bam.stat
- 2.bowtie2_RSEM/Coix-10-J-3/Coix-10-J-3.genes.results
- 2.bowtie2_RSEM/Coix-10-J-3/Coix-10-J-3.isoforms.results
- 2.bowtie2_RSEM/Coix-10-Y-1/
- 2.bowtie2_RSEM/Coix-10-Y-1/Coix-10-Y-1.bowtie2.bam.align.log
- 2.bowtie2_RSEM/Coix-10-Y-1/Coix-10-Y-1.bowtie2.bam.stat
- 2.bowtie2_RSEM/Coix-10-Y-1/Coix-10-Y-1.genes.results
- 2.bowtie2_RSEM/Coix-10-Y-1/Coix-10-Y-1.isoforms.results
- 2.bowtie2_RSEM/Coix-10-Y-2/
- 2.bowtie2_RSEM/Coix-10-Y-2/Coix-10-Y-2.bowtie2.bam.align.log
- 2.bowtie2_RSEM/Coix-10-Y-2/Coix-10-Y-2.bowtie2.bam.stat
- 2.bowtie2_RSEM/Coix-10-Y-2/Coix-10-Y-2.genes.results
- 2.bowtie2_RSEM/Coix-10-Y-2/Coix-10-Y-2.isoforms.results
- 2.bowtie2_RSEM/Coix-10-Y-3/
- 2.bowtie2_RSEM/Coix-10-Y-3/Coix-10-Y-3.bowtie2.bam.align.log
- 2.bowtie2_RSEM/Coix-10-Y-3/Coix-10-Y-3.bowtie2.bam.stat
- 2.bowtie2_RSEM/Coix-10-Y-3/Coix-10-Y-3.genes.results
- 2.bowtie2_RSEM/Coix-10-Y-3/Coix-10-Y-3.isoforms.results
- 2.bowtie2_RSEM/Coix-10-Z-1/
- 2.bowtie2_RSEM/Coix-10-Z-1/Coix-10-Z-1.bowtie2.bam.align.log
- 2.bowtie2_RSEM/Coix-10-Z-1/Coix-10-Z-1.bowtie2.bam.stat
- 2.bowtie2_RSEM/Coix-10-Z-1/Coix-10-Z-1.genes.results
- 2.bowtie2_RSEM/Coix-10-Z-1/Coix-10-Z-1.isoforms.results
- 2.bowtie2_RSEM/Coix-10-Z-2/
- 2.bowtie2_RSEM/Coix-10-Z-2/Coix-10-Z-2.bowtie2.bam.align.log
- 2.bowtie2_RSEM/Coix-10-Z-2/Coix-10-Z-2.bowtie2.bam.stat
- 2.bowtie2_RSEM/Coix-10-Z-2/Coix-10-Z-2.genes.results
- 2.bowtie2_RSEM/Coix-10-Z-2/Coix-10-Z-2.isoforms.results
- 2.bowtie2_RSEM/Coix-10-Z-3/
- 2.bowtie2_RSEM/Coix-10-Z-3/Coix-10-Z-3.bowtie2.bam.align.log
- 2.bowtie2_RSEM/Coix-10-Z-3/Coix-10-Z-3.bowtie2.bam.stat
- 2.bowtie2_RSEM/Coix-10-Z-3/Coix-10-Z-3.genes.results
- 2.bowtie2_RSEM/Coix-10-Z-3/Coix-10-Z-3.isoforms.results
- 2.bowtie2_RSEM/Coix-30-G-1/
- 2.bowtie2_RSEM/Coix-30-G-1/Coix-30-G-1.bowtie2.bam.align.log
- 2.bowtie2_RSEM/Coix-30-G-1/Coix-30-G-1.bowtie2.bam.stat
- 2.bowtie2_RSEM/Coix-30-G-1/Coix-30-G-1.genes.results
- 2.bowtie2_RSEM/Coix-30-G-1/Coix-30-G-1.isoforms.results
- 2.bowtie2_RSEM/Coix-30-G-2/
- 2.bowtie2_RSEM/Coix-30-G-2/Coix-30-G-2.bowtie2.bam.align.log
- 2.bowtie2_RSEM/Coix-30-G-2/Coix-30-G-2.bowtie2.bam.stat
- 2.bowtie2_RSEM/Coix-30-G-2/Coix-30-G-2.genes.results
- 2.bowtie2_RSEM/Coix-30-G-2/Coix-30-G-2.isoforms.results
- 2.bowtie2_RSEM/Coix-30-G-3/
- 2.bowtie2_RSEM/Coix-30-G-3/Coix-30-G-3.bowtie2.bam.align.log
- 2.bowtie2_RSEM/Coix-30-G-3/Coix-30-G-3.bowtie2.bam.stat
- 2.bowtie2_RSEM/Coix-30-G-3/Coix-30-G-3.genes.results
- 2.bowtie2_RSEM/Coix-30-G-3/Coix-30-G-3.isoforms.results
- 2.bowtie2_RSEM/Coix-30-J-1/
- 2.bowtie2_RSEM/Coix-30-J-1/Coix-30-J-1.bowtie2.bam.align.log
- 2.bowtie2_RSEM/Coix-30-J-1/Coix-30-J-1.bowtie2.bam.stat
- 2.bowtie2_RSEM/Coix-30-J-1/Coix-30-J-1.genes.results
- 2.bowtie2_RSEM/Coix-30-J-1/Coix-30-J-1.isoforms.results
- 2.bowtie2_RSEM/Coix-30-J-2/
- 2.bowtie2_RSEM/Coix-30-J-2/Coix-30-J-2.bowtie2.bam.align.log
- 2.bowtie2_RSEM/Coix-30-J-2/Coix-30-J-2.bowtie2.bam.stat
- 2.bowtie2_RSEM/Coix-30-J-2/Coix-30-J-2.genes.results
- 2.bowtie2_RSEM/Coix-30-J-2/Coix-30-J-2.isoforms.results
- 2.bowtie2_RSEM/Coix-30-J-3/
- 2.bowtie2_RSEM/Coix-30-J-3/Coix-30-J-3.bowtie2.bam.align.log
- 2.bowtie2_RSEM/Coix-30-J-3/Coix-30-J-3.bowtie2.bam.stat
- 2.bowtie2_RSEM/Coix-30-J-3/Coix-30-J-3.genes.results
- 2.bowtie2_RSEM/Coix-30-J-3/Coix-30-J-3.isoforms.results
- 2.bowtie2_RSEM/Coix-30-Y-1/
- 2.bowtie2_RSEM/Coix-30-Y-1/Coix-30-Y-1.bowtie2.bam.align.log
- 2.bowtie2_RSEM/Coix-30-Y-1/Coix-30-Y-1.bowtie2.bam.stat
- 2.bowtie2_RSEM/Coix-30-Y-1/Coix-30-Y-1.genes.results
- 2.bowtie2_RSEM/Coix-30-Y-1/Coix-30-Y-1.isoforms.results
- 2.bowtie2_RSEM/Coix-30-Y-2/
- 2.bowtie2_RSEM/Coix-30-Y-2/Coix-30-Y-2.bowtie2.bam.align.log
- 2.bowtie2_RSEM/Coix-30-Y-2/Coix-30-Y-2.bowtie2.bam.stat
- 2.bowtie2_RSEM/Coix-30-Y-2/Coix-30-Y-2.genes.results
- 2.bowtie2_RSEM/Coix-30-Y-2/Coix-30-Y-2.isoforms.results
- 2.bowtie2_RSEM/Coix-30-Y-3/
- 2.bowtie2_RSEM/Coix-30-Y-3/Coix-30-Y-3.bowtie2.bam.align.log
- 2.bowtie2_RSEM/Coix-30-Y-3/Coix-30-Y-3.bowtie2.bam.stat
- 2.bowtie2_RSEM/Coix-30-Y-3/Coix-30-Y-3.genes.results
- 2.bowtie2_RSEM/Coix-30-Y-3/Coix-30-Y-3.isoforms.results
- 2.bowtie2_RSEM/Coix-30-Z-1/
- 2.bowtie2_RSEM/Coix-30-Z-1/Coix-30-Z-1.bowtie2.bam.align.log
- 2.bowtie2_RSEM/Coix-30-Z-1/Coix-30-Z-1.bowtie2.bam.stat
- 2.bowtie2_RSEM/Coix-30-Z-1/Coix-30-Z-1.genes.results
- 2.bowtie2_RSEM/Coix-30-Z-1/Coix-30-Z-1.isoforms.results
- 2.bowtie2_RSEM/Coix-30-Z-2/
- 2.bowtie2_RSEM/Coix-30-Z-2/Coix-30-Z-2.bowtie2.bam.align.log
- 2.bowtie2_RSEM/Coix-30-Z-2/Coix-30-Z-2.bowtie2.bam.stat
- 2.bowtie2_RSEM/Coix-30-Z-2/Coix-30-Z-2.genes.results
- 2.bowtie2_RSEM/Coix-30-Z-2/Coix-30-Z-2.isoforms.results
- 2.bowtie2_RSEM/Coix-30-Z-3/
- 2.bowtie2_RSEM/Coix-30-Z-3/Coix-30-Z-3.bowtie2.bam.align.log
- 2.bowtie2_RSEM/Coix-30-Z-3/Coix-30-Z-3.bowtie2.bam.stat
- 2.bowtie2_RSEM/Coix-30-Z-3/Coix-30-Z-3.genes.results
- 2.bowtie2_RSEM/Coix-30-Z-3/Coix-30-Z-3.isoforms.results
