# Supplementary material for: Transcriptome analysis revealed key genes and pathways related to cadmium tolerance and accumulation in coix (Coix lacryma-jobi L.)
Source: Front Plant Sci. 2026 Feb 27;16:1660959. doi: 10.3389/fpls.2025.1660959 (PMC12985850; doi:10.3389/fpls.2025.1660959)
Supplement: Supplementary file 3 [file Supplementaryfile2.zip › 2.bowtie2_RSEM/Coix-0-G-1/Coix-0-G-1.bowtie2.bam.align.log]

	raw	filtered
total	29246619	29246619
map	18765749	15072999
uniqmap	18765749	15072999
unmap	10480870	14173620
mapratio	64.1638	51.5376
uniqmapratio	64.1638	51.5376
