# Supplementary material for: Transcriptome analysis revealed key genes and pathways related to cadmium tolerance and accumulation in coix (Coix lacryma-jobi L.)
Source: Front Plant Sci. 2026 Feb 27;16:1660959. doi: 10.3389/fpls.2025.1660959 (PMC12985850; doi:10.3389/fpls.2025.1660959)
Supplement: Supplementary file 3 [file Supplementaryfile2.zip › 2.bowtie2_RSEM/Coix-0-G-1/Coix-0-G-1.bowtie2.bam.stat]

29246619 reads; of these:
  29246619 (100.00%) were paired; of these:
    11999456 (41.03%) aligned concordantly 0 times
    16633381 (56.87%) aligned concordantly exactly 1 time
    613782 (2.10%) aligned concordantly >1 times
    ----
    11999456 pairs aligned concordantly 0 times; of these:
      1178154 (9.82%) aligned discordantly 1 time
    ----
    10821302 pairs aligned 0 times concordantly or discordantly; of these:
      21642604 mates make up the pairs; of these:
        16085756 (74.32%) aligned 0 times
        5050753 (23.34%) aligned exactly 1 time
        506095 (2.34%) aligned >1 times
72.50% overall alignment rate
