# Supplementary material for: Transcriptome analysis revealed key genes and pathways related to cadmium tolerance and accumulation in coix (Coix lacryma-jobi L.)
Source: Front Plant Sci. 2026 Feb 27;16:1660959. doi: 10.3389/fpls.2025.1660959 (PMC12985850; doi:10.3389/fpls.2025.1660959)
Supplement: Supplementary file 3 [file Supplementaryfile2.zip › 2.bowtie2_RSEM/Coix-0-G-2/Coix-0-G-2.bowtie2.bam.stat]

20854005 reads; of these:
  20854005 (100.00%) were paired; of these:
    5956391 (28.56%) aligned concordantly 0 times
    14537146 (69.71%) aligned concordantly exactly 1 time
    360468 (1.73%) aligned concordantly >1 times
    ----
    5956391 pairs aligned concordantly 0 times; of these:
      700305 (11.76%) aligned discordantly 1 time
    ----
    5256086 pairs aligned 0 times concordantly or discordantly; of these:
      10512172 mates make up the pairs; of these:
        7851030 (74.69%) aligned 0 times
        2401194 (22.84%) aligned exactly 1 time
        259948 (2.47%) aligned >1 times
81.18% overall alignment rate
