# Supplementary material for: Transcriptome analysis revealed key genes and pathways related to cadmium tolerance and accumulation in coix (Coix lacryma-jobi L.)
Source: Front Plant Sci. 2026 Feb 27;16:1660959. doi: 10.3389/fpls.2025.1660959 (PMC12985850; doi:10.3389/fpls.2025.1660959)
Supplement: Supplementary file 3 [file Supplementaryfile2.zip › 2.bowtie2_RSEM/Coix-0-G-3/Coix-0-G-3.bowtie2.bam.stat]

26167165 reads; of these:
  26167165 (100.00%) were paired; of these:
    11013151 (42.09%) aligned concordantly 0 times
    14470559 (55.30%) aligned concordantly exactly 1 time
    683455 (2.61%) aligned concordantly >1 times
    ----
    11013151 pairs aligned concordantly 0 times; of these:
      950975 (8.63%) aligned discordantly 1 time
    ----
    10062176 pairs aligned 0 times concordantly or discordantly; of these:
      20124352 mates make up the pairs; of these:
        15279220 (75.92%) aligned 0 times
        4426457 (22.00%) aligned exactly 1 time
        418675 (2.08%) aligned >1 times
70.80% overall alignment rate
