# Supplementary material for: Transcriptome analysis revealed key genes and pathways related to cadmium tolerance and accumulation in coix (Coix lacryma-jobi L.)
Source: Front Plant Sci. 2026 Feb 27;16:1660959. doi: 10.3389/fpls.2025.1660959 (PMC12985850; doi:10.3389/fpls.2025.1660959)
Supplement: Supplementary file 3 [file Supplementaryfile2.zip › 2.bowtie2_RSEM/Coix-0-J-1/Coix-0-J-1.bowtie2.bam.stat]

31129489 reads; of these:
  31129489 (100.00%) were paired; of these:
    8425792 (27.07%) aligned concordantly 0 times
    22179328 (71.25%) aligned concordantly exactly 1 time
    524369 (1.68%) aligned concordantly >1 times
    ----
    8425792 pairs aligned concordantly 0 times; of these:
      938012 (11.13%) aligned discordantly 1 time
    ----
    7487780 pairs aligned 0 times concordantly or discordantly; of these:
      14975560 mates make up the pairs; of these:
        11220960 (74.93%) aligned 0 times
        3398943 (22.70%) aligned exactly 1 time
        355657 (2.37%) aligned >1 times
81.98% overall alignment rate
