# Supplementary material for: Transcriptome analysis revealed key genes and pathways related to cadmium tolerance and accumulation in coix (Coix lacryma-jobi L.)
Source: Front Plant Sci. 2026 Feb 27;16:1660959. doi: 10.3389/fpls.2025.1660959 (PMC12985850; doi:10.3389/fpls.2025.1660959)
Supplement: Supplementary file 3 [file Supplementaryfile2.zip › 2.bowtie2_RSEM/Coix-0-J-2/Coix-0-J-2.bowtie2.bam.stat]

29795664 reads; of these:
  29795664 (100.00%) were paired; of these:
    8223320 (27.60%) aligned concordantly 0 times
    21071183 (70.72%) aligned concordantly exactly 1 time
    501161 (1.68%) aligned concordantly >1 times
    ----
    8223320 pairs aligned concordantly 0 times; of these:
      910816 (11.08%) aligned discordantly 1 time
    ----
    7312504 pairs aligned 0 times concordantly or discordantly; of these:
      14625008 mates make up the pairs; of these:
        10979226 (75.07%) aligned 0 times
        3303729 (22.59%) aligned exactly 1 time
        342053 (2.34%) aligned >1 times
81.58% overall alignment rate
