# Supplementary material for: Transcriptome analysis revealed key genes and pathways related to cadmium tolerance and accumulation in coix (Coix lacryma-jobi L.)
Source: Front Plant Sci. 2026 Feb 27;16:1660959. doi: 10.3389/fpls.2025.1660959 (PMC12985850; doi:10.3389/fpls.2025.1660959)
Supplement: Supplementary file 3 [file Supplementaryfile2.zip › 2.bowtie2_RSEM/Coix-0-J-3/Coix-0-J-3.bowtie2.bam.stat]

26341936 reads; of these:
  26341936 (100.00%) were paired; of these:
    7235990 (27.47%) aligned concordantly 0 times
    18670983 (70.88%) aligned concordantly exactly 1 time
    434963 (1.65%) aligned concordantly >1 times
    ----
    7235990 pairs aligned concordantly 0 times; of these:
      804603 (11.12%) aligned discordantly 1 time
    ----
    6431387 pairs aligned 0 times concordantly or discordantly; of these:
      12862774 mates make up the pairs; of these:
        9653359 (75.05%) aligned 0 times
        2902112 (22.56%) aligned exactly 1 time
        307303 (2.39%) aligned >1 times
81.68% overall alignment rate
