# Supplementary material for: Transcriptome analysis revealed key genes and pathways related to cadmium tolerance and accumulation in coix (Coix lacryma-jobi L.)
Source: Front Plant Sci. 2026 Feb 27;16:1660959. doi: 10.3389/fpls.2025.1660959 (PMC12985850; doi:10.3389/fpls.2025.1660959)
Supplement: Supplementary file 3 [file Supplementaryfile2.zip › 2.bowtie2_RSEM/Coix-0-Y-1/Coix-0-Y-1.bowtie2.bam.stat]

32520335 reads; of these:
  32520335 (100.00%) were paired; of these:
    8914754 (27.41%) aligned concordantly 0 times
    23091813 (71.01%) aligned concordantly exactly 1 time
    513768 (1.58%) aligned concordantly >1 times
    ----
    8914754 pairs aligned concordantly 0 times; of these:
      1061291 (11.90%) aligned discordantly 1 time
    ----
    7853463 pairs aligned 0 times concordantly or discordantly; of these:
      15706926 mates make up the pairs; of these:
        11640841 (74.11%) aligned 0 times
        3640494 (23.18%) aligned exactly 1 time
        425591 (2.71%) aligned >1 times
82.10% overall alignment rate
