# Supplementary material for: Transcriptome analysis revealed key genes and pathways related to cadmium tolerance and accumulation in coix (Coix lacryma-jobi L.)
Source: Front Plant Sci. 2026 Feb 27;16:1660959. doi: 10.3389/fpls.2025.1660959 (PMC12985850; doi:10.3389/fpls.2025.1660959)
Supplement: Supplementary file 3 [file Supplementaryfile2.zip › 2.bowtie2_RSEM/Coix-0-Y-2/Coix-0-Y-2.bowtie2.bam.stat]

29901374 reads; of these:
  29901374 (100.00%) were paired; of these:
    8149837 (27.26%) aligned concordantly 0 times
    21279828 (71.17%) aligned concordantly exactly 1 time
    471709 (1.58%) aligned concordantly >1 times
    ----
    8149837 pairs aligned concordantly 0 times; of these:
      890876 (10.93%) aligned discordantly 1 time
    ----
    7258961 pairs aligned 0 times concordantly or discordantly; of these:
      14517922 mates make up the pairs; of these:
        10840566 (74.67%) aligned 0 times
        3326646 (22.91%) aligned exactly 1 time
        350710 (2.42%) aligned >1 times
81.87% overall alignment rate
