# Supplementary material for: Transcriptome analysis revealed key genes and pathways related to cadmium tolerance and accumulation in coix (Coix lacryma-jobi L.)
Source: Front Plant Sci. 2026 Feb 27;16:1660959. doi: 10.3389/fpls.2025.1660959 (PMC12985850; doi:10.3389/fpls.2025.1660959)
Supplement: Supplementary file 3 [file Supplementaryfile2.zip › 2.bowtie2_RSEM/Coix-0-Y-3/Coix-0-Y-3.bowtie2.bam.stat]

28238745 reads; of these:
  28238745 (100.00%) were paired; of these:
    7892549 (27.95%) aligned concordantly 0 times
    19909504 (70.50%) aligned concordantly exactly 1 time
    436692 (1.55%) aligned concordantly >1 times
    ----
    7892549 pairs aligned concordantly 0 times; of these:
      1006787 (12.76%) aligned discordantly 1 time
    ----
    6885762 pairs aligned 0 times concordantly or discordantly; of these:
      13771524 mates make up the pairs; of these:
        10117035 (73.46%) aligned 0 times
        3257730 (23.66%) aligned exactly 1 time
        396759 (2.88%) aligned >1 times
82.09% overall alignment rate
