# Supplementary material for: Transcriptome analysis revealed key genes and pathways related to cadmium tolerance and accumulation in coix (Coix lacryma-jobi L.)
Source: Front Plant Sci. 2026 Feb 27;16:1660959. doi: 10.3389/fpls.2025.1660959 (PMC12985850; doi:10.3389/fpls.2025.1660959)
Supplement: Supplementary file 3 [file Supplementaryfile2.zip › 2.bowtie2_RSEM/Coix-0-Z-1/Coix-0-Z-1.bowtie2.bam.align.log]

	raw	filtered
total	24442455	24442455
map	18712113	15540510
uniqmap	18712113	15540510
unmap	5730342	8901945
mapratio	76.5558	63.5800
uniqmapratio	76.5558	63.5800
