# Supplementary material for: Transcriptome analysis revealed key genes and pathways related to cadmium tolerance and accumulation in coix (Coix lacryma-jobi L.)
Source: Front Plant Sci. 2026 Feb 27;16:1660959. doi: 10.3389/fpls.2025.1660959 (PMC12985850; doi:10.3389/fpls.2025.1660959)
Supplement: Supplementary file 3 [file Supplementaryfile2.zip › 2.bowtie2_RSEM/Coix-0-Z-1/Coix-0-Z-1.bowtie2.bam.stat]

24442455 reads; of these:
  24442455 (100.00%) were paired; of these:
    6582866 (26.93%) aligned concordantly 0 times
    17458511 (71.43%) aligned concordantly exactly 1 time
    401078 (1.64%) aligned concordantly >1 times
    ----
    6582866 pairs aligned concordantly 0 times; of these:
      744102 (11.30%) aligned discordantly 1 time
    ----
    5838764 pairs aligned 0 times concordantly or discordantly; of these:
      11677528 mates make up the pairs; of these:
        8747307 (74.91%) aligned 0 times
        2659104 (22.77%) aligned exactly 1 time
        271117 (2.32%) aligned >1 times
82.11% overall alignment rate
