# Supplementary material for: Transcriptome analysis revealed key genes and pathways related to cadmium tolerance and accumulation in coix (Coix lacryma-jobi L.)
Source: Front Plant Sci. 2026 Feb 27;16:1660959. doi: 10.3389/fpls.2025.1660959 (PMC12985850; doi:10.3389/fpls.2025.1660959)
Supplement: Supplementary file 3 [file Supplementaryfile2.zip › 2.bowtie2_RSEM/Coix-0-Z-1/Coix-0-Z-1.isoforms.results]

transcript_id	gene_id	length	effective_length	expected_count	TPM	FPKM	IsoPct
Unigene0000001	Unigene0000001	2352	2057.40	423.00	18.72	13.28	100.00
Unigene0000002	Unigene0000002	2065	1770.40	0.00	0.00	0.00	0.00
Unigene0000003	Unigene0000003	1743	1448.40	63.00	3.96	2.81	100.00
Unigene0000004	Unigene0000004	2305	2010.40	168.00	7.61	5.40	100.00
Unigene0000005	Unigene0000005	657	362.83	0.00	0.00	0.00	0.00
Unigene0000006	Unigene0000006	911	616.42	5.00	0.74	0.52	100.00
Unigene0000007	Unigene0000007	1048	753.40	37.00	4.47	3.17	100.00
Unigene0000008	Unigene0000008	8101	7806.40	907.00	10.58	7.50	100.00
Unigene0000009	Unigene0000009	1538	1243.40	34.00	2.49	1.77	100.00
Unigene0000010	Unigene0000010	1041	746.40	70.00	8.54	6.06	100.00
Unigene0000011	Unigene0000011	1742	1447.40	3330.00	209.47	148.57	100.00
Unigene0000012	Unigene0000012	1752	1457.40	238.00	14.87	10.55	100.00
Unigene0000013	Unigene0000013	989	694.40	3.00	0.39	0.28	100.00
Unigene0000014	Unigene0000014	1484	1189.40	2.00	0.15	0.11	100.00
Unigene0000015	Unigene0000015	1840	1545.40	2842.00	167.44	118.75	100.00
Unigene0000016	Unigene0000016	2351	2056.40	39.00	1.73	1.22	100.00
Unigene0000017	Unigene0000017	639	344.88	1.00	0.26	0.19	100.00
Unigene0000018	Unigene0000018	2874	2579.40	1129.00	39.85	28.26	100.00
Unigene0000019	Unigene0000019	1892	1597.40	517.00	29.47	20.90	100.00
Unigene0000020	Unigene0000020	1150	855.40	200.00	21.29	15.10	100.00
Unigene0000021	Unigene0000021	2336	2041.40	358.00	15.97	11.32	100.00
Unigene0000022	Unigene0000022	2789	2494.40	201.00	7.34	5.20	100.00
Unigene0000023	Unigene0000023	1356	1061.40	66.00	5.66	4.02	100.00
Unigene0000024	Unigene0000024	1878	1583.40	0.00	0.00	0.00	0.00
Unigene0000025	Unigene0000025	503	209.56	2.00	0.87	0.62	100.00
Unigene0000026	Unigene0000026	1060	765.40	269.00	32.00	22.70	100.00
Unigene0000027	Unigene0000027	1151	856.40	88.00	9.36	6.64	100.00
Unigene0000028	Unigene0000028	6030	5735.40	71.00	1.13	0.80	100.00
Unigene0000029	Unigene0000029	742	447.63	0.00	0.00	0.00	0.00
Unigene0000030	Unigene0000030	569	275.14	0.00	0.00	0.00	0.00
Unigene0000031	Unigene0000031	3807	3512.40	846.00	21.93	15.55	100.00
Unigene0000032	Unigene0000032	3104	2809.40	43.00	1.39	0.99	100.00
Unigene0000033	Unigene0000033	4070	3775.40	29.00	0.70	0.50	100.00
Unigene0000034	Unigene0000034	3912	3617.40	63.00	1.59	1.12	100.00
Unigene0000035	Unigene0000035	502	208.57	0.00	0.00	0.00	0.00
Unigene0000036	Unigene0000036	1977	1682.40	13.00	0.70	0.50	100.00
Unigene0000037	Unigene0000037	3069	2774.40	58.00	1.90	1.35	100.00
Unigene0000038	Unigene0000038	549	255.24	0.00	0.00	0.00	0.00
Unigene0000039	Unigene0000039	447	154.60	0.00	0.00	0.00	0.00
Unigene0000040	Unigene0000040	340	60.10	1.00	1.51	1.07	100.00
Unigene0000041	Unigene0000041	531	237.35	6.00	2.30	1.63	100.00
Unigene0000042	Unigene0000042	1124	829.40	44.00	4.83	3.43	100.00
Unigene0000043	Unigene0000043	1932	1637.40	165.00	9.17	6.51	100.00
Unigene0000044	Unigene0000044	6714	6419.40	989.00	14.03	9.95	100.00
Unigene0000045	Unigene0000045	3334	3039.40	1178.00	35.29	25.03	100.00
Unigene0000046	Unigene0000046	3194	2899.40	157.00	4.93	3.50	100.00
Unigene0000047	Unigene0000047	2027	1732.40	0.00	0.00	0.00	0.00
Unigene0000048	Unigene0000048	4041	3746.40	252.00	6.12	4.34	100.00
Unigene0000049	Unigene0000049	2399	2104.40	1.00	0.04	0.03	100.00
Unigene0000050	Unigene0000050	1856	1561.40	7.00	0.41	0.29	100.00
Unigene0000051	Unigene0000051	3608	3313.40	188.00	5.17	3.66	100.00
Unigene0000052	Unigene0000052	6815	6520.40	1234.00	17.23	12.22	100.00
Unigene0000053	Unigene0000053	6614	6319.40	357.00	5.14	3.65	100.00
Unigene0000054	Unigene0000054	551	257.23	28.00	9.91	7.03	100.00
Unigene0000055	Unigene0000055	3689	3394.40	59.00	1.58	1.12	100.00
Unigene0000056	Unigene0000056	2949	2654.40	7.00	0.24	0.17	100.00
Unigene0000057	Unigene0000057	598	304.02	0.00	0.00	0.00	0.00
Unigene0000058	Unigene0000058	4001	3706.40	251.00	6.17	4.37	100.00
Unigene0000059	Unigene0000059	8892	8597.40	2243.00	23.75	16.85	100.00
Unigene0000060	Unigene0000060	913	618.42	1.00	0.15	0.10	100.00
Unigene0000061	Unigene0000061	1280	985.40	20.00	1.85	1.31	100.00
Unigene0000062	Unigene0000062	3730	3435.40	16.00	0.42	0.30	100.00
Unigene0000063	Unigene0000063	1767	1472.40	10.00	0.62	0.44	100.00
Unigene0000064	Unigene0000064	784	489.56	4.00	0.74	0.53	100.00
Unigene0000065	Unigene0000065	3837	3542.40	405.00	10.41	7.38	100.00
Unigene0000066	Unigene0000066	6933	6638.40	1666.00	22.85	16.21	100.00
Unigene0000067	Unigene0000067	883	588.44	2.00	0.31	0.22	100.00
Unigene0000068	Unigene0000068	702	407.72	0.00	0.00	0.00	0.00
Unigene0000069	Unigene0000069	1117	822.40	11.00	1.22	0.86	100.00
Unigene0000070	Unigene0000070	3889	3594.40	667.00	16.90	11.98	100.00
Unigene0000071	Unigene0000071	1425	1130.40	27.00	2.17	1.54	100.00
Unigene0000072	Unigene0000072	6072	5777.40	75.00	1.18	0.84	100.00
Unigene0000073	Unigene0000073	1711	1416.40	97.00	6.24	4.42	100.00
Unigene0000074	Unigene0000074	1830	1535.40	101.00	5.99	4.25	100.00
Unigene0000075	Unigene0000075	2476	2181.40	26.00	1.09	0.77	100.00
Unigene0000076	Unigene0000076	865	570.46	13.00	2.07	1.47	100.00
Unigene0000077	Unigene0000077	6066	5771.40	1037.00	16.36	11.60	100.00
Unigene0000078	Unigene0000078	2826	2531.40	218.00	7.84	5.56	100.00
Unigene0000079	Unigene0000079	4638	4343.40	472.00	9.89	7.02	100.00
Unigene0000080	Unigene0000080	1551	1256.40	0.00	0.00	0.00	0.00
Unigene0000081	Unigene0000081	3401	3106.40	215.00	6.30	4.47	100.00
Unigene0000082	Unigene0000082	866	571.46	26.00	4.14	2.94	100.00
Unigene0000083	Unigene0000083	1113	818.40	0.00	0.00	0.00	0.00
Unigene0000084	Unigene0000084	1272	977.40	0.00	0.00	0.00	0.00
Unigene0000085	Unigene0000085	955	660.41	1.00	0.14	0.10	100.00
Unigene0000086	Unigene0000086	946	651.41	7.00	0.98	0.69	100.00
Unigene0000087	Unigene0000087	877	582.45	3.00	0.47	0.33	100.00
Unigene0000088	Unigene0000088	874	579.45	3.00	0.47	0.33	100.00
Unigene0000089	Unigene0000089	2480	2185.40	6.00	0.25	0.18	100.00
Unigene0000090	Unigene0000090	503	209.56	1.00	0.43	0.31	100.00
Unigene0000091	Unigene0000091	3618	3323.40	404.00	11.07	7.85	100.00
Unigene0000092	Unigene0000092	732	437.65	20.00	4.16	2.95	100.00
Unigene0000093	Unigene0000093	2141	1846.40	9.00	0.44	0.31	100.00
Unigene0000094	Unigene0000094	2115	1820.40	64.00	3.20	2.27	100.00
Unigene0000095	Unigene0000095	492	198.68	0.00	0.00	0.00	0.00
Unigene0000096	Unigene0000096	1129	834.40	2.00	0.22	0.15	100.00
Unigene0000097	Unigene0000097	3146	2851.40	90.00	2.87	2.04	100.00
Unigene0000098	Unigene0000098	1124	829.40	0.00	0.00	0.00	0.00
Unigene0000099	Unigene0000099	2092	1797.40	605.00	30.65	21.74	100.00
Unigene0000100	Unigene0000100	2221	1926.40	811.00	38.33	27.19	100.00
Unigene0000101	Unigene0000101	2098	1803.40	167.00	8.43	5.98	100.00
Unigene0000102	Unigene0000102	698	403.73	116.00	26.16	18.55	100.00
Unigene0000103	Unigene0000103	5128	4833.40	64.00	1.21	0.86	100.00
Unigene0000104	Unigene0000104	6098	5803.40	307.00	4.82	3.42	100.00
Unigene0000105	Unigene0000105	530	236.35	1.00	0.39	0.27	100.00
Unigene0000106	Unigene0000106	1673	1378.40	1534.00	101.33	71.86	100.00
Unigene0000107	Unigene0000107	2579	2284.40	45.00	1.79	1.27	100.00
Unigene0000108	Unigene0000108	619	324.95	0.00	0.00	0.00	0.00
Unigene0000109	Unigene0000109	1317	1022.40	0.00	0.00	0.00	0.00
Unigene0000110	Unigene0000110	2693	2398.40	89.00	3.38	2.40	100.00
Unigene0000111	Unigene0000111	492	198.68	0.00	0.00	0.00	0.00
Unigene0000112	Unigene0000112	1827	1532.40	11.00	0.65	0.46	100.00
Unigene0000113	Unigene0000113	396	106.60	0.00	0.00	0.00	0.00
Unigene0000114	Unigene0000114	704	409.71	0.00	0.00	0.00	0.00
Unigene0000115	Unigene0000115	488	194.73	0.00	0.00	0.00	0.00
Unigene0000116	Unigene0000116	941	646.41	310.00	43.66	30.97	100.00
Unigene0000117	Unigene0000117	4254	3959.40	132.00	3.04	2.15	100.00
Unigene0000118	Unigene0000118	1766	1471.40	328.00	20.30	14.39	100.00
Unigene0000119	Unigene0000119	725	430.67	48.00	10.15	7.20	100.00
Unigene0000120	Unigene0000120	1386	1091.40	25.00	2.09	1.48	100.00
Unigene0000121	Unigene0000121	2644	2349.40	1067.00	41.35	29.33	100.00
Unigene0000122	Unigene0000122	1297	1002.40	524.00	47.60	33.76	100.00
Unigene0000123	Unigene0000123	1253	958.40	9.00	0.86	0.61	100.00
Unigene0000124	Unigene0000124	910	615.42	7.00	1.04	0.73	100.00
Unigene0000125	Unigene0000125	3415	3120.40	2097.00	61.19	43.40	100.00
Unigene0000126	Unigene0000126	2809	2514.40	57.00	2.06	1.46	100.00
Unigene0000127	Unigene0000127	621	326.94	1.00	0.28	0.20	100.00
Unigene0000128	Unigene0000128	1054	759.40	0.00	0.00	0.00	0.00
Unigene0000129	Unigene0000129	1519	1224.40	136.00	10.11	7.17	100.00
Unigene0000130	Unigene0000130	4981	4686.40	248.00	4.82	3.42	100.00
Unigene0000131	Unigene0000131	6266	5971.40	342.00	5.21	3.70	100.00
Unigene0000132	Unigene0000132	705	410.71	119.00	26.38	18.71	100.00
Unigene0000133	Unigene0000133	947	652.41	14.00	1.95	1.39	100.00
Unigene0000134	Unigene0000134	2432	2137.40	37.00	1.58	1.12	100.00
Unigene0000135	Unigene0000135	906	611.43	6.00	0.89	0.63	100.00
Unigene0000136	Unigene0000136	1964	1669.40	15.00	0.82	0.58	100.00
Unigene0000137	Unigene0000137	1555	1260.40	17.00	1.23	0.87	100.00
Unigene0000138	Unigene0000138	1135	840.40	688.00	74.54	52.87	100.00
Unigene0000139	Unigene0000139	1140	845.40	19.00	2.05	1.45	100.00
Unigene0000140	Unigene0000140	272	21.53	0.00	0.00	0.00	0.00
Unigene0000141	Unigene0000141	1294	999.40	31.00	2.82	2.00	100.00
Unigene0000142	Unigene0000142	1236	941.40	0.00	0.00	0.00	0.00
Unigene0000143	Unigene0000143	2760	2465.40	1286.00	47.49	33.68	100.00
Unigene0000144	Unigene0000144	994	699.40	13.00	1.69	1.20	100.00
Unigene0000145	Unigene0000145	4270	3975.40	704.00	16.12	11.44	100.00
Unigene0000146	Unigene0000146	650	355.85	2.00	0.51	0.36	100.00
Unigene0000147	Unigene0000147	2343	2048.40	0.00	0.00	0.00	0.00
Unigene0000148	Unigene0000148	1351	1056.40	101.00	8.70	6.17	100.00
Unigene0000149	Unigene0000149	3491	3196.40	18.00	0.51	0.36	100.00
Unigene0000150	Unigene0000150	733	438.65	0.00	0.00	0.00	0.00
Unigene0000151	Unigene0000151	5673	5378.40	754.00	12.76	9.05	100.00
Unigene0000152	Unigene0000152	3594	3299.40	1.00	0.03	0.02	100.00
Unigene0000153	Unigene0000153	1011	716.40	2.00	0.25	0.18	100.00
Unigene0000154	Unigene0000154	3682	3387.40	1092.00	29.35	20.82	100.00
Unigene0000155	Unigene0000155	1841	1546.40	356.00	20.96	14.87	100.00
Unigene0000156	Unigene0000156	3370	3075.40	1015.00	30.05	21.31	100.00
Unigene0000157	Unigene0000157	792	497.55	8.00	1.46	1.04	100.00
Unigene0000158	Unigene0000158	3585	3290.40	395.00	10.93	7.75	100.00
Unigene0000159	Unigene0000159	932	637.41	12.00	1.71	1.22	100.00
Unigene0000160	Unigene0000160	1357	1062.40	10.00	0.86	0.61	100.00
Unigene0000161	Unigene0000161	3753	3458.40	480.00	12.64	8.96	100.00
Unigene0000162	Unigene0000162	566	272.15	0.00	0.00	0.00	0.00
Unigene0000163	Unigene0000163	2171	1876.40	66.00	3.20	2.27	100.00
Unigene0000164	Unigene0000164	501	207.58	0.00	0.00	0.00	0.00
Unigene0000165	Unigene0000165	1228	933.40	2.00	0.20	0.14	100.00
Unigene0000166	Unigene0000166	1969	1674.40	11.00	0.60	0.42	100.00
Unigene0000167	Unigene0000167	4224	3929.40	503.00	11.66	8.27	100.00
Unigene0000168	Unigene0000168	3634	3339.40	1193.00	32.53	23.07	100.00
Unigene0000169	Unigene0000169	521	227.41	2.00	0.80	0.57	100.00
Unigene0000170	Unigene0000170	1047	752.40	0.00	0.00	0.00	0.00
Unigene0000171	Unigene0000171	424	132.56	0.00	0.00	0.00	0.00
Unigene0000172	Unigene0000172	1087	792.40	23.00	2.64	1.87	100.00
Unigene0000173	Unigene0000173	3895	3600.40	235.00	5.94	4.21	100.00
Unigene0000174	Unigene0000174	1949	1654.40	126.00	6.93	4.92	100.00
Unigene0000175	Unigene0000175	794	499.54	49.00	8.93	6.33	100.00
Unigene0000176	Unigene0000176	596	302.03	0.00	0.00	0.00	0.00
Unigene0000177	Unigene0000177	853	558.47	85.00	13.86	9.83	100.00
Unigene0000178	Unigene0000178	1664	1369.40	1.00	0.07	0.05	100.00
Unigene0000179	Unigene0000179	1334	1039.40	78.00	6.83	4.85	100.00
Unigene0000180	Unigene0000180	899	604.43	1.00	0.15	0.11	100.00
Unigene0000181	Unigene0000181	612	317.97	0.00	0.00	0.00	0.00
Unigene0000182	Unigene0000182	952	657.41	0.00	0.00	0.00	0.00
Unigene0000183	Unigene0000183	2825	2530.40	62.00	2.23	1.58	100.00
Unigene0000184	Unigene0000184	1329	1034.40	0.00	0.00	0.00	0.00
Unigene0000185	Unigene0000185	1155	860.40	0.00	0.00	0.00	0.00
Unigene0000186	Unigene0000186	669	374.80	0.00	0.00	0.00	0.00
Unigene0000187	Unigene0000187	597	303.02	5.00	1.50	1.07	100.00
Unigene0000188	Unigene0000188	591	297.05	0.00	0.00	0.00	0.00
Unigene0000189	Unigene0000189	1558	1263.40	0.00	0.00	0.00	0.00
Unigene0000190	Unigene0000190	1768	1473.40	18.00	1.11	0.79	100.00
Unigene0000191	Unigene0000191	1648	1353.40	51.00	3.43	2.43	100.00
Unigene0000192	Unigene0000192	3781	3486.40	217.00	5.67	4.02	100.00
Unigene0000193	Unigene0000193	7325	7030.40	936.00	12.12	8.60	100.00
Unigene0000194	Unigene0000194	1702	1407.40	252.00	16.30	11.56	100.00
Unigene0000195	Unigene0000195	974	679.40	0.00	0.00	0.00	0.00
Unigene0000196	Unigene0000196	740	445.64	0.00	0.00	0.00	0.00
Unigene0000197	Unigene0000197	1027	732.40	26.00	3.23	2.29	100.00
Unigene0000198	Unigene0000198	4368	4073.40	219.00	4.90	3.47	100.00
Unigene0000199	Unigene0000199	853	558.47	10.00	1.63	1.16	100.00
Unigene0000200	Unigene0000200	3881	3586.40	1428.00	36.25	25.71	100.00
Unigene0000201	Unigene0000201	2266	1971.40	12.00	0.55	0.39	100.00
Unigene0000202	Unigene0000202	843	548.48	44.00	7.30	5.18	100.00
Unigene0000203	Unigene0000203	632	337.91	2.00	0.54	0.38	100.00
Unigene0000204	Unigene0000204	3249	2954.40	37.00	1.14	0.81	100.00
Unigene0000205	Unigene0000205	1082	787.40	17.00	1.97	1.39	100.00
Unigene0000206	Unigene0000206	2982	2687.40	117.00	3.96	2.81	100.00
Unigene0000207	Unigene0000207	474	180.95	1.00	0.50	0.36	100.00
Unigene0000208	Unigene0000208	4602	4307.40	303.00	6.40	4.54	100.00
Unigene0000209	Unigene0000209	660	365.82	4.00	1.00	0.71	100.00
Unigene0000210	Unigene0000210	1405	1110.40	0.00	0.00	0.00	0.00
Unigene0000211	Unigene0000211	6328	6033.40	192.00	2.90	2.05	100.00
Unigene0000212	Unigene0000212	834	539.49	0.00	0.00	0.00	0.00
Unigene0000213	Unigene0000213	2437	2142.40	123.00	5.23	3.71	100.00
Unigene0000214	Unigene0000214	911	616.42	5.00	0.74	0.52	100.00
Unigene0000215	Unigene0000215	454	161.39	0.00	0.00	0.00	0.00
Unigene0000216	Unigene0000216	2225	1930.40	10.00	0.47	0.33	100.00
Unigene0000217	Unigene0000217	2203	1908.40	340.00	16.22	11.50	100.00
Unigene0000218	Unigene0000218	1614	1319.40	11.00	0.76	0.54	100.00
Unigene0000219	Unigene0000219	2535	2240.40	48.00	1.95	1.38	100.00
Unigene0000220	Unigene0000220	428	136.36	1.00	0.67	0.47	100.00
Unigene0000221	Unigene0000221	1592	1297.40	6.00	0.42	0.30	100.00
Unigene0000222	Unigene0000222	1130	835.40	3.00	0.33	0.23	100.00
Unigene0000223	Unigene0000223	664	369.81	0.00	0.00	0.00	0.00
Unigene0000224	Unigene0000224	683	388.76	0.00	0.00	0.00	0.00
Unigene0000225	Unigene0000225	1623	1328.40	93.00	6.37	4.52	100.00
Unigene0000226	Unigene0000226	1434	1139.40	26.00	2.08	1.47	100.00
Unigene0000227	Unigene0000227	643	348.87	0.00	0.00	0.00	0.00
Unigene0000228	Unigene0000228	2578	2283.40	590.00	23.53	16.69	100.00
Unigene0000229	Unigene0000229	3104	2809.40	143.00	4.63	3.29	100.00
Unigene0000230	Unigene0000230	1938	1643.40	68.00	3.77	2.67	100.00
Unigene0000231	Unigene0000231	900	605.43	7.00	1.05	0.75	100.00
Unigene0000232	Unigene0000232	717	422.68	6.00	1.29	0.92	100.00
Unigene0000233	Unigene0000233	981	686.40	0.00	0.00	0.00	0.00
Unigene0000234	Unigene0000234	2388	2093.40	565.00	24.57	17.43	100.00
Unigene0000235	Unigene0000235	477	183.90	0.00	0.00	0.00	0.00
Unigene0000236	Unigene0000236	671	376.79	0.00	0.00	0.00	0.00
Unigene0000237	Unigene0000237	2627	2332.40	307.00	11.98	8.50	100.00
Unigene0000238	Unigene0000238	1099	804.40	40.00	4.53	3.21	100.00
Unigene0000239	Unigene0000239	469	176.04	1.00	0.52	0.37	100.00
Unigene0000240	Unigene0000240	4773	4478.40	241.00	4.90	3.48	100.00
Unigene0000241	Unigene0000241	845	550.48	0.00	0.00	0.00	0.00
Unigene0000242	Unigene0000242	2933	2638.40	468.00	16.15	11.45	100.00
Unigene0000243	Unigene0000243	419	127.84	5.00	3.56	2.53	100.00
Unigene0000244	Unigene0000244	822	527.51	2.00	0.35	0.24	100.00
Unigene0000245	Unigene0000245	3481	3186.40	31.00	0.89	0.63	100.00
Unigene0000246	Unigene0000246	1889	1594.40	3221.00	183.94	130.45	100.00
Unigene0000247	Unigene0000247	1609	1314.40	264.00	18.29	12.97	100.00
Unigene0000248	Unigene0000248	1198	903.40	1.00	0.10	0.07	100.00
Unigene0000249	Unigene0000249	1286	991.40	6.00	0.55	0.39	100.00
Unigene0000250	Unigene0000250	829	534.50	66.00	11.24	7.97	100.00
Unigene0000251	Unigene0000251	1261	966.40	0.00	0.00	0.00	0.00
Unigene0000252	Unigene0000252	8821	8526.40	1890.00	20.18	14.31	100.00
Unigene0000253	Unigene0000253	2147	1852.40	98.00	4.82	3.42	100.00
Unigene0000254	Unigene0000254	2555	2260.40	54.00	2.18	1.54	100.00
Unigene0000255	Unigene0000255	3408	3113.40	121.00	3.54	2.51	100.00
Unigene0000256	Unigene0000256	3254	2959.40	0.00	0.00	0.00	0.00
Unigene0000257	Unigene0000257	1935	1640.40	500.00	27.75	19.68	100.00
Unigene0000258	Unigene0000258	727	432.66	1.00	0.21	0.15	100.00
Unigene0000259	Unigene0000259	1973	1678.40	82.00	4.45	3.15	100.00
Unigene0000260	Unigene0000260	431	139.21	2.00	1.31	0.93	100.00
Unigene0000261	Unigene0000261	1504	1209.40	525.00	39.52	28.03	100.00
Unigene0000262	Unigene0000262	656	361.83	0.00	0.00	0.00	0.00
Unigene0000263	Unigene0000263	591	297.05	0.00	0.00	0.00	0.00
Unigene0000264	Unigene0000264	857	562.47	0.00	0.00	0.00	0.00
Unigene0000265	Unigene0000265	1029	734.40	14.00	1.74	1.23	100.00
Unigene0000266	Unigene0000266	585	291.07	3.00	0.94	0.67	100.00
Unigene0000267	Unigene0000267	3185	2890.40	46.00	1.45	1.03	100.00
Unigene0000268	Unigene0000268	4829	4534.40	393.00	7.89	5.60	100.00
Unigene0000269	Unigene0000269	2403	2108.40	20.00	0.86	0.61	100.00
Unigene0000270	Unigene0000270	3724	3429.40	411.00	10.91	7.74	100.00
Unigene0000271	Unigene0000271	4972	4677.40	21.00	0.41	0.29	100.00
Unigene0000272	Unigene0000272	1931	1636.40	769.00	42.79	30.35	100.00
Unigene0000273	Unigene0000273	2168	1873.40	49.00	2.38	1.69	100.00
Unigene0000274	Unigene0000274	4003	3708.40	1325.00	32.53	23.07	100.00
Unigene0000275	Unigene0000275	5155	4860.40	842.00	15.77	11.19	100.00
Unigene0000276	Unigene0000276	1334	1039.40	27.00	2.37	1.68	100.00
Unigene0000277	Unigene0000277	1801	1506.40	2.00	0.12	0.09	100.00
Unigene0000278	Unigene0000278	1220	925.40	3.00	0.30	0.21	100.00
Unigene0000279	Unigene0000279	1380	1085.40	676.00	56.71	40.22	100.00
Unigene0000280	Unigene0000280	1123	828.40	5.00	0.55	0.39	100.00
Unigene0000281	Unigene0000281	3804	3509.40	4.00	0.10	0.07	100.00
Unigene0000282	Unigene0000282	918	623.42	12.00	1.75	1.24	100.00
Unigene0000283	Unigene0000283	839	544.49	22.00	3.68	2.61	100.00
Unigene0000284	Unigene0000284	430	138.26	1.00	0.66	0.47	100.00
Unigene0000285	Unigene0000285	368	82.18	0.00	0.00	0.00	0.00
Unigene0000286	Unigene0000286	751	456.62	1.00	0.20	0.14	100.00
Unigene0000287	Unigene0000287	1042	747.40	73.00	8.89	6.31	100.00
Unigene0000288	Unigene0000288	514	220.46	5.00	2.06	1.46	100.00
Unigene0000289	Unigene0000289	943	648.41	4.00	0.56	0.40	100.00
Unigene0000290	Unigene0000290	582	288.08	3.00	0.95	0.67	100.00
Unigene0000291	Unigene0000291	1541	1246.40	0.00	0.00	0.00	0.00
Unigene0000292	Unigene0000292	897	602.43	23.00	3.48	2.47	100.00
Unigene0000293	Unigene0000293	683	388.76	5.00	1.17	0.83	100.00
Unigene0000294	Unigene0000294	2319	2024.40	161.00	7.24	5.14	100.00
Unigene0000295	Unigene0000295	3853	3558.40	2047.00	52.38	37.15	100.00
Unigene0000296	Unigene0000296	1138	843.40	33.00	3.56	2.53	100.00
Unigene0000297	Unigene0000297	2770	2475.40	22.00	0.81	0.57	100.00
Unigene0000298	Unigene0000298	1365	1070.40	45.00	3.83	2.71	100.00
Unigene0000299	Unigene0000299	644	349.87	4.00	1.04	0.74	100.00
Unigene0000300	Unigene0000300	809	514.52	1.00	0.18	0.13	100.00
Unigene0000301	Unigene0000301	2676	2381.40	75.00	2.87	2.03	100.00
Unigene0000302	Unigene0000302	3859	3564.40	673.00	17.19	12.19	100.00
Unigene0000303	Unigene0000303	4097	3802.40	199.00	4.77	3.38	100.00
Unigene0000304	Unigene0000304	1873	1578.40	384.00	22.15	15.71	100.00
Unigene0000305	Unigene0000305	2045	1750.40	0.00	0.00	0.00	0.00
Unigene0000306	Unigene0000306	779	484.57	3.00	0.56	0.40	100.00
Unigene0000307	Unigene0000307	2156	1861.40	126.00	6.16	4.37	100.00
Unigene0000308	Unigene0000308	1768	1473.40	113.00	6.98	4.95	100.00
Unigene0000309	Unigene0000309	1322	1027.40	6.00	0.53	0.38	100.00
Unigene0000310	Unigene0000310	631	336.91	29.00	7.84	5.56	100.00
Unigene0000311	Unigene0000311	2316	2021.40	64.00	2.88	2.04	100.00
Unigene0000312	Unigene0000312	1084	789.40	400.00	46.14	32.72	100.00
Unigene0000313	Unigene0000313	5099	4804.40	601.00	11.39	8.08	100.00
Unigene0000314	Unigene0000314	1051	756.40	4.00	0.48	0.34	100.00
Unigene0000315	Unigene0000315	1421	1126.40	15.00	1.21	0.86	100.00
Unigene0000316	Unigene0000316	1306	1011.40	8.00	0.72	0.51	100.00
Unigene0000317	Unigene0000317	1273	978.40	57.00	5.30	3.76	100.00
Unigene0000318	Unigene0000318	4057	3762.40	36.00	0.87	0.62	100.00
Unigene0000319	Unigene0000319	1551	1256.40	260.00	18.84	13.36	100.00
Unigene0000320	Unigene0000320	3790	3495.40	0.00	0.00	0.00	0.00
Unigene0000321	Unigene0000321	3152	2857.40	11.00	0.35	0.25	100.00
Unigene0000322	Unigene0000322	1855	1560.40	5.00	0.29	0.21	100.00
Unigene0000323	Unigene0000323	592	298.04	4.00	1.22	0.87	100.00
Unigene0000324	Unigene0000324	3232	2937.40	453.00	14.04	9.96	100.00
Unigene0000325	Unigene0000325	1269	974.40	0.00	0.00	0.00	0.00
Unigene0000326	Unigene0000326	1801	1506.40	109.00	6.59	4.67	100.00
Unigene0000327	Unigene0000327	1449	1154.40	361.00	28.47	20.19	100.00
Unigene0000328	Unigene0000328	2941	2646.40	38.00	1.31	0.93	100.00
Unigene0000329	Unigene0000329	692	397.74	2.00	0.46	0.32	100.00
Unigene0000330	Unigene0000330	624	329.93	0.00	0.00	0.00	0.00
Unigene0000331	Unigene0000331	2708	2413.40	18.00	0.68	0.48	100.00
Unigene0000332	Unigene0000332	736	441.64	3.00	0.62	0.44	100.00
Unigene0000333	Unigene0000333	1438	1143.40	7.00	0.56	0.40	100.00
Unigene0000334	Unigene0000334	931	636.41	0.00	0.00	0.00	0.00
Unigene0000335	Unigene0000335	3019	2724.40	1.00	0.03	0.02	100.00
Unigene0000336	Unigene0000336	905	610.43	59.00	8.80	6.24	100.00
Unigene0000337	Unigene0000337	372	85.54	0.00	0.00	0.00	0.00
Unigene0000338	Unigene0000338	586	292.07	0.00	0.00	0.00	0.00
Unigene0000339	Unigene0000339	1470	1175.40	8.00	0.62	0.44	100.00
Unigene0000340	Unigene0000340	907	612.43	12.00	1.78	1.27	100.00
Unigene0000341	Unigene0000341	504	210.55	1.00	0.43	0.31	100.00
Unigene0000342	Unigene0000342	836	541.49	1.00	0.17	0.12	100.00
Unigene0000343	Unigene0000343	1087	792.40	10.00	1.15	0.81	100.00
Unigene0000344	Unigene0000344	958	663.40	17.00	2.33	1.65	100.00
Unigene0000345	Unigene0000345	656	361.83	1.00	0.25	0.18	100.00
Unigene0000346	Unigene0000346	1614	1319.40	63.00	4.35	3.08	100.00
Unigene0000347	Unigene0000347	840	545.48	0.00	0.00	0.00	0.00
Unigene0000348	Unigene0000348	2265	1970.40	130.00	6.01	4.26	100.00
Unigene0000349	Unigene0000349	493	199.67	0.00	0.00	0.00	0.00
Unigene0000350	Unigene0000350	1174	879.40	55.00	5.69	4.04	100.00
Unigene0000351	Unigene0000351	2097	1802.40	60.00	3.03	2.15	100.00
Unigene0000352	Unigene0000352	607	312.99	20.00	5.82	4.13	100.00
Unigene0000353	Unigene0000353	1439	1144.40	239.00	19.01	13.49	100.00
Unigene0000354	Unigene0000354	370	83.85	0.00	0.00	0.00	0.00
Unigene0000355	Unigene0000355	774	479.58	4.00	0.76	0.54	100.00
Unigene0000356	Unigene0000356	3103	2808.40	9.00	0.29	0.21	100.00
Unigene0000357	Unigene0000357	449	156.54	180.00	104.70	74.25	100.00
Unigene0000358	Unigene0000358	1315	1020.40	9544.00	851.60	603.99	100.00
Unigene0000359	Unigene0000359	2670	2375.40	1130.00	43.31	30.72	100.00
Unigene0000360	Unigene0000360	2986	2691.40	1002.00	33.90	24.04	100.00
Unigene0000361	Unigene0000361	3648	3353.40	1687.00	45.80	32.49	100.00
Unigene0000362	Unigene0000362	1423	1128.40	7.00	0.56	0.40	100.00
Unigene0000363	Unigene0000363	1205	910.40	561.00	56.11	39.79	100.00
Unigene0000364	Unigene0000364	4264	3969.40	10.00	0.23	0.16	100.00
Unigene0000365	Unigene0000365	1294	999.40	0.00	0.00	0.00	0.00
Unigene0000366	Unigene0000366	678	383.78	15.00	3.56	2.52	100.00
Unigene0000367	Unigene0000367	784	489.56	2.00	0.37	0.26	100.00
Unigene0000368	Unigene0000368	3881	3586.40	78.00	1.98	1.40	100.00
Unigene0000369	Unigene0000369	805	510.53	0.00	0.00	0.00	0.00
Unigene0000370	Unigene0000370	1902	1607.40	6.00	0.34	0.24	100.00
Unigene0000371	Unigene0000371	1548	1253.40	54.00	3.92	2.78	100.00
Unigene0000372	Unigene0000372	1006	711.40	19.00	2.43	1.72	100.00
Unigene0000373	Unigene0000373	698	403.73	37.00	8.34	5.92	100.00
Unigene0000374	Unigene0000374	684	389.76	0.00	0.00	0.00	0.00
Unigene0000375	Unigene0000375	4786	4491.40	1019.00	20.66	14.65	100.00
Unigene0000376	Unigene0000376	3304	3009.40	26.00	0.79	0.56	100.00
Unigene0000377	Unigene0000377	676	381.78	1.00	0.24	0.17	100.00
Unigene0000378	Unigene0000378	948	653.41	1.00	0.14	0.10	100.00
Unigene0000379	Unigene0000379	2095	1800.40	1007.00	50.93	36.12	100.00
Unigene0000380	Unigene0000380	1886	1591.40	70.00	4.00	2.84	100.00
Unigene0000381	Unigene0000381	979	684.40	29.00	3.86	2.74	100.00
Unigene0000382	Unigene0000382	7156	6861.40	779.00	10.34	7.33	100.00
Unigene0000383	Unigene0000383	1672	1377.40	43.00	2.84	2.02	100.00
Unigene0000384	Unigene0000384	11845	11550.40	146.00	1.15	0.82	100.00
Unigene0000385	Unigene0000385	1864	1569.40	462.00	26.80	19.01	100.00
Unigene0000386	Unigene0000386	1133	838.40	6.00	0.65	0.46	100.00
Unigene0000387	Unigene0000387	770	475.58	0.00	0.00	0.00	0.00
Unigene0000388	Unigene0000388	1573	1278.40	16.00	1.14	0.81	100.00
Unigene0000389	Unigene0000389	2294	1999.40	52.00	2.37	1.68	100.00
Unigene0000390	Unigene0000390	983	688.40	19.00	2.51	1.78	100.00
Unigene0000391	Unigene0000391	385	96.78	1.00	0.94	0.67	100.00
Unigene0000392	Unigene0000392	1677	1382.40	37.00	2.44	1.73	100.00
Unigene0000393	Unigene0000393	885	590.44	4.00	0.62	0.44	100.00
Unigene0000394	Unigene0000394	711	416.70	1.00	0.22	0.15	100.00
Unigene0000395	Unigene0000395	1733	1438.40	18.00	1.14	0.81	100.00
Unigene0000396	Unigene0000396	4646	4351.40	44.00	0.92	0.65	100.00
Unigene0000397	Unigene0000397	2121	1826.40	20.00	1.00	0.71	100.00
Unigene0000398	Unigene0000398	1487	1192.40	0.00	0.00	0.00	0.00
Unigene0000399	Unigene0000399	1464	1169.40	40.00	3.11	2.21	100.00
Unigene0000400	Unigene0000400	1620	1325.40	30.00	2.06	1.46	100.00
Unigene0000401	Unigene0000401	2254	1959.40	109.00	5.06	3.59	100.00
Unigene0000402	Unigene0000402	3774	3479.40	9.00	0.24	0.17	100.00
Unigene0000403	Unigene0000403	4921	4626.40	357.00	7.03	4.98	100.00
Unigene0000404	Unigene0000404	1848	1553.40	4.00	0.23	0.17	100.00
Unigene0000405	Unigene0000405	1826	1531.40	138.00	8.20	5.82	100.00
Unigene0000406	Unigene0000406	1234	939.40	251.00	24.33	17.25	100.00
Unigene0000407	Unigene0000407	2559	2264.40	17.00	0.68	0.48	100.00
Unigene0000408	Unigene0000408	1769	1474.40	70.00	4.32	3.07	100.00
Unigene0000409	Unigene0000409	2951	2656.40	7.00	0.24	0.17	100.00
Unigene0000410	Unigene0000410	1200	905.40	0.00	0.00	0.00	0.00
Unigene0000411	Unigene0000411	775	480.57	3.00	0.57	0.40	100.00
Unigene0000412	Unigene0000412	3051	2756.40	35.00	1.16	0.82	100.00
Unigene0000413	Unigene0000413	2657	2362.40	62.00	2.39	1.69	100.00
Unigene0000414	Unigene0000414	3387	3092.40	35.00	1.03	0.73	100.00
Unigene0000415	Unigene0000415	1950	1655.40	57.00	3.14	2.22	100.00
Unigene0000416	Unigene0000416	529	235.36	2.00	0.77	0.55	100.00
Unigene0000417	Unigene0000417	1317	1022.40	13.00	1.16	0.82	100.00
Unigene0000418	Unigene0000418	1213	918.40	28.00	2.78	1.97	100.00
Unigene0000419	Unigene0000419	4973	4678.40	11.00	0.21	0.15	100.00
Unigene0000420	Unigene0000420	1079	784.40	0.00	0.00	0.00	0.00
Unigene0000421	Unigene0000421	6302	6007.40	257.00	3.90	2.76	100.00
Unigene0000422	Unigene0000422	512	218.48	0.00	0.00	0.00	0.00
Unigene0000423	Unigene0000423	3572	3277.40	173.00	4.81	3.41	100.00
Unigene0000424	Unigene0000424	2788	2493.40	53.00	1.94	1.37	100.00
Unigene0000425	Unigene0000425	2520	2225.40	9.00	0.37	0.26	100.00
Unigene0000426	Unigene0000426	526	232.38	3.00	1.18	0.83	100.00
Unigene0000427	Unigene0000427	761	466.60	5.00	0.98	0.69	100.00
Unigene0000428	Unigene0000428	3697	3402.40	370.00	9.90	7.02	100.00
Unigene0000429	Unigene0000429	2382	2087.40	13.00	0.57	0.40	100.00
Unigene0000430	Unigene0000430	611	316.97	0.00	0.00	0.00	0.00
Unigene0000431	Unigene0000431	1057	762.40	0.00	0.00	0.00	0.00
Unigene0000432	Unigene0000432	2670	2375.40	39.00	1.49	1.06	100.00
Unigene0000433	Unigene0000433	542	248.28	2.00	0.73	0.52	100.00
Unigene0000434	Unigene0000434	4383	4088.40	610.00	13.58	9.63	100.00
Unigene0000435	Unigene0000435	2946	2651.40	34.00	1.17	0.83	100.00
Unigene0000436	Unigene0000436	776	481.57	4.00	0.76	0.54	100.00
Unigene0000437	Unigene0000437	2176	1881.40	953.00	46.12	32.71	100.00
Unigene0000438	Unigene0000438	1040	745.40	1.00	0.12	0.09	100.00
Unigene0000439	Unigene0000439	8247	7952.40	2929.00	33.53	23.78	100.00
Unigene0000440	Unigene0000440	872	577.45	13.00	2.05	1.45	100.00
Unigene0000441	Unigene0000441	4470	4175.40	96.00	2.09	1.48	100.00
Unigene0000442	Unigene0000442	1514	1219.40	68.00	5.08	3.60	100.00
Unigene0000443	Unigene0000443	660	365.82	186.00	46.29	32.83	100.00
Unigene0000444	Unigene0000444	539	245.30	5.00	1.86	1.32	100.00
Unigene0000445	Unigene0000445	4562	4267.40	1566.00	33.41	23.70	100.00
Unigene0000446	Unigene0000446	5286	4991.40	3013.00	54.96	38.98	100.00
Unigene0000447	Unigene0000447	1985	1690.40	37.00	1.99	1.41	100.00
Unigene0000448	Unigene0000448	600	306.01	2.00	0.60	0.42	100.00
Unigene0000449	Unigene0000449	3385	3090.40	221.00	6.51	4.62	100.00
Unigene0000450	Unigene0000450	373	86.39	0.00	0.00	0.00	0.00
Unigene0000451	Unigene0000451	1570	1275.40	0.00	0.00	0.00	0.00
Unigene0000452	Unigene0000452	4429	4134.40	362.00	7.97	5.65	100.00
Unigene0000453	Unigene0000453	1596	1301.40	4.00	0.28	0.20	100.00
Unigene0000454	Unigene0000454	1463	1168.40	6.00	0.47	0.33	100.00
Unigene0000455	Unigene0000455	671	376.79	2.00	0.48	0.34	100.00
Unigene0000456	Unigene0000456	1529	1234.40	320.00	23.60	16.74	100.00
Unigene0000457	Unigene0000457	1654	1359.40	1.00	0.07	0.05	100.00
Unigene0000458	Unigene0000458	1556	1261.40	16.00	1.15	0.82	100.00
Unigene0000459	Unigene0000459	1726	1431.40	38.00	2.42	1.71	100.00
Unigene0000460	Unigene0000460	924	629.42	52.00	7.52	5.33	100.00
Unigene0000461	Unigene0000461	729	434.66	61.00	12.78	9.06	100.00
Unigene0000462	Unigene0000462	1991	1696.40	58.00	3.11	2.21	100.00
Unigene0000463	Unigene0000463	1150	855.40	21.00	2.24	1.59	100.00
Unigene0000464	Unigene0000464	3758	3463.40	48.00	1.26	0.89	100.00
Unigene0000465	Unigene0000465	650	355.85	0.00	0.00	0.00	0.00
Unigene0000466	Unigene0000466	5088	4793.40	22.00	0.42	0.30	100.00
Unigene0000467	Unigene0000467	892	597.44	9.00	1.37	0.97	100.00
Unigene0000468	Unigene0000468	753	458.61	12.00	2.38	1.69	100.00
Unigene0000469	Unigene0000469	3149	2854.40	10.00	0.32	0.23	100.00
Unigene0000470	Unigene0000470	1064	769.40	18.00	2.13	1.51	100.00
Unigene0000471	Unigene0000471	899	604.43	3.00	0.45	0.32	100.00
Unigene0000472	Unigene0000472	1003	708.40	68.00	8.74	6.20	100.00
Unigene0000473	Unigene0000473	3820	3525.40	237.00	6.12	4.34	100.00
Unigene0000474	Unigene0000474	2114	1819.40	2464.00	123.31	87.45	100.00
Unigene0000475	Unigene0000475	6948	6653.40	86.00	1.18	0.83	100.00
Unigene0000476	Unigene0000476	460	167.24	0.00	0.00	0.00	0.00
Unigene0000477	Unigene0000477	1757	1462.40	7.00	0.44	0.31	100.00
Unigene0000478	Unigene0000478	6569	6274.40	1388.00	20.14	14.29	100.00
Unigene0000479	Unigene0000479	863	568.46	26.00	4.16	2.95	100.00
Unigene0000480	Unigene0000480	1808	1513.40	37.00	2.23	1.58	100.00
Unigene0000481	Unigene0000481	6189	5894.40	78.00	1.20	0.85	100.00
Unigene0000482	Unigene0000482	463	170.17	0.00	0.00	0.00	0.00
Unigene0000483	Unigene0000483	1093	798.40	77.00	8.78	6.23	100.00
Unigene0000484	Unigene0000484	1095	800.40	230.00	26.16	18.56	100.00
Unigene0000485	Unigene0000485	1521	1226.40	3.00	0.22	0.16	100.00
Unigene0000486	Unigene0000486	1289	994.40	66.00	6.04	4.29	100.00
Unigene0000487	Unigene0000487	3326	3031.40	200.00	6.01	4.26	100.00
Unigene0000488	Unigene0000488	1280	985.40	53.00	4.90	3.47	100.00
Unigene0000489	Unigene0000489	1447	1152.40	7.00	0.55	0.39	100.00
Unigene0000490	Unigene0000490	1649	1354.40	0.00	0.00	0.00	0.00
Unigene0000491	Unigene0000491	1437	1142.40	5.00	0.40	0.28	100.00
Unigene0000492	Unigene0000492	672	377.79	0.00	0.00	0.00	0.00
Unigene0000493	Unigene0000493	626	331.92	0.00	0.00	0.00	0.00
Unigene0000494	Unigene0000494	3006	2711.40	302.00	10.14	7.19	100.00
Unigene0000495	Unigene0000495	1463	1168.40	46.00	3.58	2.54	100.00
Unigene0000496	Unigene0000496	425	133.51	0.00	0.00	0.00	0.00
Unigene0000497	Unigene0000497	2159	1864.40	748.00	36.53	25.91	100.00
Unigene0000498	Unigene0000498	2402	2107.40	16.00	0.69	0.49	100.00
Unigene0000499	Unigene0000499	861	566.46	44.00	7.07	5.02	100.00
Unigene0000500	Unigene0000500	893	598.44	11.00	1.67	1.19	100.00
Unigene0000501	Unigene0000501	543	249.27	0.00	0.00	0.00	0.00
Unigene0000502	Unigene0000502	1151	856.40	1.00	0.11	0.08	100.00
Unigene0000503	Unigene0000503	434	142.08	13.00	8.33	5.91	100.00
Unigene0000504	Unigene0000504	1866	1571.40	6.00	0.35	0.25	100.00
Unigene0000505	Unigene0000505	2013	1718.40	3.00	0.16	0.11	100.00
Unigene0000506	Unigene0000506	723	428.67	5.00	1.06	0.75	100.00
Unigene0000507	Unigene0000507	896	601.43	5.00	0.76	0.54	100.00
Unigene0000508	Unigene0000508	3700	3405.40	281.00	7.51	5.33	100.00
Unigene0000509	Unigene0000509	2259	1964.40	71.00	3.29	2.33	100.00
Unigene0000510	Unigene0000510	6047	5752.40	944.00	14.94	10.60	100.00
Unigene0000511	Unigene0000511	547	253.25	2.00	0.72	0.51	100.00
Unigene0000512	Unigene0000512	1491	1196.40	230.00	17.50	12.41	100.00
Unigene0000513	Unigene0000513	929	634.41	32.00	4.59	3.26	100.00
Unigene0000514	Unigene0000514	514	220.46	10.00	4.13	2.93	100.00
Unigene0000515	Unigene0000515	1502	1207.40	46.00	3.47	2.46	100.00
Unigene0000516	Unigene0000516	3372	3077.40	20.00	0.59	0.42	100.00
Unigene0000517	Unigene0000517	3469	3174.40	423.00	12.13	8.60	100.00
Unigene0000518	Unigene0000518	1183	888.40	3.00	0.31	0.22	100.00
Unigene0000519	Unigene0000519	515	221.46	9.00	3.70	2.62	100.00
Unigene0000520	Unigene0000520	1553	1258.40	6.00	0.43	0.31	100.00
Unigene0000521	Unigene0000521	619	324.95	1.00	0.28	0.20	100.00
Unigene0000522	Unigene0000522	5335	5040.40	393.00	7.10	5.03	100.00
Unigene0000523	Unigene0000523	1951	1656.40	3.00	0.16	0.12	100.00
Unigene0000524	Unigene0000524	876	581.45	13.00	2.04	1.44	100.00
Unigene0000525	Unigene0000525	948	653.41	1.00	0.14	0.10	100.00
Unigene0000526	Unigene0000526	1781	1486.40	748.00	45.82	32.50	100.00
Unigene0000527	Unigene0000527	596	302.03	0.00	0.00	0.00	0.00
Unigene0000528	Unigene0000528	1214	919.40	19.00	1.88	1.33	100.00
Unigene0000529	Unigene0000529	954	659.41	0.00	0.00	0.00	0.00
Unigene0000530	Unigene0000530	2314	2019.40	0.00	0.00	0.00	0.00
Unigene0000531	Unigene0000531	1500	1205.40	3.00	0.23	0.16	100.00
Unigene0000532	Unigene0000532	3340	3045.40	11.00	0.33	0.23	100.00
Unigene0000533	Unigene0000533	1225	930.40	7.00	0.69	0.49	100.00
Unigene0000534	Unigene0000534	3902	3607.40	789.00	19.91	14.12	100.00
Unigene0000535	Unigene0000535	1172	877.40	0.00	0.00	0.00	0.00
Unigene0000536	Unigene0000536	718	423.68	0.00	0.00	0.00	0.00
Unigene0000537	Unigene0000537	2070	1775.40	24.00	1.23	0.87	100.00
Unigene0000538	Unigene0000538	2403	2108.40	69.00	2.98	2.11	100.00
Unigene0000539	Unigene0000539	3104	2809.40	434.00	14.07	9.98	100.00
Unigene0000540	Unigene0000540	2887	2592.40	27.00	0.95	0.67	100.00
Unigene0000541	Unigene0000541	5808	5513.40	130.00	2.15	1.52	100.00
Unigene0000542	Unigene0000542	3474	3179.40	12.00	0.34	0.24	100.00
Unigene0000543	Unigene0000543	3142	2847.40	642.00	20.53	14.56	100.00
Unigene0000544	Unigene0000544	2853	2558.40	10.00	0.36	0.25	100.00
Unigene0000545	Unigene0000545	813	518.52	0.00	0.00	0.00	0.00
Unigene0000546	Unigene0000546	1421	1126.40	0.00	0.00	0.00	0.00
Unigene0000547	Unigene0000547	1610	1315.40	61.00	4.22	2.99	100.00
Unigene0000548	Unigene0000548	4492	4197.40	118.00	2.56	1.82	100.00
Unigene0000549	Unigene0000549	439	146.88	10.00	6.20	4.40	100.00
Unigene0000550	Unigene0000550	2670	2375.40	47.00	1.80	1.28	100.00
Unigene0000551	Unigene0000551	1634	1339.40	49.00	3.33	2.36	100.00
Unigene0000552	Unigene0000552	5893	5598.40	132.00	2.15	1.52	100.00
Unigene0000553	Unigene0000553	3917	3622.40	358.00	9.00	6.38	100.00
Unigene0000554	Unigene0000554	5557	5262.40	108.00	1.87	1.33	100.00
Unigene0000555	Unigene0000555	2304	2009.40	1248.00	56.55	40.11	100.00
Unigene0000556	Unigene0000556	1755	1460.40	72.00	4.49	3.18	100.00
Unigene0000557	Unigene0000557	772	477.58	5.00	0.95	0.68	100.00
Unigene0000558	Unigene0000558	1433	1138.40	136.00	10.88	7.71	100.00
Unigene0000559	Unigene0000559	1296	1001.40	491.00	44.64	31.66	100.00
Unigene0000560	Unigene0000560	3947	3652.40	161.00	4.01	2.85	100.00
Unigene0000561	Unigene0000561	1483	1188.40	66.00	5.06	3.59	100.00
Unigene0000562	Unigene0000562	2093	1798.40	42.00	2.13	1.51	100.00
Unigene0000563	Unigene0000563	561	267.18	3.00	1.02	0.73	100.00
Unigene0000564	Unigene0000564	1244	949.40	51.00	4.89	3.47	100.00
Unigene0000565	Unigene0000565	1625	1330.40	69.00	4.72	3.35	100.00
Unigene0000566	Unigene0000566	2159	1864.40	0.00	0.00	0.00	0.00
Unigene0000567	Unigene0000567	2558	2263.40	23.00	0.93	0.66	100.00
Unigene0000568	Unigene0000568	875	580.45	2.00	0.31	0.22	100.00
Unigene0000569	Unigene0000569	888	593.44	6.00	0.92	0.65	100.00
Unigene0000570	Unigene0000570	2418	2123.40	166.00	7.12	5.05	100.00
Unigene0000571	Unigene0000571	3245	2950.40	0.00	0.00	0.00	0.00
Unigene0000572	Unigene0000572	3893	3598.40	83.00	2.10	1.49	100.00
Unigene0000573	Unigene0000573	3106	2811.40	2.00	0.06	0.05	100.00
Unigene0000574	Unigene0000574	652	357.85	3.00	0.76	0.54	100.00
Unigene0000575	Unigene0000575	2187	1892.40	25.00	1.20	0.85	100.00
Unigene0000576	Unigene0000576	1090	795.40	0.00	0.00	0.00	0.00
Unigene0000577	Unigene0000577	3630	3335.40	108.00	2.95	2.09	100.00
Unigene0000578	Unigene0000578	665	370.81	11.00	2.70	1.92	100.00
Unigene0000579	Unigene0000579	1516	1221.40	200.00	14.91	10.57	100.00
Unigene0000580	Unigene0000580	411	120.36	43.00	32.53	23.07	100.00
Unigene0000581	Unigene0000581	1348	1053.40	22.00	1.90	1.35	100.00
Unigene0000582	Unigene0000582	844	549.48	0.00	0.00	0.00	0.00
Unigene0000583	Unigene0000583	2918	2623.40	251.00	8.71	6.18	100.00
Unigene0000584	Unigene0000584	2542	2247.40	10.00	0.41	0.29	100.00
Unigene0000585	Unigene0000585	4603	4308.40	1139.00	24.07	17.07	100.00
Unigene0000586	Unigene0000586	4392	4097.40	435.00	9.67	6.86	100.00
Unigene0000587	Unigene0000587	12177	11882.40	902.00	6.91	4.90	100.00
Unigene0000588	Unigene0000588	1202	907.40	0.00	0.00	0.00	0.00
Unigene0000589	Unigene0000589	1883	1588.40	3.00	0.17	0.12	100.00
Unigene0000590	Unigene0000590	1267	972.40	17.00	1.59	1.13	100.00
Unigene0000591	Unigene0000591	3295	3000.40	283.00	8.59	6.09	100.00
Unigene0000592	Unigene0000592	995	700.40	17.00	2.21	1.57	100.00
Unigene0000593	Unigene0000593	2347	2052.40	18.00	0.80	0.57	100.00
Unigene0000594	Unigene0000594	1494	1199.40	0.00	0.00	0.00	0.00
Unigene0000595	Unigene0000595	519	225.43	25.00	10.10	7.16	100.00
Unigene0000596	Unigene0000596	3516	3221.40	1112.00	31.43	22.29	100.00
Unigene0000597	Unigene0000597	1730	1435.40	73.00	4.63	3.28	100.00
Unigene0000598	Unigene0000598	2387	2092.40	956.00	41.60	29.50	100.00
Unigene0000599	Unigene0000599	812	517.52	5.00	0.88	0.62	100.00
Unigene0000600	Unigene0000600	454	161.39	0.00	0.00	0.00	0.00
Unigene0000601	Unigene0000601	1060	765.40	20.00	2.38	1.69	100.00
Unigene0000602	Unigene0000602	1293	998.40	13.00	1.19	0.84	100.00
Unigene0000603	Unigene0000603	3186	2891.40	29.00	0.91	0.65	100.00
Unigene0000604	Unigene0000604	3919	3624.40	260.00	6.53	4.63	100.00
Unigene0000605	Unigene0000605	820	525.51	41.00	7.10	5.04	100.00
Unigene0000606	Unigene0000606	3125	2830.40	489.00	15.73	11.16	100.00
Unigene0000607	Unigene0000607	2533	2238.40	1442.00	58.65	41.60	100.00
Unigene0000608	Unigene0000608	749	454.62	6.00	1.20	0.85	100.00
Unigene0000609	Unigene0000609	1742	1447.40	6.00	0.38	0.27	100.00
Unigene0000610	Unigene0000610	2406	2111.40	15.00	0.65	0.46	100.00
Unigene0000611	Unigene0000611	5507	5212.40	1297.00	22.66	16.07	100.00
Unigene0000612	Unigene0000612	3213	2918.40	23.00	0.72	0.51	100.00
Unigene0000613	Unigene0000613	2229	1934.40	22.00	1.04	0.73	100.00
Unigene0000614	Unigene0000614	912	617.42	1.00	0.15	0.10	100.00
Unigene0000615	Unigene0000615	4168	3873.40	512.00	12.04	8.54	100.00
Unigene0000616	Unigene0000616	371	84.70	0.00	0.00	0.00	0.00
Unigene0000617	Unigene0000617	9014	8719.40	1172.00	12.24	8.68	100.00
Unigene0000618	Unigene0000618	5875	5580.40	1837.00	29.97	21.26	100.00
Unigene0000619	Unigene0000619	4413	4118.40	1835.00	40.57	28.77	100.00
Unigene0000620	Unigene0000620	2282	1987.40	137.00	6.28	4.45	100.00
Unigene0000621	Unigene0000621	1491	1196.40	47.00	3.58	2.54	100.00
Unigene0000622	Unigene0000622	1658	1363.40	96.00	6.41	4.55	100.00
Unigene0000623	Unigene0000623	1182	887.40	0.00	0.00	0.00	0.00
Unigene0000624	Unigene0000624	1147	852.40	304.00	32.47	23.03	100.00
Unigene0000625	Unigene0000625	6223	5928.40	255.00	3.92	2.78	100.00
Unigene0000626	Unigene0000626	387	98.55	0.00	0.00	0.00	0.00
Unigene0000627	Unigene0000627	1572	1277.40	42.00	2.99	2.12	100.00
Unigene0000628	Unigene0000628	2823	2528.40	59.00	2.12	1.51	100.00
Unigene0000629	Unigene0000629	2198	1903.40	262.00	12.53	8.89	100.00
Unigene0000630	Unigene0000630	686	391.76	11.00	2.56	1.81	100.00
Unigene0000631	Unigene0000631	643	348.87	0.00	0.00	0.00	0.00
Unigene0000632	Unigene0000632	877	582.45	0.00	0.00	0.00	0.00
Unigene0000633	Unigene0000633	1567	1272.40	17.00	1.22	0.86	100.00
Unigene0000634	Unigene0000634	462	169.19	2.00	1.08	0.76	100.00
Unigene0000635	Unigene0000635	3239	2944.40	351.00	10.85	7.70	100.00
Unigene0000636	Unigene0000636	2602	2307.40	679.00	26.79	19.00	100.00
Unigene0000637	Unigene0000637	659	364.83	1.00	0.25	0.18	100.00
Unigene0000638	Unigene0000638	1458	1163.40	76.00	5.95	4.22	100.00
Unigene0000639	Unigene0000639	1948	1653.40	7.00	0.39	0.27	100.00
Unigene0000640	Unigene0000640	1378	1083.40	19.00	1.60	1.13	100.00
Unigene0000641	Unigene0000641	5214	4919.40	604.00	11.18	7.93	100.00
Unigene0000642	Unigene0000642	1595	1300.40	130.00	9.10	6.46	100.00
Unigene0000643	Unigene0000643	653	358.84	0.00	0.00	0.00	0.00
Unigene0000644	Unigene0000644	1401	1106.40	14.00	1.15	0.82	100.00
Unigene0000645	Unigene0000645	3129	2834.40	3.00	0.10	0.07	100.00
Unigene0000646	Unigene0000646	862	567.46	5.00	0.80	0.57	100.00
Unigene0000647	Unigene0000647	3519	3224.40	316.00	8.92	6.33	100.00
Unigene0000648	Unigene0000648	1773	1478.40	17.00	1.05	0.74	100.00
Unigene0000649	Unigene0000649	1044	749.40	10.00	1.21	0.86	100.00
Unigene0000650	Unigene0000650	1025	730.40	9.00	1.12	0.80	100.00
Unigene0000651	Unigene0000651	4171	3876.40	104.00	2.44	1.73	100.00
Unigene0000652	Unigene0000652	2471	2176.40	0.00	0.00	0.00	0.00
Unigene0000653	Unigene0000653	757	462.61	12.00	2.36	1.68	100.00
Unigene0000654	Unigene0000654	783	488.56	2.00	0.37	0.26	100.00
Unigene0000655	Unigene0000655	2069	1774.40	26.00	1.33	0.95	100.00
Unigene0000656	Unigene0000656	1365	1070.40	7.00	0.60	0.42	100.00
Unigene0000657	Unigene0000657	2861	2566.40	1.00	0.04	0.03	100.00
Unigene0000658	Unigene0000658	2538	2243.40	245.00	9.94	7.05	100.00
Unigene0000659	Unigene0000659	2206	1911.40	1538.00	73.26	51.96	100.00
Unigene0000660	Unigene0000660	821	526.51	0.00	0.00	0.00	0.00
Unigene0000661	Unigene0000661	1069	774.40	36.00	4.23	3.00	100.00
Unigene0000662	Unigene0000662	1346	1051.40	31.00	2.68	1.90	100.00
Unigene0000663	Unigene0000663	1439	1144.40	7.00	0.56	0.39	100.00
Unigene0000664	Unigene0000664	2310	2015.40	1.00	0.05	0.03	100.00
Unigene0000665	Unigene0000665	3324	3029.40	50.00	1.50	1.07	100.00
Unigene0000666	Unigene0000666	740	445.64	5.00	1.02	0.72	100.00
Unigene0000667	Unigene0000667	1881	1586.40	7.00	0.40	0.28	100.00
Unigene0000668	Unigene0000668	1040	745.40	6.00	0.73	0.52	100.00
Unigene0000669	Unigene0000669	1827	1532.40	4.00	0.24	0.17	100.00
Unigene0000670	Unigene0000670	752	457.61	3.00	0.60	0.42	100.00
Unigene0000671	Unigene0000671	1644	1349.40	98.00	6.61	4.69	100.00
Unigene0000672	Unigene0000672	831	536.49	0.00	0.00	0.00	0.00
Unigene0000673	Unigene0000673	903	608.43	2.00	0.30	0.21	100.00
Unigene0000674	Unigene0000674	4486	4191.40	6.00	0.13	0.09	100.00
Unigene0000675	Unigene0000675	1037	742.40	0.00	0.00	0.00	0.00
Unigene0000676	Unigene0000676	2056	1761.40	144.00	7.44	5.28	100.00
Unigene0000677	Unigene0000677	3328	3033.40	27.00	0.81	0.57	100.00
Unigene0000678	Unigene0000678	2801	2506.40	175.00	6.36	4.51	100.00
Unigene0000679	Unigene0000679	1913	1618.40	60.00	3.38	2.39	100.00
Unigene0000680	Unigene0000680	3201	2906.40	429.00	13.44	9.53	100.00
Unigene0000681	Unigene0000681	2259	1964.40	132.00	6.12	4.34	100.00
Unigene0000682	Unigene0000682	4242	3947.40	1022.00	23.57	16.72	100.00
Unigene0000683	Unigene0000683	3490	3195.40	1179.00	33.59	23.83	100.00
Unigene0000684	Unigene0000684	1237	942.40	16.00	1.55	1.10	100.00
Unigene0000685	Unigene0000685	646	351.86	2.00	0.52	0.37	100.00
Unigene0000686	Unigene0000686	998	703.40	1.00	0.13	0.09	100.00
Unigene0000687	Unigene0000687	1123	828.40	2.00	0.22	0.16	100.00
Unigene0000688	Unigene0000688	910	615.42	15.00	2.22	1.57	100.00
Unigene0000689	Unigene0000689	801	506.53	150.00	26.96	19.12	100.00
Unigene0000690	Unigene0000690	1754	1459.40	141.00	8.80	6.24	100.00
Unigene0000691	Unigene0000691	646	351.86	0.00	0.00	0.00	0.00
Unigene0000692	Unigene0000692	404	113.89	0.00	0.00	0.00	0.00
Unigene0000693	Unigene0000693	4893	4598.40	152.00	3.01	2.13	100.00
Unigene0000694	Unigene0000694	342	61.58	2.00	2.96	2.10	100.00
Unigene0000695	Unigene0000695	621	326.94	0.00	0.00	0.00	0.00
Unigene0000696	Unigene0000696	639	344.88	0.00	0.00	0.00	0.00
Unigene0000697	Unigene0000697	2802	2507.40	61.00	2.22	1.57	100.00
Unigene0000698	Unigene0000698	6295	6000.40	58.00	0.88	0.62	100.00
Unigene0000699	Unigene0000699	1598	1303.40	39.00	2.72	1.93	100.00
Unigene0000700	Unigene0000700	639	344.88	54.00	14.26	10.11	100.00
Unigene0000701	Unigene0000701	1939	1644.40	21.00	1.16	0.82	100.00
Unigene0000702	Unigene0000702	3440	3145.40	12.00	0.35	0.25	100.00
Unigene0000703	Unigene0000703	879	584.45	0.00	0.00	0.00	0.00
Unigene0000704	Unigene0000704	1933	1638.40	524.00	29.12	20.65	100.00
Unigene0000705	Unigene0000705	674	379.79	64.00	15.34	10.88	100.00
Unigene0000706	Unigene0000706	2600	2305.40	156.00	6.16	4.37	100.00
Unigene0000707	Unigene0000707	1734	1439.40	461.00	29.16	20.68	100.00
Unigene0000708	Unigene0000708	2400	2105.40	67.00	2.90	2.05	100.00
Unigene0000709	Unigene0000709	793	498.55	0.00	0.00	0.00	0.00
Unigene0000710	Unigene0000710	7387	7092.40	186.00	2.39	1.69	100.00
Unigene0000711	Unigene0000711	1342	1047.40	5.00	0.43	0.31	100.00
Unigene0000712	Unigene0000712	707	412.71	1.00	0.22	0.16	100.00
Unigene0000713	Unigene0000713	522	228.40	0.00	0.00	0.00	0.00
Unigene0000714	Unigene0000714	1067	772.40	6.00	0.71	0.50	100.00
Unigene0000715	Unigene0000715	605	311.00	17.00	4.98	3.53	100.00
Unigene0000716	Unigene0000716	1015	720.40	1.00	0.13	0.09	100.00
Unigene0000717	Unigene0000717	2386	2091.40	30.00	1.31	0.93	100.00
Unigene0000718	Unigene0000718	411	120.36	0.00	0.00	0.00	0.00
Unigene0000719	Unigene0000719	525	231.38	1.00	0.39	0.28	100.00
Unigene0000720	Unigene0000720	534	240.33	0.00	0.00	0.00	0.00
Unigene0000721	Unigene0000721	636	341.89	1.00	0.27	0.19	100.00
Unigene0000722	Unigene0000722	891	596.44	13.00	1.98	1.41	100.00
Unigene0000723	Unigene0000723	1661	1366.40	68.00	4.53	3.21	100.00
Unigene0000724	Unigene0000724	2651	2356.40	21.00	0.81	0.58	100.00
Unigene0000725	Unigene0000725	2390	2095.40	42.00	1.82	1.29	100.00
Unigene0000726	Unigene0000726	1739	1444.40	133.00	8.38	5.95	100.00
Unigene0000727	Unigene0000727	3668	3373.40	14.00	0.38	0.27	100.00
Unigene0000728	Unigene0000728	918	623.42	40.00	5.84	4.14	100.00
Unigene0000729	Unigene0000729	652	357.85	0.00	0.00	0.00	0.00
Unigene0000730	Unigene0000730	1205	910.40	39.00	3.90	2.77	100.00
Unigene0000731	Unigene0000731	6396	6101.40	83.00	1.24	0.88	100.00
Unigene0000732	Unigene0000732	628	333.92	5.00	1.36	0.97	100.00
Unigene0000733	Unigene0000733	614	319.96	2.00	0.57	0.40	100.00
Unigene0000734	Unigene0000734	5040	4745.40	670.00	12.86	9.12	100.00
Unigene0000735	Unigene0000735	780	485.57	9.00	1.69	1.20	100.00
Unigene0000736	Unigene0000736	4950	4655.40	740.00	14.47	10.26	100.00
Unigene0000737	Unigene0000737	967	672.40	19.00	2.57	1.82	100.00
Unigene0000738	Unigene0000738	633	338.90	9.00	2.42	1.71	100.00
Unigene0000739	Unigene0000739	3088	2793.40	21.00	0.68	0.49	100.00
Unigene0000740	Unigene0000740	11266	10971.40	6054.00	50.24	35.63	100.00
Unigene0000741	Unigene0000741	2944	2649.40	118.00	4.06	2.88	100.00
Unigene0000742	Unigene0000742	870	575.45	8.00	1.27	0.90	100.00
Unigene0000743	Unigene0000743	2575	2280.40	15.00	0.60	0.42	100.00
Unigene0000744	Unigene0000744	1143	848.40	8.00	0.86	0.61	100.00
Unigene0000745	Unigene0000745	404	113.89	0.00	0.00	0.00	0.00
Unigene0000746	Unigene0000746	926	631.42	24.00	3.46	2.45	100.00
Unigene0000747	Unigene0000747	5194	4899.40	1616.00	30.03	21.30	100.00
Unigene0000748	Unigene0000748	2335	2040.40	168.00	7.50	5.32	100.00
Unigene0000749	Unigene0000749	5134	4839.40	395.00	7.43	5.27	100.00
Unigene0000750	Unigene0000750	1180	885.40	5.00	0.51	0.36	100.00
Unigene0000751	Unigene0000751	2170	1875.40	127.00	6.17	4.37	100.00
Unigene0000752	Unigene0000752	5390	5095.40	1105.00	19.75	14.00	100.00
Unigene0000753	Unigene0000753	10157	9862.40	996.00	9.20	6.52	100.00
Unigene0000754	Unigene0000754	2571	2276.40	37.00	1.48	1.05	100.00
Unigene0000755	Unigene0000755	1003	708.40	27.00	3.47	2.46	100.00
Unigene0000756	Unigene0000756	3616	3321.40	131.00	3.59	2.55	100.00
Unigene0000757	Unigene0000757	572	278.13	1.00	0.33	0.23	100.00
Unigene0000758	Unigene0000758	2648	2353.40	16.00	0.62	0.44	100.00
Unigene0000759	Unigene0000759	5369	5074.40	293.00	5.26	3.73	100.00
Unigene0000760	Unigene0000760	1789	1494.40	14.00	0.85	0.60	100.00
Unigene0000761	Unigene0000761	641	346.88	4.00	1.05	0.74	100.00
Unigene0000762	Unigene0000762	1542	1247.40	37.00	2.70	1.92	100.00
Unigene0000763	Unigene0000763	1116	821.40	3.00	0.33	0.24	100.00
Unigene0000764	Unigene0000764	473	179.97	3.00	1.52	1.08	100.00
Unigene0000765	Unigene0000765	4141	3846.40	2053.00	48.60	34.47	100.00
Unigene0000766	Unigene0000766	1068	773.40	7.00	0.82	0.58	100.00
Unigene0000767	Unigene0000767	2813	2518.40	1107.00	40.02	28.39	100.00
Unigene0000768	Unigene0000768	1231	936.40	123.00	11.96	8.48	100.00
Unigene0000769	Unigene0000769	526	232.38	0.00	0.00	0.00	0.00
Unigene0000770	Unigene0000770	598	304.02	3.00	0.90	0.64	100.00
Unigene0000771	Unigene0000771	1313	1018.40	177.00	15.82	11.22	100.00
Unigene0000772	Unigene0000772	571	277.13	6.00	1.97	1.40	100.00
Unigene0000773	Unigene0000773	3297	3002.40	103.00	3.12	2.22	100.00
Unigene0000774	Unigene0000774	1931	1636.40	43.00	2.39	1.70	100.00
Unigene0000775	Unigene0000775	954	659.41	4.00	0.55	0.39	100.00
Unigene0000776	Unigene0000776	2573	2278.40	207.00	8.27	5.87	100.00
Unigene0000777	Unigene0000777	1159	864.40	8.00	0.84	0.60	100.00
Unigene0000778	Unigene0000778	660	365.82	13.00	3.24	2.29	100.00
Unigene0000779	Unigene0000779	3689	3394.40	78.00	2.09	1.48	100.00
Unigene0000780	Unigene0000780	451	158.48	5.00	2.87	2.04	100.00
Unigene0000781	Unigene0000781	536	242.32	1.00	0.38	0.27	100.00
Unigene0000782	Unigene0000782	1531	1236.40	177.00	13.03	9.24	100.00
Unigene0000783	Unigene0000783	1159	864.40	1.00	0.11	0.07	100.00
Unigene0000784	Unigene0000784	879	584.45	14.00	2.18	1.55	100.00
Unigene0000785	Unigene0000785	2210	1915.40	162.00	7.70	5.46	100.00
Unigene0000786	Unigene0000786	929	634.41	230.00	33.01	23.41	100.00
Unigene0000787	Unigene0000787	365	79.68	0.00	0.00	0.00	0.00
Unigene0000788	Unigene0000788	756	461.61	24.00	4.73	3.36	100.00
Unigene0000789	Unigene0000789	641	346.88	15.00	3.94	2.79	100.00
Unigene0000790	Unigene0000790	1712	1417.40	80.00	5.14	3.64	100.00
Unigene0000791	Unigene0000791	2909	2614.40	137.00	4.77	3.38	100.00
Unigene0000792	Unigene0000792	971	676.40	112.00	15.08	10.69	100.00
Unigene0000793	Unigene0000793	985	690.40	4.00	0.53	0.37	100.00
Unigene0000794	Unigene0000794	2293	1998.40	13.00	0.59	0.42	100.00
Unigene0000795	Unigene0000795	1170	875.40	17.00	1.77	1.25	100.00
Unigene0000796	Unigene0000796	2787	2492.40	268.00	9.79	6.94	100.00
Unigene0000797	Unigene0000797	3163	2868.40	101.00	3.21	2.27	100.00
Unigene0000798	Unigene0000798	710	415.70	3.00	0.66	0.47	100.00
Unigene0000799	Unigene0000799	546	252.26	3.00	1.08	0.77	100.00
Unigene0000800	Unigene0000800	622	327.94	10.00	2.78	1.97	100.00
Unigene0000801	Unigene0000801	1063	768.40	1.00	0.12	0.08	100.00
Unigene0000802	Unigene0000802	3932	3637.40	180.00	4.51	3.20	100.00
Unigene0000803	Unigene0000803	4502	4207.40	167.00	3.61	2.56	100.00
Unigene0000804	Unigene0000804	351	68.44	0.00	0.00	0.00	0.00
Unigene0000805	Unigene0000805	2988	2693.40	150.00	5.07	3.60	100.00
Unigene0000806	Unigene0000806	269	20.40	0.00	0.00	0.00	0.00
Unigene0000807	Unigene0000807	1311	1016.40	55.00	4.93	3.49	100.00
Unigene0000808	Unigene0000808	480	186.85	1.00	0.49	0.35	100.00
Unigene0000809	Unigene0000809	685	390.76	30.00	6.99	4.96	100.00
Unigene0000810	Unigene0000810	604	310.00	0.00	0.00	0.00	0.00
Unigene0000811	Unigene0000811	457	164.31	1.00	0.55	0.39	100.00
Unigene0000812	Unigene0000812	8530	8235.40	800.00	8.84	6.27	100.00
Unigene0000813	Unigene0000813	2151	1856.40	27.00	1.32	0.94	100.00
Unigene0000814	Unigene0000814	4813	4518.40	25.00	0.50	0.36	100.00
Unigene0000815	Unigene0000815	907	612.43	0.00	0.00	0.00	0.00
Unigene0000816	Unigene0000816	818	523.51	41.00	7.13	5.06	100.00
Unigene0000817	Unigene0000817	1691	1396.40	12.00	0.78	0.55	100.00
Unigene0000818	Unigene0000818	526	232.38	5.00	1.96	1.39	100.00
Unigene0000819	Unigene0000819	465	172.12	15.00	7.93	5.63	100.00
Unigene0000820	Unigene0000820	518	224.43	11.00	4.46	3.16	100.00
Unigene0000821	Unigene0000821	3490	3195.40	88.00	2.51	1.78	100.00
Unigene0000822	Unigene0000822	726	431.67	13.00	2.74	1.94	100.00
Unigene0000823	Unigene0000823	1541	1246.40	52.00	3.80	2.69	100.00
Unigene0000824	Unigene0000824	1373	1078.40	4.00	0.34	0.24	100.00
Unigene0000825	Unigene0000825	5400	5105.40	18.00	0.32	0.23	100.00
Unigene0000826	Unigene0000826	835	540.49	3.00	0.51	0.36	100.00
Unigene0000827	Unigene0000827	1113	818.40	38.00	4.23	3.00	100.00
Unigene0000828	Unigene0000828	3375	3080.40	6.00	0.18	0.13	100.00
Unigene0000829	Unigene0000829	2024	1729.40	24.00	1.26	0.90	100.00
Unigene0000830	Unigene0000830	682	387.77	22.00	5.17	3.66	100.00
Unigene0000831	Unigene0000831	532	238.34	1.00	0.38	0.27	100.00
Unigene0000832	Unigene0000832	560	266.18	3.00	1.03	0.73	100.00
Unigene0000833	Unigene0000833	2138	1843.40	4.00	0.20	0.14	100.00
Unigene0000834	Unigene0000834	2478	2183.40	81.00	3.38	2.40	100.00
Unigene0000835	Unigene0000835	1862	1567.40	46.00	2.67	1.90	100.00
Unigene0000836	Unigene0000836	1144	849.40	1.00	0.11	0.08	100.00
Unigene0000837	Unigene0000837	6105	5810.40	1277.00	20.01	14.19	100.00
Unigene0000838	Unigene0000838	1478	1183.40	4.00	0.31	0.22	100.00
Unigene0000839	Unigene0000839	1987	1692.40	6.00	0.32	0.23	100.00
Unigene0000840	Unigene0000840	656	361.83	11.00	2.77	1.96	100.00
Unigene0000841	Unigene0000841	969	674.40	3.00	0.41	0.29	100.00
Unigene0000842	Unigene0000842	1979	1684.40	3068.00	165.84	117.62	100.00
Unigene0000843	Unigene0000843	1374	1079.40	0.00	0.00	0.00	0.00
Unigene0000844	Unigene0000844	5391	5096.40	610.00	10.90	7.73	100.00
Unigene0000845	Unigene0000845	687	392.75	24.00	5.56	3.95	100.00
Unigene0000846	Unigene0000846	736	441.64	2.00	0.41	0.29	100.00
Unigene0000847	Unigene0000847	282	25.65	1.00	3.55	2.52	100.00
Unigene0000848	Unigene0000848	877	582.45	5.00	0.78	0.55	100.00
Unigene0000849	Unigene0000849	3651	3356.40	36.00	0.98	0.69	100.00
Unigene0000850	Unigene0000850	5797	5502.40	853.00	14.11	10.01	100.00
Unigene0000851	Unigene0000851	802	507.53	32.00	5.74	4.07	100.00
Unigene0000852	Unigene0000852	4490	4195.40	61.00	1.32	0.94	100.00
Unigene0000853	Unigene0000853	517	223.44	5.00	2.04	1.45	100.00
Unigene0000854	Unigene0000854	1075	780.40	18.00	2.10	1.49	100.00
Unigene0000855	Unigene0000855	975	680.40	2.00	0.27	0.19	100.00
Unigene0000856	Unigene0000856	658	363.83	0.00	0.00	0.00	0.00
Unigene0000857	Unigene0000857	845	550.48	4.00	0.66	0.47	100.00
Unigene0000858	Unigene0000858	3555	3260.40	62.00	1.73	1.23	100.00
Unigene0000859	Unigene0000859	3722	3427.40	63.00	1.67	1.19	100.00
Unigene0000860	Unigene0000860	9791	9496.40	196.00	1.88	1.33	100.00
Unigene0000861	Unigene0000861	712	417.70	0.00	0.00	0.00	0.00
Unigene0000862	Unigene0000862	655	360.84	36.00	9.08	6.44	100.00
Unigene0000863	Unigene0000863	927	632.42	37.00	5.33	3.78	100.00
Unigene0000864	Unigene0000864	716	421.69	4.00	0.86	0.61	100.00
Unigene0000865	Unigene0000865	975	680.40	4.00	0.54	0.38	100.00
Unigene0000866	Unigene0000866	1143	848.40	11.00	1.18	0.84	100.00
Unigene0000867	Unigene0000867	628	333.92	0.00	0.00	0.00	0.00
Unigene0000868	Unigene0000868	1765	1470.40	30.00	1.86	1.32	100.00
Unigene0000869	Unigene0000869	364	78.86	0.00	0.00	0.00	0.00
Unigene0000870	Unigene0000870	1506	1211.40	4.00	0.30	0.21	100.00
Unigene0000871	Unigene0000871	2600	2305.40	28.00	1.11	0.78	100.00
Unigene0000872	Unigene0000872	341	60.84	69.00	103.26	73.24	100.00
Unigene0000873	Unigene0000873	579	285.10	6.00	1.92	1.36	100.00
Unigene0000874	Unigene0000874	960	665.40	101.00	13.82	9.80	100.00
Unigene0000875	Unigene0000875	2928	2633.40	57.00	1.97	1.40	100.00
Unigene0000876	Unigene0000876	655	360.84	18.00	4.54	3.22	100.00
Unigene0000877	Unigene0000877	1157	862.40	6.00	0.63	0.45	100.00
Unigene0000878	Unigene0000878	2150	1855.40	21.00	1.03	0.73	100.00
Unigene0000879	Unigene0000879	1059	764.40	53.00	6.31	4.48	100.00
Unigene0000880	Unigene0000880	1548	1253.40	98.00	7.12	5.05	100.00
Unigene0000881	Unigene0000881	705	410.71	3.00	0.67	0.47	100.00
Unigene0000882	Unigene0000882	2273	1978.40	57.00	2.62	1.86	100.00
Unigene0000883	Unigene0000883	808	513.52	7.00	1.24	0.88	100.00
Unigene0000884	Unigene0000884	2200	1905.40	96.00	4.59	3.25	100.00
Unigene0000885	Unigene0000885	517	223.44	3.00	1.22	0.87	100.00
Unigene0000886	Unigene0000886	726	431.67	13.00	2.74	1.94	100.00
Unigene0000887	Unigene0000887	3802	3507.40	18.00	0.47	0.33	100.00
Unigene0000888	Unigene0000888	1218	923.40	621.00	61.23	43.43	100.00
Unigene0000889	Unigene0000889	4527	4232.40	75.00	1.61	1.14	100.00
Unigene0000890	Unigene0000890	2486	2191.40	631.00	26.22	18.59	100.00
Unigene0000891	Unigene0000891	599	305.02	5.00	1.49	1.06	100.00
Unigene0000892	Unigene0000892	1907	1612.40	4.00	0.23	0.16	100.00
Unigene0000893	Unigene0000893	751	456.62	4.00	0.80	0.57	100.00
Unigene0000894	Unigene0000894	689	394.75	1.00	0.23	0.16	100.00
Unigene0000895	Unigene0000895	1821	1526.40	72.00	4.29	3.05	100.00
Unigene0000896	Unigene0000896	1229	934.40	70.00	6.82	4.84	100.00
Unigene0000897	Unigene0000897	949	654.41	70.00	9.74	6.91	100.00
Unigene0000898	Unigene0000898	2964	2669.40	21.00	0.72	0.51	100.00
Unigene0000899	Unigene0000899	685	390.76	12.00	2.80	1.98	100.00
Unigene0000900	Unigene0000900	4417	4122.40	18.00	0.40	0.28	100.00
Unigene0000901	Unigene0000901	1241	946.40	52.00	5.00	3.55	100.00
Unigene0000902	Unigene0000902	392	103.00	0.00	0.00	0.00	0.00
Unigene0000903	Unigene0000903	3543	3248.40	289.00	8.10	5.75	100.00
Unigene0000904	Unigene0000904	2097	1802.40	2.00	0.10	0.07	100.00
Unigene0000905	Unigene0000905	611	316.97	4.00	1.15	0.81	100.00
Unigene0000906	Unigene0000906	390	101.21	0.00	0.00	0.00	0.00
Unigene0000907	Unigene0000907	2932	2637.40	613.00	21.16	15.01	100.00
Unigene0000908	Unigene0000908	851	556.47	8.00	1.31	0.93	100.00
Unigene0000909	Unigene0000909	516	222.45	1.00	0.41	0.29	100.00
Unigene0000910	Unigene0000910	4463	4168.40	28.00	0.61	0.43	100.00
Unigene0000911	Unigene0000911	905	610.43	4.00	0.60	0.42	100.00
Unigene0000912	Unigene0000912	535	241.32	10.00	3.77	2.68	100.00
Unigene0000913	Unigene0000913	4047	3752.40	581.00	14.10	10.00	100.00
Unigene0000914	Unigene0000914	984	689.40	6.00	0.79	0.56	100.00
Unigene0000915	Unigene0000915	2090	1795.40	279.00	14.15	10.03	100.00
Unigene0000916	Unigene0000916	9082	8787.40	312.00	3.23	2.29	100.00
Unigene0000917	Unigene0000917	2647	2352.40	39.00	1.51	1.07	100.00
Unigene0000918	Unigene0000918	749	454.62	1.00	0.20	0.14	100.00
Unigene0000919	Unigene0000919	772	477.58	42.00	8.01	5.68	100.00
Unigene0000920	Unigene0000920	1341	1046.40	83.00	7.22	5.12	100.00
Unigene0000921	Unigene0000921	684	389.76	0.00	0.00	0.00	0.00
Unigene0000922	Unigene0000922	424	132.56	3.00	2.06	1.46	100.00
Unigene0000923	Unigene0000923	302	35.54	0.00	0.00	0.00	0.00
Unigene0000924	Unigene0000924	822	527.51	16.00	2.76	1.96	100.00
Unigene0000925	Unigene0000925	1284	989.40	4.00	0.37	0.26	100.00
Unigene0000926	Unigene0000926	862	567.46	0.00	0.00	0.00	0.00
Unigene0000927	Unigene0000927	4997	4702.40	1310.00	25.36	17.99	100.00
Unigene0000928	Unigene0000928	589	295.06	33.00	10.18	7.22	100.00
Unigene0000929	Unigene0000929	2251	1956.40	38.00	1.77	1.25	100.00
Unigene0000930	Unigene0000930	2028	1733.40	0.00	0.00	0.00	0.00
Unigene0000931	Unigene0000931	1258	963.40	11.00	1.04	0.74	100.00
Unigene0000932	Unigene0000932	856	561.47	70.00	11.35	8.05	100.00
Unigene0000933	Unigene0000933	444	151.70	0.00	0.00	0.00	0.00
Unigene0000934	Unigene0000934	713	418.69	1.00	0.22	0.15	100.00
Unigene0000935	Unigene0000935	562	268.17	1.00	0.34	0.24	100.00
Unigene0000936	Unigene0000936	1201	906.40	17.00	1.71	1.21	100.00
Unigene0000937	Unigene0000937	876	581.45	0.00	0.00	0.00	0.00
Unigene0000938	Unigene0000938	4009	3714.40	278.00	6.81	4.83	100.00
Unigene0000939	Unigene0000939	2558	2263.40	90.00	3.62	2.57	100.00
Unigene0000940	Unigene0000940	1875	1580.40	32.00	1.84	1.31	100.00
Unigene0000941	Unigene0000941	2936	2641.40	1096.00	37.78	26.79	100.00
Unigene0000942	Unigene0000942	526	232.38	0.00	0.00	0.00	0.00
Unigene0000943	Unigene0000943	2542	2247.40	30.00	1.22	0.86	100.00
Unigene0000944	Unigene0000944	4774	4479.40	657.00	13.35	9.47	100.00
Unigene0000945	Unigene0000945	469	176.04	1.00	0.52	0.37	100.00
Unigene0000946	Unigene0000946	514	220.46	1.00	0.41	0.29	100.00
Unigene0000947	Unigene0000947	760	465.60	0.00	0.00	0.00	0.00
Unigene0000948	Unigene0000948	372	85.54	0.00	0.00	0.00	0.00
Unigene0000949	Unigene0000949	1870	1575.40	40.00	2.31	1.64	100.00
Unigene0000950	Unigene0000950	968	673.40	0.00	0.00	0.00	0.00
Unigene0000951	Unigene0000951	2037	1742.40	116.00	6.06	4.30	100.00
Unigene0000952	Unigene0000952	4326	4031.40	22.00	0.50	0.35	100.00
Unigene0000953	Unigene0000953	2505	2210.40	86.00	3.54	2.51	100.00
Unigene0000954	Unigene0000954	616	321.96	0.00	0.00	0.00	0.00
Unigene0000955	Unigene0000955	547	253.25	6.00	2.16	1.53	100.00
Unigene0000956	Unigene0000956	718	423.68	1.00	0.21	0.15	100.00
Unigene0000957	Unigene0000957	2204	1909.40	190.00	9.06	6.43	100.00
Unigene0000958	Unigene0000958	483	189.80	1.00	0.48	0.34	100.00
Unigene0000959	Unigene0000959	1412	1117.40	50.00	4.07	2.89	100.00
Unigene0000960	Unigene0000960	2427	2132.40	49.00	2.09	1.48	100.00
Unigene0000961	Unigene0000961	1654	1359.40	134.00	8.97	6.37	100.00
Unigene0000962	Unigene0000962	3583	3288.40	7.00	0.19	0.14	100.00
Unigene0000963	Unigene0000963	3210	2915.40	29.00	0.91	0.64	100.00
Unigene0000964	Unigene0000964	1009	714.40	175.00	22.30	15.82	100.00
Unigene0000965	Unigene0000965	1855	1560.40	36.00	2.10	1.49	100.00
Unigene0000966	Unigene0000966	3840	3545.40	0.00	0.00	0.00	0.00
Unigene0000967	Unigene0000967	3159	2864.40	76.00	2.42	1.71	100.00
Unigene0000968	Unigene0000968	876	581.45	3.00	0.47	0.33	100.00
Unigene0000969	Unigene0000969	449	156.54	3.00	1.74	1.24	100.00
Unigene0000970	Unigene0000970	1234	939.40	0.00	0.00	0.00	0.00
Unigene0000971	Unigene0000971	836	541.49	2.00	0.34	0.24	100.00
Unigene0000972	Unigene0000972	408	117.58	0.00	0.00	0.00	0.00
Unigene0000973	Unigene0000973	3632	3337.40	697.00	19.02	13.49	100.00
Unigene0000974	Unigene0000974	5399	5104.40	2097.00	37.40	26.53	100.00
Unigene0000975	Unigene0000975	2277	1982.40	52.00	2.39	1.69	100.00
Unigene0000976	Unigene0000976	1441	1146.40	22.00	1.75	1.24	100.00
Unigene0000977	Unigene0000977	415	124.09	1.00	0.73	0.52	100.00
Unigene0000978	Unigene0000978	840	545.48	4.00	0.67	0.47	100.00
Unigene0000979	Unigene0000979	2288	1993.40	123.00	5.62	3.98	100.00
Unigene0000980	Unigene0000980	539	245.30	0.00	0.00	0.00	0.00
Unigene0000981	Unigene0000981	4631	4336.40	1194.00	25.07	17.78	100.00
Unigene0000982	Unigene0000982	437	144.96	2.00	1.26	0.89	100.00
Unigene0000983	Unigene0000983	2483	2188.40	127.00	5.28	3.75	100.00
Unigene0000984	Unigene0000984	797	502.54	27.00	4.89	3.47	100.00
Unigene0000985	Unigene0000985	1400	1105.40	76.00	6.26	4.44	100.00
Unigene0000986	Unigene0000986	1416	1121.40	11.00	0.89	0.63	100.00
Unigene0000987	Unigene0000987	1150	855.40	9.00	0.96	0.68	100.00
Unigene0000988	Unigene0000988	891	596.44	24.00	3.66	2.60	100.00
Unigene0000989	Unigene0000989	786	491.56	3.00	0.56	0.39	100.00
Unigene0000990	Unigene0000990	4735	4440.40	2.00	0.04	0.03	100.00
Unigene0000991	Unigene0000991	2252	1957.40	18.00	0.84	0.59	100.00
Unigene0000992	Unigene0000992	461	168.21	0.00	0.00	0.00	0.00
Unigene0000993	Unigene0000993	679	384.77	4.00	0.95	0.67	100.00
Unigene0000994	Unigene0000994	1824	1529.40	5.00	0.30	0.21	100.00
Unigene0000995	Unigene0000995	437	144.96	4.00	2.51	1.78	100.00
Unigene0000996	Unigene0000996	523	229.40	7.00	2.78	1.97	100.00
Unigene0000997	Unigene0000997	561	267.18	5.00	1.70	1.21	100.00
Unigene0000998	Unigene0000998	670	375.80	2.00	0.48	0.34	100.00
Unigene0000999	Unigene0000999	810	515.52	40.00	7.06	5.01	100.00
Unigene0001000	Unigene0001000	3294	2999.40	20.00	0.61	0.43	100.00
Unigene0001001	Unigene0001001	2204	1909.40	135.00	6.44	4.57	100.00
Unigene0001002	Unigene0001002	440	147.84	10.00	6.16	4.37	100.00
Unigene0001003	Unigene0001003	2988	2693.40	254.00	8.59	6.09	100.00
Unigene0001004	Unigene0001004	2700	2405.40	41.00	1.55	1.10	100.00
Unigene0001005	Unigene0001005	520	226.42	2.00	0.80	0.57	100.00
Unigene0001006	Unigene0001006	452	159.45	1.00	0.57	0.40	100.00
Unigene0001007	Unigene0001007	511	217.49	2.00	0.84	0.59	100.00
Unigene0001008	Unigene0001008	852	557.47	13.00	2.12	1.51	100.00
Unigene0001009	Unigene0001009	1523	1228.40	10.00	0.74	0.53	100.00
Unigene0001010	Unigene0001010	3519	3224.40	634.00	17.90	12.70	100.00
Unigene0001011	Unigene0001011	455	162.36	1.00	0.56	0.40	100.00
Unigene0001012	Unigene0001012	345	63.83	0.00	0.00	0.00	0.00
Unigene0001013	Unigene0001013	1815	1520.40	92.00	5.51	3.91	100.00
Unigene0001014	Unigene0001014	3081	2786.40	16.00	0.52	0.37	100.00
Unigene0001015	Unigene0001015	3684	3389.40	702.00	18.86	13.37	100.00
Unigene0001016	Unigene0001016	1296	1001.40	8.00	0.73	0.52	100.00
Unigene0001017	Unigene0001017	3960	3665.40	250.00	6.21	4.40	100.00
Unigene0001018	Unigene0001018	3157	2862.40	1.00	0.03	0.02	100.00
Unigene0001019	Unigene0001019	635	340.90	11.00	2.94	2.08	100.00
Unigene0001020	Unigene0001020	2768	2473.40	132.00	4.86	3.45	100.00
Unigene0001021	Unigene0001021	530	236.35	4.00	1.54	1.09	100.00
Unigene0001022	Unigene0001022	587	293.06	8.00	2.49	1.76	100.00
Unigene0001023	Unigene0001023	744	449.63	14.00	2.83	2.01	100.00
Unigene0001024	Unigene0001024	1182	887.40	41.00	4.21	2.98	100.00
Unigene0001025	Unigene0001025	1336	1041.40	61.00	5.33	3.78	100.00
Unigene0001026	Unigene0001026	3200	2905.40	573.00	17.96	12.74	100.00
Unigene0001027	Unigene0001027	597	303.02	0.00	0.00	0.00	0.00
Unigene0001028	Unigene0001028	6480	6185.40	3142.00	46.25	32.80	100.00
Unigene0001029	Unigene0001029	327	50.91	1.00	1.79	1.27	100.00
Unigene0001030	Unigene0001030	3536	3241.40	25.00	0.70	0.50	100.00
Unigene0001031	Unigene0001031	3728	3433.40	38.00	1.01	0.71	100.00
Unigene0001032	Unigene0001032	683	388.76	2.00	0.47	0.33	100.00
Unigene0001033	Unigene0001033	1369	1074.40	14.00	1.19	0.84	100.00
Unigene0001034	Unigene0001034	621	326.94	4.00	1.11	0.79	100.00
Unigene0001035	Unigene0001035	1525	1230.40	109.00	8.07	5.72	100.00
Unigene0001036	Unigene0001036	777	482.57	5.00	0.94	0.67	100.00
Unigene0001037	Unigene0001037	516	222.45	5.00	2.05	1.45	100.00
Unigene0001038	Unigene0001038	520	226.42	2.00	0.80	0.57	100.00
Unigene0001039	Unigene0001039	1462	1167.40	7.00	0.55	0.39	100.00
Unigene0001040	Unigene0001040	2480	2185.40	746.00	31.08	22.04	100.00
Unigene0001041	Unigene0001041	2346	2051.40	22.00	0.98	0.69	100.00
Unigene0001042	Unigene0001042	1519	1224.40	215.00	15.99	11.34	100.00
Unigene0001043	Unigene0001043	3245	2950.40	4.00	0.12	0.09	100.00
Unigene0001044	Unigene0001044	1371	1076.40	23.00	1.95	1.38	100.00
Unigene0001045	Unigene0001045	743	448.63	10.00	2.03	1.44	100.00
Unigene0001046	Unigene0001046	2714	2419.40	42.00	1.58	1.12	100.00
Unigene0001047	Unigene0001047	1375	1080.40	1.00	0.08	0.06	100.00
Unigene0001048	Unigene0001048	1089	794.40	23.00	2.64	1.87	100.00
Unigene0001049	Unigene0001049	1847	1552.40	526.00	30.85	21.88	100.00
Unigene0001050	Unigene0001050	1275	980.40	18.00	1.67	1.19	100.00
Unigene0001051	Unigene0001051	1693	1398.40	43.00	2.80	1.99	100.00
Unigene0001052	Unigene0001052	913	618.42	5.00	0.74	0.52	100.00
Unigene0001053	Unigene0001053	3509	3214.40	0.00	0.00	0.00	0.00
Unigene0001054	Unigene0001054	779	484.57	3.00	0.56	0.40	100.00
Unigene0001055	Unigene0001055	2664	2369.40	441.00	16.95	12.02	100.00
Unigene0001056	Unigene0001056	1248	953.40	0.00	0.00	0.00	0.00
Unigene0001057	Unigene0001057	5844	5549.40	93.00	1.53	1.08	100.00
Unigene0001058	Unigene0001058	2829	2534.40	0.00	0.00	0.00	0.00
Unigene0001059	Unigene0001059	3465	3170.40	0.00	0.00	0.00	0.00
Unigene0001060	Unigene0001060	5294	4999.40	216.00	3.93	2.79	100.00
Unigene0001061	Unigene0001061	1737	1442.40	40.00	2.52	1.79	100.00
Unigene0001062	Unigene0001062	900	605.43	40.00	6.02	4.27	100.00
Unigene0001063	Unigene0001063	464	171.15	0.00	0.00	0.00	0.00
Unigene0001064	Unigene0001064	482	188.82	0.00	0.00	0.00	0.00
Unigene0001065	Unigene0001065	558	264.19	8.00	2.76	1.96	100.00
Unigene0001066	Unigene0001066	4267	3972.40	100.00	2.29	1.63	100.00
Unigene0001067	Unigene0001067	2466	2171.40	53.00	2.22	1.58	100.00
Unigene0001068	Unigene0001068	477	183.90	3.00	1.49	1.05	100.00
Unigene0001069	Unigene0001069	1950	1655.40	16.00	0.88	0.62	100.00
Unigene0001070	Unigene0001070	2442	2147.40	638.00	27.05	19.19	100.00
Unigene0001071	Unigene0001071	3448	3153.40	15.00	0.43	0.31	100.00
Unigene0001072	Unigene0001072	660	365.82	1.00	0.25	0.18	100.00
Unigene0001073	Unigene0001073	1013	718.40	6.00	0.76	0.54	100.00
Unigene0001074	Unigene0001074	510	216.50	0.00	0.00	0.00	0.00
Unigene0001075	Unigene0001075	1385	1090.40	5.00	0.42	0.30	100.00
Unigene0001076	Unigene0001076	4904	4609.40	80.00	1.58	1.12	100.00
Unigene0001077	Unigene0001077	370	83.85	2.00	2.17	1.54	100.00
Unigene0001078	Unigene0001078	2970	2675.40	226.00	7.69	5.45	100.00
Unigene0001079	Unigene0001079	931	636.41	7.00	1.00	0.71	100.00
Unigene0001080	Unigene0001080	2355	2060.40	0.00	0.00	0.00	0.00
Unigene0001081	Unigene0001081	1736	1441.40	107.00	6.76	4.79	100.00
Unigene0001082	Unigene0001082	2193	1898.40	180.00	8.63	6.12	100.00
Unigene0001083	Unigene0001083	5118	4823.40	543.00	10.25	7.27	100.00
Unigene0001084	Unigene0001084	1250	955.40	311.00	29.64	21.02	100.00
Unigene0001085	Unigene0001085	1904	1609.40	132.00	7.47	5.30	100.00
Unigene0001086	Unigene0001086	504	210.55	56.00	24.22	17.17	100.00
Unigene0001087	Unigene0001087	1043	748.40	5.00	0.61	0.43	100.00
Unigene0001088	Unigene0001088	701	406.72	14.00	3.13	2.22	100.00
Unigene0001089	Unigene0001089	894	599.44	13.00	1.97	1.40	100.00
Unigene0001090	Unigene0001090	1025	730.40	8.00	1.00	0.71	100.00
Unigene0001091	Unigene0001091	2297	2002.40	17.00	0.77	0.55	100.00
Unigene0001092	Unigene0001092	446	153.63	70.00	41.49	29.42	100.00
Unigene0001093	Unigene0001093	1437	1142.40	57.00	4.54	3.22	100.00
Unigene0001094	Unigene0001094	1068	773.40	8.00	0.94	0.67	100.00
Unigene0001095	Unigene0001095	2771	2476.40	12.00	0.44	0.31	100.00
Unigene0001096	Unigene0001096	5395	5100.40	3076.00	54.91	38.94	100.00
Unigene0001097	Unigene0001097	1006	711.40	15.00	1.92	1.36	100.00
Unigene0001098	Unigene0001098	2253	1958.40	7.00	0.33	0.23	100.00
Unigene0001099	Unigene0001099	2487	2192.40	11.00	0.46	0.32	100.00
Unigene0001100	Unigene0001100	751	456.62	11.00	2.19	1.56	100.00
Unigene0001101	Unigene0001101	504	210.55	0.00	0.00	0.00	0.00
Unigene0001102	Unigene0001102	1142	847.40	161.00	17.30	12.27	100.00
Unigene0001103	Unigene0001103	2129	1834.40	50.00	2.48	1.76	100.00
Unigene0001104	Unigene0001104	952	657.41	32.00	4.43	3.14	100.00
Unigene0001105	Unigene0001105	1576	1281.40	10.00	0.71	0.50	100.00
Unigene0001106	Unigene0001106	727	432.66	6.00	1.26	0.90	100.00
Unigene0001107	Unigene0001107	1849	1554.40	6.00	0.35	0.25	100.00
Unigene0001108	Unigene0001108	3521	3226.40	171.00	4.83	3.42	100.00
Unigene0001109	Unigene0001109	2077	1782.40	324.00	16.55	11.74	100.00
Unigene0001110	Unigene0001110	493	199.67	344.00	156.86	111.25	100.00
Unigene0001111	Unigene0001111	2112	1817.40	87.00	4.36	3.09	100.00
Unigene0001112	Unigene0001112	3625	3330.40	23.00	0.63	0.45	100.00
Unigene0001113	Unigene0001113	1932	1637.40	40.00	2.22	1.58	100.00
Unigene0001114	Unigene0001114	3664	3369.40	209.00	5.65	4.01	100.00
Unigene0001115	Unigene0001115	493	199.67	0.00	0.00	0.00	0.00
Unigene0001116	Unigene0001116	5679	5384.40	8501.00	143.75	101.95	100.00
Unigene0001117	Unigene0001117	641	346.88	9.00	2.36	1.68	100.00
Unigene0001118	Unigene0001118	2516	2221.40	11.00	0.45	0.32	100.00
Unigene0001119	Unigene0001119	532	238.34	6.00	2.29	1.63	100.00
Unigene0001120	Unigene0001120	485	191.77	1.00	0.47	0.34	100.00
Unigene0001121	Unigene0001121	470	177.02	0.00	0.00	0.00	0.00
Unigene0001122	Unigene0001122	425	133.51	5.00	3.41	2.42	100.00
Unigene0001123	Unigene0001123	1900	1605.40	43.00	2.44	1.73	100.00
Unigene0001124	Unigene0001124	1534	1239.40	173.00	12.71	9.01	100.00
Unigene0001125	Unigene0001125	550	256.24	1.00	0.36	0.25	100.00
Unigene0001126	Unigene0001126	687	392.75	2.00	0.46	0.33	100.00
Unigene0001127	Unigene0001127	1539	1244.40	4.00	0.29	0.21	100.00
Unigene0001128	Unigene0001128	2240	1945.40	9.00	0.42	0.30	100.00
Unigene0001129	Unigene0001129	3983	3688.40	51.00	1.26	0.89	100.00
Unigene0001130	Unigene0001130	507	213.52	5.00	2.13	1.51	100.00
Unigene0001131	Unigene0001131	804	509.53	3.00	0.54	0.38	100.00
Unigene0001132	Unigene0001132	6510	6215.40	160.00	2.34	1.66	100.00
Unigene0001133	Unigene0001133	9690	9395.40	121.00	1.17	0.83	100.00
Unigene0001134	Unigene0001134	255	15.72	0.00	0.00	0.00	0.00
Unigene0001135	Unigene0001135	4296	4001.40	39.00	0.89	0.63	100.00
Unigene0001136	Unigene0001136	2100	1805.40	18.00	0.91	0.64	100.00
Unigene0001137	Unigene0001137	2217	1922.40	132.00	6.25	4.43	100.00
Unigene0001138	Unigene0001138	3967	3672.40	288.00	7.14	5.06	100.00
Unigene0001139	Unigene0001139	3435	3140.40	81.00	2.35	1.67	100.00
Unigene0001140	Unigene0001140	6152	5857.40	200.00	3.11	2.20	100.00
Unigene0001141	Unigene0001141	1593	1298.40	53.00	3.72	2.64	100.00
Unigene0001142	Unigene0001142	2519	2224.40	138.00	5.65	4.01	100.00
Unigene0001143	Unigene0001143	7822	7527.40	97.00	1.17	0.83	100.00
Unigene0001144	Unigene0001144	1642	1347.40	56.00	3.78	2.68	100.00
Unigene0001145	Unigene0001145	776	481.57	4.00	0.76	0.54	100.00
Unigene0001146	Unigene0001146	3081	2786.40	5.00	0.16	0.12	100.00
Unigene0001147	Unigene0001147	565	271.16	3.00	1.01	0.71	100.00
Unigene0001148	Unigene0001148	1009	714.40	0.00	0.00	0.00	0.00
Unigene0001149	Unigene0001149	1507	1212.40	39.00	2.93	2.08	100.00
Unigene0001150	Unigene0001150	632	337.91	2.00	0.54	0.38	100.00
Unigene0001151	Unigene0001151	738	443.64	2.00	0.41	0.29	100.00
Unigene0001152	Unigene0001152	1389	1094.40	11.00	0.92	0.65	100.00
Unigene0001153	Unigene0001153	1209	914.40	12.00	1.19	0.85	100.00
Unigene0001154	Unigene0001154	1349	1054.40	0.00	0.00	0.00	0.00
Unigene0001155	Unigene0001155	1257	962.40	14.00	1.32	0.94	100.00
Unigene0001156	Unigene0001156	2191	1896.40	1.00	0.05	0.03	100.00
Unigene0001157	Unigene0001157	1916	1621.40	22.00	1.24	0.88	100.00
Unigene0001158	Unigene0001158	329	52.27	8.00	13.93	9.88	100.00
Unigene0001159	Unigene0001159	855	560.47	7.00	1.14	0.81	100.00
Unigene0001160	Unigene0001160	1271	976.40	71.00	6.62	4.70	100.00
Unigene0001161	Unigene0001161	1888	1593.40	135.00	7.71	5.47	100.00
Unigene0001162	Unigene0001162	2493	2198.40	25.00	1.04	0.73	100.00
Unigene0001163	Unigene0001163	684	389.76	0.00	0.00	0.00	0.00
Unigene0001164	Unigene0001164	1915	1620.40	11.00	0.62	0.44	100.00
Unigene0001165	Unigene0001165	1482	1187.40	41.00	3.14	2.23	100.00
Unigene0001166	Unigene0001166	1581	1286.40	9.00	0.64	0.45	100.00
Unigene0001167	Unigene0001167	1983	1688.40	18.00	0.97	0.69	100.00
Unigene0001168	Unigene0001168	501	207.58	0.00	0.00	0.00	0.00
Unigene0001169	Unigene0001169	833	538.49	2.00	0.34	0.24	100.00
Unigene0001170	Unigene0001170	1206	911.40	7.00	0.70	0.50	100.00
Unigene0001171	Unigene0001171	3621	3326.40	372.00	10.18	7.22	100.00
Unigene0001172	Unigene0001172	1943	1648.40	95.00	5.25	3.72	100.00
Unigene0001173	Unigene0001173	743	448.63	6.00	1.22	0.86	100.00
Unigene0001174	Unigene0001174	1772	1477.40	41.00	2.53	1.79	100.00
Unigene0001175	Unigene0001175	1042	747.40	15.00	1.83	1.30	100.00
Unigene0001176	Unigene0001176	448	155.57	4.00	2.34	1.66	100.00
Unigene0001177	Unigene0001177	5195	4900.40	1256.00	23.34	16.55	100.00
Unigene0001178	Unigene0001178	1582	1287.40	3.00	0.21	0.15	100.00
Unigene0001179	Unigene0001179	585	291.07	0.00	0.00	0.00	0.00
Unigene0001180	Unigene0001180	1431	1136.40	37.00	2.96	2.10	100.00
Unigene0001181	Unigene0001181	574	280.12	2.00	0.65	0.46	100.00
Unigene0001182	Unigene0001182	860	565.46	1.00	0.16	0.11	100.00
Unigene0001183	Unigene0001183	2153	1858.40	2.00	0.10	0.07	100.00
Unigene0001184	Unigene0001184	365	79.68	29.00	33.14	23.50	100.00
Unigene0001185	Unigene0001185	464	171.15	5.00	2.66	1.89	100.00
Unigene0001186	Unigene0001186	567	273.15	0.00	0.00	0.00	0.00
Unigene0001187	Unigene0001187	6790	6495.40	1084.00	15.19	10.78	100.00
Unigene0001188	Unigene0001188	2662	2367.40	432.00	16.61	11.78	100.00
Unigene0001189	Unigene0001189	1632	1337.40	7.00	0.48	0.34	100.00
Unigene0001190	Unigene0001190	626	331.92	2.00	0.55	0.39	100.00
Unigene0001191	Unigene0001191	3995	3700.40	156.00	3.84	2.72	100.00
Unigene0001192	Unigene0001192	3579	3284.40	121.00	3.35	2.38	100.00
Unigene0001193	Unigene0001193	547	253.25	7.00	2.52	1.78	100.00
Unigene0001194	Unigene0001194	805	510.53	21.00	3.75	2.66	100.00
Unigene0001195	Unigene0001195	2586	2291.40	334.00	13.27	9.41	100.00
Unigene0001196	Unigene0001196	892	597.44	72.00	10.97	7.78	100.00
Unigene0001197	Unigene0001197	526	232.38	0.00	0.00	0.00	0.00
Unigene0001198	Unigene0001198	690	395.75	0.00	0.00	0.00	0.00
Unigene0001199	Unigene0001199	2653	2358.40	141.00	5.44	3.86	100.00
Unigene0001200	Unigene0001200	768	473.59	6.00	1.15	0.82	100.00
Unigene0001201	Unigene0001201	2441	2146.40	15.00	0.64	0.45	100.00
Unigene0001202	Unigene0001202	811	516.52	7.00	1.23	0.88	100.00
Unigene0001203	Unigene0001203	4865	4570.40	497.00	9.90	7.02	100.00
Unigene0001204	Unigene0001204	1162	867.40	3.00	0.31	0.22	100.00
Unigene0001205	Unigene0001205	1773	1478.40	14.00	0.86	0.61	100.00
Unigene0001206	Unigene0001206	2678	2383.40	71.00	2.71	1.92	100.00
Unigene0001207	Unigene0001207	5982	5687.40	108.00	1.73	1.23	100.00
Unigene0001208	Unigene0001208	670	375.80	0.00	0.00	0.00	0.00
Unigene0001209	Unigene0001209	1812	1517.40	18.00	1.08	0.77	100.00
Unigene0001210	Unigene0001210	1707	1412.40	18.00	1.16	0.82	100.00
Unigene0001211	Unigene0001211	1389	1094.40	17.00	1.41	1.00	100.00
Unigene0001212	Unigene0001212	1007	712.40	5.00	0.64	0.45	100.00
Unigene0001213	Unigene0001213	547	253.25	2.00	0.72	0.51	100.00
Unigene0001214	Unigene0001214	650	355.85	12.00	3.07	2.18	100.00
Unigene0001215	Unigene0001215	6992	6697.40	69.00	0.94	0.67	100.00
Unigene0001216	Unigene0001216	2233	1938.40	20.00	0.94	0.67	100.00
Unigene0001217	Unigene0001217	781	486.56	7.00	1.31	0.93	100.00
Unigene0001218	Unigene0001218	704	409.71	4.00	0.89	0.63	100.00
Unigene0001219	Unigene0001219	587	293.06	6.00	1.86	1.32	100.00
Unigene0001220	Unigene0001220	816	521.51	32.00	5.59	3.96	100.00
Unigene0001221	Unigene0001221	540	246.29	3.00	1.11	0.79	100.00
Unigene0001222	Unigene0001222	628	333.92	4.00	1.09	0.77	100.00
Unigene0001223	Unigene0001223	1300	1005.40	13.00	1.18	0.83	100.00
Unigene0001224	Unigene0001224	923	628.42	21.00	3.04	2.16	100.00
Unigene0001225	Unigene0001225	627	332.92	0.00	0.00	0.00	0.00
Unigene0001226	Unigene0001226	722	427.67	56.00	11.92	8.46	100.00
Unigene0001227	Unigene0001227	963	668.40	1.00	0.14	0.10	100.00
Unigene0001228	Unigene0001228	5406	5111.40	73.00	1.30	0.92	100.00
Unigene0001229	Unigene0001229	5035	4740.40	138.00	2.65	1.88	100.00
Unigene0001230	Unigene0001230	530	236.35	5.00	1.93	1.37	100.00
Unigene0001231	Unigene0001231	2755	2460.40	44.00	1.63	1.15	100.00
Unigene0001232	Unigene0001232	6801	6506.40	92.00	1.29	0.91	100.00
Unigene0001233	Unigene0001233	527	233.37	15.00	5.85	4.15	100.00
Unigene0001234	Unigene0001234	1118	823.40	7.00	0.77	0.55	100.00
Unigene0001235	Unigene0001235	351	68.44	1.00	1.33	0.94	100.00
Unigene0001236	Unigene0001236	366	80.51	2.00	2.26	1.60	100.00
Unigene0001237	Unigene0001237	627	332.92	2.00	0.55	0.39	100.00
Unigene0001238	Unigene0001238	779	484.57	4.00	0.75	0.53	100.00
Unigene0001239	Unigene0001239	3103	2808.40	1468.00	47.59	33.75	100.00
Unigene0001240	Unigene0001240	1222	927.40	20.00	1.96	1.39	100.00
Unigene0001241	Unigene0001241	1314	1019.40	5.00	0.45	0.32	100.00
Unigene0001242	Unigene0001242	1366	1071.40	61.00	5.18	3.68	100.00
Unigene0001243	Unigene0001243	607	312.99	0.00	0.00	0.00	0.00
Unigene0001244	Unigene0001244	346	64.59	5.00	7.05	5.00	100.00
Unigene0001245	Unigene0001245	503	209.56	0.00	0.00	0.00	0.00
Unigene0001246	Unigene0001246	1347	1052.40	0.00	0.00	0.00	0.00
Unigene0001247	Unigene0001247	6813	6518.40	162.00	2.26	1.60	100.00
Unigene0001248	Unigene0001248	870	575.45	34.00	5.38	3.82	100.00
Unigene0001249	Unigene0001249	586	292.07	1.00	0.31	0.22	100.00
Unigene0001250	Unigene0001250	850	555.47	87.00	14.26	10.11	100.00
Unigene0001251	Unigene0001251	1496	1201.40	8.00	0.61	0.43	100.00
Unigene0001252	Unigene0001252	1811	1516.40	16.00	0.96	0.68	100.00
Unigene0001253	Unigene0001253	4859	4564.40	415.00	8.28	5.87	100.00
Unigene0001254	Unigene0001254	1089	794.40	5.00	0.57	0.41	100.00
Unigene0001255	Unigene0001255	1530	1235.40	10.00	0.74	0.52	100.00
Unigene0001256	Unigene0001256	376	88.95	0.00	0.00	0.00	0.00
Unigene0001257	Unigene0001257	1404	1109.40	9.00	0.74	0.52	100.00
Unigene0001258	Unigene0001258	1247	952.40	25.00	2.39	1.70	100.00
Unigene0001259	Unigene0001259	687	392.75	15.00	3.48	2.47	100.00
Unigene0001260	Unigene0001260	1912	1617.40	17.00	0.96	0.68	100.00
Unigene0001261	Unigene0001261	1130	835.40	12.00	1.31	0.93	100.00
Unigene0001262	Unigene0001262	1137	842.40	5.00	0.54	0.38	100.00
Unigene0001263	Unigene0001263	461	168.21	7.00	3.79	2.69	100.00
Unigene0001264	Unigene0001264	4251	3956.40	1282.00	29.50	20.92	100.00
Unigene0001265	Unigene0001265	1070	775.40	9.00	1.06	0.75	100.00
Unigene0001266	Unigene0001266	1324	1029.40	52.00	4.60	3.26	100.00
Unigene0001267	Unigene0001267	826	531.50	13.00	2.23	1.58	100.00
Unigene0001268	Unigene0001268	1504	1209.40	22.00	1.66	1.17	100.00
Unigene0001269	Unigene0001269	1250	955.40	3.00	0.29	0.20	100.00
Unigene0001270	Unigene0001270	3616	3321.40	20.00	0.55	0.39	100.00
Unigene0001271	Unigene0001271	2100	1805.40	66.00	3.33	2.36	100.00
Unigene0001272	Unigene0001272	2194	1899.40	276.00	13.23	9.38	100.00
Unigene0001273	Unigene0001273	894	599.44	5.00	0.76	0.54	100.00
Unigene0001274	Unigene0001274	818	523.51	91.00	15.83	11.22	100.00
Unigene0001275	Unigene0001275	3713	3418.40	733.00	19.52	13.85	100.00
Unigene0001276	Unigene0001276	902	607.43	28.00	4.20	2.98	100.00
Unigene0001277	Unigene0001277	3294	2999.40	475.00	14.42	10.23	100.00
Unigene0001278	Unigene0001278	2681	2386.40	27.00	1.03	0.73	100.00
Unigene0001279	Unigene0001279	2437	2142.40	340.00	14.45	10.25	100.00
Unigene0001280	Unigene0001280	8465	8170.40	70.00	0.78	0.55	100.00
Unigene0001281	Unigene0001281	485	191.77	0.00	0.00	0.00	0.00
Unigene0001282	Unigene0001282	3565	3270.40	325.00	9.05	6.42	100.00
Unigene0001283	Unigene0001283	2064	1769.40	39.00	2.01	1.42	100.00
Unigene0001284	Unigene0001284	3879	3584.40	773.00	19.64	13.93	100.00
Unigene0001285	Unigene0001285	1783	1488.40	13.00	0.80	0.56	100.00
Unigene0001286	Unigene0001286	509	215.51	1.00	0.42	0.30	100.00
Unigene0001287	Unigene0001287	1914	1619.40	92.00	5.17	3.67	100.00
Unigene0001288	Unigene0001288	520	226.42	4.00	1.61	1.14	100.00
Unigene0001289	Unigene0001289	688	393.75	2.00	0.46	0.33	100.00
Unigene0001290	Unigene0001290	4114	3819.40	20.00	0.48	0.34	100.00
Unigene0001291	Unigene0001291	646	351.86	0.00	0.00	0.00	0.00
Unigene0001292	Unigene0001292	2708	2413.40	15.00	0.57	0.40	100.00
Unigene0001293	Unigene0001293	2273	1978.40	21.00	0.97	0.69	100.00
Unigene0001294	Unigene0001294	2812	2517.40	2991.00	108.18	76.72	100.00
Unigene0001295	Unigene0001295	801	506.53	14.00	2.52	1.78	100.00
Unigene0001296	Unigene0001296	912	617.42	3.00	0.44	0.31	100.00
Unigene0001297	Unigene0001297	1575	1280.40	30.00	2.13	1.51	100.00
Unigene0001298	Unigene0001298	666	371.81	0.00	0.00	0.00	0.00
Unigene0001299	Unigene0001299	519	225.43	2.00	0.81	0.57	100.00
Unigene0001300	Unigene0001300	706	411.71	1.00	0.22	0.16	100.00
Unigene0001301	Unigene0001301	1086	791.40	1.00	0.12	0.08	100.00
Unigene0001302	Unigene0001302	1655	1360.40	6.00	0.40	0.28	100.00
Unigene0001303	Unigene0001303	492	198.68	1.00	0.46	0.33	100.00
Unigene0001304	Unigene0001304	3472	3177.40	187.00	5.36	3.80	100.00
Unigene0001305	Unigene0001305	2312	2017.40	171.00	7.72	5.47	100.00
Unigene0001306	Unigene0001306	3325	3030.40	198.00	5.95	4.22	100.00
Unigene0001307	Unigene0001307	963	668.40	3.00	0.41	0.29	100.00
Unigene0001308	Unigene0001308	1459	1164.40	32.00	2.50	1.77	100.00
Unigene0001309	Unigene0001309	887	592.44	3.00	0.46	0.33	100.00
Unigene0001310	Unigene0001310	581	287.09	1.00	0.32	0.22	100.00
Unigene0001311	Unigene0001311	811	516.52	3.00	0.53	0.38	100.00
Unigene0001312	Unigene0001312	1138	843.40	8.00	0.86	0.61	100.00
Unigene0001313	Unigene0001313	1094	799.40	25.00	2.85	2.02	100.00
Unigene0001314	Unigene0001314	357	73.17	0.00	0.00	0.00	0.00
Unigene0001315	Unigene0001315	628	333.92	375.00	102.25	72.52	100.00
Unigene0001316	Unigene0001316	5423	5128.40	20.00	0.36	0.25	100.00
Unigene0001317	Unigene0001317	700	405.72	2.00	0.45	0.32	100.00
Unigene0001318	Unigene0001318	692	397.74	145.00	33.19	23.54	100.00
Unigene0001319	Unigene0001319	762	467.60	2.00	0.39	0.28	100.00
Unigene0001320	Unigene0001320	1261	966.40	15.00	1.41	1.00	100.00
Unigene0001321	Unigene0001321	727	432.66	4.00	0.84	0.60	100.00
Unigene0001322	Unigene0001322	3391	3096.40	72.00	2.12	1.50	100.00
Unigene0001323	Unigene0001323	1927	1632.40	110.00	6.14	4.35	100.00
Unigene0001324	Unigene0001324	1022	727.40	138.00	17.27	12.25	100.00
Unigene0001325	Unigene0001325	2304	2009.40	748.00	33.89	24.04	100.00
Unigene0001326	Unigene0001326	3223	2928.40	44.00	1.37	0.97	100.00
Unigene0001327	Unigene0001327	3434	3139.40	103.00	2.99	2.12	100.00
Unigene0001328	Unigene0001328	2661	2366.40	16.00	0.62	0.44	100.00
Unigene0001329	Unigene0001329	1353	1058.40	3.00	0.26	0.18	100.00
Unigene0001330	Unigene0001330	370	83.85	2.00	2.17	1.54	100.00
Unigene0001331	Unigene0001331	495	201.65	0.00	0.00	0.00	0.00
Unigene0001332	Unigene0001332	3171	2876.40	34.00	1.08	0.76	100.00
Unigene0001333	Unigene0001333	1760	1465.40	6.00	0.37	0.26	100.00
Unigene0001334	Unigene0001334	889	594.44	3.00	0.46	0.33	100.00
Unigene0001335	Unigene0001335	518	224.43	24.00	9.74	6.91	100.00
Unigene0001336	Unigene0001336	3974	3679.40	104.00	2.57	1.83	100.00
Unigene0001337	Unigene0001337	711	416.70	1.00	0.22	0.15	100.00
Unigene0001338	Unigene0001338	655	360.84	10.00	2.52	1.79	100.00
Unigene0001339	Unigene0001339	1512	1217.40	285.00	21.32	15.12	100.00
Unigene0001340	Unigene0001340	511	217.49	0.00	0.00	0.00	0.00
Unigene0001341	Unigene0001341	784	489.56	2.00	0.37	0.26	100.00
Unigene0001342	Unigene0001342	6799	6504.40	254.00	3.56	2.52	100.00
Unigene0001343	Unigene0001343	2509	2214.40	8.00	0.33	0.23	100.00
Unigene0001344	Unigene0001344	2173	1878.40	168.00	8.14	5.78	100.00
Unigene0001345	Unigene0001345	1914	1619.40	55.00	3.09	2.19	100.00
Unigene0001346	Unigene0001346	444	151.70	0.00	0.00	0.00	0.00
Unigene0001347	Unigene0001347	1175	880.40	58.00	6.00	4.25	100.00
Unigene0001348	Unigene0001348	2473	2178.40	7.00	0.29	0.21	100.00
Unigene0001349	Unigene0001349	3049	2754.40	114.00	3.77	2.67	100.00
Unigene0001350	Unigene0001350	620	325.94	2.00	0.56	0.40	100.00
Unigene0001351	Unigene0001351	2427	2132.40	91.00	3.89	2.76	100.00
Unigene0001352	Unigene0001352	542	248.28	2.00	0.73	0.52	100.00
Unigene0001353	Unigene0001353	3941	3646.40	20.00	0.50	0.35	100.00
Unigene0001354	Unigene0001354	782	487.56	49.00	9.15	6.49	100.00
Unigene0001355	Unigene0001355	568	274.14	0.00	0.00	0.00	0.00
Unigene0001356	Unigene0001356	708	413.70	1.00	0.22	0.16	100.00
Unigene0001357	Unigene0001357	433	141.13	5.00	3.23	2.29	100.00
Unigene0001358	Unigene0001358	829	534.50	0.00	0.00	0.00	0.00
Unigene0001359	Unigene0001359	380	92.41	0.00	0.00	0.00	0.00
Unigene0001360	Unigene0001360	3349	3054.40	1859.00	55.42	39.30	100.00
Unigene0001361	Unigene0001361	473	179.97	3.00	1.52	1.08	100.00
Unigene0001362	Unigene0001362	6723	6428.40	3474.00	49.20	34.90	100.00
Unigene0001363	Unigene0001363	4209	3914.40	347.00	8.07	5.72	100.00
Unigene0001364	Unigene0001364	3431	3136.40	203.00	5.89	4.18	100.00
Unigene0001365	Unigene0001365	1288	993.40	7.00	0.64	0.46	100.00
Unigene0001366	Unigene0001366	3160	2865.40	56.00	1.78	1.26	100.00
Unigene0001367	Unigene0001367	837	542.49	0.00	0.00	0.00	0.00
Unigene0001368	Unigene0001368	1178	883.40	38.00	3.92	2.78	100.00
Unigene0001369	Unigene0001369	811	516.52	5.00	0.88	0.63	100.00
Unigene0001370	Unigene0001370	4736	4441.40	3142.00	64.41	45.68	100.00
Unigene0001371	Unigene0001371	1565	1270.40	30.00	2.15	1.52	100.00
Unigene0001372	Unigene0001372	3353	3058.40	39.00	1.16	0.82	100.00
Unigene0001373	Unigene0001373	430	138.26	0.00	0.00	0.00	0.00
Unigene0001374	Unigene0001374	3162	2867.40	18.00	0.57	0.41	100.00
Unigene0001375	Unigene0001375	1718	1423.40	27.00	1.73	1.22	100.00
Unigene0001376	Unigene0001376	2487	2192.40	13.00	0.54	0.38	100.00
Unigene0001377	Unigene0001377	666	371.81	8.00	1.96	1.39	100.00
Unigene0001378	Unigene0001378	6298	6003.40	10657.00	161.63	114.63	100.00
Unigene0001379	Unigene0001379	6609	6314.40	313.00	4.51	3.20	100.00
Unigene0001380	Unigene0001380	4051	3756.40	112.00	2.71	1.93	100.00
Unigene0001381	Unigene0001381	1235	940.40	18.00	1.74	1.24	100.00
Unigene0001382	Unigene0001382	835	540.49	20.00	3.37	2.39	100.00
Unigene0001383	Unigene0001383	1369	1074.40	14.00	1.19	0.84	100.00
Unigene0001384	Unigene0001384	1084	789.40	7.00	0.81	0.57	100.00
Unigene0001385	Unigene0001385	655	360.84	0.00	0.00	0.00	0.00
Unigene0001386	Unigene0001386	427	135.41	0.00	0.00	0.00	0.00
Unigene0001387	Unigene0001387	3345	3050.40	673.00	20.09	14.25	100.00
Unigene0001388	Unigene0001388	553	259.22	43.00	15.10	10.71	100.00
Unigene0001389	Unigene0001389	1904	1609.40	58.00	3.28	2.33	100.00
Unigene0001390	Unigene0001390	1782	1487.40	11.00	0.67	0.48	100.00
Unigene0001391	Unigene0001391	6454	6159.40	38.00	0.56	0.40	100.00
Unigene0001392	Unigene0001392	4837	4542.40	237.00	4.75	3.37	100.00
Unigene0001393	Unigene0001393	1945	1650.40	69.00	3.81	2.70	100.00
Unigene0001394	Unigene0001394	646	351.86	4.00	1.04	0.73	100.00
Unigene0001395	Unigene0001395	472	178.98	1.00	0.51	0.36	100.00
Unigene0001396	Unigene0001396	3609	3314.40	10.00	0.27	0.19	100.00
Unigene0001397	Unigene0001397	4801	4506.40	2513.00	50.77	36.01	100.00
Unigene0001398	Unigene0001398	1201	906.40	49.00	4.92	3.49	100.00
Unigene0001399	Unigene0001399	921	626.42	17.00	2.47	1.75	100.00
Unigene0001400	Unigene0001400	1331	1036.40	193.00	16.96	12.03	100.00
Unigene0001401	Unigene0001401	525	231.38	7.00	2.75	1.95	100.00
Unigene0001402	Unigene0001402	4806	4511.40	2285.00	46.12	32.71	100.00
Unigene0001403	Unigene0001403	1226	931.40	37.00	3.62	2.57	100.00
Unigene0001404	Unigene0001404	467	174.08	26.00	13.60	9.64	100.00
Unigene0001405	Unigene0001405	3952	3657.40	4.00	0.10	0.07	100.00
Unigene0001406	Unigene0001406	904	609.43	20.00	2.99	2.12	100.00
Unigene0001407	Unigene0001407	1964	1669.40	56.00	3.05	2.17	100.00
Unigene0001408	Unigene0001408	780	485.57	27.00	5.06	3.59	100.00
Unigene0001409	Unigene0001409	2148	1853.40	11.00	0.54	0.38	100.00
Unigene0001410	Unigene0001410	1234	939.40	3.00	0.29	0.21	100.00
Unigene0001411	Unigene0001411	1369	1074.40	15.00	1.27	0.90	100.00
Unigene0001412	Unigene0001412	483	189.80	3.00	1.44	1.02	100.00
Unigene0001413	Unigene0001413	1929	1634.40	7.00	0.39	0.28	100.00
Unigene0001414	Unigene0001414	471	178.00	6.00	3.07	2.18	100.00
Unigene0001415	Unigene0001415	2724	2429.40	68.00	2.55	1.81	100.00
Unigene0001416	Unigene0001416	780	485.57	2.00	0.38	0.27	100.00
Unigene0001417	Unigene0001417	8750	8455.40	931.00	10.03	7.11	100.00
Unigene0001418	Unigene0001418	1928	1633.40	844.00	47.05	33.37	100.00
Unigene0001419	Unigene0001419	1724	1429.40	14.00	0.89	0.63	100.00
Unigene0001420	Unigene0001420	5722	5427.40	237.00	3.98	2.82	100.00
Unigene0001421	Unigene0001421	1038	743.40	5.00	0.61	0.43	100.00
Unigene0001422	Unigene0001422	2353	2058.40	60.00	2.65	1.88	100.00
Unigene0001423	Unigene0001423	974	679.40	2.00	0.27	0.19	100.00
Unigene0001424	Unigene0001424	622	327.94	5.00	1.39	0.98	100.00
Unigene0001425	Unigene0001425	409	118.50	11.00	8.45	5.99	100.00
Unigene0001426	Unigene0001426	481	187.83	0.00	0.00	0.00	0.00
Unigene0001427	Unigene0001427	860	565.46	2.00	0.32	0.23	100.00
Unigene0001428	Unigene0001428	387	98.55	45.00	41.58	29.49	100.00
Unigene0001429	Unigene0001429	647	352.86	0.00	0.00	0.00	0.00
Unigene0001430	Unigene0001430	2022	1727.40	50.00	2.64	1.87	100.00
Unigene0001431	Unigene0001431	1348	1053.40	11.00	0.95	0.67	100.00
Unigene0001432	Unigene0001432	2684	2389.40	26.00	0.99	0.70	100.00
Unigene0001433	Unigene0001433	762	467.60	3.00	0.58	0.41	100.00
Unigene0001434	Unigene0001434	712	417.70	20.00	4.36	3.09	100.00
Unigene0001435	Unigene0001435	480	186.85	4.00	1.95	1.38	100.00
Unigene0001436	Unigene0001436	3083	2788.40	470.00	15.35	10.88	100.00
Unigene0001437	Unigene0001437	1855	1560.40	317.00	18.50	13.12	100.00
Unigene0001438	Unigene0001438	797	502.54	0.00	0.00	0.00	0.00
Unigene0001439	Unigene0001439	599	305.02	0.00	0.00	0.00	0.00
Unigene0001440	Unigene0001440	513	219.47	2.00	0.83	0.59	100.00
Unigene0001441	Unigene0001441	3815	3520.40	55.00	1.42	1.01	100.00
Unigene0001442	Unigene0001442	478	184.88	0.00	0.00	0.00	0.00
Unigene0001443	Unigene0001443	5929	5634.40	209.00	3.38	2.40	100.00
Unigene0001444	Unigene0001444	424	132.56	7.00	4.81	3.41	100.00
Unigene0001445	Unigene0001445	605	311.00	0.00	0.00	0.00	0.00
Unigene0001446	Unigene0001446	3764	3469.40	351.00	9.21	6.53	100.00
Unigene0001447	Unigene0001447	1009	714.40	0.00	0.00	0.00	0.00
Unigene0001448	Unigene0001448	3137	2842.40	78.00	2.50	1.77	100.00
Unigene0001449	Unigene0001449	1211	916.40	52.00	5.17	3.66	100.00
Unigene0001450	Unigene0001450	2958	2663.40	9.00	0.31	0.22	100.00
Unigene0001451	Unigene0001451	1843	1548.40	37.00	2.18	1.54	100.00
Unigene0001452	Unigene0001452	884	589.44	0.00	0.00	0.00	0.00
Unigene0001453	Unigene0001453	936	641.41	37.00	5.25	3.73	100.00
Unigene0001454	Unigene0001454	2973	2678.40	299.00	10.16	7.21	100.00
Unigene0001455	Unigene0001455	1789	1494.40	44.00	2.68	1.90	100.00
Unigene0001456	Unigene0001456	569	275.14	23.00	7.61	5.40	100.00
Unigene0001457	Unigene0001457	732	437.65	16.00	3.33	2.36	100.00
Unigene0001458	Unigene0001458	1736	1441.40	51.00	3.22	2.28	100.00
Unigene0001459	Unigene0001459	2544	2249.40	489.00	19.79	14.04	100.00
Unigene0001460	Unigene0001460	561	267.18	4.00	1.36	0.97	100.00
Unigene0001461	Unigene0001461	2038	1743.40	3.00	0.16	0.11	100.00
Unigene0001462	Unigene0001462	820	525.51	26.00	4.50	3.19	100.00
Unigene0001463	Unigene0001463	563	269.17	1.00	0.34	0.24	100.00
Unigene0001464	Unigene0001464	2444	2149.40	136.00	5.76	4.09	100.00
Unigene0001465	Unigene0001465	3099	2804.40	419.00	13.60	9.65	100.00
Unigene0001466	Unigene0001466	1275	980.40	19.00	1.76	1.25	100.00
Unigene0001467	Unigene0001467	2338	2043.40	109.00	4.86	3.44	100.00
Unigene0001468	Unigene0001468	2607	2312.40	319.00	12.56	8.91	100.00
Unigene0001469	Unigene0001469	3940	3645.40	133.00	3.32	2.36	100.00
Unigene0001470	Unigene0001470	1455	1160.40	12.00	0.94	0.67	100.00
Unigene0001471	Unigene0001471	1892	1597.40	9.00	0.51	0.36	100.00
Unigene0001472	Unigene0001472	2464	2169.40	114.00	4.78	3.39	100.00
Unigene0001473	Unigene0001473	471	178.00	0.00	0.00	0.00	0.00
Unigene0001474	Unigene0001474	1688	1393.40	18.00	1.18	0.83	100.00
Unigene0001475	Unigene0001475	755	460.61	1.00	0.20	0.14	100.00
Unigene0001476	Unigene0001476	1323	1028.40	13.00	1.15	0.82	100.00
Unigene0001477	Unigene0001477	4364	4069.40	754.00	16.87	11.96	100.00
Unigene0001478	Unigene0001478	2202	1907.40	144.00	6.87	4.88	100.00
Unigene0001479	Unigene0001479	759	464.60	10.00	1.96	1.39	100.00
Unigene0001480	Unigene0001480	3601	3306.40	426.00	11.73	8.32	100.00
Unigene0001481	Unigene0001481	5573	5278.40	81.00	1.40	0.99	100.00
Unigene0001482	Unigene0001482	2880	2585.40	900.00	31.69	22.48	100.00
Unigene0001483	Unigene0001483	577	283.10	0.00	0.00	0.00	0.00
Unigene0001484	Unigene0001484	5154	4859.40	0.00	0.00	0.00	0.00
Unigene0001485	Unigene0001485	1529	1234.40	0.00	0.00	0.00	0.00
Unigene0001486	Unigene0001486	2110	1815.40	5.00	0.25	0.18	100.00
Unigene0001487	Unigene0001487	1682	1387.40	26.00	1.71	1.21	100.00
Unigene0001488	Unigene0001488	2306	2011.40	0.00	0.00	0.00	0.00
Unigene0001489	Unigene0001489	1437	1142.40	12.00	0.96	0.68	100.00
Unigene0001490	Unigene0001490	770	475.58	11.00	2.11	1.49	100.00
Unigene0001491	Unigene0001491	2562	2267.40	942.00	37.83	26.83	100.00
Unigene0001492	Unigene0001492	1309	1014.40	24.00	2.15	1.53	100.00
Unigene0001493	Unigene0001493	1494	1199.40	2.00	0.15	0.11	100.00
Unigene0001494	Unigene0001494	608	313.98	0.00	0.00	0.00	0.00
Unigene0001495	Unigene0001495	679	384.77	2.00	0.47	0.34	100.00
Unigene0001496	Unigene0001496	688	393.75	35.00	8.09	5.74	100.00
Unigene0001497	Unigene0001497	1039	744.40	2.00	0.24	0.17	100.00
Unigene0001498	Unigene0001498	2006	1711.40	8.00	0.43	0.30	100.00
Unigene0001499	Unigene0001499	4098	3803.40	1794.00	42.95	30.46	100.00
Unigene0001500	Unigene0001500	1508	1213.40	46.00	3.45	2.45	100.00
Unigene0001501	Unigene0001501	1063	768.40	0.00	0.00	0.00	0.00
Unigene0001502	Unigene0001502	4864	4569.40	117.00	2.33	1.65	100.00
Unigene0001503	Unigene0001503	2661	2366.40	8.00	0.31	0.22	100.00
Unigene0001504	Unigene0001504	558	264.19	0.00	0.00	0.00	0.00
Unigene0001505	Unigene0001505	1234	939.40	0.00	0.00	0.00	0.00
Unigene0001506	Unigene0001506	3321	3026.40	192.00	5.78	4.10	100.00
Unigene0001507	Unigene0001507	725	430.67	0.00	0.00	0.00	0.00
Unigene0001508	Unigene0001508	1761	1466.40	620.00	38.50	27.30	100.00
Unigene0001509	Unigene0001509	2506	2211.40	1087.00	44.75	31.74	100.00
Unigene0001510	Unigene0001510	3609	3314.40	2797.00	76.84	54.49	100.00
Unigene0001511	Unigene0001511	751	456.62	0.00	0.00	0.00	0.00
Unigene0001512	Unigene0001512	1221	926.40	3.00	0.29	0.21	100.00
Unigene0001513	Unigene0001513	1071	776.40	0.00	0.00	0.00	0.00
Unigene0001514	Unigene0001514	387	98.55	1.00	0.92	0.66	100.00
Unigene0001515	Unigene0001515	5982	5687.40	305.00	4.88	3.46	100.00
Unigene0001516	Unigene0001516	1641	1346.40	260.00	17.58	12.47	100.00
Unigene0001517	Unigene0001517	4734	4439.40	328.00	6.73	4.77	100.00
Unigene0001518	Unigene0001518	1251	956.40	21.00	2.00	1.42	100.00
Unigene0001519	Unigene0001519	2794	2499.40	92.00	3.35	2.38	100.00
Unigene0001520	Unigene0001520	4536	4241.40	863.00	18.53	13.14	100.00
Unigene0001521	Unigene0001521	5368	5073.40	47.00	0.84	0.60	100.00
Unigene0001522	Unigene0001522	2962	2667.40	0.00	0.00	0.00	0.00
Unigene0001523	Unigene0001523	1014	719.40	19.00	2.40	1.71	100.00
Unigene0001524	Unigene0001524	2090	1795.40	5.00	0.25	0.18	100.00
Unigene0001525	Unigene0001525	4715	4420.40	66.00	1.36	0.96	100.00
Unigene0001526	Unigene0001526	3265	2970.40	15.00	0.46	0.33	100.00
Unigene0001527	Unigene0001527	694	399.74	5.00	1.14	0.81	100.00
Unigene0001528	Unigene0001528	942	647.41	3.00	0.42	0.30	100.00
Unigene0001529	Unigene0001529	968	673.40	0.00	0.00	0.00	0.00
Unigene0001530	Unigene0001530	2853	2558.40	136.00	4.84	3.43	100.00
Unigene0001531	Unigene0001531	2746	2451.40	365.00	13.56	9.61	100.00
Unigene0001532	Unigene0001532	1856	1561.40	4.00	0.23	0.17	100.00
Unigene0001533	Unigene0001533	1270	975.40	148.00	13.82	9.80	100.00
Unigene0001534	Unigene0001534	787	492.56	3.00	0.55	0.39	100.00
Unigene0001535	Unigene0001535	1596	1301.40	5.00	0.35	0.25	100.00
Unigene0001536	Unigene0001536	1075	780.40	46.00	5.37	3.81	100.00
Unigene0001537	Unigene0001537	2867	2572.40	49.00	1.73	1.23	100.00
Unigene0001538	Unigene0001538	1654	1359.40	12.00	0.80	0.57	100.00
Unigene0001539	Unigene0001539	1613	1318.40	0.00	0.00	0.00	0.00
Unigene0001540	Unigene0001540	5453	5158.40	147.00	2.59	1.84	100.00
Unigene0001541	Unigene0001541	2483	2188.40	0.00	0.00	0.00	0.00
Unigene0001542	Unigene0001542	4825	4530.40	221.00	4.44	3.15	100.00
Unigene0001543	Unigene0001543	4622	4327.40	57.00	1.20	0.85	100.00
Unigene0001544	Unigene0001544	3688	3393.40	14.00	0.38	0.27	100.00
Unigene0001545	Unigene0001545	3037	2742.40	32.00	1.06	0.75	100.00
Unigene0001546	Unigene0001546	665	370.81	12.00	2.95	2.09	100.00
Unigene0001547	Unigene0001547	1158	863.40	1.00	0.11	0.07	100.00
Unigene0001548	Unigene0001548	604	310.00	0.00	0.00	0.00	0.00
Unigene0001549	Unigene0001549	2995	2700.40	906.00	30.55	21.67	100.00
Unigene0001550	Unigene0001550	3234	2939.40	3083.00	95.50	67.73	100.00
Unigene0001551	Unigene0001551	3797	3502.40	12.00	0.31	0.22	100.00
Unigene0001552	Unigene0001552	2817	2522.40	278.00	10.03	7.12	100.00
Unigene0001553	Unigene0001553	783	488.56	45.00	8.39	5.95	100.00
Unigene0001554	Unigene0001554	1506	1211.40	2.00	0.15	0.11	100.00
Unigene0001555	Unigene0001555	1135	840.40	5.00	0.54	0.38	100.00
Unigene0001556	Unigene0001556	5521	5226.40	159.00	2.77	1.96	100.00
Unigene0001557	Unigene0001557	3622	3327.40	535.00	14.64	10.38	100.00
Unigene0001558	Unigene0001558	3353	3058.40	102.00	3.04	2.15	100.00
Unigene0001559	Unigene0001559	828	533.50	0.00	0.00	0.00	0.00
Unigene0001560	Unigene0001560	3501	3206.40	82.00	2.33	1.65	100.00
Unigene0001561	Unigene0001561	2047	1752.40	83.00	4.31	3.06	100.00
Unigene0001562	Unigene0001562	682	387.77	0.00	0.00	0.00	0.00
Unigene0001563	Unigene0001563	1663	1368.40	288.00	19.16	13.59	100.00
Unigene0001564	Unigene0001564	888	593.44	190.00	29.15	20.67	100.00
Unigene0001565	Unigene0001565	3704	3409.40	4242.00	113.28	80.35	100.00
Unigene0001566	Unigene0001566	2098	1803.40	36.00	1.82	1.29	100.00
Unigene0001567	Unigene0001567	3587	3292.40	55.00	1.52	1.08	100.00
Unigene0001568	Unigene0001568	4301	4006.40	52.00	1.18	0.84	100.00
Unigene0001569	Unigene0001569	819	524.51	12.00	2.08	1.48	100.00
Unigene0001570	Unigene0001570	3846	3551.40	1.00	0.03	0.02	100.00
Unigene0001571	Unigene0001571	337	57.91	3.00	4.72	3.35	100.00
Unigene0001572	Unigene0001572	2305	2010.40	22.00	1.00	0.71	100.00
Unigene0001573	Unigene0001573	1136	841.40	24.00	2.60	1.84	100.00
Unigene0001574	Unigene0001574	1445	1150.40	0.00	0.00	0.00	0.00
Unigene0001575	Unigene0001575	4897	4602.40	43.00	0.85	0.60	100.00
Unigene0001576	Unigene0001576	2669	2374.40	5.00	0.19	0.14	100.00
Unigene0001577	Unigene0001577	489	195.72	0.00	0.00	0.00	0.00
Unigene0001578	Unigene0001578	4278	3983.40	488.00	11.15	7.91	100.00
Unigene0001579	Unigene0001579	782	487.56	1.00	0.19	0.13	100.00
Unigene0001580	Unigene0001580	721	426.68	0.00	0.00	0.00	0.00
Unigene0001581	Unigene0001581	4150	3855.40	625.00	14.76	10.47	100.00
Unigene0001582	Unigene0001582	1285	990.40	74.00	6.80	4.82	100.00
Unigene0001583	Unigene0001583	728	433.66	2.00	0.42	0.30	100.00
Unigene0001584	Unigene0001584	1824	1529.40	28.00	1.67	1.18	100.00
Unigene0001585	Unigene0001585	290	29.34	2.00	6.21	4.40	100.00
Unigene0001586	Unigene0001586	4427	4132.40	4093.00	90.18	63.96	100.00
Unigene0001587	Unigene0001587	913	618.42	0.00	0.00	0.00	0.00
Unigene0001588	Unigene0001588	391	102.10	0.00	0.00	0.00	0.00
Unigene0001589	Unigene0001589	2826	2531.40	629.00	22.62	16.05	100.00
Unigene0001590	Unigene0001590	1099	804.40	1.00	0.11	0.08	100.00
Unigene0001591	Unigene0001591	595	301.03	0.00	0.00	0.00	0.00
Unigene0001592	Unigene0001592	3906	3611.40	453.00	11.42	8.10	100.00
Unigene0001593	Unigene0001593	1717	1422.40	25.00	1.60	1.13	100.00
Unigene0001594	Unigene0001594	2652	2357.40	178.00	6.87	4.88	100.00
Unigene0001595	Unigene0001595	3245	2950.40	0.00	0.00	0.00	0.00
Unigene0001596	Unigene0001596	1006	711.40	1.00	0.13	0.09	100.00
Unigene0001597	Unigene0001597	1074	779.40	0.00	0.00	0.00	0.00
Unigene0001598	Unigene0001598	2527	2232.40	70.00	2.85	2.02	100.00
Unigene0001599	Unigene0001599	2292	1997.40	1024.00	46.68	33.11	100.00
Unigene0001600	Unigene0001600	3253	2958.40	173.00	5.32	3.78	100.00
Unigene0001601	Unigene0001601	495	201.65	3.00	1.35	0.96	100.00
Unigene0001602	Unigene0001602	1118	823.40	0.00	0.00	0.00	0.00
Unigene0001603	Unigene0001603	872	577.45	17.00	2.68	1.90	100.00
Unigene0001604	Unigene0001604	1866	1571.40	19.00	1.10	0.78	100.00
Unigene0001605	Unigene0001605	1588	1293.40	16.00	1.13	0.80	100.00
Unigene0001606	Unigene0001606	683	388.76	0.00	0.00	0.00	0.00
Unigene0001607	Unigene0001607	4798	4503.40	30.00	0.61	0.43	100.00
Unigene0001608	Unigene0001608	2044	1749.40	18.00	0.94	0.66	100.00
Unigene0001609	Unigene0001609	5695	5400.40	21.00	0.35	0.25	100.00
Unigene0001610	Unigene0001610	2193	1898.40	485.00	23.26	16.50	100.00
Unigene0001611	Unigene0001611	1071	776.40	43.00	5.04	3.58	100.00
Unigene0001612	Unigene0001612	882	587.44	39.00	6.04	4.29	100.00
Unigene0001613	Unigene0001613	793	498.55	0.00	0.00	0.00	0.00
Unigene0001614	Unigene0001614	2299	2004.40	417.00	18.94	13.43	100.00
Unigene0001615	Unigene0001615	540	246.29	0.00	0.00	0.00	0.00
Unigene0001616	Unigene0001616	1886	1591.40	318.00	18.19	12.90	100.00
Unigene0001617	Unigene0001617	1581	1286.40	44.00	3.11	2.21	100.00
Unigene0001618	Unigene0001618	684	389.76	1.00	0.23	0.17	100.00
Unigene0001619	Unigene0001619	986	691.40	0.00	0.00	0.00	0.00
Unigene0001620	Unigene0001620	1371	1076.40	100.00	8.46	6.00	100.00
Unigene0001621	Unigene0001621	1950	1655.40	12.00	0.66	0.47	100.00
Unigene0001622	Unigene0001622	2583	2288.40	125.00	4.97	3.53	100.00
Unigene0001623	Unigene0001623	257	16.33	25.00	139.35	98.83	100.00
Unigene0001624	Unigene0001624	1149	854.40	0.00	0.00	0.00	0.00
Unigene0001625	Unigene0001625	637	342.89	0.00	0.00	0.00	0.00
Unigene0001626	Unigene0001626	740	445.64	4.00	0.82	0.58	100.00
Unigene0001627	Unigene0001627	935	640.41	0.00	0.00	0.00	0.00
Unigene0001628	Unigene0001628	2081	1786.40	3.00	0.15	0.11	100.00
Unigene0001629	Unigene0001629	4193	3898.40	2030.00	47.41	33.63	100.00
Unigene0001630	Unigene0001630	391	102.10	2.00	1.78	1.26	100.00
Unigene0001631	Unigene0001631	2743	2448.40	0.00	0.00	0.00	0.00
Unigene0001632	Unigene0001632	3450	3155.40	129.00	3.72	2.64	100.00
Unigene0001633	Unigene0001633	5990	5695.40	608.00	9.72	6.89	100.00
Unigene0001634	Unigene0001634	1451	1156.40	0.00	0.00	0.00	0.00
Unigene0001635	Unigene0001635	1002	707.40	0.00	0.00	0.00	0.00
Unigene0001636	Unigene0001636	723	428.67	10.00	2.12	1.51	100.00
Unigene0001637	Unigene0001637	388	99.43	0.00	0.00	0.00	0.00
Unigene0001638	Unigene0001638	1529	1234.40	0.00	0.00	0.00	0.00
Unigene0001639	Unigene0001639	514	220.46	9.00	3.72	2.64	100.00
Unigene0001640	Unigene0001640	7928	7633.40	572.00	6.82	4.84	100.00
Unigene0001641	Unigene0001641	3131	2836.40	1.00	0.03	0.02	100.00
Unigene0001642	Unigene0001642	538	244.30	1.00	0.37	0.26	100.00
Unigene0001643	Unigene0001643	6302	6007.40	714.00	10.82	7.67	100.00
Unigene0001644	Unigene0001644	2853	2558.40	52.00	1.85	1.31	100.00
Unigene0001645	Unigene0001645	1596	1301.40	2.00	0.14	0.10	100.00
Unigene0001646	Unigene0001646	636	341.89	8.00	2.13	1.51	100.00
Unigene0001647	Unigene0001647	2100	1805.40	36.00	1.82	1.29	100.00
Unigene0001648	Unigene0001648	730	435.66	1.00	0.21	0.15	100.00
Unigene0001649	Unigene0001649	2229	1934.40	10.00	0.47	0.33	100.00
Unigene0001650	Unigene0001650	2283	1988.40	819.00	37.50	26.60	100.00
Unigene0001651	Unigene0001651	3845	3550.40	21.00	0.54	0.38	100.00
Unigene0001652	Unigene0001652	4153	3858.40	24.00	0.57	0.40	100.00
Unigene0001653	Unigene0001653	1804	1509.40	1.00	0.06	0.04	100.00
Unigene0001654	Unigene0001654	914	619.42	0.00	0.00	0.00	0.00
Unigene0001655	Unigene0001655	3034	2739.40	414.00	13.76	9.76	100.00
Unigene0001656	Unigene0001656	1644	1349.40	2.00	0.13	0.10	100.00
Unigene0001657	Unigene0001657	2378	2083.40	104.00	4.55	3.22	100.00
Unigene0001658	Unigene0001658	4705	4410.40	883.00	18.23	12.93	100.00
Unigene0001659	Unigene0001659	2225	1930.40	33.00	1.56	1.10	100.00
Unigene0001660	Unigene0001660	1526	1231.40	518.00	38.30	27.16	100.00
Unigene0001661	Unigene0001661	3193	2898.40	87.00	2.73	1.94	100.00
Unigene0001662	Unigene0001662	1366	1071.40	18.00	1.53	1.08	100.00
Unigene0001663	Unigene0001663	1494	1199.40	13.00	0.99	0.70	100.00
Unigene0001664	Unigene0001664	2122	1827.40	10.00	0.50	0.35	100.00
Unigene0001665	Unigene0001665	1516	1221.40	0.00	0.00	0.00	0.00
Unigene0001666	Unigene0001666	1805	1510.40	22.00	1.33	0.94	100.00
Unigene0001667	Unigene0001667	7602	7307.40	381.00	4.75	3.37	100.00
Unigene0001668	Unigene0001668	3783	3488.40	122.00	3.18	2.26	100.00
Unigene0001669	Unigene0001669	4319	4024.40	770.00	17.42	12.36	100.00
Unigene0001670	Unigene0001670	3293	2998.40	197.00	5.98	4.24	100.00
Unigene0001671	Unigene0001671	2371	2076.40	103.00	4.52	3.20	100.00
Unigene0001672	Unigene0001672	2148	1853.40	187.00	9.19	6.52	100.00
Unigene0001673	Unigene0001673	2151	1856.40	26.00	1.28	0.90	100.00
Unigene0001674	Unigene0001674	2274	1979.40	5.00	0.23	0.16	100.00
Unigene0001675	Unigene0001675	2732	2437.40	1115.00	41.65	29.54	100.00
Unigene0001676	Unigene0001676	2511	2216.40	395.00	16.23	11.51	100.00
Unigene0001677	Unigene0001677	387	98.55	0.00	0.00	0.00	0.00
Unigene0001678	Unigene0001678	7623	7328.40	1163.00	14.45	10.25	100.00
Unigene0001679	Unigene0001679	2325	2030.40	0.00	0.00	0.00	0.00
Unigene0001680	Unigene0001680	2278	1983.40	0.00	0.00	0.00	0.00
Unigene0001681	Unigene0001681	4241	3946.40	0.00	0.00	0.00	0.00
Unigene0001682	Unigene0001682	2185	1890.40	177.00	8.53	6.05	100.00
Unigene0001683	Unigene0001683	4020	3725.40	31.00	0.76	0.54	100.00
Unigene0001684	Unigene0001684	983	688.40	7.00	0.93	0.66	100.00
Unigene0001685	Unigene0001685	904	609.43	25.00	3.74	2.65	100.00
Unigene0001686	Unigene0001686	4384	4089.40	305.00	6.79	4.82	100.00
Unigene0001687	Unigene0001687	2377	2082.40	219.00	9.58	6.79	100.00
Unigene0001688	Unigene0001688	1397	1102.40	16.00	1.32	0.94	100.00
Unigene0001689	Unigene0001689	1607	1312.40	12.00	0.83	0.59	100.00
Unigene0001690	Unigene0001690	3178	2883.40	12.00	0.38	0.27	100.00
Unigene0001691	Unigene0001691	1067	772.40	3.00	0.35	0.25	100.00
Unigene0001692	Unigene0001692	784	489.56	1.00	0.19	0.13	100.00
Unigene0001693	Unigene0001693	4380	4085.40	23.00	0.51	0.36	100.00
Unigene0001694	Unigene0001694	1403	1108.40	215.00	17.66	12.53	100.00
Unigene0001695	Unigene0001695	719	424.68	0.00	0.00	0.00	0.00
Unigene0001696	Unigene0001696	7792	7497.40	12.00	0.15	0.10	100.00
Unigene0001697	Unigene0001697	574	280.12	1.00	0.33	0.23	100.00
Unigene0001698	Unigene0001698	2868	2573.40	5.00	0.18	0.13	100.00
Unigene0001699	Unigene0001699	3040	2745.40	921.00	30.54	21.66	100.00
Unigene0001700	Unigene0001700	3674	3379.40	131.00	3.53	2.50	100.00
Unigene0001701	Unigene0001701	2287	1992.40	224.00	10.24	7.26	100.00
Unigene0001702	Unigene0001702	3739	3444.40	66.00	1.74	1.24	100.00
Unigene0001703	Unigene0001703	4374	4079.40	244.00	5.45	3.86	100.00
Unigene0001704	Unigene0001704	1809	1514.40	50.00	3.01	2.13	100.00
Unigene0001705	Unigene0001705	1219	924.40	36.00	3.55	2.51	100.00
Unigene0001706	Unigene0001706	3239	2944.40	40.00	1.24	0.88	100.00
Unigene0001707	Unigene0001707	2791	2496.40	37.00	1.35	0.96	100.00
Unigene0001708	Unigene0001708	5181	4886.40	1979.00	36.87	26.15	100.00
Unigene0001709	Unigene0001709	5068	4773.40	203.00	3.87	2.75	100.00
Unigene0001710	Unigene0001710	1032	737.40	5.00	0.62	0.44	100.00
Unigene0001711	Unigene0001711	2679	2384.40	126.00	4.81	3.41	100.00
Unigene0001712	Unigene0001712	2173	1878.40	57.00	2.76	1.96	100.00
Unigene0001713	Unigene0001713	977	682.40	32.00	4.27	3.03	100.00
Unigene0001714	Unigene0001714	895	600.43	1.00	0.15	0.11	100.00
Unigene0001715	Unigene0001715	2773	2478.40	406.00	14.92	10.58	100.00
Unigene0001716	Unigene0001716	1366	1071.40	24.00	2.04	1.45	100.00
Unigene0001717	Unigene0001717	3977	3682.40	81.00	2.00	1.42	100.00
Unigene0001718	Unigene0001718	3397	3102.40	252.00	7.40	5.25	100.00
Unigene0001719	Unigene0001719	1674	1379.40	1.00	0.07	0.05	100.00
Unigene0001720	Unigene0001720	806	511.53	5.00	0.89	0.63	100.00
Unigene0001721	Unigene0001721	319	45.64	3.00	5.98	4.24	100.00
Unigene0001722	Unigene0001722	4341	4046.40	364.00	8.19	5.81	100.00
Unigene0001723	Unigene0001723	3036	2741.40	373.00	12.39	8.79	100.00
Unigene0001724	Unigene0001724	988	693.40	7.00	0.92	0.65	100.00
Unigene0001725	Unigene0001725	535	241.32	0.00	0.00	0.00	0.00
Unigene0001726	Unigene0001726	985	690.40	5.00	0.66	0.47	100.00
Unigene0001727	Unigene0001727	1395	1100.40	0.00	0.00	0.00	0.00
Unigene0001728	Unigene0001728	5202	4907.40	390.00	7.24	5.13	100.00
Unigene0001729	Unigene0001729	450	157.51	3.00	1.73	1.23	100.00
Unigene0001730	Unigene0001730	4010	3715.40	8.00	0.20	0.14	100.00
Unigene0001731	Unigene0001731	1203	908.40	5.00	0.50	0.36	100.00
Unigene0001732	Unigene0001732	1539	1244.40	227.00	16.61	11.78	100.00
Unigene0001733	Unigene0001733	7804	7509.40	9340.00	113.24	80.32	100.00
Unigene0001734	Unigene0001734	4382	4087.40	165.00	3.68	2.61	100.00
Unigene0001735	Unigene0001735	13500	13205.40	724.00	4.99	3.54	100.00
Unigene0001736	Unigene0001736	2264	1969.40	0.00	0.00	0.00	0.00
Unigene0001737	Unigene0001737	515	221.46	0.00	0.00	0.00	0.00
Unigene0001738	Unigene0001738	4305	4010.40	1166.00	26.47	18.77	100.00
Unigene0001739	Unigene0001739	1579	1284.40	19.00	1.35	0.96	100.00
Unigene0001740	Unigene0001740	4562	4267.40	45.00	0.96	0.68	100.00
Unigene0001741	Unigene0001741	1423	1128.40	0.00	0.00	0.00	0.00
Unigene0001742	Unigene0001742	6077	5782.40	619.00	9.75	6.91	100.00
Unigene0001743	Unigene0001743	3009	2714.40	58.00	1.95	1.38	100.00
Unigene0001744	Unigene0001744	1993	1698.40	39.00	2.09	1.48	100.00
Unigene0001745	Unigene0001745	2719	2424.40	20.00	0.75	0.53	100.00
Unigene0001746	Unigene0001746	2327	2032.40	137.00	6.14	4.35	100.00
Unigene0001747	Unigene0001747	664	369.81	6.00	1.48	1.05	100.00
Unigene0001748	Unigene0001748	750	455.62	1.00	0.20	0.14	100.00
Unigene0001749	Unigene0001749	1344	1049.40	6.00	0.52	0.37	100.00
Unigene0001750	Unigene0001750	1925	1630.40	355.00	19.82	14.06	100.00
Unigene0001751	Unigene0001751	778	483.57	24.00	4.52	3.20	100.00
Unigene0001752	Unigene0001752	1157	862.40	1.00	0.11	0.07	100.00
Unigene0001753	Unigene0001753	3873	3578.40	657.00	16.72	11.86	100.00
Unigene0001754	Unigene0001754	3275	2980.40	174.00	5.32	3.77	100.00
Unigene0001755	Unigene0001755	2568	2273.40	12.00	0.48	0.34	100.00
Unigene0001756	Unigene0001756	2312	2017.40	197.00	8.89	6.31	100.00
Unigene0001757	Unigene0001757	3958	3663.40	316.00	7.85	5.57	100.00
Unigene0001758	Unigene0001758	565	271.16	3.00	1.01	0.71	100.00
Unigene0001759	Unigene0001759	275	22.71	3.00	12.03	8.53	100.00
Unigene0001760	Unigene0001760	4512	4217.40	168.00	3.63	2.57	100.00
Unigene0001761	Unigene0001761	3331	3036.40	242.00	7.26	5.15	100.00
Unigene0001762	Unigene0001762	1423	1128.40	16.00	1.29	0.92	100.00
Unigene0001763	Unigene0001763	995	700.40	39.00	5.07	3.60	100.00
Unigene0001764	Unigene0001764	1986	1691.40	1359.00	73.16	51.88	100.00
Unigene0001765	Unigene0001765	763	468.59	0.00	0.00	0.00	0.00
Unigene0001766	Unigene0001766	2203	1908.40	1530.00	73.00	51.77	100.00
Unigene0001767	Unigene0001767	4615	4320.40	870.00	18.33	13.00	100.00
Unigene0001768	Unigene0001768	555	261.21	0.00	0.00	0.00	0.00
Unigene0001769	Unigene0001769	5327	5032.40	1.00	0.02	0.01	100.00
Unigene0001770	Unigene0001770	1515	1220.40	3.00	0.22	0.16	100.00
Unigene0001771	Unigene0001771	1853	1558.40	222.00	12.97	9.20	100.00
Unigene0001772	Unigene0001772	1544	1249.40	0.00	0.00	0.00	0.00
Unigene0001773	Unigene0001773	2967	2672.40	662.00	22.55	16.00	100.00
Unigene0001774	Unigene0001774	3960	3665.40	903.00	22.43	15.91	100.00
Unigene0001775	Unigene0001775	2594	2299.40	82.00	3.25	2.30	100.00
Unigene0001776	Unigene0001776	1701	1406.40	23.00	1.49	1.06	100.00
Unigene0001777	Unigene0001777	2755	2460.40	473.00	17.50	12.41	100.00
Unigene0001778	Unigene0001778	582	288.08	0.00	0.00	0.00	0.00
Unigene0001779	Unigene0001779	797	502.54	12.00	2.17	1.54	100.00
Unigene0001780	Unigene0001780	4357	4062.40	387.00	8.67	6.15	100.00
Unigene0001781	Unigene0001781	333	55.06	1.00	1.65	1.17	100.00
Unigene0001782	Unigene0001782	683	388.76	210.00	49.18	34.88	100.00
Unigene0001783	Unigene0001783	2136	1841.40	0.00	0.00	0.00	0.00
Unigene0001784	Unigene0001784	986	691.40	17.00	2.24	1.59	100.00
Unigene0001785	Unigene0001785	550	256.24	9.00	3.20	2.27	100.00
Unigene0001786	Unigene0001786	1134	839.40	23.00	2.49	1.77	100.00
Unigene0001787	Unigene0001787	3902	3607.40	160.00	4.04	2.86	100.00
Unigene0001788	Unigene0001788	1787	1492.40	1.00	0.06	0.04	100.00
Unigene0001789	Unigene0001789	1208	913.40	0.00	0.00	0.00	0.00
Unigene0001790	Unigene0001790	1687	1392.40	0.00	0.00	0.00	0.00
Unigene0001791	Unigene0001791	5561	5266.40	16.00	0.28	0.20	100.00
Unigene0001792	Unigene0001792	6436	6141.40	119.00	1.76	1.25	100.00
Unigene0001793	Unigene0001793	9833	9538.40	89.00	0.85	0.60	100.00
Unigene0001794	Unigene0001794	2152	1857.40	66.00	3.24	2.29	100.00
Unigene0001795	Unigene0001795	2326	2031.40	380.00	17.03	12.08	100.00
Unigene0001796	Unigene0001796	3563	3268.40	2954.00	82.29	58.36	100.00
Unigene0001797	Unigene0001797	2838	2543.40	350.00	12.53	8.89	100.00
Unigene0001798	Unigene0001798	941	646.41	5.00	0.70	0.50	100.00
Unigene0001799	Unigene0001799	4425	4130.40	0.00	0.00	0.00	0.00
Unigene0001800	Unigene0001800	1508	1213.40	4.00	0.30	0.21	100.00
Unigene0001801	Unigene0001801	3641	3346.40	56.00	1.52	1.08	100.00
Unigene0001802	Unigene0001802	1959	1664.40	0.00	0.00	0.00	0.00
Unigene0001803	Unigene0001803	4143	3848.40	1758.00	41.59	29.50	100.00
Unigene0001804	Unigene0001804	2635	2340.40	5.00	0.19	0.14	100.00
Unigene0001805	Unigene0001805	985	690.40	198.00	26.11	18.52	100.00
Unigene0001806	Unigene0001806	1851	1556.40	134.00	7.84	5.56	100.00
Unigene0001807	Unigene0001807	2938	2643.40	15.00	0.52	0.37	100.00
Unigene0001808	Unigene0001808	1463	1168.40	79.00	6.16	4.37	100.00
Unigene0001809	Unigene0001809	468	175.06	1.00	0.52	0.37	100.00
Unigene0001810	Unigene0001810	517	223.44	1.00	0.41	0.29	100.00
Unigene0001811	Unigene0001811	2502	2207.40	0.00	0.00	0.00	0.00
Unigene0001812	Unigene0001812	983	688.40	4.00	0.53	0.38	100.00
Unigene0001813	Unigene0001813	531	237.35	1.00	0.38	0.27	100.00
Unigene0001814	Unigene0001814	3792	3497.40	36.00	0.94	0.66	100.00
Unigene0001815	Unigene0001815	6073	5778.40	3467.00	54.63	38.74	100.00
Unigene0001816	Unigene0001816	331	53.66	23.00	39.03	27.68	100.00
Unigene0001817	Unigene0001817	4283	3988.40	3352.00	76.52	54.27	100.00
Unigene0001818	Unigene0001818	4651	4356.40	439.00	9.18	6.51	100.00
Unigene0001819	Unigene0001819	2863	2568.40	85.00	3.01	2.14	100.00
Unigene0001820	Unigene0001820	243	12.45	1.00	7.31	5.19	100.00
Unigene0001821	Unigene0001821	9169	8874.40	2061.00	21.15	15.00	100.00
Unigene0001822	Unigene0001822	4658	4363.40	297.00	6.20	4.40	100.00
Unigene0001823	Unigene0001823	3885	3590.40	307.00	7.79	5.52	100.00
Unigene0001824	Unigene0001824	1393	1098.40	8.00	0.66	0.47	100.00
Unigene0001825	Unigene0001825	5200	4905.40	863.00	16.02	11.36	100.00
Unigene0001826	Unigene0001826	4161	3866.40	820.00	19.31	13.70	100.00
Unigene0001827	Unigene0001827	1246	951.40	295.00	28.23	20.02	100.00
Unigene0001828	Unigene0001828	2772	2477.40	224.00	8.23	5.84	100.00
Unigene0001829	Unigene0001829	370	83.85	1.00	1.09	0.77	100.00
Unigene0001830	Unigene0001830	1764	1469.40	82.00	5.08	3.60	100.00
Unigene0001831	Unigene0001831	2833	2538.40	182.00	6.53	4.63	100.00
Unigene0001832	Unigene0001832	1832	1537.40	2.00	0.12	0.08	100.00
Unigene0001833	Unigene0001833	494	200.66	0.00	0.00	0.00	0.00
Unigene0001834	Unigene0001834	4259	3964.40	776.00	17.82	12.64	100.00
Unigene0001835	Unigene0001835	1541	1246.40	14.00	1.02	0.73	100.00
Unigene0001836	Unigene0001836	2867	2572.40	12.00	0.42	0.30	100.00
Unigene0001837	Unigene0001837	5936	5641.40	42.00	0.68	0.48	100.00
Unigene0001838	Unigene0001838	2822	2527.40	219.00	7.89	5.60	100.00
Unigene0001839	Unigene0001839	309	39.52	0.00	0.00	0.00	0.00
Unigene0001840	Unigene0001840	1572	1277.40	216.00	15.40	10.92	100.00
Unigene0001841	Unigene0001841	4180	3885.40	218.00	5.11	3.62	100.00
Unigene0001842	Unigene0001842	2406	2111.40	762.00	32.86	23.31	100.00
Unigene0001843	Unigene0001843	1611	1316.40	1.00	0.07	0.05	100.00
Unigene0001844	Unigene0001844	1843	1548.40	200.00	11.76	8.34	100.00
Unigene0001845	Unigene0001845	1365	1070.40	2063.00	175.48	124.46	100.00
Unigene0001846	Unigene0001846	1311	1016.40	28.00	2.51	1.78	100.00
Unigene0001847	Unigene0001847	1626	1331.40	7.00	0.48	0.34	100.00
Unigene0001848	Unigene0001848	4439	4144.40	192.00	4.22	2.99	100.00
Unigene0001849	Unigene0001849	2632	2337.40	1092.00	42.54	30.17	100.00
Unigene0001850	Unigene0001850	3741	3446.40	1080.00	28.53	20.24	100.00
Unigene0001851	Unigene0001851	3729	3434.40	113.00	3.00	2.12	100.00
Unigene0001852	Unigene0001852	3065	2770.40	24.00	0.79	0.56	100.00
Unigene0001853	Unigene0001853	1880	1585.40	869.00	49.91	35.40	100.00
Unigene0001854	Unigene0001854	5603	5308.40	3580.00	61.40	43.55	100.00
Unigene0001855	Unigene0001855	593	299.04	24.00	7.31	5.18	100.00
Unigene0001856	Unigene0001856	809	514.52	0.00	0.00	0.00	0.00
Unigene0001857	Unigene0001857	965	670.40	3.00	0.41	0.29	100.00
Unigene0001858	Unigene0001858	3700	3405.40	31.00	0.83	0.59	100.00
Unigene0001859	Unigene0001859	4091	3796.40	158.00	3.79	2.69	100.00
Unigene0001860	Unigene0001860	8370	8075.40	886.00	9.99	7.08	100.00
Unigene0001861	Unigene0001861	1756	1461.40	1198.00	74.64	52.94	100.00
Unigene0001862	Unigene0001862	4518	4223.40	119.00	2.57	1.82	100.00
Unigene0001863	Unigene0001863	1822	1527.40	95.00	5.66	4.02	100.00
Unigene0001864	Unigene0001864	2150	1855.40	297.00	14.57	10.34	100.00
Unigene0001865	Unigene0001865	4792	4497.40	962.00	19.48	13.81	100.00
Unigene0001866	Unigene0001866	1024	729.40	5.00	0.62	0.44	100.00
Unigene0001867	Unigene0001867	1898	1603.40	11.00	0.62	0.44	100.00
Unigene0001868	Unigene0001868	2061	1766.40	12.00	0.62	0.44	100.00
Unigene0001869	Unigene0001869	781	486.56	0.00	0.00	0.00	0.00
Unigene0001870	Unigene0001870	705	410.71	19.00	4.21	2.99	100.00
Unigene0001871	Unigene0001871	1082	787.40	81.00	9.37	6.64	100.00
Unigene0001872	Unigene0001872	1603	1308.40	2090.00	145.44	103.15	100.00
Unigene0001873	Unigene0001873	935	640.41	2.00	0.28	0.20	100.00
Unigene0001874	Unigene0001874	392	103.00	0.00	0.00	0.00	0.00
Unigene0001875	Unigene0001875	669	374.80	3.00	0.73	0.52	100.00
Unigene0001876	Unigene0001876	2155	1860.40	17.00	0.83	0.59	100.00
Unigene0001877	Unigene0001877	904	609.43	3.00	0.45	0.32	100.00
Unigene0001878	Unigene0001878	1340	1045.40	5.00	0.44	0.31	100.00
Unigene0001879	Unigene0001879	682	387.77	2.00	0.47	0.33	100.00
Unigene0001880	Unigene0001880	1274	979.40	0.00	0.00	0.00	0.00
Unigene0001881	Unigene0001881	2868	2573.40	44.00	1.56	1.10	100.00
Unigene0001882	Unigene0001882	2698	2403.40	30.00	1.14	0.81	100.00
Unigene0001883	Unigene0001883	430	138.26	4.00	2.63	1.87	100.00
Unigene0001884	Unigene0001884	946	651.41	0.00	0.00	0.00	0.00
Unigene0001885	Unigene0001885	2832	2537.40	373.00	13.38	9.49	100.00
Unigene0001886	Unigene0001886	2908	2613.40	360.00	12.54	8.90	100.00
Unigene0001887	Unigene0001887	2749	2454.40	92.00	3.41	2.42	100.00
Unigene0001888	Unigene0001888	1152	857.40	0.00	0.00	0.00	0.00
Unigene0001889	Unigene0001889	765	470.59	1.00	0.19	0.14	100.00
Unigene0001890	Unigene0001890	1586	1291.40	8.00	0.56	0.40	100.00
Unigene0001891	Unigene0001891	1171	876.40	5.00	0.52	0.37	100.00
Unigene0001892	Unigene0001892	639	344.88	0.00	0.00	0.00	0.00
Unigene0001893	Unigene0001893	815	520.51	0.00	0.00	0.00	0.00
Unigene0001894	Unigene0001894	2031	1736.40	8.00	0.42	0.30	100.00
Unigene0001895	Unigene0001895	650	355.85	0.00	0.00	0.00	0.00
Unigene0001896	Unigene0001896	726	431.67	364.00	76.78	54.45	100.00
Unigene0001897	Unigene0001897	2850	2555.40	606.00	21.59	15.31	100.00
Unigene0001898	Unigene0001898	2165	1870.40	341.00	16.60	11.77	100.00
Unigene0001899	Unigene0001899	3426	3131.40	2078.00	60.42	42.85	100.00
Unigene0001900	Unigene0001900	1314	1019.40	3392.00	302.96	214.87	100.00
Unigene0001901	Unigene0001901	792	497.55	9.00	1.65	1.17	100.00
Unigene0001902	Unigene0001902	3580	3285.40	276.00	7.65	5.42	100.00
Unigene0001903	Unigene0001903	524	230.39	9.00	3.56	2.52	100.00
Unigene0001904	Unigene0001904	720	425.68	0.00	0.00	0.00	0.00
Unigene0001905	Unigene0001905	360	75.59	0.00	0.00	0.00	0.00
Unigene0001906	Unigene0001906	2028	1733.40	0.00	0.00	0.00	0.00
Unigene0001907	Unigene0001907	499	205.60	8.00	3.54	2.51	100.00
Unigene0001908	Unigene0001908	2759	2464.40	614.00	22.68	16.09	100.00
Unigene0001909	Unigene0001909	5424	5129.40	145.00	2.57	1.83	100.00
Unigene0001910	Unigene0001910	1655	1360.40	18.00	1.20	0.85	100.00
Unigene0001911	Unigene0001911	567	273.15	4.00	1.33	0.95	100.00
Unigene0001912	Unigene0001912	2370	2075.40	96.00	4.21	2.99	100.00
Unigene0001913	Unigene0001913	3162	2867.40	186.00	5.91	4.19	100.00
Unigene0001914	Unigene0001914	4580	4285.40	297.00	6.31	4.48	100.00
Unigene0001915	Unigene0001915	809	514.52	94.00	16.63	11.80	100.00
Unigene0001916	Unigene0001916	709	414.70	18.00	3.95	2.80	100.00
Unigene0001917	Unigene0001917	1036	741.40	115.00	14.12	10.02	100.00
Unigene0001918	Unigene0001918	3195	2900.40	298.00	9.35	6.63	100.00
Unigene0001919	Unigene0001919	542	248.28	33.00	12.10	8.58	100.00
Unigene0001920	Unigene0001920	1949	1654.40	0.00	0.00	0.00	0.00
Unigene0001921	Unigene0001921	781	486.56	16.00	2.99	2.12	100.00
Unigene0001922	Unigene0001922	2899	2604.40	200.00	6.99	4.96	100.00
Unigene0001923	Unigene0001923	777	482.57	1.00	0.19	0.13	100.00
Unigene0001924	Unigene0001924	2713	2418.40	18.00	0.68	0.48	100.00
Unigene0001925	Unigene0001925	5455	5160.40	52.00	0.92	0.65	100.00
Unigene0001926	Unigene0001926	4984	4689.40	834.00	16.19	11.48	100.00
Unigene0001927	Unigene0001927	1393	1098.40	4.00	0.33	0.24	100.00
Unigene0001928	Unigene0001928	1841	1546.40	0.00	0.00	0.00	0.00
Unigene0001929	Unigene0001929	2128	1833.40	0.00	0.00	0.00	0.00
Unigene0001930	Unigene0001930	4207	3912.40	35.00	0.81	0.58	100.00
Unigene0001931	Unigene0001931	1975	1680.40	23.00	1.25	0.88	100.00
Unigene0001932	Unigene0001932	930	635.41	3.00	0.43	0.30	100.00
Unigene0001933	Unigene0001933	3155	2860.40	65.00	2.07	1.47	100.00
Unigene0001934	Unigene0001934	2010	1715.40	5.00	0.27	0.19	100.00
Unigene0001935	Unigene0001935	1381	1086.40	8.00	0.67	0.48	100.00
Unigene0001936	Unigene0001936	1149	854.40	17.00	1.81	1.28	100.00
Unigene0001937	Unigene0001937	679	384.77	1.00	0.24	0.17	100.00
Unigene0001938	Unigene0001938	802	507.53	0.00	0.00	0.00	0.00
Unigene0001939	Unigene0001939	489	195.72	0.00	0.00	0.00	0.00
Unigene0001940	Unigene0001940	3680	3385.40	548.00	14.74	10.45	100.00
Unigene0001941	Unigene0001941	3389	3094.40	456.00	13.42	9.52	100.00
Unigene0001942	Unigene0001942	764	469.59	0.00	0.00	0.00	0.00
Unigene0001943	Unigene0001943	492	198.68	0.00	0.00	0.00	0.00
Unigene0001944	Unigene0001944	467	174.08	8.00	4.18	2.97	100.00
Unigene0001945	Unigene0001945	558	264.19	126.00	43.42	30.80	100.00
Unigene0001946	Unigene0001946	2604	2309.40	22.00	0.87	0.62	100.00
Unigene0001947	Unigene0001947	1641	1346.40	39.00	2.64	1.87	100.00
Unigene0001948	Unigene0001948	887	592.44	4.00	0.61	0.44	100.00
Unigene0001949	Unigene0001949	740	445.64	1.00	0.20	0.14	100.00
Unigene0001950	Unigene0001950	1609	1314.40	226.00	15.66	11.10	100.00
Unigene0001951	Unigene0001951	619	324.95	4.00	1.12	0.79	100.00
Unigene0001952	Unigene0001952	1248	953.40	0.00	0.00	0.00	0.00
Unigene0001953	Unigene0001953	2261	1966.40	467.00	21.62	15.34	100.00
Unigene0001954	Unigene0001954	2068	1773.40	371.00	19.05	13.51	100.00
Unigene0001955	Unigene0001955	2490	2195.40	525.00	21.77	15.44	100.00
Unigene0001956	Unigene0001956	376	88.95	0.00	0.00	0.00	0.00
Unigene0001957	Unigene0001957	801	506.53	1.00	0.18	0.13	100.00
Unigene0001958	Unigene0001958	549	255.24	2.00	0.71	0.51	100.00
Unigene0001959	Unigene0001959	796	501.54	11.00	2.00	1.42	100.00
Unigene0001960	Unigene0001960	1019	724.40	9.00	1.13	0.80	100.00
Unigene0001961	Unigene0001961	1450	1155.40	0.00	0.00	0.00	0.00
Unigene0001962	Unigene0001962	1390	1095.40	6.00	0.50	0.35	100.00
Unigene0001963	Unigene0001963	3128	2833.40	532.00	17.10	12.12	100.00
Unigene0001964	Unigene0001964	802	507.53	7.00	1.26	0.89	100.00
Unigene0001965	Unigene0001965	1228	933.40	30.00	2.93	2.08	100.00
Unigene0001966	Unigene0001966	679	384.77	21.00	4.97	3.52	100.00
Unigene0001967	Unigene0001967	1673	1378.40	42.00	2.77	1.97	100.00
Unigene0001968	Unigene0001968	3385	3090.40	53.00	1.56	1.11	100.00
Unigene0001969	Unigene0001969	4370	4075.40	1640.00	36.64	25.99	100.00
Unigene0001970	Unigene0001970	1104	809.40	0.00	0.00	0.00	0.00
Unigene0001971	Unigene0001971	686	391.76	0.00	0.00	0.00	0.00
Unigene0001972	Unigene0001972	1311	1016.40	2.00	0.18	0.13	100.00
Unigene0001973	Unigene0001973	1652	1357.40	2280.00	152.93	108.47	100.00
Unigene0001974	Unigene0001974	1630	1335.40	241.00	16.43	11.65	100.00
Unigene0001975	Unigene0001975	1613	1318.40	123.00	8.49	6.02	100.00
Unigene0001976	Unigene0001976	3987	3692.40	707.00	17.43	12.36	100.00
Unigene0001977	Unigene0001977	613	318.97	0.00	0.00	0.00	0.00
Unigene0001978	Unigene0001978	1903	1608.40	72.00	4.08	2.89	100.00
Unigene0001979	Unigene0001979	2821	2526.40	171.00	6.16	4.37	100.00
Unigene0001980	Unigene0001980	1018	723.40	4.00	0.50	0.36	100.00
Unigene0001981	Unigene0001981	961	666.40	1.00	0.14	0.10	100.00
Unigene0001982	Unigene0001982	1189	894.40	62.00	6.31	4.48	100.00
Unigene0001983	Unigene0001983	4487	4192.40	222.00	4.82	3.42	100.00
Unigene0001984	Unigene0001984	1141	846.40	20.00	2.15	1.53	100.00
Unigene0001985	Unigene0001985	514	220.46	13.00	5.37	3.81	100.00
Unigene0001986	Unigene0001986	839	544.49	0.00	0.00	0.00	0.00
Unigene0001987	Unigene0001987	1642	1347.40	36.00	2.43	1.73	100.00
Unigene0001988	Unigene0001988	1289	994.40	8.00	0.73	0.52	100.00
Unigene0001989	Unigene0001989	863	568.46	7.00	1.12	0.80	100.00
Unigene0001990	Unigene0001990	2855	2560.40	37.00	1.32	0.93	100.00
Unigene0001991	Unigene0001991	1628	1333.40	14.00	0.96	0.68	100.00
Unigene0001992	Unigene0001992	966	671.40	251.00	34.04	24.14	100.00
Unigene0001993	Unigene0001993	2008	1713.40	15.00	0.80	0.57	100.00
Unigene0001994	Unigene0001994	1670	1375.40	22.00	1.46	1.03	100.00
Unigene0001995	Unigene0001995	7734	7439.40	108.00	1.32	0.94	100.00
Unigene0001996	Unigene0001996	1698	1403.40	111.00	7.20	5.11	100.00
Unigene0001997	Unigene0001997	2181	1886.40	207.00	9.99	7.09	100.00
Unigene0001998	Unigene0001998	562	268.17	4.00	1.36	0.96	100.00
Unigene0001999	Unigene0001999	1642	1347.40	255.00	17.23	12.22	100.00
[truncated: 99,256 more rows]
