# Supplementary material for: Transcriptome analysis revealed key genes and pathways related to cadmium tolerance and accumulation in coix (Coix lacryma-jobi L.)
Source: Front Plant Sci. 2026 Feb 27;16:1660959. doi: 10.3389/fpls.2025.1660959 (PMC12985850; doi:10.3389/fpls.2025.1660959)
Supplement: Supplementary file 3 [file Supplementaryfile2.zip › 2.bowtie2_RSEM/Coix-0-Z-2/Coix-0-Z-2.bowtie2.bam.stat]

21981071 reads; of these:
  21981071 (100.00%) were paired; of these:
    6106250 (27.78%) aligned concordantly 0 times
    15517266 (70.59%) aligned concordantly exactly 1 time
    357555 (1.63%) aligned concordantly >1 times
    ----
    6106250 pairs aligned concordantly 0 times; of these:
      704567 (11.54%) aligned discordantly 1 time
    ----
    5401683 pairs aligned 0 times concordantly or discordantly; of these:
      10803366 mates make up the pairs; of these:
        8118877 (75.15%) aligned 0 times
        2431142 (22.50%) aligned exactly 1 time
        253347 (2.35%) aligned >1 times
81.53% overall alignment rate
