# Supplementary material for: Transcriptome analysis revealed key genes and pathways related to cadmium tolerance and accumulation in coix (Coix lacryma-jobi L.)
Source: Front Plant Sci. 2026 Feb 27;16:1660959. doi: 10.3389/fpls.2025.1660959 (PMC12985850; doi:10.3389/fpls.2025.1660959)
Supplement: Supplementary file 3 [file Supplementaryfile2.zip › 2.bowtie2_RSEM/Coix-0-Z-3/Coix-0-Z-3.bowtie2.bam.align.log]

	raw	filtered
total	24498805	24498805
map	18748331	15627824
uniqmap	18748331	15627824
unmap	5750474	8870981
mapratio	76.5275	63.7901
uniqmapratio	76.5275	63.7901
