# Supplementary material for: Transcriptome analysis revealed key genes and pathways related to cadmium tolerance and accumulation in coix (Coix lacryma-jobi L.)
Source: Front Plant Sci. 2026 Feb 27;16:1660959. doi: 10.3389/fpls.2025.1660959 (PMC12985850; doi:10.3389/fpls.2025.1660959)
Supplement: Supplementary file 3 [file Supplementaryfile2.zip › 2.bowtie2_RSEM/Coix-0-Z-3/Coix-0-Z-3.bowtie2.bam.stat]

24498805 reads; of these:
  24498805 (100.00%) were paired; of these:
    6542881 (26.71%) aligned concordantly 0 times
    17547190 (71.62%) aligned concordantly exactly 1 time
    408734 (1.67%) aligned concordantly >1 times
    ----
    6542881 pairs aligned concordantly 0 times; of these:
      690102 (10.55%) aligned discordantly 1 time
    ----
    5852779 pairs aligned 0 times concordantly or discordantly; of these:
      11705558 mates make up the pairs; of these:
        8768145 (74.91%) aligned 0 times
        2672838 (22.83%) aligned exactly 1 time
        264575 (2.26%) aligned >1 times
82.10% overall alignment rate
