# Supplementary material for: Transcriptome analysis revealed key genes and pathways related to cadmium tolerance and accumulation in coix (Coix lacryma-jobi L.)
Source: Front Plant Sci. 2026 Feb 27;16:1660959. doi: 10.3389/fpls.2025.1660959 (PMC12985850; doi:10.3389/fpls.2025.1660959)
Supplement: Supplementary file 3 [file Supplementaryfile2.zip › 2.bowtie2_RSEM/Coix-10-G-1/Coix-10-G-1.bowtie2.bam.align.log]

	raw	filtered
total	24078192	24078192
map	17796336	14672988
uniqmap	17796336	14672988
unmap	6281856	9405204
mapratio	73.9106	60.9389
uniqmapratio	73.9106	60.9389
