# Supplementary material for: Transcriptome analysis revealed key genes and pathways related to cadmium tolerance and accumulation in coix (Coix lacryma-jobi L.)
Source: Front Plant Sci. 2026 Feb 27;16:1660959. doi: 10.3389/fpls.2025.1660959 (PMC12985850; doi:10.3389/fpls.2025.1660959)
Supplement: Supplementary file 3 [file Supplementaryfile2.zip › 2.bowtie2_RSEM/Coix-10-G-1/Coix-10-G-1.bowtie2.bam.stat]

24078192 reads; of these:
  24078192 (100.00%) were paired; of these:
    7166878 (29.77%) aligned concordantly 0 times
    16517700 (68.60%) aligned concordantly exactly 1 time
    393614 (1.63%) aligned concordantly >1 times
    ----
    7166878 pairs aligned concordantly 0 times; of these:
      765609 (10.68%) aligned discordantly 1 time
    ----
    6401269 pairs aligned 0 times concordantly or discordantly; of these:
      12802538 mates make up the pairs; of these:
        9612584 (75.08%) aligned 0 times
        2905109 (22.69%) aligned exactly 1 time
        284845 (2.22%) aligned >1 times
80.04% overall alignment rate
