# Supplementary material for: Transcriptome analysis revealed key genes and pathways related to cadmium tolerance and accumulation in coix (Coix lacryma-jobi L.)
Source: Front Plant Sci. 2026 Feb 27;16:1660959. doi: 10.3389/fpls.2025.1660959 (PMC12985850; doi:10.3389/fpls.2025.1660959)
Supplement: Supplementary file 3 [file Supplementaryfile2.zip › 2.bowtie2_RSEM/Coix-10-G-2/Coix-10-G-2.bowtie2.bam.stat]

21448643 reads; of these:
  21448643 (100.00%) were paired; of these:
    6267481 (29.22%) aligned concordantly 0 times
    14830118 (69.14%) aligned concordantly exactly 1 time
    351044 (1.64%) aligned concordantly >1 times
    ----
    6267481 pairs aligned concordantly 0 times; of these:
      691123 (11.03%) aligned discordantly 1 time
    ----
    5576358 pairs aligned 0 times concordantly or discordantly; of these:
      11152716 mates make up the pairs; of these:
        8378273 (75.12%) aligned 0 times
        2523264 (22.62%) aligned exactly 1 time
        251179 (2.25%) aligned >1 times
80.47% overall alignment rate
