# Supplementary material for: Transcriptome analysis revealed key genes and pathways related to cadmium tolerance and accumulation in coix (Coix lacryma-jobi L.)
Source: Front Plant Sci. 2026 Feb 27;16:1660959. doi: 10.3389/fpls.2025.1660959 (PMC12985850; doi:10.3389/fpls.2025.1660959)
Supplement: Supplementary file 3 [file Supplementaryfile2.zip › 2.bowtie2_RSEM/Coix-10-G-3/Coix-10-G-3.bowtie2.bam.align.log]

	raw	filtered
total	23819592	23819592
map	17632861	14507825
uniqmap	17632861	14507825
unmap	6186731	9311767
mapratio	74.0267	60.9071
uniqmapratio	74.0267	60.9071
