# Supplementary material for: Transcriptome analysis revealed key genes and pathways related to cadmium tolerance and accumulation in coix (Coix lacryma-jobi L.)
Source: Front Plant Sci. 2026 Feb 27;16:1660959. doi: 10.3389/fpls.2025.1660959 (PMC12985850; doi:10.3389/fpls.2025.1660959)
Supplement: Supplementary file 3 [file Supplementaryfile2.zip › 2.bowtie2_RSEM/Coix-10-G-3/Coix-10-G-3.bowtie2.bam.stat]

23819592 reads; of these:
  23819592 (100.00%) were paired; of these:
    7048654 (29.59%) aligned concordantly 0 times
    16370259 (68.73%) aligned concordantly exactly 1 time
    400679 (1.68%) aligned concordantly >1 times
    ----
    7048654 pairs aligned concordantly 0 times; of these:
      742903 (10.54%) aligned discordantly 1 time
    ----
    6305751 pairs aligned 0 times concordantly or discordantly; of these:
      12611502 mates make up the pairs; of these:
        9484504 (75.21%) aligned 0 times
        2840826 (22.53%) aligned exactly 1 time
        286172 (2.27%) aligned >1 times
80.09% overall alignment rate
