# Supplementary material for: Transcriptome analysis revealed key genes and pathways related to cadmium tolerance and accumulation in coix (Coix lacryma-jobi L.)
Source: Front Plant Sci. 2026 Feb 27;16:1660959. doi: 10.3389/fpls.2025.1660959 (PMC12985850; doi:10.3389/fpls.2025.1660959)
Supplement: Supplementary file 3 [file Supplementaryfile2.zip › 2.bowtie2_RSEM/Coix-10-J-1/Coix-10-J-1.bowtie2.bam.align.log]

	raw	filtered
total	26048475	26048475
map	19793796	16407186
uniqmap	19793796	16407186
unmap	6254679	9641289
mapratio	75.9883	62.9871
uniqmapratio	75.9883	62.9871
