# Supplementary material for: Transcriptome analysis revealed key genes and pathways related to cadmium tolerance and accumulation in coix (Coix lacryma-jobi L.)
Source: Front Plant Sci. 2026 Feb 27;16:1660959. doi: 10.3389/fpls.2025.1660959 (PMC12985850; doi:10.3389/fpls.2025.1660959)
Supplement: Supplementary file 3 [file Supplementaryfile2.zip › 2.bowtie2_RSEM/Coix-10-J-1/Coix-10-J-1.bowtie2.bam.stat]

26048475 reads; of these:
  26048475 (100.00%) were paired; of these:
    7215719 (27.70%) aligned concordantly 0 times
    18401052 (70.64%) aligned concordantly exactly 1 time
    431704 (1.66%) aligned concordantly >1 times
    ----
    7215719 pairs aligned concordantly 0 times; of these:
      831602 (11.52%) aligned discordantly 1 time
    ----
    6384117 pairs aligned 0 times concordantly or discordantly; of these:
      12768234 mates make up the pairs; of these:
        9491729 (74.34%) aligned 0 times
        2951885 (23.12%) aligned exactly 1 time
        324620 (2.54%) aligned >1 times
81.78% overall alignment rate
