# Supplementary material for: Transcriptome analysis revealed key genes and pathways related to cadmium tolerance and accumulation in coix (Coix lacryma-jobi L.)
Source: Front Plant Sci. 2026 Feb 27;16:1660959. doi: 10.3389/fpls.2025.1660959 (PMC12985850; doi:10.3389/fpls.2025.1660959)
Supplement: Supplementary file 3 [file Supplementaryfile2.zip › 2.bowtie2_RSEM/Coix-10-J-2/Coix-10-J-2.bowtie2.bam.align.log]

	raw	filtered
total	26609011	26609011
map	20274308	16880892
uniqmap	20274308	16880892
unmap	6334703	9728119
mapratio	76.1934	63.4405
uniqmapratio	76.1934	63.4405
