# Supplementary material for: Transcriptome analysis revealed key genes and pathways related to cadmium tolerance and accumulation in coix (Coix lacryma-jobi L.)
Source: Front Plant Sci. 2026 Feb 27;16:1660959. doi: 10.3389/fpls.2025.1660959 (PMC12985850; doi:10.3389/fpls.2025.1660959)
Supplement: Supplementary file 3 [file Supplementaryfile2.zip › 2.bowtie2_RSEM/Coix-10-J-2/Coix-10-J-2.bowtie2.bam.stat]

26609011 reads; of these:
  26609011 (100.00%) were paired; of these:
    7312782 (27.48%) aligned concordantly 0 times
    18845675 (70.82%) aligned concordantly exactly 1 time
    450554 (1.69%) aligned concordantly >1 times
    ----
    7312782 pairs aligned concordantly 0 times; of these:
      841918 (11.51%) aligned discordantly 1 time
    ----
    6470864 pairs aligned 0 times concordantly or discordantly; of these:
      12941728 mates make up the pairs; of these:
        9624288 (74.37%) aligned 0 times
        2969389 (22.94%) aligned exactly 1 time
        348051 (2.69%) aligned >1 times
81.92% overall alignment rate
