# Supplementary material for: Transcriptome analysis revealed key genes and pathways related to cadmium tolerance and accumulation in coix (Coix lacryma-jobi L.)
Source: Front Plant Sci. 2026 Feb 27;16:1660959. doi: 10.3389/fpls.2025.1660959 (PMC12985850; doi:10.3389/fpls.2025.1660959)
Supplement: Supplementary file 3 [file Supplementaryfile2.zip › 2.bowtie2_RSEM/Coix-10-J-3/Coix-10-J-3.bowtie2.bam.stat]

26118094 reads; of these:
  26118094 (100.00%) were paired; of these:
    7401821 (28.34%) aligned concordantly 0 times
    18311646 (70.11%) aligned concordantly exactly 1 time
    404627 (1.55%) aligned concordantly >1 times
    ----
    7401821 pairs aligned concordantly 0 times; of these:
      753675 (10.18%) aligned discordantly 1 time
    ----
    6648146 pairs aligned 0 times concordantly or discordantly; of these:
      13296292 mates make up the pairs; of these:
        10125235 (76.15%) aligned 0 times
        2871977 (21.60%) aligned exactly 1 time
        299080 (2.25%) aligned >1 times
80.62% overall alignment rate
