# Supplementary material for: Transcriptome analysis revealed key genes and pathways related to cadmium tolerance and accumulation in coix (Coix lacryma-jobi L.)
Source: Front Plant Sci. 2026 Feb 27;16:1660959. doi: 10.3389/fpls.2025.1660959 (PMC12985850; doi:10.3389/fpls.2025.1660959)
Supplement: Supplementary file 3 [file Supplementaryfile2.zip › 2.bowtie2_RSEM/Coix-10-Y-1/Coix-10-Y-1.bowtie2.bam.stat]

24373687 reads; of these:
  24373687 (100.00%) were paired; of these:
    6634034 (27.22%) aligned concordantly 0 times
    17336662 (71.13%) aligned concordantly exactly 1 time
    402991 (1.65%) aligned concordantly >1 times
    ----
    6634034 pairs aligned concordantly 0 times; of these:
      655375 (9.88%) aligned discordantly 1 time
    ----
    5978659 pairs aligned 0 times concordantly or discordantly; of these:
      11957318 mates make up the pairs; of these:
        9010329 (75.35%) aligned 0 times
        2645456 (22.12%) aligned exactly 1 time
        301533 (2.52%) aligned >1 times
81.52% overall alignment rate
