# Supplementary material for: Transcriptome analysis revealed key genes and pathways related to cadmium tolerance and accumulation in coix (Coix lacryma-jobi L.)
Source: Front Plant Sci. 2026 Feb 27;16:1660959. doi: 10.3389/fpls.2025.1660959 (PMC12985850; doi:10.3389/fpls.2025.1660959)
Supplement: Supplementary file 3 [file Supplementaryfile2.zip › 2.bowtie2_RSEM/Coix-10-Y-2/Coix-10-Y-2.bowtie2.bam.stat]

22279864 reads; of these:
  22279864 (100.00%) were paired; of these:
    6204283 (27.85%) aligned concordantly 0 times
    15726499 (70.59%) aligned concordantly exactly 1 time
    349082 (1.57%) aligned concordantly >1 times
    ----
    6204283 pairs aligned concordantly 0 times; of these:
      702422 (11.32%) aligned discordantly 1 time
    ----
    5501861 pairs aligned 0 times concordantly or discordantly; of these:
      11003722 mates make up the pairs; of these:
        8162232 (74.18%) aligned 0 times
        2544839 (23.13%) aligned exactly 1 time
        296651 (2.70%) aligned >1 times
81.68% overall alignment rate
