# Supplementary material for: Transcriptome analysis revealed key genes and pathways related to cadmium tolerance and accumulation in coix (Coix lacryma-jobi L.)
Source: Front Plant Sci. 2026 Feb 27;16:1660959. doi: 10.3389/fpls.2025.1660959 (PMC12985850; doi:10.3389/fpls.2025.1660959)
Supplement: Supplementary file 3 [file Supplementaryfile2.zip › 2.bowtie2_RSEM/Coix-10-Y-3/Coix-10-Y-3.bowtie2.bam.align.log]

	raw	filtered
total	29711612	29711612
map	22514301	17972564
uniqmap	22514301	17972564
unmap	7197311	11739048
mapratio	75.7761	60.4900
uniqmapratio	75.7761	60.4900
