# Supplementary material for: Transcriptome analysis revealed key genes and pathways related to cadmium tolerance and accumulation in coix (Coix lacryma-jobi L.)
Source: Front Plant Sci. 2026 Feb 27;16:1660959. doi: 10.3389/fpls.2025.1660959 (PMC12985850; doi:10.3389/fpls.2025.1660959)
Supplement: Supplementary file 3 [file Supplementaryfile2.zip › 2.bowtie2_RSEM/Coix-10-Y-3/Coix-10-Y-3.bowtie2.bam.stat]

29711612 reads; of these:
  29711612 (100.00%) were paired; of these:
    8184675 (27.55%) aligned concordantly 0 times
    21028612 (70.78%) aligned concordantly exactly 1 time
    498325 (1.68%) aligned concordantly >1 times
    ----
    8184675 pairs aligned concordantly 0 times; of these:
      844460 (10.32%) aligned discordantly 1 time
    ----
    7340215 pairs aligned 0 times concordantly or discordantly; of these:
      14680430 mates make up the pairs; of these:
        10985645 (74.83%) aligned 0 times
        3325994 (22.66%) aligned exactly 1 time
        368791 (2.51%) aligned >1 times
81.51% overall alignment rate
