# Supplementary material for: Transcriptome analysis revealed key genes and pathways related to cadmium tolerance and accumulation in coix (Coix lacryma-jobi L.)
Source: Front Plant Sci. 2026 Feb 27;16:1660959. doi: 10.3389/fpls.2025.1660959 (PMC12985850; doi:10.3389/fpls.2025.1660959)
Supplement: Supplementary file 3 [file Supplementaryfile2.zip › 2.bowtie2_RSEM/Coix-10-Z-1/Coix-10-Z-1.bowtie2.bam.stat]

24739251 reads; of these:
  24739251 (100.00%) were paired; of these:
    6938377 (28.05%) aligned concordantly 0 times
    17415632 (70.40%) aligned concordantly exactly 1 time
    385242 (1.56%) aligned concordantly >1 times
    ----
    6938377 pairs aligned concordantly 0 times; of these:
      757672 (10.92%) aligned discordantly 1 time
    ----
    6180705 pairs aligned 0 times concordantly or discordantly; of these:
      12361410 mates make up the pairs; of these:
        9286232 (75.12%) aligned 0 times
        2782236 (22.51%) aligned exactly 1 time
        292942 (2.37%) aligned >1 times
81.23% overall alignment rate
