# Supplementary material for: Transcriptome analysis revealed key genes and pathways related to cadmium tolerance and accumulation in coix (Coix lacryma-jobi L.)
Source: Front Plant Sci. 2026 Feb 27;16:1660959. doi: 10.3389/fpls.2025.1660959 (PMC12985850; doi:10.3389/fpls.2025.1660959)
Supplement: Supplementary file 3 [file Supplementaryfile2.zip › 2.bowtie2_RSEM/Coix-10-Z-2/Coix-10-Z-2.bowtie2.bam.stat]

25148292 reads; of these:
  25148292 (100.00%) were paired; of these:
    7066334 (28.10%) aligned concordantly 0 times
    17697203 (70.37%) aligned concordantly exactly 1 time
    384755 (1.53%) aligned concordantly >1 times
    ----
    7066334 pairs aligned concordantly 0 times; of these:
      748691 (10.60%) aligned discordantly 1 time
    ----
    6317643 pairs aligned 0 times concordantly or discordantly; of these:
      12635286 mates make up the pairs; of these:
        9574486 (75.78%) aligned 0 times
        2786865 (22.06%) aligned exactly 1 time
        273935 (2.17%) aligned >1 times
80.96% overall alignment rate
