# Supplementary material for: Transcriptome analysis revealed key genes and pathways related to cadmium tolerance and accumulation in coix (Coix lacryma-jobi L.)
Source: Front Plant Sci. 2026 Feb 27;16:1660959. doi: 10.3389/fpls.2025.1660959 (PMC12985850; doi:10.3389/fpls.2025.1660959)
Supplement: Supplementary file 3 [file Supplementaryfile2.zip › 2.bowtie2_RSEM/Coix-10-Z-3/Coix-10-Z-3.bowtie2.bam.align.log]

	raw	filtered
total	21529291	21529291
map	16226689	13369382
uniqmap	16226689	13369382
unmap	5302602	8159909
mapratio	75.3703	62.0986
uniqmapratio	75.3703	62.0986
