# Supplementary material for: Transcriptome analysis revealed key genes and pathways related to cadmium tolerance and accumulation in coix (Coix lacryma-jobi L.)
Source: Front Plant Sci. 2026 Feb 27;16:1660959. doi: 10.3389/fpls.2025.1660959 (PMC12985850; doi:10.3389/fpls.2025.1660959)
Supplement: Supplementary file 3 [file Supplementaryfile2.zip › 2.bowtie2_RSEM/Coix-10-Z-3/Coix-10-Z-3.bowtie2.bam.stat]

21529291 reads; of these:
  21529291 (100.00%) were paired; of these:
    6071341 (28.20%) aligned concordantly 0 times
    15110611 (70.19%) aligned concordantly exactly 1 time
    347339 (1.61%) aligned concordantly >1 times
    ----
    6071341 pairs aligned concordantly 0 times; of these:
      663833 (10.93%) aligned discordantly 1 time
    ----
    5407508 pairs aligned 0 times concordantly or discordantly; of these:
      10815016 mates make up the pairs; of these:
        8138733 (75.25%) aligned 0 times
        2414802 (22.33%) aligned exactly 1 time
        261481 (2.42%) aligned >1 times
81.10% overall alignment rate
