# Supplementary material for: Transcriptome analysis revealed key genes and pathways related to cadmium tolerance and accumulation in coix (Coix lacryma-jobi L.)
Source: Front Plant Sci. 2026 Feb 27;16:1660959. doi: 10.3389/fpls.2025.1660959 (PMC12985850; doi:10.3389/fpls.2025.1660959)
Supplement: Supplementary file 3 [file Supplementaryfile2.zip › 2.bowtie2_RSEM/Coix-30-G-1/Coix-30-G-1.bowtie2.bam.align.log]

	raw	filtered
total	25745883	25745883
map	17587454	14471092
uniqmap	17587454	14471092
unmap	8158429	11274791
mapratio	68.3117	56.2074
uniqmapratio	68.3117	56.2074
