# Supplementary material for: Transcriptome analysis revealed key genes and pathways related to cadmium tolerance and accumulation in coix (Coix lacryma-jobi L.)
Source: Front Plant Sci. 2026 Feb 27;16:1660959. doi: 10.3389/fpls.2025.1660959 (PMC12985850; doi:10.3389/fpls.2025.1660959)
Supplement: Supplementary file 3 [file Supplementaryfile2.zip › 2.bowtie2_RSEM/Coix-30-G-1/Coix-30-G-1.bowtie2.bam.stat]

25745883 reads; of these:
  25745883 (100.00%) were paired; of these:
    9216542 (35.80%) aligned concordantly 0 times
    16045118 (62.32%) aligned concordantly exactly 1 time
    484223 (1.88%) aligned concordantly >1 times
    ----
    9216542 pairs aligned concordantly 0 times; of these:
      852079 (9.25%) aligned discordantly 1 time
    ----
    8364463 pairs aligned 0 times concordantly or discordantly; of these:
      16728926 mates make up the pairs; of these:
        12636750 (75.54%) aligned 0 times
        3754745 (22.44%) aligned exactly 1 time
        337431 (2.02%) aligned >1 times
75.46% overall alignment rate
