# Supplementary material for: Transcriptome analysis revealed key genes and pathways related to cadmium tolerance and accumulation in coix (Coix lacryma-jobi L.)
Source: Front Plant Sci. 2026 Feb 27;16:1660959. doi: 10.3389/fpls.2025.1660959 (PMC12985850; doi:10.3389/fpls.2025.1660959)
Supplement: Supplementary file 3 [file Supplementaryfile2.zip › 2.bowtie2_RSEM/Coix-30-G-2/Coix-30-G-2.bowtie2.bam.align.log]

	raw	filtered
total	27201862	27201862
map	18971304	15599777
uniqmap	18971304	15599777
unmap	8230558	11602085
mapratio	69.7427	57.3482
uniqmapratio	69.7427	57.3482
