# Supplementary material for: Transcriptome analysis revealed key genes and pathways related to cadmium tolerance and accumulation in coix (Coix lacryma-jobi L.)
Source: Front Plant Sci. 2026 Feb 27;16:1660959. doi: 10.3389/fpls.2025.1660959 (PMC12985850; doi:10.3389/fpls.2025.1660959)
Supplement: Supplementary file 3 [file Supplementaryfile2.zip › 2.bowtie2_RSEM/Coix-30-G-2/Coix-30-G-2.bowtie2.bam.stat]

27201862 reads; of these:
  27201862 (100.00%) were paired; of these:
    9303802 (34.20%) aligned concordantly 0 times
    17414261 (64.02%) aligned concordantly exactly 1 time
    483799 (1.78%) aligned concordantly >1 times
    ----
    9303802 pairs aligned concordantly 0 times; of these:
      878891 (9.45%) aligned discordantly 1 time
    ----
    8424911 pairs aligned 0 times concordantly or discordantly; of these:
      16849822 mates make up the pairs; of these:
        12769446 (75.78%) aligned 0 times
        3735636 (22.17%) aligned exactly 1 time
        344740 (2.05%) aligned >1 times
76.53% overall alignment rate
