# Supplementary material for: Transcriptome analysis revealed key genes and pathways related to cadmium tolerance and accumulation in coix (Coix lacryma-jobi L.)
Source: Front Plant Sci. 2026 Feb 27;16:1660959. doi: 10.3389/fpls.2025.1660959 (PMC12985850; doi:10.3389/fpls.2025.1660959)
Supplement: Supplementary file 3 [file Supplementaryfile2.zip › 2.bowtie2_RSEM/Coix-30-G-3/Coix-30-G-3.bowtie2.bam.align.log]

	raw	filtered
total	28127181	28127181
map	19741479	16271840
uniqmap	19741479	16271840
unmap	8385702	11855341
mapratio	70.1865	57.8509
uniqmapratio	70.1865	57.8509
