# Supplementary material for: Transcriptome analysis revealed key genes and pathways related to cadmium tolerance and accumulation in coix (Coix lacryma-jobi L.)
Source: Front Plant Sci. 2026 Feb 27;16:1660959. doi: 10.3389/fpls.2025.1660959 (PMC12985850; doi:10.3389/fpls.2025.1660959)
Supplement: Supplementary file 3 [file Supplementaryfile2.zip › 2.bowtie2_RSEM/Coix-30-G-3/Coix-30-G-3.bowtie2.bam.stat]

28127181 reads; of these:
  28127181 (100.00%) were paired; of these:
    9465578 (33.65%) aligned concordantly 0 times
    18168400 (64.59%) aligned concordantly exactly 1 time
    493203 (1.75%) aligned concordantly >1 times
    ----
    9465578 pairs aligned concordantly 0 times; of these:
      878989 (9.29%) aligned discordantly 1 time
    ----
    8586589 pairs aligned 0 times concordantly or discordantly; of these:
      17173178 mates make up the pairs; of these:
        12931823 (75.30%) aligned 0 times
        3889929 (22.65%) aligned exactly 1 time
        351426 (2.05%) aligned >1 times
77.01% overall alignment rate
