# Supplementary material for: Transcriptome analysis revealed key genes and pathways related to cadmium tolerance and accumulation in coix (Coix lacryma-jobi L.)
Source: Front Plant Sci. 2026 Feb 27;16:1660959. doi: 10.3389/fpls.2025.1660959 (PMC12985850; doi:10.3389/fpls.2025.1660959)
Supplement: Supplementary file 3 [file Supplementaryfile2.zip › 2.bowtie2_RSEM/Coix-30-J-1/Coix-30-J-1.bowtie2.bam.align.log]

	raw	filtered
total	26065656	26065656
map	19979098	16580257
uniqmap	19979098	16580257
unmap	6086558	9485399
mapratio	76.6491	63.6096
uniqmapratio	76.6491	63.6096
