# Supplementary material for: Transcriptome analysis revealed key genes and pathways related to cadmium tolerance and accumulation in coix (Coix lacryma-jobi L.)
Source: Front Plant Sci. 2026 Feb 27;16:1660959. doi: 10.3389/fpls.2025.1660959 (PMC12985850; doi:10.3389/fpls.2025.1660959)
Supplement: Supplementary file 3 [file Supplementaryfile2.zip › 2.bowtie2_RSEM/Coix-30-J-1/Coix-30-J-1.bowtie2.bam.stat]

26065656 reads; of these:
  26065656 (100.00%) were paired; of these:
    7075613 (27.15%) aligned concordantly 0 times
    18546168 (71.15%) aligned concordantly exactly 1 time
    443875 (1.70%) aligned concordantly >1 times
    ----
    7075613 pairs aligned concordantly 0 times; of these:
      854167 (12.07%) aligned discordantly 1 time
    ----
    6221446 pairs aligned 0 times concordantly or discordantly; of these:
      12442892 mates make up the pairs; of these:
        9241828 (74.27%) aligned 0 times
        2865426 (23.03%) aligned exactly 1 time
        335638 (2.70%) aligned >1 times
82.27% overall alignment rate
