# Supplementary material for: Transcriptome analysis revealed key genes and pathways related to cadmium tolerance and accumulation in coix (Coix lacryma-jobi L.)
Source: Front Plant Sci. 2026 Feb 27;16:1660959. doi: 10.3389/fpls.2025.1660959 (PMC12985850; doi:10.3389/fpls.2025.1660959)
Supplement: Supplementary file 3 [file Supplementaryfile2.zip › 2.bowtie2_RSEM/Coix-30-J-2/Coix-30-J-2.bowtie2.bam.stat]

27788841 reads; of these:
  27788841 (100.00%) were paired; of these:
    7771348 (27.97%) aligned concordantly 0 times
    19582455 (70.47%) aligned concordantly exactly 1 time
    435038 (1.57%) aligned concordantly >1 times
    ----
    7771348 pairs aligned concordantly 0 times; of these:
      932367 (12.00%) aligned discordantly 1 time
    ----
    6838981 pairs aligned 0 times concordantly or discordantly; of these:
      13677962 mates make up the pairs; of these:
        10168903 (74.35%) aligned 0 times
        3165383 (23.14%) aligned exactly 1 time
        343676 (2.51%) aligned >1 times
81.70% overall alignment rate
