# Supplementary material for: Transcriptome analysis revealed key genes and pathways related to cadmium tolerance and accumulation in coix (Coix lacryma-jobi L.)
Source: Front Plant Sci. 2026 Feb 27;16:1660959. doi: 10.3389/fpls.2025.1660959 (PMC12985850; doi:10.3389/fpls.2025.1660959)
Supplement: Supplementary file 3 [file Supplementaryfile2.zip › 2.bowtie2_RSEM/Coix-30-J-2/Coix-30-J-2.genes.results]

gene_id	transcript_id(s)	length	effective_length	expected_count	TPM	FPKM
Unigene0000001	Unigene0000001	2352.00	2054.11	415.00	16.37	11.57
Unigene0000002	Unigene0000002	2065.00	1767.11	0.00	0.00	0.00
Unigene0000003	Unigene0000003	1743.00	1445.11	0.00	0.00	0.00
Unigene0000004	Unigene0000004	2305.00	2007.11	211.00	8.52	6.02
Unigene0000005	Unigene0000005	657.00	359.59	0.00	0.00	0.00
Unigene0000006	Unigene0000006	911.00	613.14	3.00	0.40	0.28
Unigene0000007	Unigene0000007	1048.00	750.11	113.00	12.20	8.63
Unigene0000008	Unigene0000008	8101.00	7803.11	1408.00	14.62	10.33
Unigene0000009	Unigene0000009	1538.00	1240.11	0.00	0.00	0.00
Unigene0000010	Unigene0000010	1041.00	743.11	133.00	14.50	10.25
Unigene0000011	Unigene0000011	1742.00	1444.11	5783.00	324.43	229.28
Unigene0000012	Unigene0000012	1752.00	1454.11	7.00	0.39	0.28
Unigene0000013	Unigene0000013	989.00	691.11	0.00	0.00	0.00
Unigene0000014	Unigene0000014	1484.00	1186.11	6.00	0.41	0.29
Unigene0000015	Unigene0000015	1840.00	1542.11	1528.00	80.27	56.73
Unigene0000016	Unigene0000016	2351.00	2053.11	46.00	1.82	1.28
Unigene0000017	Unigene0000017	639.00	341.65	1.00	0.24	0.17
Unigene0000018	Unigene0000018	2874.00	2576.11	1435.00	45.13	31.89
Unigene0000019	Unigene0000019	1892.00	1594.11	373.00	18.96	13.40
Unigene0000020	Unigene0000020	1150.00	852.11	202.00	19.21	13.57
Unigene0000021	Unigene0000021	2336.00	2038.11	219.00	8.71	6.15
Unigene0000022	Unigene0000022	2789.00	2491.11	253.00	8.23	5.81
Unigene0000023	Unigene0000023	1356.00	1058.11	210.00	16.08	11.36
Unigene0000024	Unigene0000024	1878.00	1580.11	20.00	1.03	0.72
Unigene0000025	Unigene0000025	503.00	206.41	0.00	0.00	0.00
Unigene0000026	Unigene0000026	1060.00	762.11	272.00	28.91	20.43
Unigene0000027	Unigene0000027	1151.00	853.11	142.00	13.49	9.53
Unigene0000028	Unigene0000028	6030.00	5732.11	169.00	2.39	1.69
Unigene0000029	Unigene0000029	742.00	444.37	7.00	1.28	0.90
Unigene0000030	Unigene0000030	569.00	271.93	0.00	0.00	0.00
Unigene0000031	Unigene0000031	3807.00	3509.11	913.00	21.08	14.90
Unigene0000032	Unigene0000032	3104.00	2806.11	89.00	2.57	1.82
Unigene0000033	Unigene0000033	4070.00	3772.11	48.00	1.03	0.73
Unigene0000034	Unigene0000034	3912.00	3614.11	89.00	2.00	1.41
Unigene0000035	Unigene0000035	502.00	205.43	0.00	0.00	0.00
Unigene0000036	Unigene0000036	1977.00	1679.11	37.00	1.79	1.26
Unigene0000037	Unigene0000037	3069.00	2771.11	114.00	3.33	2.36
Unigene0000038	Unigene0000038	549.00	252.05	0.00	0.00	0.00
Unigene0000039	Unigene0000039	447.00	151.59	0.00	0.00	0.00
Unigene0000040	Unigene0000040	340.00	57.98	1.00	1.40	0.99
Unigene0000041	Unigene0000041	531.00	234.17	14.00	4.84	3.42
Unigene0000042	Unigene0000042	1124.00	826.11	34.00	3.33	2.36
Unigene0000043	Unigene0000043	1932.00	1634.11	75.00	3.72	2.63
Unigene0000044	Unigene0000044	6714.00	6416.11	3083.00	38.93	27.51
Unigene0000045	Unigene0000045	3334.00	3036.11	1508.00	40.24	28.44
Unigene0000046	Unigene0000046	3194.00	2896.11	4.00	0.11	0.08
Unigene0000047	Unigene0000047	2027.00	1729.11	0.00	0.00	0.00
Unigene0000048	Unigene0000048	4041.00	3743.11	358.00	7.75	5.48
Unigene0000049	Unigene0000049	2399.00	2101.11	0.00	0.00	0.00
Unigene0000050	Unigene0000050	1856.00	1558.11	49.00	2.55	1.80
Unigene0000051	Unigene0000051	3608.00	3310.11	611.00	14.95	10.57
Unigene0000052	Unigene0000052	6815.00	6517.11	1567.00	19.48	13.77
Unigene0000053	Unigene0000053	6614.00	6316.11	560.00	7.18	5.08
Unigene0000054	Unigene0000054	551.00	254.03	37.00	11.80	8.34
Unigene0000055	Unigene0000055	3689.00	3391.11	105.00	2.51	1.77
Unigene0000056	Unigene0000056	2949.00	2651.11	33.00	1.01	0.71
Unigene0000057	Unigene0000057	598.00	300.80	0.00	0.00	0.00
Unigene0000058	Unigene0000058	4001.00	3703.11	293.00	6.41	4.53
Unigene0000059	Unigene0000059	8892.00	8594.11	3024.00	28.51	20.15
Unigene0000060	Unigene0000060	913.00	615.14	0.00	0.00	0.00
Unigene0000061	Unigene0000061	1280.00	982.11	39.00	3.22	2.27
Unigene0000062	Unigene0000062	3730.00	3432.11	84.00	1.98	1.40
Unigene0000063	Unigene0000063	1767.00	1469.11	16.00	0.88	0.62
Unigene0000064	Unigene0000064	784.00	486.29	4.00	0.67	0.47
Unigene0000065	Unigene0000065	3837.00	3539.11	777.00	17.79	12.57
Unigene0000066	Unigene0000066	6933.00	6635.11	2007.00	24.51	17.32
Unigene0000067	Unigene0000067	883.00	585.16	0.00	0.00	0.00
Unigene0000068	Unigene0000068	702.00	404.46	4.00	0.80	0.57
Unigene0000069	Unigene0000069	1117.00	819.11	19.00	1.88	1.33
Unigene0000070	Unigene0000070	3889.00	3591.11	786.00	17.73	12.53
Unigene0000071	Unigene0000071	1425.00	1127.11	20.00	1.44	1.02
Unigene0000072	Unigene0000072	6072.00	5774.11	930.00	13.05	9.22
Unigene0000073	Unigene0000073	1711.00	1413.11	344.00	19.72	13.94
Unigene0000074	Unigene0000074	1830.00	1532.11	387.00	20.46	14.46
Unigene0000075	Unigene0000075	2476.00	2178.11	17.00	0.63	0.45
Unigene0000076	Unigene0000076	865.00	567.18	6.00	0.86	0.61
Unigene0000077	Unigene0000077	6066.00	5768.11	1492.00	20.96	14.81
Unigene0000078	Unigene0000078	2826.00	2528.11	382.00	12.24	8.65
Unigene0000079	Unigene0000079	4638.00	4340.11	696.00	12.99	9.18
Unigene0000080	Unigene0000080	1551.00	1253.11	25.00	1.62	1.14
Unigene0000081	Unigene0000081	3401.00	3103.11	223.00	5.82	4.11
Unigene0000082	Unigene0000082	866.00	568.18	54.00	7.70	5.44
Unigene0000083	Unigene0000083	1113.00	815.11	0.00	0.00	0.00
Unigene0000084	Unigene0000084	1272.00	974.11	0.00	0.00	0.00
Unigene0000085	Unigene0000085	955.00	657.12	4.00	0.49	0.35
Unigene0000086	Unigene0000086	946.00	648.12	8.00	1.00	0.71
Unigene0000087	Unigene0000087	877.00	579.17	4.00	0.56	0.40
Unigene0000088	Unigene0000088	874.00	576.17	0.00	0.00	0.00
Unigene0000089	Unigene0000089	2480.00	2182.11	14.00	0.52	0.37
Unigene0000090	Unigene0000090	503.00	206.41	3.00	1.18	0.83
Unigene0000091	Unigene0000091	3618.00	3320.11	487.00	11.88	8.40
Unigene0000092	Unigene0000092	732.00	434.39	84.00	15.67	11.07
Unigene0000093	Unigene0000093	2141.00	1843.11	177.00	7.78	5.50
Unigene0000094	Unigene0000094	2115.00	1817.11	2.00	0.09	0.06
Unigene0000095	Unigene0000095	492.00	195.55	1.00	0.41	0.29
Unigene0000096	Unigene0000096	1129.00	831.11	3.00	0.29	0.21
Unigene0000097	Unigene0000097	3146.00	2848.11	107.00	3.04	2.15
Unigene0000098	Unigene0000098	1124.00	826.11	0.00	0.00	0.00
Unigene0000099	Unigene0000099	2092.00	1794.11	2121.00	95.78	67.69
Unigene0000100	Unigene0000100	2221.00	1923.11	12.00	0.51	0.36
Unigene0000101	Unigene0000101	2098.00	1800.11	65.00	2.93	2.07
Unigene0000102	Unigene0000102	698.00	400.47	448.00	90.63	64.05
Unigene0000103	Unigene0000103	5128.00	4830.11	780.00	13.08	9.25
Unigene0000104	Unigene0000104	6098.00	5800.11	297.00	4.15	2.93
Unigene0000105	Unigene0000105	530.00	233.17	2.00	0.69	0.49
Unigene0000106	Unigene0000106	1673.00	1375.11	1229.00	72.41	51.17
Unigene0000107	Unigene0000107	2579.00	2281.11	952.00	33.81	23.89
Unigene0000108	Unigene0000108	619.00	321.72	0.00	0.00	0.00
Unigene0000109	Unigene0000109	1317.00	1019.11	1402.00	111.45	78.76
Unigene0000110	Unigene0000110	2693.00	2395.11	194.00	6.56	4.64
Unigene0000111	Unigene0000111	492.00	195.55	0.00	0.00	0.00
Unigene0000112	Unigene0000112	1827.00	1529.11	10.00	0.53	0.37
Unigene0000113	Unigene0000113	396.00	103.90	0.00	0.00	0.00
Unigene0000114	Unigene0000114	704.00	406.46	3.00	0.60	0.42
Unigene0000115	Unigene0000115	488.00	191.61	3.00	1.27	0.90
Unigene0000116	Unigene0000116	941.00	643.12	169.00	21.29	15.05
Unigene0000117	Unigene0000117	4254.00	3956.11	176.00	3.60	2.55
Unigene0000118	Unigene0000118	1766.00	1468.11	337.00	18.60	13.14
Unigene0000119	Unigene0000119	725.00	427.41	64.00	12.13	8.57
Unigene0000120	Unigene0000120	1386.00	1088.11	26.00	1.94	1.37
Unigene0000121	Unigene0000121	2644.00	2346.11	1037.00	35.81	25.31
Unigene0000122	Unigene0000122	1297.00	999.11	301.00	24.41	17.25
Unigene0000123	Unigene0000123	1253.00	955.11	35.00	2.97	2.10
Unigene0000124	Unigene0000124	910.00	612.14	14.00	1.85	1.31
Unigene0000125	Unigene0000125	3415.00	3117.11	1789.00	46.50	32.86
Unigene0000126	Unigene0000126	2809.00	2511.11	109.00	3.52	2.49
Unigene0000127	Unigene0000127	621.00	323.71	6.00	1.50	1.06
Unigene0000128	Unigene0000128	1054.00	756.11	0.00	0.00	0.00
Unigene0000129	Unigene0000129	1519.00	1221.11	369.00	24.48	17.30
Unigene0000130	Unigene0000130	4981.00	4683.11	493.00	8.53	6.03
Unigene0000131	Unigene0000131	6266.00	5968.11	449.00	6.10	4.31
Unigene0000132	Unigene0000132	705.00	407.45	39.00	7.75	5.48
Unigene0000133	Unigene0000133	947.00	649.12	16.00	2.00	1.41
Unigene0000134	Unigene0000134	2432.00	2134.11	57.00	2.16	1.53
Unigene0000135	Unigene0000135	906.00	608.14	6.00	0.80	0.56
Unigene0000136	Unigene0000136	1964.00	1666.11	22.00	1.07	0.76
Unigene0000137	Unigene0000137	1555.00	1257.11	46.00	2.96	2.10
Unigene0000138	Unigene0000138	1135.00	837.11	605.00	58.55	41.38
Unigene0000139	Unigene0000139	1140.00	842.11	32.00	3.08	2.18
Unigene0000140	Unigene0000140	272.00	20.35	0.00	0.00	0.00
Unigene0000141	Unigene0000141	1294.00	996.11	0.00	0.00	0.00
Unigene0000142	Unigene0000142	1236.00	938.11	0.00	0.00	0.00
Unigene0000143	Unigene0000143	2760.00	2462.11	958.00	31.52	22.28
Unigene0000144	Unigene0000144	994.00	696.11	14.00	1.63	1.15
Unigene0000145	Unigene0000145	4270.00	3972.11	381.00	7.77	5.49
Unigene0000146	Unigene0000146	650.00	352.61	9.00	2.07	1.46
Unigene0000147	Unigene0000147	2343.00	2045.11	28.00	1.11	0.78
Unigene0000148	Unigene0000148	1351.00	1053.11	35.00	2.69	1.90
Unigene0000149	Unigene0000149	3491.00	3193.11	86.00	2.18	1.54
Unigene0000150	Unigene0000150	733.00	435.39	0.00	0.00	0.00
Unigene0000151	Unigene0000151	5673.00	5375.11	1198.00	18.06	12.76
Unigene0000152	Unigene0000152	3594.00	3296.11	1.00	0.02	0.02
Unigene0000153	Unigene0000153	1011.00	713.11	0.00	0.00	0.00
Unigene0000154	Unigene0000154	3682.00	3384.11	1424.00	34.09	24.09
Unigene0000155	Unigene0000155	1841.00	1543.11	322.00	16.91	11.95
Unigene0000156	Unigene0000156	3370.00	3072.11	1844.00	48.63	34.37
Unigene0000157	Unigene0000157	792.00	494.27	11.00	1.80	1.27
Unigene0000158	Unigene0000158	3585.00	3287.11	1038.00	25.58	18.08
Unigene0000159	Unigene0000159	932.00	634.13	0.00	0.00	0.00
Unigene0000160	Unigene0000160	1357.00	1059.11	0.00	0.00	0.00
Unigene0000161	Unigene0000161	3753.00	3455.11	772.00	18.10	12.79
Unigene0000162	Unigene0000162	566.00	268.95	0.00	0.00	0.00
Unigene0000163	Unigene0000163	2171.00	1873.11	34.00	1.47	1.04
Unigene0000164	Unigene0000164	501.00	204.44	1.00	0.40	0.28
Unigene0000165	Unigene0000165	1228.00	930.11	8.00	0.70	0.49
Unigene0000166	Unigene0000166	1969.00	1671.11	15.00	0.73	0.51
Unigene0000167	Unigene0000167	4224.00	3926.11	624.00	12.88	9.10
Unigene0000168	Unigene0000168	3634.00	3336.11	1582.00	38.42	27.15
Unigene0000169	Unigene0000169	521.00	224.24	1.00	0.36	0.26
Unigene0000170	Unigene0000170	1047.00	749.11	1.00	0.11	0.08
Unigene0000171	Unigene0000171	424.00	129.67	1.00	0.62	0.44
Unigene0000172	Unigene0000172	1087.00	789.11	54.00	5.54	3.92
Unigene0000173	Unigene0000173	3895.00	3597.11	41.00	0.92	0.65
Unigene0000174	Unigene0000174	1949.00	1651.11	320.00	15.70	11.10
Unigene0000175	Unigene0000175	794.00	496.27	72.00	11.75	8.31
Unigene0000176	Unigene0000176	596.00	298.81	0.00	0.00	0.00
Unigene0000177	Unigene0000177	853.00	555.19	126.00	18.39	12.99
Unigene0000178	Unigene0000178	1664.00	1366.11	3.00	0.18	0.13
Unigene0000179	Unigene0000179	1334.00	1036.11	98.00	7.66	5.42
Unigene0000180	Unigene0000180	899.00	601.15	21.00	2.83	2.00
Unigene0000181	Unigene0000181	612.00	314.74	3.00	0.77	0.55
Unigene0000182	Unigene0000182	952.00	654.12	7.00	0.87	0.61
Unigene0000183	Unigene0000183	2825.00	2527.11	113.00	3.62	2.56
Unigene0000184	Unigene0000184	1329.00	1031.11	0.00	0.00	0.00
Unigene0000185	Unigene0000185	1155.00	857.11	0.00	0.00	0.00
Unigene0000186	Unigene0000186	669.00	371.55	0.00	0.00	0.00
Unigene0000187	Unigene0000187	597.00	299.80	0.00	0.00	0.00
Unigene0000188	Unigene0000188	591.00	293.83	0.00	0.00	0.00
Unigene0000189	Unigene0000189	1558.00	1260.11	0.00	0.00	0.00
Unigene0000190	Unigene0000190	1768.00	1470.11	44.00	2.42	1.71
Unigene0000191	Unigene0000191	1648.00	1350.11	95.00	5.70	4.03
Unigene0000192	Unigene0000192	3781.00	3483.11	313.00	7.28	5.14
Unigene0000193	Unigene0000193	7325.00	7027.11	1032.00	11.90	8.41
Unigene0000194	Unigene0000194	1702.00	1404.11	62.00	3.58	2.53
Unigene0000195	Unigene0000195	974.00	676.11	5.00	0.60	0.42
Unigene0000196	Unigene0000196	740.00	442.37	0.00	0.00	0.00
Unigene0000197	Unigene0000197	1027.00	729.11	15.00	1.67	1.18
Unigene0000198	Unigene0000198	4368.00	4070.11	452.00	9.00	6.36
Unigene0000199	Unigene0000199	853.00	555.19	25.00	3.65	2.58
Unigene0000200	Unigene0000200	3881.00	3583.11	1663.00	37.60	26.57
Unigene0000201	Unigene0000201	2266.00	1968.11	40.00	1.65	1.16
Unigene0000202	Unigene0000202	843.00	545.20	89.00	13.23	9.35
Unigene0000203	Unigene0000203	632.00	334.67	5.00	1.21	0.86
Unigene0000204	Unigene0000204	3249.00	2951.11	128.00	3.51	2.48
Unigene0000205	Unigene0000205	1082.00	784.11	19.00	1.96	1.39
Unigene0000206	Unigene0000206	2982.00	2684.11	185.00	5.58	3.95
Unigene0000207	Unigene0000207	474.00	177.85	1.00	0.46	0.32
Unigene0000208	Unigene0000208	4602.00	4304.11	274.00	5.16	3.64
Unigene0000209	Unigene0000209	660.00	362.58	2.00	0.45	0.32
Unigene0000210	Unigene0000210	1405.00	1107.11	0.00	0.00	0.00
Unigene0000211	Unigene0000211	6328.00	6030.11	229.00	3.08	2.17
Unigene0000212	Unigene0000212	834.00	536.21	0.00	0.00	0.00
Unigene0000213	Unigene0000213	2437.00	2139.11	299.00	11.32	8.00
Unigene0000214	Unigene0000214	911.00	613.14	1.00	0.13	0.09
Unigene0000215	Unigene0000215	454.00	158.36	0.00	0.00	0.00
Unigene0000216	Unigene0000216	2225.00	1927.11	29.00	1.22	0.86
Unigene0000217	Unigene0000217	2203.00	1905.11	780.00	33.17	23.44
Unigene0000218	Unigene0000218	1614.00	1316.11	20.00	1.23	0.87
Unigene0000219	Unigene0000219	2535.00	2237.11	48.00	1.74	1.23
Unigene0000220	Unigene0000220	428.00	133.44	0.00	0.00	0.00
Unigene0000221	Unigene0000221	1592.00	1294.11	7.00	0.44	0.31
Unigene0000222	Unigene0000222	1130.00	832.11	4.00	0.39	0.28
Unigene0000223	Unigene0000223	664.00	366.57	18.00	3.98	2.81
Unigene0000224	Unigene0000224	683.00	385.51	5.00	1.05	0.74
Unigene0000225	Unigene0000225	1623.00	1325.11	33.00	2.02	1.43
Unigene0000226	Unigene0000226	1434.00	1136.11	24.00	1.71	1.21
Unigene0000227	Unigene0000227	643.00	345.63	1.00	0.23	0.17
Unigene0000228	Unigene0000228	2578.00	2280.11	401.00	14.25	10.07
Unigene0000229	Unigene0000229	3104.00	2806.11	316.00	9.12	6.45
Unigene0000230	Unigene0000230	1938.00	1640.11	77.00	3.80	2.69
Unigene0000231	Unigene0000231	900.00	602.15	0.00	0.00	0.00
Unigene0000232	Unigene0000232	717.00	419.42	10.00	1.93	1.37
Unigene0000233	Unigene0000233	981.00	683.11	3.00	0.36	0.25
Unigene0000234	Unigene0000234	2388.00	2090.11	959.00	37.17	26.27
Unigene0000235	Unigene0000235	477.00	180.80	0.00	0.00	0.00
Unigene0000236	Unigene0000236	671.00	373.55	0.00	0.00	0.00
Unigene0000237	Unigene0000237	2627.00	2329.11	456.00	15.86	11.21
Unigene0000238	Unigene0000238	1099.00	801.11	286.00	28.92	20.44
Unigene0000239	Unigene0000239	469.00	172.96	3.00	1.41	0.99
Unigene0000240	Unigene0000240	4773.00	4475.11	340.00	6.16	4.35
Unigene0000241	Unigene0000241	845.00	547.20	0.00	0.00	0.00
Unigene0000242	Unigene0000242	2933.00	2635.11	527.00	16.20	11.45
Unigene0000243	Unigene0000243	419.00	124.98	1.00	0.65	0.46
Unigene0000244	Unigene0000244	822.00	524.23	9.00	1.39	0.98
Unigene0000245	Unigene0000245	3481.00	3183.11	305.00	7.76	5.49
Unigene0000246	Unigene0000246	1889.00	1591.11	1801.00	91.70	64.81
Unigene0000247	Unigene0000247	1609.00	1311.11	625.00	38.62	27.29
Unigene0000248	Unigene0000248	1198.00	900.11	0.00	0.00	0.00
Unigene0000249	Unigene0000249	1286.00	988.11	35.00	2.87	2.03
Unigene0000250	Unigene0000250	829.00	531.22	96.00	14.64	10.35
Unigene0000251	Unigene0000251	1261.00	963.11	0.00	0.00	0.00
Unigene0000252	Unigene0000252	8821.00	8523.11	3.00	0.03	0.02
Unigene0000253	Unigene0000253	2147.00	1849.11	137.00	6.00	4.24
Unigene0000254	Unigene0000254	2555.00	2257.11	42.00	1.51	1.07
Unigene0000255	Unigene0000255	3408.00	3110.11	295.00	7.68	5.43
Unigene0000256	Unigene0000256	3254.00	2956.11	0.00	0.00	0.00
Unigene0000257	Unigene0000257	1935.00	1637.11	789.00	39.05	27.59
Unigene0000258	Unigene0000258	727.00	429.40	2.00	0.38	0.27
Unigene0000259	Unigene0000259	1973.00	1675.11	124.00	6.00	4.24
Unigene0000260	Unigene0000260	431.00	136.28	9.00	5.35	3.78
Unigene0000261	Unigene0000261	1504.00	1206.11	582.00	39.09	27.63
Unigene0000262	Unigene0000262	656.00	358.59	0.00	0.00	0.00
Unigene0000263	Unigene0000263	591.00	293.83	0.00	0.00	0.00
Unigene0000264	Unigene0000264	857.00	559.19	0.00	0.00	0.00
Unigene0000265	Unigene0000265	1029.00	731.11	35.00	3.88	2.74
Unigene0000266	Unigene0000266	585.00	287.85	3.00	0.84	0.60
Unigene0000267	Unigene0000267	3185.00	2887.11	19.00	0.53	0.38
Unigene0000268	Unigene0000268	4829.00	4531.11	531.00	9.49	6.71
Unigene0000269	Unigene0000269	2403.00	2105.11	33.00	1.27	0.90
Unigene0000270	Unigene0000270	3724.00	3426.11	567.00	13.41	9.48
Unigene0000271	Unigene0000271	4972.00	4674.11	32.00	0.55	0.39
Unigene0000272	Unigene0000272	1931.00	1633.11	1630.00	80.86	57.14
Unigene0000273	Unigene0000273	2168.00	1870.11	113.00	4.90	3.46
Unigene0000274	Unigene0000274	4003.00	3705.11	900.00	19.68	13.91
Unigene0000275	Unigene0000275	5155.00	4857.11	933.00	15.56	11.00
Unigene0000276	Unigene0000276	1334.00	1036.11	0.00	0.00	0.00
Unigene0000277	Unigene0000277	1801.00	1503.11	6.00	0.32	0.23
Unigene0000278	Unigene0000278	1220.00	922.11	9.00	0.79	0.56
Unigene0000279	Unigene0000279	1380.00	1082.11	1140.00	85.35	60.32
Unigene0000280	Unigene0000280	1123.00	825.11	7.00	0.69	0.49
Unigene0000281	Unigene0000281	3804.00	3506.11	159.00	3.67	2.60
Unigene0000282	Unigene0000282	918.00	620.13	46.00	6.01	4.25
Unigene0000283	Unigene0000283	839.00	541.21	0.00	0.00	0.00
Unigene0000284	Unigene0000284	430.00	135.33	4.00	2.39	1.69
Unigene0000285	Unigene0000285	368.00	79.73	9.00	9.14	6.46
Unigene0000286	Unigene0000286	751.00	453.35	4.00	0.71	0.51
Unigene0000287	Unigene0000287	1042.00	744.11	237.00	25.80	18.24
Unigene0000288	Unigene0000288	514.00	217.30	17.00	6.34	4.48
Unigene0000289	Unigene0000289	943.00	645.12	4.00	0.50	0.35
Unigene0000290	Unigene0000290	582.00	284.87	2.00	0.57	0.40
Unigene0000291	Unigene0000291	1541.00	1243.11	0.00	0.00	0.00
Unigene0000292	Unigene0000292	897.00	599.15	2.00	0.27	0.19
Unigene0000293	Unigene0000293	683.00	385.51	12.00	2.52	1.78
Unigene0000294	Unigene0000294	2319.00	2021.11	195.00	7.82	5.52
Unigene0000295	Unigene0000295	3853.00	3555.11	1978.00	45.08	31.86
Unigene0000296	Unigene0000296	1138.00	840.11	46.00	4.44	3.13
Unigene0000297	Unigene0000297	2770.00	2472.11	31.00	1.02	0.72
Unigene0000298	Unigene0000298	1365.00	1067.11	104.00	7.90	5.58
Unigene0000299	Unigene0000299	644.00	346.63	21.00	4.91	3.47
Unigene0000300	Unigene0000300	809.00	511.25	12.00	1.90	1.34
Unigene0000301	Unigene0000301	2676.00	2378.11	43.00	1.46	1.04
Unigene0000302	Unigene0000302	3859.00	3561.11	767.00	17.45	12.33
Unigene0000303	Unigene0000303	4097.00	3799.11	230.00	4.90	3.47
Unigene0000304	Unigene0000304	1873.00	1575.11	600.00	30.86	21.81
Unigene0000305	Unigene0000305	2045.00	1747.11	366.00	16.97	11.99
Unigene0000306	Unigene0000306	779.00	481.30	0.00	0.00	0.00
Unigene0000307	Unigene0000307	2156.00	1858.11	220.00	9.59	6.78
Unigene0000308	Unigene0000308	1768.00	1470.11	83.00	4.57	3.23
Unigene0000309	Unigene0000309	1322.00	1024.11	0.00	0.00	0.00
Unigene0000310	Unigene0000310	631.00	333.67	17.00	4.13	2.92
Unigene0000311	Unigene0000311	2316.00	2018.11	61.00	2.45	1.73
Unigene0000312	Unigene0000312	1084.00	786.11	349.00	35.97	25.42
Unigene0000313	Unigene0000313	5099.00	4801.11	676.00	11.41	8.06
Unigene0000314	Unigene0000314	1051.00	753.11	0.00	0.00	0.00
Unigene0000315	Unigene0000315	1421.00	1123.11	10.00	0.72	0.51
Unigene0000316	Unigene0000316	1306.00	1008.11	20.00	1.61	1.14
Unigene0000317	Unigene0000317	1273.00	975.11	97.00	8.06	5.70
Unigene0000318	Unigene0000318	4057.00	3759.11	36.00	0.78	0.55
Unigene0000319	Unigene0000319	1551.00	1253.11	192.00	12.41	8.77
Unigene0000320	Unigene0000320	3790.00	3492.11	15.00	0.35	0.25
Unigene0000321	Unigene0000321	3152.00	2854.11	15.00	0.43	0.30
Unigene0000322	Unigene0000322	1855.00	1557.11	8.00	0.42	0.29
Unigene0000323	Unigene0000323	592.00	294.82	0.00	0.00	0.00
Unigene0000324	Unigene0000324	3232.00	2934.11	469.00	12.95	9.15
Unigene0000325	Unigene0000325	1269.00	971.11	0.00	0.00	0.00
Unigene0000326	Unigene0000326	1801.00	1503.11	139.00	7.49	5.29
Unigene0000327	Unigene0000327	1449.00	1151.11	544.00	38.29	27.06
Unigene0000328	Unigene0000328	2941.00	2643.11	19.00	0.58	0.41
Unigene0000329	Unigene0000329	692.00	394.49	0.00	0.00	0.00
Unigene0000330	Unigene0000330	624.00	326.70	0.00	0.00	0.00
Unigene0000331	Unigene0000331	2708.00	2410.11	24.00	0.81	0.57
Unigene0000332	Unigene0000332	736.00	438.38	6.00	1.11	0.78
Unigene0000333	Unigene0000333	1438.00	1140.11	4.00	0.28	0.20
Unigene0000334	Unigene0000334	931.00	633.13	67.00	8.57	6.06
Unigene0000335	Unigene0000335	3019.00	2721.11	11.00	0.33	0.23
Unigene0000336	Unigene0000336	905.00	607.14	85.00	11.34	8.02
Unigene0000337	Unigene0000337	372.00	83.06	0.00	0.00	0.00
Unigene0000338	Unigene0000338	586.00	288.85	0.00	0.00	0.00
Unigene0000339	Unigene0000339	1470.00	1172.11	22.00	1.52	1.07
Unigene0000340	Unigene0000340	907.00	609.14	12.00	1.60	1.13
Unigene0000341	Unigene0000341	504.00	207.40	5.00	1.95	1.38
Unigene0000342	Unigene0000342	836.00	538.21	4.00	0.60	0.43
Unigene0000343	Unigene0000343	1087.00	789.11	0.00	0.00	0.00
Unigene0000344	Unigene0000344	958.00	660.12	12.00	1.47	1.04
Unigene0000345	Unigene0000345	656.00	358.59	0.00	0.00	0.00
Unigene0000346	Unigene0000346	1614.00	1316.11	68.00	4.19	2.96
Unigene0000347	Unigene0000347	840.00	542.20	6.00	0.90	0.63
Unigene0000348	Unigene0000348	2265.00	1967.11	136.00	5.60	3.96
Unigene0000349	Unigene0000349	493.00	196.54	0.00	0.00	0.00
Unigene0000350	Unigene0000350	1174.00	876.11	51.00	4.72	3.33
Unigene0000351	Unigene0000351	2097.00	1799.11	58.00	2.61	1.85
Unigene0000352	Unigene0000352	607.00	309.76	9.00	2.35	1.66
Unigene0000353	Unigene0000353	1439.00	1141.11	306.00	21.73	15.35
Unigene0000354	Unigene0000354	370.00	81.39	2.00	1.99	1.41
Unigene0000355	Unigene0000355	774.00	476.31	7.00	1.19	0.84
Unigene0000356	Unigene0000356	3103.00	2805.11	106.00	3.06	2.16
Unigene0000357	Unigene0000357	449.00	153.52	175.00	92.35	65.26
Unigene0000358	Unigene0000358	1315.00	1017.11	13539.00	1078.43	762.12
Unigene0000359	Unigene0000359	2670.00	2372.11	1337.00	45.66	32.27
Unigene0000360	Unigene0000360	2986.00	2688.11	887.00	26.73	18.89
Unigene0000361	Unigene0000361	3648.00	3350.11	4401.00	106.43	75.21
Unigene0000362	Unigene0000362	1423.00	1125.11	6.00	0.43	0.31
Unigene0000363	Unigene0000363	1205.00	907.11	641.00	57.25	40.46
Unigene0000364	Unigene0000364	4264.00	3966.11	23.00	0.47	0.33
Unigene0000365	Unigene0000365	1294.00	996.11	3.00	0.24	0.17
Unigene0000366	Unigene0000366	678.00	380.53	2.00	0.43	0.30
Unigene0000367	Unigene0000367	784.00	486.29	5.00	0.83	0.59
Unigene0000368	Unigene0000368	3881.00	3583.11	217.00	4.91	3.47
Unigene0000369	Unigene0000369	805.00	507.25	5.00	0.80	0.56
Unigene0000370	Unigene0000370	1902.00	1604.11	7.00	0.35	0.25
Unigene0000371	Unigene0000371	1548.00	1250.11	99.00	6.42	4.53
Unigene0000372	Unigene0000372	1006.00	708.11	42.00	4.81	3.40
Unigene0000373	Unigene0000373	698.00	400.47	60.00	12.14	8.58
Unigene0000374	Unigene0000374	684.00	386.51	1.00	0.21	0.15
Unigene0000375	Unigene0000375	4786.00	4488.11	1191.00	21.50	15.19
Unigene0000376	Unigene0000376	3304.00	3006.11	58.00	1.56	1.10
Unigene0000377	Unigene0000377	676.00	378.53	0.00	0.00	0.00
Unigene0000378	Unigene0000378	948.00	650.12	1.00	0.12	0.09
Unigene0000379	Unigene0000379	2095.00	1797.11	1186.00	53.47	37.78
Unigene0000380	Unigene0000380	1886.00	1588.11	109.00	5.56	3.93
Unigene0000381	Unigene0000381	979.00	681.11	46.00	5.47	3.87
Unigene0000382	Unigene0000382	7156.00	6858.11	738.00	8.72	6.16
Unigene0000383	Unigene0000383	1672.00	1374.11	55.00	3.24	2.29
Unigene0000384	Unigene0000384	11845.00	11547.11	4.00	0.03	0.02
Unigene0000385	Unigene0000385	1864.00	1566.11	382.00	19.76	13.97
Unigene0000386	Unigene0000386	1133.00	835.11	7.00	0.68	0.48
Unigene0000387	Unigene0000387	770.00	472.31	7.00	1.20	0.85
Unigene0000388	Unigene0000388	1573.00	1275.11	24.00	1.52	1.08
Unigene0000389	Unigene0000389	2294.00	1996.11	30.00	1.22	0.86
Unigene0000390	Unigene0000390	983.00	685.11	27.00	3.19	2.26
Unigene0000391	Unigene0000391	385.00	94.17	25.00	21.51	15.20
Unigene0000392	Unigene0000392	1677.00	1379.11	41.00	2.41	1.70
Unigene0000393	Unigene0000393	885.00	587.16	3.00	0.41	0.29
Unigene0000394	Unigene0000394	711.00	413.44	7.00	1.37	0.97
Unigene0000395	Unigene0000395	1733.00	1435.11	48.00	2.71	1.91
Unigene0000396	Unigene0000396	4646.00	4348.11	69.00	1.29	0.91
Unigene0000397	Unigene0000397	2121.00	1823.11	21.00	0.93	0.66
Unigene0000398	Unigene0000398	1487.00	1189.11	7.00	0.48	0.34
Unigene0000399	Unigene0000399	1464.00	1166.11	32.00	2.22	1.57
Unigene0000400	Unigene0000400	1620.00	1322.11	77.00	4.72	3.33
Unigene0000401	Unigene0000401	2254.00	1956.11	131.00	5.43	3.83
Unigene0000402	Unigene0000402	3774.00	3476.11	60.00	1.40	0.99
Unigene0000403	Unigene0000403	4921.00	4623.11	576.00	10.09	7.13
Unigene0000404	Unigene0000404	1848.00	1550.11	10.00	0.52	0.37
Unigene0000405	Unigene0000405	1826.00	1528.11	153.00	8.11	5.73
Unigene0000406	Unigene0000406	1234.00	936.11	771.00	66.73	47.16
Unigene0000407	Unigene0000407	2559.00	2261.11	17.00	0.61	0.43
Unigene0000408	Unigene0000408	1769.00	1471.11	122.00	6.72	4.75
Unigene0000409	Unigene0000409	2951.00	2653.11	9.00	0.27	0.19
Unigene0000410	Unigene0000410	1200.00	902.11	3.00	0.27	0.19
Unigene0000411	Unigene0000411	775.00	477.30	2.00	0.34	0.24
Unigene0000412	Unigene0000412	3051.00	2753.11	41.00	1.21	0.85
Unigene0000413	Unigene0000413	2657.00	2359.11	168.00	5.77	4.08
Unigene0000414	Unigene0000414	3387.00	3089.11	508.00	13.32	9.42
Unigene0000415	Unigene0000415	1950.00	1652.11	55.00	2.70	1.91
Unigene0000416	Unigene0000416	529.00	232.18	3.00	1.05	0.74
Unigene0000417	Unigene0000417	1317.00	1019.11	30.00	2.38	1.69
Unigene0000418	Unigene0000418	1213.00	915.11	46.00	4.07	2.88
Unigene0000419	Unigene0000419	4973.00	4675.11	30.00	0.52	0.37
Unigene0000420	Unigene0000420	1079.00	781.11	0.00	0.00	0.00
Unigene0000421	Unigene0000421	6302.00	6004.11	686.00	9.26	6.54
Unigene0000422	Unigene0000422	512.00	215.32	5.00	1.88	1.33
Unigene0000423	Unigene0000423	3572.00	3274.11	660.00	16.33	11.54
Unigene0000424	Unigene0000424	2788.00	2490.11	89.00	2.90	2.05
Unigene0000425	Unigene0000425	2520.00	2222.11	19.00	0.69	0.49
Unigene0000426	Unigene0000426	526.00	229.20	1.00	0.35	0.25
Unigene0000427	Unigene0000427	761.00	463.33	4.00	0.70	0.49
Unigene0000428	Unigene0000428	3697.00	3399.11	478.00	11.39	8.05
Unigene0000429	Unigene0000429	2382.00	2084.11	19.00	0.74	0.52
Unigene0000430	Unigene0000430	611.00	313.75	0.00	0.00	0.00
Unigene0000431	Unigene0000431	1057.00	759.11	0.00	0.00	0.00
Unigene0000432	Unigene0000432	2670.00	2372.11	82.00	2.80	1.98
Unigene0000433	Unigene0000433	542.00	245.09	4.00	1.32	0.93
Unigene0000434	Unigene0000434	4383.00	4085.11	1060.00	21.02	14.86
Unigene0000435	Unigene0000435	2946.00	2648.11	8.00	0.24	0.17
Unigene0000436	Unigene0000436	776.00	478.30	1.00	0.17	0.12
Unigene0000437	Unigene0000437	2176.00	1878.11	2169.00	93.56	66.12
Unigene0000438	Unigene0000438	1040.00	742.11	7.00	0.76	0.54
Unigene0000439	Unigene0000439	8247.00	7949.11	3979.00	40.55	28.66
Unigene0000440	Unigene0000440	872.00	574.17	8.00	1.13	0.80
Unigene0000441	Unigene0000441	4470.00	4172.11	135.00	2.62	1.85
Unigene0000442	Unigene0000442	1514.00	1216.11	129.00	8.59	6.07
Unigene0000443	Unigene0000443	660.00	362.58	231.00	51.62	36.48
Unigene0000444	Unigene0000444	539.00	242.11	5.00	1.67	1.18
Unigene0000445	Unigene0000445	4562.00	4264.11	1773.00	33.69	23.81
Unigene0000446	Unigene0000446	5286.00	4988.11	2909.00	47.25	33.39
Unigene0000447	Unigene0000447	1985.00	1687.11	71.00	3.41	2.41
Unigene0000448	Unigene0000448	600.00	302.79	10.00	2.68	1.89
Unigene0000449	Unigene0000449	3385.00	3087.11	134.00	3.52	2.49
Unigene0000450	Unigene0000450	373.00	83.90	0.00	0.00	0.00
Unigene0000451	Unigene0000451	1570.00	1272.11	33.00	2.10	1.49
Unigene0000452	Unigene0000452	4429.00	4131.11	642.00	12.59	8.90
Unigene0000453	Unigene0000453	1596.00	1298.11	8.00	0.50	0.35
Unigene0000454	Unigene0000454	1463.00	1165.11	25.00	1.74	1.23
Unigene0000455	Unigene0000455	671.00	373.55	4.00	0.87	0.61
Unigene0000456	Unigene0000456	1529.00	1231.11	470.00	30.93	21.86
Unigene0000457	Unigene0000457	1654.00	1356.11	17.00	1.02	0.72
Unigene0000458	Unigene0000458	1556.00	1258.11	50.00	3.22	2.28
Unigene0000459	Unigene0000459	1726.00	1428.11	81.00	4.60	3.25
Unigene0000460	Unigene0000460	924.00	626.13	30.00	3.88	2.74
Unigene0000461	Unigene0000461	729.00	431.40	36.00	6.76	4.78
Unigene0000462	Unigene0000462	1991.00	1693.11	163.00	7.80	5.51
Unigene0000463	Unigene0000463	1150.00	852.11	5.00	0.48	0.34
Unigene0000464	Unigene0000464	3758.00	3460.11	0.00	0.00	0.00
Unigene0000465	Unigene0000465	650.00	352.61	0.00	0.00	0.00
Unigene0000466	Unigene0000466	5088.00	4790.11	44.00	0.74	0.53
Unigene0000467	Unigene0000467	892.00	594.15	4.00	0.55	0.39
Unigene0000468	Unigene0000468	753.00	455.35	20.00	3.56	2.51
Unigene0000469	Unigene0000469	3149.00	2851.11	14.00	0.40	0.28
Unigene0000470	Unigene0000470	1064.00	766.11	7.00	0.74	0.52
Unigene0000471	Unigene0000471	899.00	601.15	2.00	0.27	0.19
Unigene0000472	Unigene0000472	1003.00	705.11	124.00	14.25	10.07
Unigene0000473	Unigene0000473	3820.00	3522.11	351.00	8.07	5.71
Unigene0000474	Unigene0000474	2114.00	1816.11	2838.00	126.60	89.47
Unigene0000475	Unigene0000475	6948.00	6650.11	233.00	2.84	2.01
Unigene0000476	Unigene0000476	460.00	164.18	0.00	0.00	0.00
Unigene0000477	Unigene0000477	1757.00	1459.11	6.00	0.33	0.24
Unigene0000478	Unigene0000478	6569.00	6271.11	1785.00	23.06	16.30
Unigene0000479	Unigene0000479	863.00	565.18	22.00	3.15	2.23
Unigene0000480	Unigene0000480	1808.00	1510.11	47.00	2.52	1.78
Unigene0000481	Unigene0000481	6189.00	5891.11	103.00	1.42	1.00
Unigene0000482	Unigene0000482	463.00	167.11	0.00	0.00	0.00
Unigene0000483	Unigene0000483	1093.00	795.11	126.00	12.84	9.07
Unigene0000484	Unigene0000484	1095.00	797.11	205.00	20.84	14.72
Unigene0000485	Unigene0000485	1521.00	1223.11	8.00	0.53	0.37
Unigene0000486	Unigene0000486	1289.00	991.11	64.00	5.23	3.70
Unigene0000487	Unigene0000487	3326.00	3028.11	234.00	6.26	4.42
Unigene0000488	Unigene0000488	1280.00	982.11	49.00	4.04	2.86
Unigene0000489	Unigene0000489	1447.00	1149.11	19.00	1.34	0.95
Unigene0000490	Unigene0000490	1649.00	1351.11	4.00	0.24	0.17
Unigene0000491	Unigene0000491	1437.00	1139.11	3.00	0.21	0.15
Unigene0000492	Unigene0000492	672.00	374.54	0.00	0.00	0.00
Unigene0000493	Unigene0000493	626.00	328.69	0.00	0.00	0.00
Unigene0000494	Unigene0000494	3006.00	2708.11	364.00	10.89	7.70
Unigene0000495	Unigene0000495	1463.00	1165.11	49.00	3.41	2.41
Unigene0000496	Unigene0000496	425.00	130.61	0.00	0.00	0.00
Unigene0000497	Unigene0000497	2159.00	1861.11	1031.00	44.88	31.72
Unigene0000498	Unigene0000498	2402.00	2104.11	72.00	2.77	1.96
Unigene0000499	Unigene0000499	861.00	563.18	0.00	0.00	0.00
Unigene0000500	Unigene0000500	893.00	595.15	0.00	0.00	0.00
Unigene0000501	Unigene0000501	543.00	246.09	0.00	0.00	0.00
Unigene0000502	Unigene0000502	1151.00	853.11	0.00	0.00	0.00
Unigene0000503	Unigene0000503	434.00	139.13	15.00	8.73	6.17
Unigene0000504	Unigene0000504	1866.00	1568.11	8.00	0.41	0.29
Unigene0000505	Unigene0000505	2013.00	1715.11	0.00	0.00	0.00
Unigene0000506	Unigene0000506	723.00	425.41	1.00	0.19	0.13
Unigene0000507	Unigene0000507	896.00	598.15	0.00	0.00	0.00
Unigene0000508	Unigene0000508	3700.00	3402.11	439.00	10.45	7.39
Unigene0000509	Unigene0000509	2259.00	1961.11	35.00	1.45	1.02
Unigene0000510	Unigene0000510	6047.00	5749.11	1558.00	21.96	15.52
Unigene0000511	Unigene0000511	547.00	250.06	3.00	0.97	0.69
Unigene0000512	Unigene0000512	1491.00	1193.11	108.00	7.33	5.18
Unigene0000513	Unigene0000513	929.00	631.13	14.00	1.80	1.27
Unigene0000514	Unigene0000514	514.00	217.30	24.00	8.95	6.32
Unigene0000515	Unigene0000515	1502.00	1204.11	111.00	7.47	5.28
Unigene0000516	Unigene0000516	3372.00	3074.11	26.00	0.69	0.48
Unigene0000517	Unigene0000517	3469.00	3171.11	479.00	12.24	8.65
Unigene0000518	Unigene0000518	1183.00	885.11	7.00	0.64	0.45
Unigene0000519	Unigene0000519	515.00	218.29	11.00	4.08	2.89
Unigene0000520	Unigene0000520	1553.00	1255.11	5.00	0.32	0.23
Unigene0000521	Unigene0000521	619.00	321.72	5.00	1.26	0.89
Unigene0000522	Unigene0000522	5335.00	5037.11	528.00	8.49	6.00
Unigene0000523	Unigene0000523	1951.00	1653.11	20.00	0.98	0.69
Unigene0000524	Unigene0000524	876.00	578.17	22.00	3.08	2.18
Unigene0000525	Unigene0000525	948.00	650.12	4.00	0.50	0.35
Unigene0000526	Unigene0000526	1781.00	1483.11	620.00	33.87	23.93
Unigene0000527	Unigene0000527	596.00	298.81	2.00	0.54	0.38
Unigene0000528	Unigene0000528	1214.00	916.11	31.00	2.74	1.94
Unigene0000529	Unigene0000529	954.00	656.12	0.00	0.00	0.00
Unigene0000530	Unigene0000530	2314.00	2016.11	0.00	0.00	0.00
Unigene0000531	Unigene0000531	1500.00	1202.11	3.00	0.20	0.14
Unigene0000532	Unigene0000532	3340.00	3042.11	34.00	0.91	0.64
Unigene0000533	Unigene0000533	1225.00	927.11	15.00	1.31	0.93
Unigene0000534	Unigene0000534	3902.00	3604.11	1000.00	22.48	15.89
Unigene0000535	Unigene0000535	1172.00	874.11	1.00	0.09	0.07
Unigene0000536	Unigene0000536	718.00	420.42	12.00	2.31	1.63
Unigene0000537	Unigene0000537	2070.00	1772.11	35.00	1.60	1.13
Unigene0000538	Unigene0000538	2403.00	2105.11	161.00	6.20	4.38
Unigene0000539	Unigene0000539	3104.00	2806.11	335.00	9.67	6.84
Unigene0000540	Unigene0000540	2887.00	2589.11	117.00	3.66	2.59
Unigene0000541	Unigene0000541	5808.00	5510.11	64.00	0.94	0.67
Unigene0000542	Unigene0000542	3474.00	3176.11	123.00	3.14	2.22
Unigene0000543	Unigene0000543	3142.00	2844.11	636.00	18.12	12.80
Unigene0000544	Unigene0000544	2853.00	2555.11	17.00	0.54	0.38
Unigene0000545	Unigene0000545	813.00	515.24	0.00	0.00	0.00
Unigene0000546	Unigene0000546	1421.00	1123.11	0.00	0.00	0.00
Unigene0000547	Unigene0000547	1610.00	1312.11	62.00	3.83	2.71
Unigene0000548	Unigene0000548	4492.00	4194.11	120.00	2.32	1.64
Unigene0000549	Unigene0000549	439.00	143.91	13.00	7.32	5.17
Unigene0000550	Unigene0000550	2670.00	2372.11	49.00	1.67	1.18
Unigene0000551	Unigene0000551	1634.00	1336.11	85.00	5.15	3.64
Unigene0000552	Unigene0000552	5893.00	5595.11	414.00	5.99	4.24
Unigene0000553	Unigene0000553	3917.00	3619.11	288.00	6.45	4.56
Unigene0000554	Unigene0000554	5557.00	5259.11	166.00	2.56	1.81
Unigene0000555	Unigene0000555	2304.00	2006.11	722.00	29.16	20.61
Unigene0000556	Unigene0000556	1755.00	1457.11	43.00	2.39	1.69
Unigene0000557	Unigene0000557	772.00	474.31	3.00	0.51	0.36
Unigene0000558	Unigene0000558	1433.00	1135.11	128.00	9.14	6.46
Unigene0000559	Unigene0000559	1296.00	998.11	856.00	69.48	49.10
Unigene0000560	Unigene0000560	3947.00	3649.11	182.00	4.04	2.86
Unigene0000561	Unigene0000561	1483.00	1185.11	91.00	6.22	4.40
Unigene0000562	Unigene0000562	2093.00	1795.11	176.00	7.94	5.61
Unigene0000563	Unigene0000563	561.00	263.98	0.00	0.00	0.00
Unigene0000564	Unigene0000564	1244.00	946.11	11.00	0.94	0.67
Unigene0000565	Unigene0000565	1625.00	1327.11	12.00	0.73	0.52
Unigene0000566	Unigene0000566	2159.00	1861.11	51.00	2.22	1.57
Unigene0000567	Unigene0000567	2558.00	2260.11	38.00	1.36	0.96
Unigene0000568	Unigene0000568	875.00	577.17	3.00	0.42	0.30
Unigene0000569	Unigene0000569	888.00	590.16	3.00	0.41	0.29
Unigene0000570	Unigene0000570	2418.00	2120.11	471.00	18.00	12.72
Unigene0000571	Unigene0000571	3245.00	2947.11	100.00	2.75	1.94
Unigene0000572	Unigene0000572	3893.00	3595.11	2.00	0.05	0.03
Unigene0000573	Unigene0000573	3106.00	2808.11	1.00	0.03	0.02
Unigene0000574	Unigene0000574	652.00	354.60	6.00	1.37	0.97
Unigene0000575	Unigene0000575	2187.00	1889.11	39.00	1.67	1.18
Unigene0000576	Unigene0000576	1090.00	792.11	0.00	0.00	0.00
Unigene0000577	Unigene0000577	3630.00	3332.11	85.00	2.07	1.46
Unigene0000578	Unigene0000578	665.00	367.56	7.00	1.54	1.09
Unigene0000579	Unigene0000579	1516.00	1218.11	354.00	23.54	16.64
Unigene0000580	Unigene0000580	411.00	117.55	51.00	35.15	24.84
Unigene0000581	Unigene0000581	1348.00	1050.11	559.00	43.13	30.48
Unigene0000582	Unigene0000582	844.00	546.20	56.00	8.31	5.87
Unigene0000583	Unigene0000583	2918.00	2620.11	263.00	8.13	5.75
Unigene0000584	Unigene0000584	2542.00	2244.11	3.00	0.11	0.08
Unigene0000585	Unigene0000585	4603.00	4305.11	2917.00	54.89	38.79
Unigene0000586	Unigene0000586	4392.00	4094.11	651.00	12.88	9.10
Unigene0000587	Unigene0000587	12177.00	11879.11	1931.00	13.17	9.31
Unigene0000588	Unigene0000588	1202.00	904.11	1.00	0.09	0.06
Unigene0000589	Unigene0000589	1883.00	1585.11	6.00	0.31	0.22
Unigene0000590	Unigene0000590	1267.00	969.11	42.00	3.51	2.48
Unigene0000591	Unigene0000591	3295.00	2997.11	386.00	10.43	7.37
Unigene0000592	Unigene0000592	995.00	697.11	0.00	0.00	0.00
Unigene0000593	Unigene0000593	2347.00	2049.11	34.00	1.34	0.95
Unigene0000594	Unigene0000594	1494.00	1196.11	7.00	0.47	0.34
Unigene0000595	Unigene0000595	519.00	222.26	14.00	5.10	3.61
Unigene0000596	Unigene0000596	3516.00	3218.11	2382.00	59.97	42.38
Unigene0000597	Unigene0000597	1730.00	1432.11	82.00	4.64	3.28
Unigene0000598	Unigene0000598	2387.00	2089.11	720.00	27.92	19.73
Unigene0000599	Unigene0000599	812.00	514.24	9.00	1.42	1.00
Unigene0000600	Unigene0000600	454.00	158.36	2.00	1.02	0.72
Unigene0000601	Unigene0000601	1060.00	762.11	6.00	0.64	0.45
Unigene0000602	Unigene0000602	1293.00	995.11	29.00	2.36	1.67
Unigene0000603	Unigene0000603	3186.00	2888.11	59.00	1.66	1.17
Unigene0000604	Unigene0000604	3919.00	3621.11	1352.00	30.25	21.38
Unigene0000605	Unigene0000605	820.00	522.23	63.00	9.77	6.91
Unigene0000606	Unigene0000606	3125.00	2827.11	816.00	23.38	16.53
Unigene0000607	Unigene0000607	2533.00	2235.11	2089.00	75.72	53.51
Unigene0000608	Unigene0000608	749.00	451.35	0.00	0.00	0.00
Unigene0000609	Unigene0000609	1742.00	1444.11	19.00	1.07	0.75
Unigene0000610	Unigene0000610	2406.00	2108.11	48.00	1.84	1.30
Unigene0000611	Unigene0000611	5507.00	5209.11	2278.00	35.43	25.04
Unigene0000612	Unigene0000612	3213.00	2915.11	72.00	2.00	1.41
Unigene0000613	Unigene0000613	2229.00	1931.11	25.00	1.05	0.74
Unigene0000614	Unigene0000614	912.00	614.14	5.00	0.66	0.47
Unigene0000615	Unigene0000615	4168.00	3870.11	787.00	16.47	11.64
Unigene0000616	Unigene0000616	371.00	82.22	0.00	0.00	0.00
Unigene0000617	Unigene0000617	9014.00	8716.11	947.00	8.80	6.22
Unigene0000618	Unigene0000618	5875.00	5577.11	1374.00	19.96	14.11
Unigene0000619	Unigene0000619	4413.00	4115.11	3324.00	65.44	46.25
Unigene0000620	Unigene0000620	2282.00	1984.11	223.00	9.11	6.43
Unigene0000621	Unigene0000621	1491.00	1193.11	96.00	6.52	4.61
Unigene0000622	Unigene0000622	1658.00	1360.11	58.00	3.45	2.44
Unigene0000623	Unigene0000623	1182.00	884.11	1.00	0.09	0.06
Unigene0000624	Unigene0000624	1147.00	849.11	519.00	49.52	35.00
Unigene0000625	Unigene0000625	6223.00	5925.11	516.00	7.06	4.99
Unigene0000626	Unigene0000626	387.00	95.92	1.00	0.84	0.60
Unigene0000627	Unigene0000627	1572.00	1274.11	55.00	3.50	2.47
Unigene0000628	Unigene0000628	2823.00	2525.11	85.00	2.73	1.93
Unigene0000629	Unigene0000629	2198.00	1900.11	413.00	17.61	12.44
Unigene0000630	Unigene0000630	686.00	388.50	1.00	0.21	0.15
Unigene0000631	Unigene0000631	643.00	345.63	0.00	0.00	0.00
Unigene0000632	Unigene0000632	877.00	579.17	14.00	1.96	1.38
Unigene0000633	Unigene0000633	1567.00	1269.11	4.00	0.26	0.18
Unigene0000634	Unigene0000634	462.00	166.13	0.00	0.00	0.00
Unigene0000635	Unigene0000635	3239.00	2941.11	326.00	8.98	6.35
Unigene0000636	Unigene0000636	2602.00	2304.11	1041.00	36.60	25.87
Unigene0000637	Unigene0000637	659.00	361.58	4.00	0.90	0.63
Unigene0000638	Unigene0000638	1458.00	1160.11	206.00	14.39	10.17
Unigene0000639	Unigene0000639	1948.00	1650.11	22.00	1.08	0.76
Unigene0000640	Unigene0000640	1378.00	1080.11	1.00	0.08	0.05
Unigene0000641	Unigene0000641	5214.00	4916.11	300.00	4.94	3.49
Unigene0000642	Unigene0000642	1595.00	1297.11	186.00	11.62	8.21
Unigene0000643	Unigene0000643	653.00	355.60	0.00	0.00	0.00
Unigene0000644	Unigene0000644	1401.00	1103.11	22.00	1.62	1.14
Unigene0000645	Unigene0000645	3129.00	2831.11	4.00	0.11	0.08
Unigene0000646	Unigene0000646	862.00	564.18	0.00	0.00	0.00
Unigene0000647	Unigene0000647	3519.00	3221.11	256.00	6.44	4.55
Unigene0000648	Unigene0000648	1773.00	1475.11	25.00	1.37	0.97
Unigene0000649	Unigene0000649	1044.00	746.11	39.00	4.23	2.99
Unigene0000650	Unigene0000650	1025.00	727.11	6.00	0.67	0.47
Unigene0000651	Unigene0000651	4171.00	3873.11	221.00	4.62	3.27
Unigene0000652	Unigene0000652	2471.00	2173.11	0.00	0.00	0.00
Unigene0000653	Unigene0000653	757.00	459.34	34.00	6.00	4.24
Unigene0000654	Unigene0000654	783.00	485.29	0.00	0.00	0.00
Unigene0000655	Unigene0000655	2069.00	1771.11	27.00	1.24	0.87
Unigene0000656	Unigene0000656	1365.00	1067.11	8.00	0.61	0.43
Unigene0000657	Unigene0000657	2861.00	2563.11	974.00	30.79	21.76
Unigene0000658	Unigene0000658	2538.00	2240.11	46.00	1.66	1.18
Unigene0000659	Unigene0000659	2206.00	1908.11	1952.00	82.88	58.57
Unigene0000660	Unigene0000660	821.00	523.23	0.00	0.00	0.00
Unigene0000661	Unigene0000661	1069.00	771.11	63.00	6.62	4.68
Unigene0000662	Unigene0000662	1346.00	1048.11	27.00	2.09	1.47
Unigene0000663	Unigene0000663	1439.00	1141.11	17.00	1.21	0.85
Unigene0000664	Unigene0000664	2310.00	2012.11	20.00	0.81	0.57
Unigene0000665	Unigene0000665	3324.00	3026.11	55.00	1.47	1.04
Unigene0000666	Unigene0000666	740.00	442.37	7.00	1.28	0.91
Unigene0000667	Unigene0000667	1881.00	1583.11	13.00	0.67	0.47
Unigene0000668	Unigene0000668	1040.00	742.11	6.00	0.66	0.46
Unigene0000669	Unigene0000669	1827.00	1529.11	10.00	0.53	0.37
Unigene0000670	Unigene0000670	752.00	454.35	5.00	0.89	0.63
Unigene0000671	Unigene0000671	1644.00	1346.11	151.00	9.09	6.42
Unigene0000672	Unigene0000672	831.00	533.22	114.00	17.32	12.24
Unigene0000673	Unigene0000673	903.00	605.14	7.00	0.94	0.66
Unigene0000674	Unigene0000674	4486.00	4188.11	1728.00	33.43	23.62
Unigene0000675	Unigene0000675	1037.00	739.11	40.00	4.38	3.10
Unigene0000676	Unigene0000676	2056.00	1758.11	99.00	4.56	3.22
Unigene0000677	Unigene0000677	3328.00	3030.11	41.00	1.10	0.77
Unigene0000678	Unigene0000678	2801.00	2503.11	143.00	4.63	3.27
Unigene0000679	Unigene0000679	1913.00	1615.11	135.00	6.77	4.79
Unigene0000680	Unigene0000680	3201.00	2903.11	563.00	15.71	11.10
Unigene0000681	Unigene0000681	2259.00	1961.11	80.00	3.30	2.34
Unigene0000682	Unigene0000682	4242.00	3944.11	1136.00	23.33	16.49
Unigene0000683	Unigene0000683	3490.00	3192.11	2943.00	74.69	52.79
Unigene0000684	Unigene0000684	1237.00	939.11	23.00	1.98	1.40
Unigene0000685	Unigene0000685	646.00	348.62	3.00	0.70	0.49
Unigene0000686	Unigene0000686	998.00	700.11	10.00	1.16	0.82
Unigene0000687	Unigene0000687	1123.00	825.11	1.00	0.10	0.07
Unigene0000688	Unigene0000688	910.00	612.14	0.00	0.00	0.00
Unigene0000689	Unigene0000689	801.00	503.26	315.00	50.71	35.84
Unigene0000690	Unigene0000690	1754.00	1456.11	642.00	35.72	25.24
Unigene0000691	Unigene0000691	646.00	348.62	2.00	0.46	0.33
Unigene0000692	Unigene0000692	404.00	111.13	0.00	0.00	0.00
Unigene0000693	Unigene0000693	4893.00	4595.11	169.00	2.98	2.11
Unigene0000694	Unigene0000694	342.00	59.43	7.00	9.54	6.74
Unigene0000695	Unigene0000695	621.00	323.71	0.00	0.00	0.00
Unigene0000696	Unigene0000696	639.00	341.65	0.00	0.00	0.00
Unigene0000697	Unigene0000697	2802.00	2504.11	93.00	3.01	2.13
Unigene0000698	Unigene0000698	6295.00	5997.11	100.00	1.35	0.95
Unigene0000699	Unigene0000699	1598.00	1300.11	76.00	4.74	3.35
Unigene0000700	Unigene0000700	639.00	341.65	49.00	11.62	8.21
Unigene0000701	Unigene0000701	1939.00	1641.11	24.00	1.18	0.84
Unigene0000702	Unigene0000702	3440.00	3142.11	76.00	1.96	1.38
Unigene0000703	Unigene0000703	879.00	581.16	3.00	0.42	0.30
Unigene0000704	Unigene0000704	1933.00	1635.11	292.00	14.47	10.22
Unigene0000705	Unigene0000705	674.00	376.54	97.00	20.87	14.75
Unigene0000706	Unigene0000706	2600.00	2302.11	271.00	9.54	6.74
Unigene0000707	Unigene0000707	1734.00	1436.11	1193.00	67.30	47.56
Unigene0000708	Unigene0000708	2400.00	2102.11	185.00	7.13	5.04
Unigene0000709	Unigene0000709	793.00	495.27	2.00	0.33	0.23
Unigene0000710	Unigene0000710	7387.00	7089.11	31.00	0.35	0.25
Unigene0000711	Unigene0000711	1342.00	1044.11	12.00	0.93	0.66
Unigene0000712	Unigene0000712	707.00	409.45	1.00	0.20	0.14
Unigene0000713	Unigene0000713	522.00	225.23	6.00	2.16	1.53
Unigene0000714	Unigene0000714	1067.00	769.11	10.00	1.05	0.74
Unigene0000715	Unigene0000715	605.00	307.77	0.00	0.00	0.00
Unigene0000716	Unigene0000716	1015.00	717.11	20.00	2.26	1.60
Unigene0000717	Unigene0000717	2386.00	2088.11	47.00	1.82	1.29
Unigene0000718	Unigene0000718	411.00	117.55	0.00	0.00	0.00
Unigene0000719	Unigene0000719	525.00	228.21	1.00	0.36	0.25
Unigene0000720	Unigene0000720	534.00	237.15	0.00	0.00	0.00
Unigene0000721	Unigene0000721	636.00	338.66	0.00	0.00	0.00
Unigene0000722	Unigene0000722	891.00	593.15	13.00	1.78	1.25
Unigene0000723	Unigene0000723	1661.00	1363.11	50.00	2.97	2.10
Unigene0000724	Unigene0000724	2651.00	2353.11	51.00	1.76	1.24
Unigene0000725	Unigene0000725	2390.00	2092.11	32.00	1.24	0.88
Unigene0000726	Unigene0000726	1739.00	1441.11	80.00	4.50	3.18
Unigene0000727	Unigene0000727	3668.00	3370.11	22.00	0.53	0.37
Unigene0000728	Unigene0000728	918.00	620.13	109.00	14.24	10.06
Unigene0000729	Unigene0000729	652.00	354.60	3.00	0.69	0.48
Unigene0000730	Unigene0000730	1205.00	907.11	55.00	4.91	3.47
Unigene0000731	Unigene0000731	6396.00	6098.11	190.00	2.52	1.78
Unigene0000732	Unigene0000732	628.00	330.68	5.00	1.22	0.87
Unigene0000733	Unigene0000733	614.00	316.73	0.00	0.00	0.00
Unigene0000734	Unigene0000734	5040.00	4742.11	392.00	6.70	4.73
Unigene0000735	Unigene0000735	780.00	482.29	15.00	2.52	1.78
Unigene0000736	Unigene0000736	4950.00	4652.11	758.00	13.20	9.33
Unigene0000737	Unigene0000737	967.00	669.11	7.00	0.85	0.60
Unigene0000738	Unigene0000738	633.00	335.67	14.00	3.38	2.39
Unigene0000739	Unigene0000739	3088.00	2790.11	44.00	1.28	0.90
Unigene0000740	Unigene0000740	11266.00	10968.11	30122.00	222.50	157.24
Unigene0000741	Unigene0000741	2944.00	2646.11	192.00	5.88	4.15
Unigene0000742	Unigene0000742	870.00	572.17	31.00	4.39	3.10
Unigene0000743	Unigene0000743	2575.00	2277.11	21.00	0.75	0.53
Unigene0000744	Unigene0000744	1143.00	845.11	14.00	1.34	0.95
Unigene0000745	Unigene0000745	404.00	111.13	1.00	0.73	0.52
Unigene0000746	Unigene0000746	926.00	628.13	28.00	3.61	2.55
Unigene0000747	Unigene0000747	5194.00	4896.11	1886.00	31.21	22.05
Unigene0000748	Unigene0000748	2335.00	2037.11	395.00	15.71	11.10
Unigene0000749	Unigene0000749	5134.00	4836.11	655.00	10.97	7.75
Unigene0000750	Unigene0000750	1180.00	882.11	12.00	1.10	0.78
Unigene0000751	Unigene0000751	2170.00	1872.11	164.00	7.10	5.02
Unigene0000752	Unigene0000752	5390.00	5092.11	1155.00	18.38	12.99
Unigene0000753	Unigene0000753	10157.00	9859.11	844.00	6.94	4.90
Unigene0000754	Unigene0000754	2571.00	2273.11	52.00	1.85	1.31
Unigene0000755	Unigene0000755	1003.00	705.11	45.00	5.17	3.65
Unigene0000756	Unigene0000756	3616.00	3318.11	205.00	5.01	3.54
Unigene0000757	Unigene0000757	572.00	274.92	0.00	0.00	0.00
Unigene0000758	Unigene0000758	2648.00	2350.11	33.00	1.14	0.80
Unigene0000759	Unigene0000759	5369.00	5071.11	279.00	4.46	3.15
Unigene0000760	Unigene0000760	1789.00	1491.11	18.00	0.98	0.69
Unigene0000761	Unigene0000761	641.00	343.64	14.00	3.30	2.33
Unigene0000762	Unigene0000762	1542.00	1244.11	108.00	7.03	4.97
Unigene0000763	Unigene0000763	1116.00	818.11	4.00	0.40	0.28
Unigene0000764	Unigene0000764	473.00	176.88	5.00	2.29	1.62
Unigene0000765	Unigene0000765	4141.00	3843.11	3180.00	67.04	47.38
Unigene0000766	Unigene0000766	1068.00	770.11	5.00	0.53	0.37
Unigene0000767	Unigene0000767	2813.00	2515.11	107.00	3.45	2.44
Unigene0000768	Unigene0000768	1231.00	933.11	172.00	14.93	10.55
Unigene0000769	Unigene0000769	526.00	229.20	4.00	1.41	1.00
Unigene0000770	Unigene0000770	598.00	300.80	3.00	0.81	0.57
Unigene0000771	Unigene0000771	1313.00	1015.11	103.00	8.22	5.81
Unigene0000772	Unigene0000772	571.00	273.92	15.00	4.44	3.14
Unigene0000773	Unigene0000773	3297.00	2999.11	100.00	2.70	1.91
Unigene0000774	Unigene0000774	1931.00	1633.11	78.00	3.87	2.73
Unigene0000775	Unigene0000775	954.00	656.12	3.00	0.37	0.26
Unigene0000776	Unigene0000776	2573.00	2275.11	20.00	0.71	0.50
Unigene0000777	Unigene0000777	1159.00	861.11	2.00	0.19	0.13
Unigene0000778	Unigene0000778	660.00	362.58	25.00	5.59	3.95
Unigene0000779	Unigene0000779	3689.00	3391.11	193.00	4.61	3.26
Unigene0000780	Unigene0000780	451.00	155.46	1.00	0.52	0.37
Unigene0000781	Unigene0000781	536.00	239.13	3.00	1.02	0.72
Unigene0000782	Unigene0000782	1531.00	1233.11	93.00	6.11	4.32
Unigene0000783	Unigene0000783	1159.00	861.11	1.00	0.09	0.07
Unigene0000784	Unigene0000784	879.00	581.16	23.00	3.21	2.27
Unigene0000785	Unigene0000785	2210.00	1912.11	3.00	0.13	0.09
Unigene0000786	Unigene0000786	929.00	631.13	237.00	30.42	21.50
Unigene0000787	Unigene0000787	365.00	77.27	3.00	3.15	2.22
Unigene0000788	Unigene0000788	756.00	458.34	23.00	4.07	2.87
Unigene0000789	Unigene0000789	641.00	343.64	8.00	1.89	1.33
Unigene0000790	Unigene0000790	1712.00	1414.11	98.00	5.61	3.97
Unigene0000791	Unigene0000791	2909.00	2611.11	229.00	7.11	5.02
Unigene0000792	Unigene0000792	971.00	673.11	68.00	8.18	5.78
Unigene0000793	Unigene0000793	985.00	687.11	7.00	0.83	0.58
Unigene0000794	Unigene0000794	2293.00	1995.11	0.00	0.00	0.00
Unigene0000795	Unigene0000795	1170.00	872.11	13.00	1.21	0.85
Unigene0000796	Unigene0000796	2787.00	2489.11	708.00	23.04	16.29
Unigene0000797	Unigene0000797	3163.00	2865.11	33.00	0.93	0.66
Unigene0000798	Unigene0000798	710.00	412.44	9.00	1.77	1.25
Unigene0000799	Unigene0000799	546.00	249.07	9.00	2.93	2.07
Unigene0000800	Unigene0000800	622.00	324.70	16.00	3.99	2.82
Unigene0000801	Unigene0000801	1063.00	765.11	5.00	0.53	0.37
Unigene0000802	Unigene0000802	3932.00	3634.11	1.00	0.02	0.02
Unigene0000803	Unigene0000803	4502.00	4204.11	305.00	5.88	4.15
Unigene0000804	Unigene0000804	351.00	66.18	0.00	0.00	0.00
Unigene0000805	Unigene0000805	2988.00	2690.11	80.00	2.41	1.70
Unigene0000806	Unigene0000806	269.00	19.26	0.00	0.00	0.00
Unigene0000807	Unigene0000807	1311.00	1013.11	69.00	5.52	3.90
Unigene0000808	Unigene0000808	480.00	183.74	4.00	1.76	1.25
Unigene0000809	Unigene0000809	685.00	387.51	5.00	1.05	0.74
Unigene0000810	Unigene0000810	604.00	306.77	0.00	0.00	0.00
Unigene0000811	Unigene0000811	457.00	161.27	0.00	0.00	0.00
Unigene0000812	Unigene0000812	8530.00	8232.11	612.00	6.02	4.26
Unigene0000813	Unigene0000813	2151.00	1853.11	26.00	1.14	0.80
Unigene0000814	Unigene0000814	4813.00	4515.11	42.00	0.75	0.53
Unigene0000815	Unigene0000815	907.00	609.14	4.00	0.53	0.38
Unigene0000816	Unigene0000816	818.00	520.23	8.00	1.25	0.88
Unigene0000817	Unigene0000817	1691.00	1393.11	3.00	0.17	0.12
Unigene0000818	Unigene0000818	526.00	229.20	16.00	5.66	4.00
Unigene0000819	Unigene0000819	465.00	169.06	25.00	11.98	8.47
Unigene0000820	Unigene0000820	518.00	221.27	14.00	5.13	3.62
Unigene0000821	Unigene0000821	3490.00	3192.11	77.00	1.95	1.38
Unigene0000822	Unigene0000822	726.00	428.40	43.00	8.13	5.75
Unigene0000823	Unigene0000823	1541.00	1243.11	82.00	5.34	3.78
Unigene0000824	Unigene0000824	1373.00	1075.11	10.00	0.75	0.53
Unigene0000825	Unigene0000825	5400.00	5102.11	82.00	1.30	0.92
Unigene0000826	Unigene0000826	835.00	537.21	8.00	1.21	0.85
Unigene0000827	Unigene0000827	1113.00	815.11	77.00	7.65	5.41
Unigene0000828	Unigene0000828	3375.00	3077.11	38.00	1.00	0.71
Unigene0000829	Unigene0000829	2024.00	1726.11	53.00	2.49	1.76
Unigene0000830	Unigene0000830	682.00	384.51	21.00	4.42	3.13
Unigene0000831	Unigene0000831	532.00	235.16	24.00	8.27	5.84
Unigene0000832	Unigene0000832	560.00	262.98	16.00	4.93	3.48
Unigene0000833	Unigene0000833	2138.00	1840.11	19.00	0.84	0.59
Unigene0000834	Unigene0000834	2478.00	2180.11	85.00	3.16	2.23
Unigene0000835	Unigene0000835	1862.00	1564.11	57.00	2.95	2.09
Unigene0000836	Unigene0000836	1144.00	846.11	2.00	0.19	0.14
Unigene0000837	Unigene0000837	6105.00	5807.11	1821.00	25.41	17.95
Unigene0000838	Unigene0000838	1478.00	1180.11	7.00	0.48	0.34
Unigene0000839	Unigene0000839	1987.00	1689.11	16.00	0.77	0.54
Unigene0000840	Unigene0000840	656.00	358.59	0.00	0.00	0.00
Unigene0000841	Unigene0000841	969.00	671.11	4.00	0.48	0.34
Unigene0000842	Unigene0000842	1979.00	1681.11	3039.00	146.46	103.50
Unigene0000843	Unigene0000843	1374.00	1076.11	13.00	0.98	0.69
Unigene0000844	Unigene0000844	5391.00	5093.11	165.00	2.62	1.85
Unigene0000845	Unigene0000845	687.00	389.50	54.00	11.23	7.94
Unigene0000846	Unigene0000846	736.00	438.38	8.00	1.48	1.04
Unigene0000847	Unigene0000847	282.00	24.34	0.00	0.00	0.00
Unigene0000848	Unigene0000848	877.00	579.17	8.00	1.12	0.79
Unigene0000849	Unigene0000849	3651.00	3353.11	68.00	1.64	1.16
Unigene0000850	Unigene0000850	5797.00	5499.11	680.00	10.02	7.08
Unigene0000851	Unigene0000851	802.00	504.26	102.00	16.39	11.58
Unigene0000852	Unigene0000852	4490.00	4192.11	83.00	1.60	1.13
Unigene0000853	Unigene0000853	517.00	220.28	4.00	1.47	1.04
Unigene0000854	Unigene0000854	1075.00	777.11	41.00	4.27	3.02
Unigene0000855	Unigene0000855	975.00	677.11	8.00	0.96	0.68
Unigene0000856	Unigene0000856	658.00	360.58	3.00	0.67	0.48
Unigene0000857	Unigene0000857	845.00	547.20	7.00	1.04	0.73
Unigene0000858	Unigene0000858	3555.00	3257.11	119.00	2.96	2.09
Unigene0000859	Unigene0000859	3722.00	3424.11	73.00	1.73	1.22
Unigene0000860	Unigene0000860	9791.00	9493.11	272.00	2.32	1.64
Unigene0000861	Unigene0000861	712.00	414.44	11.00	2.15	1.52
Unigene0000862	Unigene0000862	655.00	357.59	24.00	5.44	3.84
Unigene0000863	Unigene0000863	927.00	629.13	33.00	4.25	3.00
Unigene0000864	Unigene0000864	716.00	418.43	2.00	0.39	0.27
Unigene0000865	Unigene0000865	975.00	677.11	10.00	1.20	0.85
Unigene0000866	Unigene0000866	1143.00	845.11	13.00	1.25	0.88
Unigene0000867	Unigene0000867	628.00	330.68	0.00	0.00	0.00
Unigene0000868	Unigene0000868	1765.00	1467.11	51.00	2.82	1.99
Unigene0000869	Unigene0000869	364.00	76.46	0.00	0.00	0.00
Unigene0000870	Unigene0000870	1506.00	1208.11	1.00	0.07	0.05
Unigene0000871	Unigene0000871	2600.00	2302.11	325.00	11.44	8.08
Unigene0000872	Unigene0000872	341.00	58.70	33.00	45.54	32.18
Unigene0000873	Unigene0000873	579.00	281.88	5.00	1.44	1.02
Unigene0000874	Unigene0000874	960.00	662.12	139.00	17.01	12.02
Unigene0000875	Unigene0000875	2928.00	2630.11	72.00	2.22	1.57
Unigene0000876	Unigene0000876	655.00	357.59	0.00	0.00	0.00
Unigene0000877	Unigene0000877	1157.00	859.11	6.00	0.57	0.40
Unigene0000878	Unigene0000878	2150.00	1852.11	24.00	1.05	0.74
Unigene0000879	Unigene0000879	1059.00	761.11	41.00	4.36	3.08
Unigene0000880	Unigene0000880	1548.00	1250.11	124.00	8.04	5.68
Unigene0000881	Unigene0000881	705.00	407.45	22.00	4.37	3.09
Unigene0000882	Unigene0000882	2273.00	1975.11	67.00	2.75	1.94
Unigene0000883	Unigene0000883	808.00	510.25	6.00	0.95	0.67
Unigene0000884	Unigene0000884	2200.00	1902.11	121.00	5.15	3.64
Unigene0000885	Unigene0000885	517.00	220.28	4.00	1.47	1.04
Unigene0000886	Unigene0000886	726.00	428.40	0.00	0.00	0.00
Unigene0000887	Unigene0000887	3802.00	3504.11	29.00	0.67	0.47
Unigene0000888	Unigene0000888	1218.00	920.11	201.00	17.70	12.51
Unigene0000889	Unigene0000889	4527.00	4229.11	116.00	2.22	1.57
Unigene0000890	Unigene0000890	2486.00	2188.11	1271.00	47.06	33.26
Unigene0000891	Unigene0000891	599.00	301.79	15.00	4.03	2.85
Unigene0000892	Unigene0000892	1907.00	1609.11	5.00	0.25	0.18
Unigene0000893	Unigene0000893	751.00	453.35	2.00	0.36	0.25
Unigene0000894	Unigene0000894	689.00	391.49	4.00	0.83	0.58
Unigene0000895	Unigene0000895	1821.00	1523.11	159.00	8.46	5.98
Unigene0000896	Unigene0000896	1229.00	931.11	101.00	8.79	6.21
Unigene0000897	Unigene0000897	949.00	651.12	68.00	8.46	5.98
Unigene0000898	Unigene0000898	2964.00	2666.11	92.00	2.80	1.98
Unigene0000899	Unigene0000899	685.00	387.51	13.00	2.72	1.92
Unigene0000900	Unigene0000900	4417.00	4119.11	37.00	0.73	0.51
Unigene0000901	Unigene0000901	1241.00	943.11	37.00	3.18	2.25
Unigene0000902	Unigene0000902	392.00	100.33	0.00	0.00	0.00
Unigene0000903	Unigene0000903	3543.00	3245.11	527.00	13.16	9.30
Unigene0000904	Unigene0000904	2097.00	1799.11	3.00	0.14	0.10
Unigene0000905	Unigene0000905	611.00	313.75	8.00	2.07	1.46
Unigene0000906	Unigene0000906	390.00	98.56	4.00	3.29	2.32
Unigene0000907	Unigene0000907	2932.00	2634.11	738.00	22.70	16.04
Unigene0000908	Unigene0000908	851.00	553.19	14.00	2.05	1.45
Unigene0000909	Unigene0000909	516.00	219.28	0.00	0.00	0.00
Unigene0000910	Unigene0000910	4463.00	4165.11	14.00	0.27	0.19
Unigene0000911	Unigene0000911	905.00	607.14	8.00	1.07	0.75
Unigene0000912	Unigene0000912	535.00	238.14	0.00	0.00	0.00
Unigene0000913	Unigene0000913	4047.00	3749.11	335.00	7.24	5.12
Unigene0000914	Unigene0000914	984.00	686.11	2.00	0.24	0.17
Unigene0000915	Unigene0000915	2090.00	1792.11	270.00	12.21	8.63
Unigene0000916	Unigene0000916	9082.00	8784.11	1039.00	9.58	6.77
Unigene0000917	Unigene0000917	2647.00	2349.11	111.00	3.83	2.71
Unigene0000918	Unigene0000918	749.00	451.35	8.00	1.44	1.01
Unigene0000919	Unigene0000919	772.00	474.31	40.00	6.83	4.83
Unigene0000920	Unigene0000920	1341.00	1043.11	64.00	4.97	3.51
Unigene0000921	Unigene0000921	684.00	386.51	6.00	1.26	0.89
Unigene0000922	Unigene0000922	424.00	129.67	8.00	5.00	3.53
Unigene0000923	Unigene0000923	302.00	33.93	0.00	0.00	0.00
Unigene0000924	Unigene0000924	822.00	524.23	45.00	6.95	4.91
Unigene0000925	Unigene0000925	1284.00	986.11	24.00	1.97	1.39
Unigene0000926	Unigene0000926	862.00	564.18	12.00	1.72	1.22
Unigene0000927	Unigene0000927	4997.00	4699.11	1881.00	32.43	22.92
Unigene0000928	Unigene0000928	589.00	291.84	108.00	29.98	21.19
Unigene0000929	Unigene0000929	2251.00	1953.11	61.00	2.53	1.79
Unigene0000930	Unigene0000930	2028.00	1730.11	117.00	5.48	3.87
Unigene0000931	Unigene0000931	1258.00	960.11	8.00	0.68	0.48
Unigene0000932	Unigene0000932	856.00	558.19	0.00	0.00	0.00
Unigene0000933	Unigene0000933	444.00	148.71	0.00	0.00	0.00
Unigene0000934	Unigene0000934	713.00	415.43	4.00	0.78	0.55
Unigene0000935	Unigene0000935	562.00	264.97	6.00	1.83	1.30
Unigene0000936	Unigene0000936	1201.00	903.11	29.00	2.60	1.84
Unigene0000937	Unigene0000937	876.00	578.17	11.00	1.54	1.09
Unigene0000938	Unigene0000938	4009.00	3711.11	371.00	8.10	5.72
Unigene0000939	Unigene0000939	2558.00	2260.11	67.00	2.40	1.70
Unigene0000940	Unigene0000940	1875.00	1577.11	46.00	2.36	1.67
Unigene0000941	Unigene0000941	2936.00	2638.11	1376.00	42.26	29.86
Unigene0000942	Unigene0000942	526.00	229.20	0.00	0.00	0.00
Unigene0000943	Unigene0000943	2542.00	2244.11	54.00	1.95	1.38
Unigene0000944	Unigene0000944	4774.00	4476.11	0.00	0.00	0.00
Unigene0000945	Unigene0000945	469.00	172.96	0.00	0.00	0.00
Unigene0000946	Unigene0000946	514.00	217.30	6.00	2.24	1.58
Unigene0000947	Unigene0000947	760.00	462.33	13.00	2.28	1.61
Unigene0000948	Unigene0000948	372.00	83.06	1.00	0.98	0.69
Unigene0000949	Unigene0000949	1870.00	1572.11	55.00	2.83	2.00
Unigene0000950	Unigene0000950	968.00	670.11	3.00	0.36	0.26
Unigene0000951	Unigene0000951	2037.00	1739.11	463.00	21.57	15.24
Unigene0000952	Unigene0000952	4326.00	4028.11	54.00	1.09	0.77
Unigene0000953	Unigene0000953	2505.00	2207.11	149.00	5.47	3.87
Unigene0000954	Unigene0000954	616.00	318.73	18.00	4.58	3.23
Unigene0000955	Unigene0000955	547.00	250.06	18.00	5.83	4.12
Unigene0000956	Unigene0000956	718.00	420.42	0.00	0.00	0.00
Unigene0000957	Unigene0000957	2204.00	1906.11	185.00	7.86	5.56
Unigene0000958	Unigene0000958	483.00	186.69	3.00	1.30	0.92
Unigene0000959	Unigene0000959	1412.00	1114.11	22.00	1.60	1.13
Unigene0000960	Unigene0000960	2427.00	2129.11	26.00	0.99	0.70
Unigene0000961	Unigene0000961	1654.00	1356.11	237.00	14.16	10.01
Unigene0000962	Unigene0000962	3583.00	3285.11	59.00	1.46	1.03
Unigene0000963	Unigene0000963	3210.00	2912.11	36.00	1.00	0.71
Unigene0000964	Unigene0000964	1009.00	711.11	183.00	20.85	14.73
Unigene0000965	Unigene0000965	1855.00	1557.11	8.00	0.42	0.29
Unigene0000966	Unigene0000966	3840.00	3542.11	4.00	0.09	0.06
Unigene0000967	Unigene0000967	3159.00	2861.11	111.00	3.14	2.22
Unigene0000968	Unigene0000968	876.00	578.17	11.00	1.54	1.09
Unigene0000969	Unigene0000969	449.00	153.52	7.00	3.69	2.61
Unigene0000970	Unigene0000970	1234.00	936.11	10.00	0.87	0.61
Unigene0000971	Unigene0000971	836.00	538.21	73.00	10.99	7.77
Unigene0000972	Unigene0000972	408.00	114.79	2.00	1.41	1.00
Unigene0000973	Unigene0000973	3632.00	3334.11	2.00	0.05	0.03
Unigene0000974	Unigene0000974	5399.00	5101.11	125.00	1.99	1.40
Unigene0000975	Unigene0000975	2277.00	1979.11	112.00	4.58	3.24
Unigene0000976	Unigene0000976	1441.00	1143.11	195.00	13.82	9.77
Unigene0000977	Unigene0000977	415.00	121.25	1.00	0.67	0.47
Unigene0000978	Unigene0000978	840.00	542.20	5.00	0.75	0.53
Unigene0000979	Unigene0000979	2288.00	1990.11	7.00	0.28	0.20
Unigene0000980	Unigene0000980	539.00	242.11	1.00	0.33	0.24
Unigene0000981	Unigene0000981	4631.00	4333.11	861.00	16.10	11.38
Unigene0000982	Unigene0000982	437.00	142.00	1.00	0.57	0.40
Unigene0000983	Unigene0000983	2483.00	2185.11	187.00	6.93	4.90
Unigene0000984	Unigene0000984	797.00	499.27	2.00	0.32	0.23
Unigene0000985	Unigene0000985	1400.00	1102.11	16.00	1.18	0.83
Unigene0000986	Unigene0000986	1416.00	1118.11	3.00	0.22	0.15
Unigene0000987	Unigene0000987	1150.00	852.11	11.00	1.05	0.74
Unigene0000988	Unigene0000988	891.00	593.15	40.00	5.46	3.86
Unigene0000989	Unigene0000989	786.00	488.28	9.00	1.49	1.06
Unigene0000990	Unigene0000990	4735.00	4437.11	343.00	6.26	4.43
Unigene0000991	Unigene0000991	2252.00	1954.11	9.00	0.37	0.26
Unigene0000992	Unigene0000992	461.00	165.16	0.00	0.00	0.00
Unigene0000993	Unigene0000993	679.00	381.52	5.00	1.06	0.75
Unigene0000994	Unigene0000994	1824.00	1526.11	4.00	0.21	0.15
Unigene0000995	Unigene0000995	437.00	142.00	8.00	4.56	3.23
Unigene0000996	Unigene0000996	523.00	226.23	11.00	3.94	2.78
Unigene0000997	Unigene0000997	561.00	263.98	11.00	3.38	2.39
Unigene0000998	Unigene0000998	670.00	372.55	7.00	1.52	1.08
Unigene0000999	Unigene0000999	810.00	512.25	94.00	14.87	10.51
Unigene0001000	Unigene0001000	3294.00	2996.11	42.00	1.14	0.80
Unigene0001001	Unigene0001001	2204.00	1906.11	52.00	2.21	1.56
Unigene0001002	Unigene0001002	440.00	144.87	5.00	2.80	1.98
Unigene0001003	Unigene0001003	2988.00	2690.11	593.00	17.86	12.62
Unigene0001004	Unigene0001004	2700.00	2402.11	99.00	3.34	2.36
Unigene0001005	Unigene0001005	520.00	223.25	4.00	1.45	1.03
Unigene0001006	Unigene0001006	452.00	156.42	5.00	2.59	1.83
Unigene0001007	Unigene0001007	511.00	214.33	7.00	2.65	1.87
Unigene0001008	Unigene0001008	852.00	554.19	21.00	3.07	2.17
Unigene0001009	Unigene0001009	1523.00	1225.11	12.00	0.79	0.56
Unigene0001010	Unigene0001010	3519.00	3221.11	715.00	17.98	12.71
Unigene0001011	Unigene0001011	455.00	159.33	2.00	1.02	0.72
Unigene0001012	Unigene0001012	345.00	61.65	0.00	0.00	0.00
Unigene0001013	Unigene0001013	1815.00	1517.11	129.00	6.89	4.87
Unigene0001014	Unigene0001014	3081.00	2783.11	44.00	1.28	0.91
Unigene0001015	Unigene0001015	3684.00	3386.11	962.00	23.02	16.27
Unigene0001016	Unigene0001016	1296.00	998.11	17.00	1.38	0.98
Unigene0001017	Unigene0001017	3960.00	3662.11	315.00	6.97	4.92
Unigene0001018	Unigene0001018	3157.00	2859.11	1.00	0.03	0.02
Unigene0001019	Unigene0001019	635.00	337.66	18.00	4.32	3.05
Unigene0001020	Unigene0001020	2768.00	2470.11	152.00	4.99	3.52
Unigene0001021	Unigene0001021	530.00	233.17	11.00	3.82	2.70
Unigene0001022	Unigene0001022	587.00	289.85	19.00	5.31	3.75
Unigene0001023	Unigene0001023	744.00	446.36	15.00	2.72	1.92
Unigene0001024	Unigene0001024	1182.00	884.11	73.00	6.69	4.73
Unigene0001025	Unigene0001025	1336.00	1038.11	73.00	5.70	4.03
Unigene0001026	Unigene0001026	3200.00	2902.11	642.00	17.92	12.67
Unigene0001027	Unigene0001027	597.00	299.80	4.00	1.08	0.76
Unigene0001028	Unigene0001028	6480.00	6182.11	3158.00	41.39	29.25
Unigene0001029	Unigene0001029	327.00	48.95	0.00	0.00	0.00
Unigene0001030	Unigene0001030	3536.00	3238.11	33.00	0.83	0.58
Unigene0001031	Unigene0001031	3728.00	3430.11	152.00	3.59	2.54
Unigene0001032	Unigene0001032	683.00	385.51	13.00	2.73	1.93
Unigene0001033	Unigene0001033	1369.00	1071.11	1.00	0.08	0.05
Unigene0001034	Unigene0001034	621.00	323.71	2.00	0.50	0.35
Unigene0001035	Unigene0001035	1525.00	1227.11	197.00	13.01	9.19
Unigene0001036	Unigene0001036	777.00	479.30	8.00	1.35	0.96
Unigene0001037	Unigene0001037	516.00	219.28	11.00	4.06	2.87
Unigene0001038	Unigene0001038	520.00	223.25	4.00	1.45	1.03
Unigene0001039	Unigene0001039	1462.00	1164.11	13.00	0.90	0.64
Unigene0001040	Unigene0001040	2480.00	2182.11	813.00	30.18	21.33
Unigene0001041	Unigene0001041	2346.00	2048.11	17.00	0.67	0.48
Unigene0001042	Unigene0001042	1519.00	1221.11	64.00	4.25	3.00
Unigene0001043	Unigene0001043	3245.00	2947.11	22.00	0.60	0.43
Unigene0001044	Unigene0001044	1371.00	1073.11	33.00	2.49	1.76
Unigene0001045	Unigene0001045	743.00	445.37	17.00	3.09	2.19
Unigene0001046	Unigene0001046	2714.00	2416.11	106.00	3.55	2.51
Unigene0001047	Unigene0001047	1375.00	1077.11	7.00	0.53	0.37
Unigene0001048	Unigene0001048	1089.00	791.11	0.00	0.00	0.00
Unigene0001049	Unigene0001049	1847.00	1549.11	542.00	28.35	20.03
Unigene0001050	Unigene0001050	1275.00	977.11	8.00	0.66	0.47
Unigene0001051	Unigene0001051	1693.00	1395.11	45.00	2.61	1.85
Unigene0001052	Unigene0001052	913.00	615.14	5.00	0.66	0.47
Unigene0001053	Unigene0001053	3509.00	3211.11	548.00	13.83	9.77
Unigene0001054	Unigene0001054	779.00	481.30	11.00	1.85	1.31
Unigene0001055	Unigene0001055	2664.00	2366.11	982.00	33.62	23.76
Unigene0001056	Unigene0001056	1248.00	950.11	1.00	0.09	0.06
Unigene0001057	Unigene0001057	5844.00	5546.11	105.00	1.53	1.08
Unigene0001058	Unigene0001058	2829.00	2531.11	420.00	13.44	9.50
Unigene0001059	Unigene0001059	3465.00	3167.11	28.00	0.72	0.51
Unigene0001060	Unigene0001060	5294.00	4996.11	297.00	4.82	3.40
Unigene0001061	Unigene0001061	1737.00	1439.11	49.00	2.76	1.95
Unigene0001062	Unigene0001062	900.00	602.15	14.00	1.88	1.33
Unigene0001063	Unigene0001063	464.00	168.08	0.00	0.00	0.00
Unigene0001064	Unigene0001064	482.00	185.71	1.00	0.44	0.31
Unigene0001065	Unigene0001065	558.00	260.99	5.00	1.55	1.10
Unigene0001066	Unigene0001066	4267.00	3969.11	92.00	1.88	1.33
Unigene0001067	Unigene0001067	2466.00	2168.11	93.00	3.48	2.46
Unigene0001068	Unigene0001068	477.00	180.80	1.00	0.45	0.32
Unigene0001069	Unigene0001069	1950.00	1652.11	38.00	1.86	1.32
Unigene0001070	Unigene0001070	2442.00	2144.11	630.00	23.80	16.82
Unigene0001071	Unigene0001071	3448.00	3150.11	7.00	0.18	0.13
Unigene0001072	Unigene0001072	660.00	362.58	1.00	0.22	0.16
Unigene0001073	Unigene0001073	1013.00	715.11	2.00	0.23	0.16
Unigene0001074	Unigene0001074	510.00	213.34	0.00	0.00	0.00
Unigene0001075	Unigene0001075	1385.00	1087.11	6.00	0.45	0.32
Unigene0001076	Unigene0001076	4904.00	4606.11	873.00	15.36	10.85
Unigene0001077	Unigene0001077	370.00	81.39	0.00	0.00	0.00
Unigene0001078	Unigene0001078	2970.00	2672.11	567.00	17.19	12.15
Unigene0001079	Unigene0001079	931.00	633.13	11.00	1.41	0.99
Unigene0001080	Unigene0001080	2355.00	2057.11	0.00	0.00	0.00
Unigene0001081	Unigene0001081	1736.00	1438.11	38.00	2.14	1.51
Unigene0001082	Unigene0001082	2193.00	1895.11	221.00	9.45	6.68
Unigene0001083	Unigene0001083	5118.00	4820.11	210.00	3.53	2.49
Unigene0001084	Unigene0001084	1250.00	952.11	479.00	40.76	28.80
Unigene0001085	Unigene0001085	1904.00	1606.11	317.00	15.99	11.30
Unigene0001086	Unigene0001086	504.00	207.40	32.00	12.50	8.83
Unigene0001087	Unigene0001087	1043.00	745.11	15.00	1.63	1.15
Unigene0001088	Unigene0001088	701.00	403.46	12.00	2.41	1.70
Unigene0001089	Unigene0001089	894.00	596.15	10.00	1.36	0.96
Unigene0001090	Unigene0001090	1025.00	727.11	8.00	0.89	0.63
Unigene0001091	Unigene0001091	2297.00	1999.11	0.00	0.00	0.00
Unigene0001092	Unigene0001092	446.00	150.63	56.00	30.12	21.29
Unigene0001093	Unigene0001093	1437.00	1139.11	37.00	2.63	1.86
Unigene0001094	Unigene0001094	1068.00	770.11	17.00	1.79	1.26
Unigene0001095	Unigene0001095	2771.00	2473.11	70.00	2.29	1.62
Unigene0001096	Unigene0001096	5395.00	5097.11	2882.00	45.81	32.37
Unigene0001097	Unigene0001097	1006.00	708.11	4.00	0.46	0.32
Unigene0001098	Unigene0001098	2253.00	1955.11	1.00	0.04	0.03
Unigene0001099	Unigene0001099	2487.00	2189.11	2.00	0.07	0.05
Unigene0001100	Unigene0001100	751.00	453.35	14.00	2.50	1.77
Unigene0001101	Unigene0001101	504.00	207.40	3.00	1.17	0.83
Unigene0001102	Unigene0001102	1142.00	844.11	483.00	46.36	32.76
Unigene0001103	Unigene0001103	2129.00	1831.11	73.00	3.23	2.28
Unigene0001104	Unigene0001104	952.00	654.12	12.00	1.49	1.05
Unigene0001105	Unigene0001105	1576.00	1278.11	47.00	2.98	2.11
Unigene0001106	Unigene0001106	727.00	429.40	2.00	0.38	0.27
Unigene0001107	Unigene0001107	1849.00	1551.11	16.00	0.84	0.59
Unigene0001108	Unigene0001108	3521.00	3223.11	329.00	8.27	5.84
Unigene0001109	Unigene0001109	2077.00	1779.11	363.00	16.53	11.68
Unigene0001110	Unigene0001110	493.00	196.54	423.00	174.37	123.23
Unigene0001111	Unigene0001111	2112.00	1814.11	119.00	5.31	3.76
Unigene0001112	Unigene0001112	3625.00	3327.11	31.00	0.75	0.53
Unigene0001113	Unigene0001113	1932.00	1634.11	94.00	4.66	3.29
Unigene0001114	Unigene0001114	3664.00	3366.11	446.00	10.73	7.59
Unigene0001115	Unigene0001115	493.00	196.54	0.00	0.00	0.00
Unigene0001116	Unigene0001116	5679.00	5381.11	8900.00	134.00	94.69
Unigene0001117	Unigene0001117	641.00	343.64	21.00	4.95	3.50
Unigene0001118	Unigene0001118	2516.00	2218.11	33.00	1.21	0.85
Unigene0001119	Unigene0001119	532.00	235.16	11.00	3.79	2.68
Unigene0001120	Unigene0001120	485.00	188.66	1.00	0.43	0.30
Unigene0001121	Unigene0001121	470.00	173.94	1.00	0.47	0.33
Unigene0001122	Unigene0001122	425.00	130.61	15.00	9.30	6.58
Unigene0001123	Unigene0001123	1900.00	1602.11	42.00	2.12	1.50
Unigene0001124	Unigene0001124	1534.00	1236.11	83.00	5.44	3.84
Unigene0001125	Unigene0001125	550.00	253.04	0.00	0.00	0.00
Unigene0001126	Unigene0001126	687.00	389.50	7.00	1.46	1.03
Unigene0001127	Unigene0001127	1539.00	1241.11	23.00	1.50	1.06
Unigene0001128	Unigene0001128	2240.00	1942.11	18.00	0.75	0.53
Unigene0001129	Unigene0001129	3983.00	3685.11	113.00	2.48	1.76
Unigene0001130	Unigene0001130	507.00	210.37	7.00	2.70	1.91
Unigene0001131	Unigene0001131	804.00	506.26	8.00	1.28	0.90
Unigene0001132	Unigene0001132	6510.00	6212.11	246.00	3.21	2.27
Unigene0001133	Unigene0001133	9690.00	9392.11	220.00	1.90	1.34
Unigene0001134	Unigene0001134	255.00	14.77	2.00	10.97	7.76
Unigene0001135	Unigene0001135	4296.00	3998.11	21.00	0.43	0.30
Unigene0001136	Unigene0001136	2100.00	1802.11	134.00	6.02	4.26
Unigene0001137	Unigene0001137	2217.00	1919.11	4.00	0.17	0.12
Unigene0001138	Unigene0001138	3967.00	3669.11	391.00	8.63	6.10
Unigene0001139	Unigene0001139	3435.00	3137.11	187.00	4.83	3.41
Unigene0001140	Unigene0001140	6152.00	5854.11	217.00	3.00	2.12
Unigene0001141	Unigene0001141	1593.00	1295.11	15.00	0.94	0.66
Unigene0001142	Unigene0001142	2519.00	2221.11	165.00	6.02	4.25
Unigene0001143	Unigene0001143	7822.00	7524.11	138.00	1.49	1.05
Unigene0001144	Unigene0001144	1642.00	1344.11	39.00	2.35	1.66
Unigene0001145	Unigene0001145	776.00	478.30	5.00	0.85	0.60
Unigene0001146	Unigene0001146	3081.00	2783.11	28.00	0.82	0.58
Unigene0001147	Unigene0001147	565.00	267.95	21.00	6.35	4.49
Unigene0001148	Unigene0001148	1009.00	711.11	84.00	9.57	6.76
Unigene0001149	Unigene0001149	1507.00	1209.11	54.00	3.62	2.56
Unigene0001150	Unigene0001150	632.00	334.67	1.00	0.24	0.17
Unigene0001151	Unigene0001151	738.00	440.38	2.00	0.37	0.26
Unigene0001152	Unigene0001152	1389.00	1091.11	8.00	0.59	0.42
Unigene0001153	Unigene0001153	1209.00	911.11	15.00	1.33	0.94
Unigene0001154	Unigene0001154	1349.00	1051.11	1.00	0.08	0.05
Unigene0001155	Unigene0001155	1257.00	959.11	8.00	0.68	0.48
Unigene0001156	Unigene0001156	2191.00	1893.11	8.00	0.34	0.24
Unigene0001157	Unigene0001157	1916.00	1618.11	17.00	0.85	0.60
Unigene0001158	Unigene0001158	329.00	50.29	28.00	45.10	31.88
Unigene0001159	Unigene0001159	855.00	557.19	3.00	0.44	0.31
Unigene0001160	Unigene0001160	1271.00	973.11	46.00	3.83	2.71
Unigene0001161	Unigene0001161	1888.00	1590.11	131.00	6.67	4.72
Unigene0001162	Unigene0001162	2493.00	2195.11	31.00	1.14	0.81
Unigene0001163	Unigene0001163	684.00	386.51	5.00	1.05	0.74
Unigene0001164	Unigene0001164	1915.00	1617.11	14.00	0.70	0.50
Unigene0001165	Unigene0001165	1482.00	1184.11	74.00	5.06	3.58
Unigene0001166	Unigene0001166	1581.00	1283.11	26.00	1.64	1.16
Unigene0001167	Unigene0001167	1983.00	1685.11	24.00	1.15	0.82
Unigene0001168	Unigene0001168	501.00	204.44	0.00	0.00	0.00
Unigene0001169	Unigene0001169	833.00	535.21	2.00	0.30	0.21
Unigene0001170	Unigene0001170	1206.00	908.11	35.00	3.12	2.21
Unigene0001171	Unigene0001171	3621.00	3323.11	446.00	10.87	7.68
Unigene0001172	Unigene0001172	1943.00	1645.11	142.00	6.99	4.94
Unigene0001173	Unigene0001173	743.00	445.37	8.00	1.46	1.03
Unigene0001174	Unigene0001174	1772.00	1474.11	70.00	3.85	2.72
Unigene0001175	Unigene0001175	1042.00	744.11	92.00	10.02	7.08
Unigene0001176	Unigene0001176	448.00	152.56	7.00	3.72	2.63
Unigene0001177	Unigene0001177	5195.00	4897.11	924.00	15.29	10.80
Unigene0001178	Unigene0001178	1582.00	1284.11	7.00	0.44	0.31
Unigene0001179	Unigene0001179	585.00	287.85	0.00	0.00	0.00
Unigene0001180	Unigene0001180	1431.00	1133.11	78.00	5.58	3.94
Unigene0001181	Unigene0001181	574.00	276.91	1.00	0.29	0.21
Unigene0001182	Unigene0001182	860.00	562.18	2.00	0.29	0.20
Unigene0001183	Unigene0001183	2153.00	1855.11	2.00	0.09	0.06
Unigene0001184	Unigene0001184	365.00	77.27	12.00	12.58	8.89
Unigene0001185	Unigene0001185	464.00	168.08	0.00	0.00	0.00
Unigene0001186	Unigene0001186	567.00	269.94	1.00	0.30	0.21
Unigene0001187	Unigene0001187	6790.00	6492.11	1097.00	13.69	9.67
Unigene0001188	Unigene0001188	2662.00	2364.11	377.00	12.92	9.13
Unigene0001189	Unigene0001189	1632.00	1334.11	10.00	0.61	0.43
Unigene0001190	Unigene0001190	626.00	328.69	3.00	0.74	0.52
Unigene0001191	Unigene0001191	3995.00	3697.11	197.00	4.32	3.05
Unigene0001192	Unigene0001192	3579.00	3281.11	195.00	4.81	3.40
Unigene0001193	Unigene0001193	547.00	250.06	6.00	1.94	1.37
Unigene0001194	Unigene0001194	805.00	507.25	19.00	3.03	2.14
Unigene0001195	Unigene0001195	2586.00	2288.11	336.00	11.90	8.41
Unigene0001196	Unigene0001196	892.00	594.15	104.00	14.18	10.02
Unigene0001197	Unigene0001197	526.00	229.20	1.00	0.35	0.25
Unigene0001198	Unigene0001198	690.00	392.49	5.00	1.03	0.73
Unigene0001199	Unigene0001199	2653.00	2355.11	30.00	1.03	0.73
Unigene0001200	Unigene0001200	768.00	470.32	3.00	0.52	0.37
Unigene0001201	Unigene0001201	2441.00	2143.11	30.00	1.13	0.80
Unigene0001202	Unigene0001202	811.00	513.24	5.00	0.79	0.56
Unigene0001203	Unigene0001203	4865.00	4567.11	383.00	6.79	4.80
Unigene0001204	Unigene0001204	1162.00	864.11	3.00	0.28	0.20
Unigene0001205	Unigene0001205	1773.00	1475.11	12.00	0.66	0.47
Unigene0001206	Unigene0001206	2678.00	2380.11	98.00	3.34	2.36
Unigene0001207	Unigene0001207	5982.00	5684.11	150.00	2.14	1.51
Unigene0001208	Unigene0001208	670.00	372.55	0.00	0.00	0.00
Unigene0001209	Unigene0001209	1812.00	1514.11	121.00	6.47	4.58
Unigene0001210	Unigene0001210	1707.00	1409.11	0.00	0.00	0.00
Unigene0001211	Unigene0001211	1389.00	1091.11	22.00	1.63	1.15
Unigene0001212	Unigene0001212	1007.00	709.11	8.00	0.91	0.65
Unigene0001213	Unigene0001213	547.00	250.06	1.00	0.32	0.23
Unigene0001214	Unigene0001214	650.00	352.61	18.00	4.14	2.92
Unigene0001215	Unigene0001215	6992.00	6694.11	124.00	1.50	1.06
Unigene0001216	Unigene0001216	2233.00	1935.11	9.00	0.38	0.27
Unigene0001217	Unigene0001217	781.00	483.29	0.00	0.00	0.00
Unigene0001218	Unigene0001218	704.00	406.46	4.00	0.80	0.56
Unigene0001219	Unigene0001219	587.00	289.85	11.00	3.07	2.17
Unigene0001220	Unigene0001220	816.00	518.24	16.00	2.50	1.77
Unigene0001221	Unigene0001221	540.00	243.11	3.00	1.00	0.71
Unigene0001222	Unigene0001222	628.00	330.68	8.00	1.96	1.39
Unigene0001223	Unigene0001223	1300.00	1002.11	23.00	1.86	1.31
Unigene0001224	Unigene0001224	923.00	625.13	22.00	2.85	2.01
Unigene0001225	Unigene0001225	627.00	329.69	2.00	0.49	0.35
Unigene0001226	Unigene0001226	722.00	424.41	28.00	5.34	3.78
Unigene0001227	Unigene0001227	963.00	665.11	5.00	0.61	0.43
Unigene0001228	Unigene0001228	5406.00	5108.11	113.00	1.79	1.27
Unigene0001229	Unigene0001229	5035.00	4737.11	293.00	5.01	3.54
Unigene0001230	Unigene0001230	530.00	233.17	0.00	0.00	0.00
Unigene0001231	Unigene0001231	2755.00	2457.11	116.00	3.82	2.70
Unigene0001232	Unigene0001232	6801.00	6503.11	1148.00	14.30	10.11
Unigene0001233	Unigene0001233	527.00	230.20	13.00	4.58	3.23
Unigene0001234	Unigene0001234	1118.00	820.11	11.00	1.09	0.77
Unigene0001235	Unigene0001235	351.00	66.18	0.00	0.00	0.00
Unigene0001236	Unigene0001236	366.00	78.09	1.00	1.04	0.73
Unigene0001237	Unigene0001237	627.00	329.69	3.00	0.74	0.52
Unigene0001238	Unigene0001238	779.00	481.30	1.00	0.17	0.12
Unigene0001239	Unigene0001239	3103.00	2805.11	1544.00	44.59	31.51
Unigene0001240	Unigene0001240	1222.00	924.11	24.00	2.10	1.49
Unigene0001241	Unigene0001241	1314.00	1016.11	15.00	1.20	0.85
Unigene0001242	Unigene0001242	1366.00	1068.11	40.00	3.03	2.14
Unigene0001243	Unigene0001243	607.00	309.76	7.00	1.83	1.29
Unigene0001244	Unigene0001244	346.00	62.39	4.00	5.19	3.67
Unigene0001245	Unigene0001245	503.00	206.41	0.00	0.00	0.00
Unigene0001246	Unigene0001246	1347.00	1049.11	179.00	13.82	9.77
Unigene0001247	Unigene0001247	6813.00	6515.11	545.00	6.78	4.79
Unigene0001248	Unigene0001248	870.00	572.17	106.00	15.01	10.61
Unigene0001249	Unigene0001249	586.00	288.85	0.00	0.00	0.00
Unigene0001250	Unigene0001250	850.00	552.19	203.00	29.78	21.05
Unigene0001251	Unigene0001251	1496.00	1198.11	0.00	0.00	0.00
Unigene0001252	Unigene0001252	1811.00	1513.11	4.00	0.21	0.15
Unigene0001253	Unigene0001253	4859.00	4561.11	514.00	9.13	6.45
Unigene0001254	Unigene0001254	1089.00	791.11	24.00	2.46	1.74
Unigene0001255	Unigene0001255	1530.00	1232.11	2.00	0.13	0.09
Unigene0001256	Unigene0001256	376.00	86.43	1.00	0.94	0.66
Unigene0001257	Unigene0001257	1404.00	1106.11	19.00	1.39	0.98
Unigene0001258	Unigene0001258	1247.00	949.11	28.00	2.39	1.69
Unigene0001259	Unigene0001259	687.00	389.50	6.00	1.25	0.88
Unigene0001260	Unigene0001260	1912.00	1614.11	27.00	1.36	0.96
Unigene0001261	Unigene0001261	1130.00	832.11	13.00	1.27	0.89
Unigene0001262	Unigene0001262	1137.00	839.11	2.00	0.19	0.14
Unigene0001263	Unigene0001263	461.00	165.16	10.00	4.91	3.47
Unigene0001264	Unigene0001264	4251.00	3953.11	2194.00	44.96	31.78
Unigene0001265	Unigene0001265	1070.00	772.11	1.00	0.10	0.07
Unigene0001266	Unigene0001266	1324.00	1026.11	51.00	4.03	2.85
Unigene0001267	Unigene0001267	826.00	528.22	28.00	4.29	3.03
Unigene0001268	Unigene0001268	1504.00	1206.11	25.00	1.68	1.19
Unigene0001269	Unigene0001269	1250.00	952.11	5.00	0.43	0.30
Unigene0001270	Unigene0001270	3616.00	3318.11	72.00	1.76	1.24
Unigene0001271	Unigene0001271	2100.00	1802.11	90.00	4.05	2.86
Unigene0001272	Unigene0001272	2194.00	1896.11	2.00	0.09	0.06
Unigene0001273	Unigene0001273	894.00	596.15	1.00	0.14	0.10
Unigene0001274	Unigene0001274	818.00	520.23	84.00	13.08	9.24
Unigene0001275	Unigene0001275	3713.00	3415.11	1246.00	29.56	20.89
Unigene0001276	Unigene0001276	902.00	604.14	27.00	3.62	2.56
Unigene0001277	Unigene0001277	3294.00	2996.11	1359.00	36.75	25.97
Unigene0001278	Unigene0001278	2681.00	2383.11	52.00	1.77	1.25
Unigene0001279	Unigene0001279	2437.00	2139.11	531.00	20.11	14.21
Unigene0001280	Unigene0001280	8465.00	8167.11	127.00	1.26	0.89
Unigene0001281	Unigene0001281	485.00	188.66	0.00	0.00	0.00
Unigene0001282	Unigene0001282	3565.00	3267.11	302.00	7.49	5.29
Unigene0001283	Unigene0001283	2064.00	1766.11	4.00	0.18	0.13
Unigene0001284	Unigene0001284	3879.00	3581.11	1070.00	24.21	17.11
Unigene0001285	Unigene0001285	1783.00	1485.11	44.00	2.40	1.70
Unigene0001286	Unigene0001286	509.00	212.35	0.00	0.00	0.00
Unigene0001287	Unigene0001287	1914.00	1616.11	121.00	6.07	4.29
Unigene0001288	Unigene0001288	520.00	223.25	54.00	19.60	13.85
Unigene0001289	Unigene0001289	688.00	390.50	40.00	8.30	5.86
Unigene0001290	Unigene0001290	4114.00	3816.11	57.00	1.21	0.86
Unigene0001291	Unigene0001291	646.00	348.62	1.00	0.23	0.16
Unigene0001292	Unigene0001292	2708.00	2410.11	42.00	1.41	1.00
Unigene0001293	Unigene0001293	2273.00	1975.11	80.00	3.28	2.32
Unigene0001294	Unigene0001294	2812.00	2514.11	4538.00	146.24	103.34
Unigene0001295	Unigene0001295	801.00	503.26	10.00	1.61	1.14
Unigene0001296	Unigene0001296	912.00	614.14	1.00	0.13	0.09
Unigene0001297	Unigene0001297	1575.00	1277.11	42.00	2.66	1.88
Unigene0001298	Unigene0001298	666.00	368.56	13.00	2.86	2.02
Unigene0001299	Unigene0001299	519.00	222.26	4.00	1.46	1.03
Unigene0001300	Unigene0001300	706.00	408.45	0.00	0.00	0.00
Unigene0001301	Unigene0001301	1086.00	788.11	21.00	2.16	1.53
Unigene0001302	Unigene0001302	1655.00	1357.11	9.00	0.54	0.38
Unigene0001303	Unigene0001303	492.00	195.55	0.00	0.00	0.00
Unigene0001304	Unigene0001304	3472.00	3174.11	305.00	7.78	5.50
Unigene0001305	Unigene0001305	2312.00	2014.11	180.00	7.24	5.12
Unigene0001306	Unigene0001306	3325.00	3027.11	227.00	6.08	4.29
Unigene0001307	Unigene0001307	963.00	665.11	9.00	1.10	0.77
Unigene0001308	Unigene0001308	1459.00	1161.11	20.00	1.40	0.99
Unigene0001309	Unigene0001309	887.00	589.16	5.00	0.69	0.49
Unigene0001310	Unigene0001310	581.00	283.87	3.00	0.86	0.61
Unigene0001311	Unigene0001311	811.00	513.24	2.00	0.32	0.22
Unigene0001312	Unigene0001312	1138.00	840.11	18.00	1.74	1.23
Unigene0001313	Unigene0001313	1094.00	796.11	38.00	3.87	2.73
Unigene0001314	Unigene0001314	357.00	70.85	1.00	1.14	0.81
Unigene0001315	Unigene0001315	628.00	330.68	174.00	42.63	30.13
Unigene0001316	Unigene0001316	5423.00	5125.11	55.00	0.87	0.61
Unigene0001317	Unigene0001317	700.00	402.47	20.00	4.03	2.85
Unigene0001318	Unigene0001318	692.00	394.49	160.00	32.86	23.22
Unigene0001319	Unigene0001319	762.00	464.33	10.00	1.74	1.23
Unigene0001320	Unigene0001320	1261.00	963.11	25.00	2.10	1.49
Unigene0001321	Unigene0001321	727.00	429.40	0.00	0.00	0.00
Unigene0001322	Unigene0001322	3391.00	3093.11	248.00	6.50	4.59
Unigene0001323	Unigene0001323	1927.00	1629.11	164.00	8.16	5.76
Unigene0001324	Unigene0001324	1022.00	724.11	164.00	18.35	12.97
Unigene0001325	Unigene0001325	2304.00	2006.11	2082.00	84.08	59.42
Unigene0001326	Unigene0001326	3223.00	2925.11	78.00	2.16	1.53
Unigene0001327	Unigene0001327	3434.00	3136.11	105.00	2.71	1.92
Unigene0001328	Unigene0001328	2661.00	2363.11	50.00	1.71	1.21
Unigene0001329	Unigene0001329	1353.00	1055.11	10.00	0.77	0.54
Unigene0001330	Unigene0001330	370.00	81.39	0.00	0.00	0.00
Unigene0001331	Unigene0001331	495.00	198.51	0.00	0.00	0.00
Unigene0001332	Unigene0001332	3171.00	2873.11	73.00	2.06	1.45
Unigene0001333	Unigene0001333	1760.00	1462.11	4.00	0.22	0.16
Unigene0001334	Unigene0001334	889.00	591.15	2.00	0.27	0.19
Unigene0001335	Unigene0001335	518.00	221.27	56.00	20.50	14.49
Unigene0001336	Unigene0001336	3974.00	3676.11	223.00	4.91	3.47
Unigene0001337	Unigene0001337	711.00	413.44	10.00	1.96	1.38
Unigene0001338	Unigene0001338	655.00	357.59	34.00	7.70	5.44
Unigene0001339	Unigene0001339	1512.00	1214.11	318.00	21.22	15.00
Unigene0001340	Unigene0001340	511.00	214.33	0.00	0.00	0.00
Unigene0001341	Unigene0001341	784.00	486.29	0.00	0.00	0.00
Unigene0001342	Unigene0001342	6799.00	6501.11	14.00	0.17	0.12
Unigene0001343	Unigene0001343	2509.00	2211.11	63.00	2.31	1.63
Unigene0001344	Unigene0001344	2173.00	1875.11	48.00	2.07	1.47
Unigene0001345	Unigene0001345	1914.00	1616.11	118.00	5.92	4.18
Unigene0001346	Unigene0001346	444.00	148.71	3.00	1.63	1.16
Unigene0001347	Unigene0001347	1175.00	877.11	100.00	9.24	6.53
Unigene0001348	Unigene0001348	2473.00	2175.11	22.00	0.82	0.58
Unigene0001349	Unigene0001349	3049.00	2751.11	190.00	5.60	3.95
Unigene0001350	Unigene0001350	620.00	322.71	11.00	2.76	1.95
Unigene0001351	Unigene0001351	2427.00	2129.11	223.00	8.49	6.00
Unigene0001352	Unigene0001352	542.00	245.09	3.00	0.99	0.70
Unigene0001353	Unigene0001353	3941.00	3643.11	51.00	1.13	0.80
Unigene0001354	Unigene0001354	782.00	484.29	115.00	19.24	13.60
Unigene0001355	Unigene0001355	568.00	270.94	2.00	0.60	0.42
Unigene0001356	Unigene0001356	708.00	410.45	5.00	0.99	0.70
Unigene0001357	Unigene0001357	433.00	138.18	6.00	3.52	2.49
Unigene0001358	Unigene0001358	829.00	531.22	3.00	0.46	0.32
Unigene0001359	Unigene0001359	380.00	89.84	0.00	0.00	0.00
Unigene0001360	Unigene0001360	3349.00	3051.11	3636.00	96.55	68.23
Unigene0001361	Unigene0001361	473.00	176.88	5.00	2.29	1.62
Unigene0001362	Unigene0001362	6723.00	6425.11	4037.00	50.90	35.97
Unigene0001363	Unigene0001363	4209.00	3911.11	418.00	8.66	6.12
Unigene0001364	Unigene0001364	3431.00	3133.11	422.00	10.91	7.71
Unigene0001365	Unigene0001365	1288.00	990.11	2.00	0.16	0.12
Unigene0001366	Unigene0001366	3160.00	2862.11	153.00	4.33	3.06
Unigene0001367	Unigene0001367	837.00	539.21	6.00	0.90	0.64
Unigene0001368	Unigene0001368	1178.00	880.11	15.00	1.38	0.98
Unigene0001369	Unigene0001369	811.00	513.24	8.00	1.26	0.89
Unigene0001370	Unigene0001370	4736.00	4438.11	1268.00	23.15	16.36
Unigene0001371	Unigene0001371	1565.00	1267.11	28.00	1.79	1.27
Unigene0001372	Unigene0001372	3353.00	3055.11	48.00	1.27	0.90
Unigene0001373	Unigene0001373	430.00	135.33	2.00	1.20	0.85
Unigene0001374	Unigene0001374	3162.00	2864.11	61.00	1.73	1.22
Unigene0001375	Unigene0001375	1718.00	1420.11	115.00	6.56	4.64
Unigene0001376	Unigene0001376	2487.00	2189.11	26.00	0.96	0.68
Unigene0001377	Unigene0001377	666.00	368.56	10.00	2.20	1.55
Unigene0001378	Unigene0001378	6298.00	6000.11	10000.00	135.02	95.42
Unigene0001379	Unigene0001379	6609.00	6311.11	381.00	4.89	3.46
Unigene0001380	Unigene0001380	4051.00	3753.11	149.00	3.22	2.27
Unigene0001381	Unigene0001381	1235.00	937.11	31.00	2.68	1.89
Unigene0001382	Unigene0001382	835.00	537.21	46.00	6.94	4.90
Unigene0001383	Unigene0001383	1369.00	1071.11	46.00	3.48	2.46
Unigene0001384	Unigene0001384	1084.00	786.11	7.00	0.72	0.51
Unigene0001385	Unigene0001385	655.00	357.59	0.00	0.00	0.00
Unigene0001386	Unigene0001386	427.00	132.49	1.00	0.61	0.43
Unigene0001387	Unigene0001387	3345.00	3047.11	889.00	23.64	16.70
Unigene0001388	Unigene0001388	553.00	256.02	74.00	23.42	16.55
Unigene0001389	Unigene0001389	1904.00	1606.11	89.00	4.49	3.17
Unigene0001390	Unigene0001390	1782.00	1484.11	12.00	0.66	0.46
Unigene0001391	Unigene0001391	6454.00	6156.11	283.00	3.72	2.63
Unigene0001392	Unigene0001392	4837.00	4539.11	810.00	14.46	10.22
Unigene0001393	Unigene0001393	1945.00	1647.11	90.00	4.43	3.13
Unigene0001394	Unigene0001394	646.00	348.62	6.00	1.39	0.99
Unigene0001395	Unigene0001395	472.00	175.90	3.00	1.38	0.98
Unigene0001396	Unigene0001396	3609.00	3311.11	33.00	0.81	0.57
Unigene0001397	Unigene0001397	4801.00	4503.11	1611.00	28.98	20.48
Unigene0001398	Unigene0001398	1201.00	903.11	47.00	4.22	2.98
Unigene0001399	Unigene0001399	921.00	623.13	7.00	0.91	0.64
Unigene0001400	Unigene0001400	1331.00	1033.11	288.00	22.58	15.96
Unigene0001401	Unigene0001401	525.00	228.21	14.00	4.97	3.51
Unigene0001402	Unigene0001402	4806.00	4508.11	446.00	8.02	5.66
Unigene0001403	Unigene0001403	1226.00	928.11	51.00	4.45	3.15
Unigene0001404	Unigene0001404	467.00	171.01	19.00	9.00	6.36
Unigene0001405	Unigene0001405	3952.00	3654.11	807.00	17.89	12.64
Unigene0001406	Unigene0001406	904.00	606.14	7.00	0.94	0.66
Unigene0001407	Unigene0001407	1964.00	1666.11	77.00	3.74	2.65
Unigene0001408	Unigene0001408	780.00	482.29	13.00	2.18	1.54
Unigene0001409	Unigene0001409	2148.00	1850.11	19.00	0.83	0.59
Unigene0001410	Unigene0001410	1234.00	936.11	3.00	0.26	0.18
Unigene0001411	Unigene0001411	1369.00	1071.11	33.00	2.50	1.76
Unigene0001412	Unigene0001412	483.00	186.69	7.00	3.04	2.15
Unigene0001413	Unigene0001413	1929.00	1631.11	0.00	0.00	0.00
Unigene0001414	Unigene0001414	471.00	174.92	2.00	0.93	0.65
Unigene0001415	Unigene0001415	2724.00	2426.11	115.00	3.84	2.71
Unigene0001416	Unigene0001416	780.00	482.29	5.00	0.84	0.59
Unigene0001417	Unigene0001417	8750.00	8452.11	1287.00	12.34	8.72
Unigene0001418	Unigene0001418	1928.00	1630.11	1069.00	53.13	37.55
Unigene0001419	Unigene0001419	1724.00	1426.11	26.00	1.48	1.04
Unigene0001420	Unigene0001420	5722.00	5424.11	351.00	5.24	3.70
Unigene0001421	Unigene0001421	1038.00	740.11	11.00	1.20	0.85
Unigene0001422	Unigene0001422	2353.00	2055.11	46.00	1.81	1.28
Unigene0001423	Unigene0001423	974.00	676.11	5.00	0.60	0.42
Unigene0001424	Unigene0001424	622.00	324.70	4.00	1.00	0.71
Unigene0001425	Unigene0001425	409.00	115.70	19.00	13.30	9.40
Unigene0001426	Unigene0001426	481.00	184.72	1.00	0.44	0.31
Unigene0001427	Unigene0001427	860.00	562.18	11.00	1.59	1.12
Unigene0001428	Unigene0001428	387.00	95.92	102.00	86.15	60.88
Unigene0001429	Unigene0001429	647.00	349.62	2.00	0.46	0.33
Unigene0001430	Unigene0001430	2022.00	1724.11	71.00	3.34	2.36
Unigene0001431	Unigene0001431	1348.00	1050.11	10.00	0.77	0.55
Unigene0001432	Unigene0001432	2684.00	2386.11	59.00	2.00	1.42
Unigene0001433	Unigene0001433	762.00	464.33	10.00	1.74	1.23
Unigene0001434	Unigene0001434	712.00	414.44	28.00	5.47	3.87
Unigene0001435	Unigene0001435	480.00	183.74	16.00	7.05	4.99
Unigene0001436	Unigene0001436	3083.00	2785.11	778.00	22.63	15.99
Unigene0001437	Unigene0001437	1855.00	1557.11	363.00	18.89	13.35
Unigene0001438	Unigene0001438	797.00	499.27	9.00	1.46	1.03
Unigene0001439	Unigene0001439	599.00	301.79	0.00	0.00	0.00
Unigene0001440	Unigene0001440	513.00	216.31	2.00	0.75	0.53
Unigene0001441	Unigene0001441	3815.00	3517.11	124.00	2.86	2.02
Unigene0001442	Unigene0001442	478.00	181.78	3.00	1.34	0.94
Unigene0001443	Unigene0001443	5929.00	5631.11	157.00	2.26	1.60
Unigene0001444	Unigene0001444	424.00	129.67	5.00	3.12	2.21
Unigene0001445	Unigene0001445	605.00	307.77	1.00	0.26	0.19
Unigene0001446	Unigene0001446	3764.00	3466.11	965.00	22.56	15.94
Unigene0001447	Unigene0001447	1009.00	711.11	0.00	0.00	0.00
Unigene0001448	Unigene0001448	3137.00	2839.11	247.00	7.05	4.98
Unigene0001449	Unigene0001449	1211.00	913.11	95.00	8.43	5.96
Unigene0001450	Unigene0001450	2958.00	2660.11	19.00	0.58	0.41
Unigene0001451	Unigene0001451	1843.00	1545.11	61.00	3.20	2.26
Unigene0001452	Unigene0001452	884.00	586.16	2.00	0.28	0.20
Unigene0001453	Unigene0001453	936.00	638.12	1.00	0.13	0.09
Unigene0001454	Unigene0001454	2973.00	2675.11	416.00	12.60	8.90
Unigene0001455	Unigene0001455	1789.00	1491.11	150.00	8.15	5.76
Unigene0001456	Unigene0001456	569.00	271.93	0.00	0.00	0.00
Unigene0001457	Unigene0001457	732.00	434.39	25.00	4.66	3.30
Unigene0001458	Unigene0001458	1736.00	1438.11	109.00	6.14	4.34
Unigene0001459	Unigene0001459	2544.00	2246.11	583.00	21.03	14.86
Unigene0001460	Unigene0001460	561.00	263.98	0.00	0.00	0.00
Unigene0001461	Unigene0001461	2038.00	1740.11	10.00	0.47	0.33
Unigene0001462	Unigene0001462	820.00	522.23	29.00	4.50	3.18
Unigene0001463	Unigene0001463	563.00	265.96	2.00	0.61	0.43
Unigene0001464	Unigene0001464	2444.00	2146.11	219.00	8.27	5.84
Unigene0001465	Unigene0001465	3099.00	2801.11	216.00	6.25	4.41
Unigene0001466	Unigene0001466	1275.00	977.11	22.00	1.82	1.29
Unigene0001467	Unigene0001467	2338.00	2040.11	2.00	0.08	0.06
Unigene0001468	Unigene0001468	2607.00	2309.11	278.00	9.75	6.89
Unigene0001469	Unigene0001469	3940.00	3642.11	147.00	3.27	2.31
Unigene0001470	Unigene0001470	1455.00	1157.11	31.00	2.17	1.53
Unigene0001471	Unigene0001471	1892.00	1594.11	20.00	1.02	0.72
Unigene0001472	Unigene0001472	2464.00	2166.11	375.00	14.03	9.91
Unigene0001473	Unigene0001473	471.00	174.92	1.00	0.46	0.33
Unigene0001474	Unigene0001474	1688.00	1390.11	378.00	22.03	15.57
Unigene0001475	Unigene0001475	755.00	457.34	1.00	0.18	0.13
Unigene0001476	Unigene0001476	1323.00	1025.11	11.00	0.87	0.61
Unigene0001477	Unigene0001477	4364.00	4066.11	820.00	16.34	11.55
Unigene0001478	Unigene0001478	2202.00	1904.11	366.00	15.57	11.01
Unigene0001479	Unigene0001479	759.00	461.33	3.00	0.53	0.37
Unigene0001480	Unigene0001480	3601.00	3303.11	568.00	13.93	9.85
Unigene0001481	Unigene0001481	5573.00	5275.11	110.00	1.69	1.19
Unigene0001482	Unigene0001482	2880.00	2582.11	1378.00	43.24	30.55
Unigene0001483	Unigene0001483	577.00	279.89	0.00	0.00	0.00
Unigene0001484	Unigene0001484	5154.00	4856.11	69.00	1.15	0.81
Unigene0001485	Unigene0001485	1529.00	1231.11	0.00	0.00	0.00
Unigene0001486	Unigene0001486	2110.00	1812.11	8.00	0.36	0.25
Unigene0001487	Unigene0001487	1682.00	1384.11	36.00	2.11	1.49
Unigene0001488	Unigene0001488	2306.00	2008.11	0.00	0.00	0.00
Unigene0001489	Unigene0001489	1437.00	1139.11	24.00	1.71	1.21
Unigene0001490	Unigene0001490	770.00	472.31	27.00	4.63	3.27
Unigene0001491	Unigene0001491	2562.00	2264.11	2741.00	98.08	69.31
Unigene0001492	Unigene0001492	1309.00	1011.11	0.00	0.00	0.00
Unigene0001493	Unigene0001493	1494.00	1196.11	1.00	0.07	0.05
Unigene0001494	Unigene0001494	608.00	310.76	0.00	0.00	0.00
Unigene0001495	Unigene0001495	679.00	381.52	33.00	7.01	4.95
Unigene0001496	Unigene0001496	688.00	390.50	46.00	9.54	6.74
Unigene0001497	Unigene0001497	1039.00	741.11	10.00	1.09	0.77
Unigene0001498	Unigene0001498	2006.00	1708.11	5.00	0.24	0.17
Unigene0001499	Unigene0001499	4098.00	3800.11	2590.00	55.22	39.02
Unigene0001500	Unigene0001500	1508.00	1210.11	16.00	1.07	0.76
Unigene0001501	Unigene0001501	1063.00	765.11	4.00	0.42	0.30
Unigene0001502	Unigene0001502	4864.00	4566.11	98.00	1.74	1.23
Unigene0001503	Unigene0001503	2661.00	2363.11	23.00	0.79	0.56
Unigene0001504	Unigene0001504	558.00	260.99	1.00	0.31	0.22
Unigene0001505	Unigene0001505	1234.00	936.11	79.00	6.84	4.83
Unigene0001506	Unigene0001506	3321.00	3023.11	29.00	0.78	0.55
Unigene0001507	Unigene0001507	725.00	427.41	0.00	0.00	0.00
Unigene0001508	Unigene0001508	1761.00	1463.11	820.00	45.41	32.09
Unigene0001509	Unigene0001509	2506.00	2208.11	1291.00	47.37	33.47
Unigene0001510	Unigene0001510	3609.00	3311.11	3674.00	89.90	63.53
Unigene0001511	Unigene0001511	751.00	453.35	0.00	0.00	0.00
Unigene0001512	Unigene0001512	1221.00	923.11	4.00	0.35	0.25
Unigene0001513	Unigene0001513	1071.00	773.11	0.00	0.00	0.00
Unigene0001514	Unigene0001514	387.00	95.92	0.00	0.00	0.00
Unigene0001515	Unigene0001515	5982.00	5684.11	701.00	9.99	7.06
Unigene0001516	Unigene0001516	1641.00	1343.11	326.00	19.66	13.90
Unigene0001517	Unigene0001517	4734.00	4436.11	409.00	7.47	5.28
Unigene0001518	Unigene0001518	1251.00	953.11	0.00	0.00	0.00
Unigene0001519	Unigene0001519	2794.00	2496.11	138.00	4.48	3.17
Unigene0001520	Unigene0001520	4536.00	4238.11	940.00	17.97	12.70
Unigene0001521	Unigene0001521	5368.00	5070.11	201.00	3.21	2.27
Unigene0001522	Unigene0001522	2962.00	2664.11	0.00	0.00	0.00
Unigene0001523	Unigene0001523	1014.00	716.11	24.00	2.72	1.92
Unigene0001524	Unigene0001524	2090.00	1792.11	29.00	1.31	0.93
Unigene0001525	Unigene0001525	4715.00	4417.11	343.00	6.29	4.45
Unigene0001526	Unigene0001526	3265.00	2967.11	813.00	22.20	15.69
Unigene0001527	Unigene0001527	694.00	396.48	6.00	1.23	0.87
Unigene0001528	Unigene0001528	942.00	644.12	10.00	1.26	0.89
Unigene0001529	Unigene0001529	968.00	670.11	0.00	0.00	0.00
Unigene0001530	Unigene0001530	2853.00	2555.11	201.00	6.37	4.50
Unigene0001531	Unigene0001531	2746.00	2448.11	577.00	19.09	13.49
Unigene0001532	Unigene0001532	1856.00	1558.11	10.00	0.52	0.37
Unigene0001533	Unigene0001533	1270.00	972.11	158.00	13.17	9.31
Unigene0001534	Unigene0001534	787.00	489.28	16.00	2.65	1.87
Unigene0001535	Unigene0001535	1596.00	1298.11	0.00	0.00	0.00
Unigene0001536	Unigene0001536	1075.00	777.11	41.00	4.27	3.02
Unigene0001537	Unigene0001537	2867.00	2569.11	61.00	1.92	1.36
Unigene0001538	Unigene0001538	1654.00	1356.11	5.00	0.30	0.21
Unigene0001539	Unigene0001539	1613.00	1315.11	0.00	0.00	0.00
Unigene0001540	Unigene0001540	5453.00	5155.11	248.00	3.90	2.75
Unigene0001541	Unigene0001541	2483.00	2185.11	0.00	0.00	0.00
Unigene0001542	Unigene0001542	4825.00	4527.11	286.00	5.12	3.62
Unigene0001543	Unigene0001543	4622.00	4324.11	222.00	4.16	2.94
Unigene0001544	Unigene0001544	3688.00	3390.11	447.00	10.68	7.55
Unigene0001545	Unigene0001545	3037.00	2739.11	94.00	2.78	1.96
Unigene0001546	Unigene0001546	665.00	367.56	16.00	3.53	2.49
Unigene0001547	Unigene0001547	1158.00	860.11	3.00	0.28	0.20
Unigene0001548	Unigene0001548	604.00	306.77	1.00	0.26	0.19
Unigene0001549	Unigene0001549	2995.00	2697.11	1016.00	30.52	21.57
Unigene0001550	Unigene0001550	3234.00	2936.11	3584.00	98.89	69.89
Unigene0001551	Unigene0001551	3797.00	3499.11	60.00	1.39	0.98
Unigene0001552	Unigene0001552	2817.00	2519.11	379.00	12.19	8.61
Unigene0001553	Unigene0001553	783.00	485.29	60.00	10.02	7.08
Unigene0001554	Unigene0001554	1506.00	1208.11	0.00	0.00	0.00
Unigene0001555	Unigene0001555	1135.00	837.11	8.00	0.77	0.55
Unigene0001556	Unigene0001556	5521.00	5223.11	200.00	3.10	2.19
Unigene0001557	Unigene0001557	3622.00	3324.11	727.00	17.72	12.52
Unigene0001558	Unigene0001558	3353.00	3055.11	75.00	1.99	1.41
Unigene0001559	Unigene0001559	828.00	530.22	0.00	0.00	0.00
Unigene0001560	Unigene0001560	3501.00	3203.11	174.00	4.40	3.11
Unigene0001561	Unigene0001561	2047.00	1749.11	145.00	6.72	4.75
Unigene0001562	Unigene0001562	682.00	384.51	0.00	0.00	0.00
Unigene0001563	Unigene0001563	1663.00	1365.11	305.00	18.10	12.79
Unigene0001564	Unigene0001564	888.00	590.16	132.00	18.12	12.81
Unigene0001565	Unigene0001565	3704.00	3406.11	6646.00	158.08	111.71
Unigene0001566	Unigene0001566	2098.00	1800.11	0.00	0.00	0.00
Unigene0001567	Unigene0001567	3587.00	3289.11	34.00	0.84	0.59
Unigene0001568	Unigene0001568	4301.00	4003.11	103.00	2.08	1.47
Unigene0001569	Unigene0001569	819.00	521.23	0.00	0.00	0.00
Unigene0001570	Unigene0001570	3846.00	3548.11	0.00	0.00	0.00
Unigene0001571	Unigene0001571	337.00	55.83	0.00	0.00	0.00
Unigene0001572	Unigene0001572	2305.00	2007.11	28.00	1.13	0.80
Unigene0001573	Unigene0001573	1136.00	838.11	41.00	3.96	2.80
Unigene0001574	Unigene0001574	1445.00	1147.11	313.00	22.11	15.62
Unigene0001575	Unigene0001575	4897.00	4599.11	58.00	1.02	0.72
Unigene0001576	Unigene0001576	2669.00	2371.11	23.00	0.79	0.56
Unigene0001577	Unigene0001577	489.00	192.59	1.00	0.42	0.30
Unigene0001578	Unigene0001578	4278.00	3980.11	599.00	12.19	8.62
Unigene0001579	Unigene0001579	782.00	484.29	7.00	1.17	0.83
Unigene0001580	Unigene0001580	721.00	423.41	3.00	0.57	0.41
Unigene0001581	Unigene0001581	4150.00	3852.11	1393.00	29.30	20.70
Unigene0001582	Unigene0001582	1285.00	987.11	138.00	11.33	8.00
Unigene0001583	Unigene0001583	728.00	430.40	9.00	1.69	1.20
Unigene0001584	Unigene0001584	1824.00	1526.11	1.00	0.05	0.04
Unigene0001585	Unigene0001585	290.00	27.91	2.00	5.81	4.10
Unigene0001586	Unigene0001586	4427.00	4129.11	4676.00	91.75	64.84
Unigene0001587	Unigene0001587	913.00	615.14	0.00	0.00	0.00
Unigene0001588	Unigene0001588	391.00	99.44	11.00	8.96	6.33
Unigene0001589	Unigene0001589	2826.00	2528.11	697.00	22.34	15.78
Unigene0001590	Unigene0001590	1099.00	801.11	50.00	5.06	3.57
Unigene0001591	Unigene0001591	595.00	297.81	0.00	0.00	0.00
Unigene0001592	Unigene0001592	3906.00	3608.11	995.00	22.34	15.79
Unigene0001593	Unigene0001593	1717.00	1419.11	47.00	2.68	1.90
Unigene0001594	Unigene0001594	2652.00	2354.11	286.00	9.84	6.96
Unigene0001595	Unigene0001595	3245.00	2947.11	0.00	0.00	0.00
Unigene0001596	Unigene0001596	1006.00	708.11	11.00	1.26	0.89
Unigene0001597	Unigene0001597	1074.00	776.11	11.00	1.15	0.81
Unigene0001598	Unigene0001598	2527.00	2229.11	181.00	6.58	4.65
Unigene0001599	Unigene0001599	2292.00	1994.11	1818.00	73.86	52.20
Unigene0001600	Unigene0001600	3253.00	2955.11	276.00	7.57	5.35
Unigene0001601	Unigene0001601	495.00	198.51	13.00	5.31	3.75
Unigene0001602	Unigene0001602	1118.00	820.11	5.00	0.49	0.35
Unigene0001603	Unigene0001603	872.00	574.17	41.00	5.79	4.09
Unigene0001604	Unigene0001604	1866.00	1568.11	39.00	2.01	1.42
Unigene0001605	Unigene0001605	1588.00	1290.11	29.00	1.82	1.29
Unigene0001606	Unigene0001606	683.00	385.51	4.00	0.84	0.59
Unigene0001607	Unigene0001607	4798.00	4500.11	142.00	2.56	1.81
Unigene0001608	Unigene0001608	2044.00	1746.11	17.00	0.79	0.56
Unigene0001609	Unigene0001609	5695.00	5397.11	126.00	1.89	1.34
Unigene0001610	Unigene0001610	2193.00	1895.11	698.00	29.84	21.09
Unigene0001611	Unigene0001611	1071.00	773.11	55.00	5.76	4.07
Unigene0001612	Unigene0001612	882.00	584.16	19.00	2.64	1.86
Unigene0001613	Unigene0001613	793.00	495.27	0.00	0.00	0.00
Unigene0001614	Unigene0001614	2299.00	2001.11	437.00	17.69	12.50
Unigene0001615	Unigene0001615	540.00	243.11	0.00	0.00	0.00
Unigene0001616	Unigene0001616	1886.00	1588.11	608.00	31.02	21.92
Unigene0001617	Unigene0001617	1581.00	1283.11	71.00	4.48	3.17
Unigene0001618	Unigene0001618	684.00	386.51	3.00	0.63	0.44
Unigene0001619	Unigene0001619	986.00	688.11	19.00	2.24	1.58
Unigene0001620	Unigene0001620	1371.00	1073.11	161.00	12.15	8.59
Unigene0001621	Unigene0001621	1950.00	1652.11	25.00	1.23	0.87
Unigene0001622	Unigene0001622	2583.00	2285.11	482.00	17.09	12.08
Unigene0001623	Unigene0001623	257.00	15.35	20.00	105.56	74.60
Unigene0001624	Unigene0001624	1149.00	851.11	0.00	0.00	0.00
Unigene0001625	Unigene0001625	637.00	339.65	7.00	1.67	1.18
Unigene0001626	Unigene0001626	740.00	442.37	9.00	1.65	1.16
Unigene0001627	Unigene0001627	935.00	637.12	21.00	2.67	1.89
Unigene0001628	Unigene0001628	2081.00	1783.11	18.00	0.82	0.58
Unigene0001629	Unigene0001629	4193.00	3895.11	384.00	7.99	5.64
Unigene0001630	Unigene0001630	391.00	99.44	0.00	0.00	0.00
Unigene0001631	Unigene0001631	2743.00	2445.11	0.00	0.00	0.00
Unigene0001632	Unigene0001632	3450.00	3152.11	199.00	5.11	3.61
Unigene0001633	Unigene0001633	5990.00	5692.11	742.00	10.56	7.46
Unigene0001634	Unigene0001634	1451.00	1153.11	0.00	0.00	0.00
Unigene0001635	Unigene0001635	1002.00	704.11	1.00	0.12	0.08
Unigene0001636	Unigene0001636	723.00	425.41	13.00	2.48	1.75
Unigene0001637	Unigene0001637	388.00	96.80	0.00	0.00	0.00
Unigene0001638	Unigene0001638	1529.00	1231.11	0.00	0.00	0.00
Unigene0001639	Unigene0001639	514.00	217.30	1.00	0.37	0.26
Unigene0001640	Unigene0001640	7928.00	7630.11	917.00	9.74	6.88
Unigene0001641	Unigene0001641	3131.00	2833.11	3.00	0.09	0.06
Unigene0001642	Unigene0001642	538.00	241.12	0.00	0.00	0.00
Unigene0001643	Unigene0001643	6302.00	6004.11	1112.00	15.00	10.60
Unigene0001644	Unigene0001644	2853.00	2555.11	328.00	10.40	7.35
Unigene0001645	Unigene0001645	1596.00	1298.11	0.00	0.00	0.00
Unigene0001646	Unigene0001646	636.00	338.66	30.00	7.18	5.07
Unigene0001647	Unigene0001647	2100.00	1802.11	21.00	0.94	0.67
Unigene0001648	Unigene0001648	730.00	432.39	2.00	0.37	0.26
Unigene0001649	Unigene0001649	2229.00	1931.11	31.00	1.30	0.92
Unigene0001650	Unigene0001650	2283.00	1985.11	845.00	34.49	24.37
Unigene0001651	Unigene0001651	3845.00	3547.11	53.00	1.21	0.86
Unigene0001652	Unigene0001652	4153.00	3855.11	10.00	0.21	0.15
Unigene0001653	Unigene0001653	1804.00	1506.11	1.00	0.05	0.04
Unigene0001654	Unigene0001654	914.00	616.14	0.00	0.00	0.00
Unigene0001655	Unigene0001655	3034.00	2736.11	467.00	13.83	9.77
Unigene0001656	Unigene0001656	1644.00	1346.11	1.00	0.06	0.04
Unigene0001657	Unigene0001657	2378.00	2080.11	179.00	6.97	4.93
Unigene0001658	Unigene0001658	4705.00	4407.11	1396.00	25.66	18.14
Unigene0001659	Unigene0001659	2225.00	1927.11	66.00	2.77	1.96
Unigene0001660	Unigene0001660	1526.00	1228.11	704.00	46.44	32.82
Unigene0001661	Unigene0001661	3193.00	2895.11	111.00	3.11	2.20
Unigene0001662	Unigene0001662	1366.00	1068.11	29.00	2.20	1.55
Unigene0001663	Unigene0001663	1494.00	1196.11	83.00	5.62	3.97
Unigene0001664	Unigene0001664	2122.00	1824.11	22.00	0.98	0.69
Unigene0001665	Unigene0001665	1516.00	1218.11	20.00	1.33	0.94
Unigene0001666	Unigene0001666	1805.00	1507.11	18.00	0.97	0.68
Unigene0001667	Unigene0001667	7602.00	7304.11	628.00	6.97	4.92
Unigene0001668	Unigene0001668	3783.00	3485.11	154.00	3.58	2.53
Unigene0001669	Unigene0001669	4319.00	4021.11	835.00	16.82	11.89
Unigene0001670	Unigene0001670	3293.00	2995.11	305.00	8.25	5.83
Unigene0001671	Unigene0001671	2371.00	2073.11	133.00	5.20	3.67
Unigene0001672	Unigene0001672	2148.00	1850.11	47.00	2.06	1.45
Unigene0001673	Unigene0001673	2151.00	1853.11	96.00	4.20	2.97
Unigene0001674	Unigene0001674	2274.00	1976.11	0.00	0.00	0.00
Unigene0001675	Unigene0001675	2732.00	2434.11	3174.00	105.64	74.66
Unigene0001676	Unigene0001676	2511.00	2213.11	1112.00	40.71	28.77
Unigene0001677	Unigene0001677	387.00	95.92	0.00	0.00	0.00
Unigene0001678	Unigene0001678	7623.00	7325.11	1410.00	15.59	11.02
Unigene0001679	Unigene0001679	2325.00	2027.11	0.00	0.00	0.00
Unigene0001680	Unigene0001680	2278.00	1980.11	4.00	0.16	0.12
Unigene0001681	Unigene0001681	4241.00	3943.11	0.00	0.00	0.00
Unigene0001682	Unigene0001682	2185.00	1887.11	138.00	5.92	4.19
Unigene0001683	Unigene0001683	4020.00	3722.11	51.00	1.11	0.78
Unigene0001684	Unigene0001684	983.00	685.11	17.00	2.01	1.42
Unigene0001685	Unigene0001685	904.00	606.14	28.00	3.74	2.64
Unigene0001686	Unigene0001686	4384.00	4086.11	602.00	11.94	8.44
Unigene0001687	Unigene0001687	2377.00	2079.11	310.00	12.08	8.54
Unigene0001688	Unigene0001688	1397.00	1099.11	0.00	0.00	0.00
Unigene0001689	Unigene0001689	1607.00	1309.11	241.00	14.91	10.54
Unigene0001690	Unigene0001690	3178.00	2880.11	81.00	2.28	1.61
Unigene0001691	Unigene0001691	1067.00	769.11	5.00	0.53	0.37
Unigene0001692	Unigene0001692	784.00	486.29	0.00	0.00	0.00
Unigene0001693	Unigene0001693	4380.00	4082.11	167.00	3.31	2.34
Unigene0001694	Unigene0001694	1403.00	1105.11	1133.00	83.06	58.70
Unigene0001695	Unigene0001695	719.00	421.42	0.00	0.00	0.00
Unigene0001696	Unigene0001696	7792.00	7494.11	14.00	0.15	0.11
Unigene0001697	Unigene0001697	574.00	276.91	11.00	3.22	2.27
Unigene0001698	Unigene0001698	2868.00	2570.11	0.00	0.00	0.00
Unigene0001699	Unigene0001699	3040.00	2742.11	1046.00	30.90	21.84
Unigene0001700	Unigene0001700	3674.00	3376.11	274.00	6.58	4.65
Unigene0001701	Unigene0001701	2287.00	1989.11	332.00	13.52	9.56
Unigene0001702	Unigene0001702	3739.00	3441.11	48.00	1.13	0.80
Unigene0001703	Unigene0001703	4374.00	4076.11	308.00	6.12	4.33
Unigene0001704	Unigene0001704	1809.00	1511.11	114.00	6.11	4.32
Unigene0001705	Unigene0001705	1219.00	921.11	46.00	4.05	2.86
Unigene0001706	Unigene0001706	3239.00	2941.11	90.00	2.48	1.75
Unigene0001707	Unigene0001707	2791.00	2493.11	32.00	1.04	0.73
Unigene0001708	Unigene0001708	5181.00	4883.11	2100.00	34.84	24.62
Unigene0001709	Unigene0001709	5068.00	4770.11	312.00	5.30	3.74
Unigene0001710	Unigene0001710	1032.00	734.11	14.00	1.55	1.09
Unigene0001711	Unigene0001711	2679.00	2381.11	134.00	4.56	3.22
Unigene0001712	Unigene0001712	2173.00	1875.11	67.00	2.89	2.05
Unigene0001713	Unigene0001713	977.00	679.11	0.00	0.00	0.00
Unigene0001714	Unigene0001714	895.00	597.15	0.00	0.00	0.00
Unigene0001715	Unigene0001715	2773.00	2475.11	562.00	18.40	13.00
Unigene0001716	Unigene0001716	1366.00	1068.11	27.00	2.05	1.45
Unigene0001717	Unigene0001717	3977.00	3679.11	127.00	2.80	1.98
Unigene0001718	Unigene0001718	3397.00	3099.11	265.00	6.93	4.90
Unigene0001719	Unigene0001719	1674.00	1376.11	0.00	0.00	0.00
Unigene0001720	Unigene0001720	806.00	508.25	11.00	1.75	1.24
Unigene0001721	Unigene0001721	319.00	43.80	4.00	7.40	5.23
Unigene0001722	Unigene0001722	4341.00	4043.11	433.00	8.68	6.13
Unigene0001723	Unigene0001723	3036.00	2738.11	531.00	15.71	11.10
Unigene0001724	Unigene0001724	988.00	690.11	0.00	0.00	0.00
Unigene0001725	Unigene0001725	535.00	238.14	0.00	0.00	0.00
Unigene0001726	Unigene0001726	985.00	687.11	26.00	3.07	2.17
Unigene0001727	Unigene0001727	1395.00	1097.11	0.00	0.00	0.00
Unigene0001728	Unigene0001728	5202.00	4904.11	20.00	0.33	0.23
Unigene0001729	Unigene0001729	450.00	154.49	0.00	0.00	0.00
Unigene0001730	Unigene0001730	4010.00	3712.11	191.00	4.17	2.95
Unigene0001731	Unigene0001731	1203.00	905.11	0.00	0.00	0.00
Unigene0001732	Unigene0001732	1539.00	1241.11	282.00	18.41	13.01
Unigene0001733	Unigene0001733	7804.00	7506.11	18893.00	203.92	144.11
Unigene0001734	Unigene0001734	4382.00	4084.11	397.00	7.88	5.57
Unigene0001735	Unigene0001735	13500.00	13202.11	850.00	5.22	3.69
Unigene0001736	Unigene0001736	2264.00	1966.11	0.00	0.00	0.00
Unigene0001737	Unigene0001737	515.00	218.29	0.00	0.00	0.00
Unigene0001738	Unigene0001738	4305.00	4007.11	1500.00	30.33	21.43
Unigene0001739	Unigene0001739	1579.00	1281.11	31.00	1.96	1.39
Unigene0001740	Unigene0001740	4562.00	4264.11	63.00	1.20	0.85
Unigene0001741	Unigene0001741	1423.00	1125.11	2.00	0.14	0.10
Unigene0001742	Unigene0001742	6077.00	5779.11	901.00	12.63	8.93
Unigene0001743	Unigene0001743	3009.00	2711.11	157.00	4.69	3.32
Unigene0001744	Unigene0001744	1993.00	1695.11	3.00	0.14	0.10
Unigene0001745	Unigene0001745	2719.00	2421.11	5.00	0.17	0.12
Unigene0001746	Unigene0001746	2327.00	2029.11	156.00	6.23	4.40
Unigene0001747	Unigene0001747	664.00	366.57	0.00	0.00	0.00
Unigene0001748	Unigene0001748	750.00	452.35	0.00	0.00	0.00
Unigene0001749	Unigene0001749	1344.00	1046.11	0.00	0.00	0.00
Unigene0001750	Unigene0001750	1925.00	1627.11	482.00	24.00	16.96
Unigene0001751	Unigene0001751	778.00	480.30	22.00	3.71	2.62
Unigene0001752	Unigene0001752	1157.00	859.11	19.00	1.79	1.27
Unigene0001753	Unigene0001753	3873.00	3575.11	905.00	20.51	14.49
Unigene0001754	Unigene0001754	3275.00	2977.11	235.00	6.40	4.52
Unigene0001755	Unigene0001755	2568.00	2270.11	43.00	1.53	1.08
Unigene0001756	Unigene0001756	2312.00	2014.11	320.00	12.87	9.10
Unigene0001757	Unigene0001757	3958.00	3660.11	552.00	12.22	8.63
Unigene0001758	Unigene0001758	565.00	267.95	5.00	1.51	1.07
Unigene0001759	Unigene0001759	275.00	21.49	5.00	18.85	13.32
Unigene0001760	Unigene0001760	4512.00	4214.11	445.00	8.56	6.05
Unigene0001761	Unigene0001761	3331.00	3033.11	350.00	9.35	6.61
Unigene0001762	Unigene0001762	1423.00	1125.11	13.00	0.94	0.66
Unigene0001763	Unigene0001763	995.00	697.11	51.00	5.93	4.19
Unigene0001764	Unigene0001764	1986.00	1688.11	578.00	27.74	19.60
Unigene0001765	Unigene0001765	763.00	465.33	0.00	0.00	0.00
Unigene0001766	Unigene0001766	2203.00	1905.11	2142.00	91.09	64.37
Unigene0001767	Unigene0001767	4615.00	4317.11	962.00	18.05	12.76
Unigene0001768	Unigene0001768	555.00	258.01	0.00	0.00	0.00
Unigene0001769	Unigene0001769	5327.00	5029.11	4.00	0.06	0.05
Unigene0001770	Unigene0001770	1515.00	1217.11	23.00	1.53	1.08
Unigene0001771	Unigene0001771	1853.00	1555.11	278.00	14.48	10.24
Unigene0001772	Unigene0001772	1544.00	1246.11	0.00	0.00	0.00
Unigene0001773	Unigene0001773	2967.00	2669.11	928.00	28.17	19.91
Unigene0001774	Unigene0001774	3960.00	3662.11	1224.00	27.08	19.14
Unigene0001775	Unigene0001775	2594.00	2296.11	96.00	3.39	2.39
Unigene0001776	Unigene0001776	1701.00	1403.11	118.00	6.81	4.81
Unigene0001777	Unigene0001777	2755.00	2457.11	787.00	25.95	18.34
Unigene0001778	Unigene0001778	582.00	284.87	0.00	0.00	0.00
Unigene0001779	Unigene0001779	797.00	499.27	33.00	5.35	3.78
Unigene0001780	Unigene0001780	4357.00	4059.11	395.00	7.88	5.57
Unigene0001781	Unigene0001781	333.00	53.02	0.00	0.00	0.00
Unigene0001782	Unigene0001782	683.00	385.51	383.00	80.49	56.88
Unigene0001783	Unigene0001783	2136.00	1838.11	0.00	0.00	0.00
Unigene0001784	Unigene0001784	986.00	688.11	33.00	3.89	2.75
Unigene0001785	Unigene0001785	550.00	253.04	18.00	5.76	4.07
Unigene0001786	Unigene0001786	1134.00	836.11	50.00	4.84	3.42
Unigene0001787	Unigene0001787	3902.00	3604.11	157.00	3.53	2.49
Unigene0001788	Unigene0001788	1787.00	1489.11	0.00	0.00	0.00
Unigene0001789	Unigene0001789	1208.00	910.11	0.00	0.00	0.00
Unigene0001790	Unigene0001790	1687.00	1389.11	0.00	0.00	0.00
Unigene0001791	Unigene0001791	5561.00	5263.11	39.00	0.60	0.42
Unigene0001792	Unigene0001792	6436.00	6138.11	167.00	2.20	1.56
Unigene0001793	Unigene0001793	9833.00	9535.11	26.00	0.22	0.16
Unigene0001794	Unigene0001794	2152.00	1854.11	42.00	1.84	1.30
Unigene0001795	Unigene0001795	2326.00	2028.11	258.00	10.31	7.28
Unigene0001796	Unigene0001796	3563.00	3265.11	2886.00	71.61	50.61
Unigene0001797	Unigene0001797	2838.00	2540.11	544.00	17.35	12.26
Unigene0001798	Unigene0001798	941.00	643.12	0.00	0.00	0.00
Unigene0001799	Unigene0001799	4425.00	4127.11	28.00	0.55	0.39
Unigene0001800	Unigene0001800	1508.00	1210.11	13.00	0.87	0.62
Unigene0001801	Unigene0001801	3641.00	3343.11	268.00	6.49	4.59
Unigene0001802	Unigene0001802	1959.00	1661.11	1.00	0.05	0.03
Unigene0001803	Unigene0001803	4143.00	3845.11	2477.00	52.19	36.88
Unigene0001804	Unigene0001804	2635.00	2337.11	30.00	1.04	0.73
Unigene0001805	Unigene0001805	985.00	687.11	234.00	27.59	19.50
Unigene0001806	Unigene0001806	1851.00	1553.11	199.00	10.38	7.34
Unigene0001807	Unigene0001807	2938.00	2640.11	1.00	0.03	0.02
Unigene0001808	Unigene0001808	1463.00	1165.11	67.00	4.66	3.29
Unigene0001809	Unigene0001809	468.00	171.98	1.00	0.47	0.33
Unigene0001810	Unigene0001810	517.00	220.28	1.00	0.37	0.26
Unigene0001811	Unigene0001811	2502.00	2204.11	0.00	0.00	0.00
Unigene0001812	Unigene0001812	983.00	685.11	9.00	1.06	0.75
Unigene0001813	Unigene0001813	531.00	234.17	0.00	0.00	0.00
Unigene0001814	Unigene0001814	3792.00	3494.11	74.00	1.72	1.21
Unigene0001815	Unigene0001815	6073.00	5775.11	2997.00	42.04	29.71
Unigene0001816	Unigene0001816	331.00	51.65	11.00	17.25	12.19
Unigene0001817	Unigene0001817	4283.00	3985.11	3117.00	63.37	44.78
Unigene0001818	Unigene0001818	4651.00	4353.11	286.00	5.32	3.76
Unigene0001819	Unigene0001819	2863.00	2565.11	147.00	4.64	3.28
Unigene0001820	Unigene0001820	243.00	11.63	2.00	13.93	9.85
Unigene0001821	Unigene0001821	9169.00	8871.11	2273.00	20.76	14.67
Unigene0001822	Unigene0001822	4658.00	4360.11	156.00	2.90	2.05
Unigene0001823	Unigene0001823	3885.00	3587.11	374.00	8.45	5.97
Unigene0001824	Unigene0001824	1393.00	1095.11	10.00	0.74	0.52
Unigene0001825	Unigene0001825	5200.00	4902.11	1221.00	20.18	14.26
Unigene0001826	Unigene0001826	4161.00	3863.11	871.00	18.27	12.91
Unigene0001827	Unigene0001827	1246.00	948.11	361.00	30.85	21.80
Unigene0001828	Unigene0001828	2772.00	2474.11	219.00	7.17	5.07
Unigene0001829	Unigene0001829	370.00	81.39	1.00	1.00	0.70
Unigene0001830	Unigene0001830	1764.00	1466.11	204.00	11.27	7.97
Unigene0001831	Unigene0001831	2833.00	2535.11	152.00	4.86	3.43
Unigene0001832	Unigene0001832	1832.00	1534.11	0.00	0.00	0.00
Unigene0001833	Unigene0001833	494.00	197.52	0.00	0.00	0.00
Unigene0001834	Unigene0001834	4259.00	3961.11	754.00	15.42	10.90
Unigene0001835	Unigene0001835	1541.00	1243.11	11.00	0.72	0.51
Unigene0001836	Unigene0001836	2867.00	2569.11	99.00	3.12	2.21
Unigene0001837	Unigene0001837	5936.00	5638.11	102.00	1.47	1.04
Unigene0001838	Unigene0001838	2822.00	2524.11	523.00	16.79	11.86
Unigene0001839	Unigene0001839	309.00	37.81	0.00	0.00	0.00
Unigene0001840	Unigene0001840	1572.00	1274.11	286.00	18.19	12.85
Unigene0001841	Unigene0001841	4180.00	3882.11	483.00	10.08	7.12
Unigene0001842	Unigene0001842	2406.00	2108.11	1075.00	41.31	29.20
Unigene0001843	Unigene0001843	1611.00	1313.11	5.00	0.31	0.22
Unigene0001844	Unigene0001844	1843.00	1545.11	184.00	9.65	6.82
Unigene0001845	Unigene0001845	1365.00	1067.11	1727.00	131.12	92.66
Unigene0001846	Unigene0001846	1311.00	1013.11	0.00	0.00	0.00
Unigene0001847	Unigene0001847	1626.00	1328.11	0.00	0.00	0.00
Unigene0001848	Unigene0001848	4439.00	4141.11	339.00	6.63	4.69
Unigene0001849	Unigene0001849	2632.00	2334.11	1280.00	44.43	31.40
Unigene0001850	Unigene0001850	3741.00	3443.11	8.00	0.19	0.13
Unigene0001851	Unigene0001851	3729.00	3431.11	197.00	4.65	3.29
Unigene0001852	Unigene0001852	3065.00	2767.11	31.00	0.91	0.64
Unigene0001853	Unigene0001853	1880.00	1582.11	2307.00	118.14	83.49
Unigene0001854	Unigene0001854	5603.00	5305.11	3429.00	52.37	37.01
Unigene0001855	Unigene0001855	593.00	295.82	44.00	12.05	8.52
Unigene0001856	Unigene0001856	809.00	511.25	9.00	1.43	1.01
Unigene0001857	Unigene0001857	965.00	667.11	3.00	0.36	0.26
Unigene0001858	Unigene0001858	3700.00	3402.11	92.00	2.19	1.55
Unigene0001859	Unigene0001859	4091.00	3793.11	310.00	6.62	4.68
Unigene0001860	Unigene0001860	8370.00	8072.11	1257.00	12.62	8.92
Unigene0001861	Unigene0001861	1756.00	1458.11	550.00	30.56	21.60
Unigene0001862	Unigene0001862	4518.00	4220.11	123.00	2.36	1.67
Unigene0001863	Unigene0001863	1822.00	1524.11	238.00	12.65	8.94
Unigene0001864	Unigene0001864	2150.00	1852.11	76.00	3.32	2.35
Unigene0001865	Unigene0001865	4792.00	4494.11	1214.00	21.88	15.47
Unigene0001866	Unigene0001866	1024.00	726.11	0.00	0.00	0.00
Unigene0001867	Unigene0001867	1898.00	1600.11	112.00	5.67	4.01
Unigene0001868	Unigene0001868	2061.00	1763.11	34.00	1.56	1.10
Unigene0001869	Unigene0001869	781.00	483.29	0.00	0.00	0.00
Unigene0001870	Unigene0001870	705.00	407.45	21.00	4.18	2.95
Unigene0001871	Unigene0001871	1082.00	784.11	0.00	0.00	0.00
Unigene0001872	Unigene0001872	1603.00	1305.11	3044.00	188.96	133.54
Unigene0001873	Unigene0001873	935.00	637.12	6.00	0.76	0.54
Unigene0001874	Unigene0001874	392.00	100.33	0.00	0.00	0.00
Unigene0001875	Unigene0001875	669.00	371.55	0.00	0.00	0.00
Unigene0001876	Unigene0001876	2155.00	1857.11	36.00	1.57	1.11
Unigene0001877	Unigene0001877	904.00	606.14	6.00	0.80	0.57
Unigene0001878	Unigene0001878	1340.00	1042.11	16.00	1.24	0.88
Unigene0001879	Unigene0001879	682.00	384.51	0.00	0.00	0.00
Unigene0001880	Unigene0001880	1274.00	976.11	0.00	0.00	0.00
Unigene0001881	Unigene0001881	2868.00	2570.11	37.00	1.17	0.82
Unigene0001882	Unigene0001882	2698.00	2400.11	40.00	1.35	0.95
Unigene0001883	Unigene0001883	430.00	135.33	6.00	3.59	2.54
Unigene0001884	Unigene0001884	946.00	648.12	0.00	0.00	0.00
Unigene0001885	Unigene0001885	2832.00	2534.11	566.00	18.10	12.79
Unigene0001886	Unigene0001886	2908.00	2610.11	1135.00	35.23	24.90
Unigene0001887	Unigene0001887	2749.00	2451.11	83.00	2.74	1.94
Unigene0001888	Unigene0001888	1152.00	854.11	0.00	0.00	0.00
Unigene0001889	Unigene0001889	765.00	467.32	3.00	0.52	0.37
Unigene0001890	Unigene0001890	1586.00	1288.11	18.00	1.13	0.80
Unigene0001891	Unigene0001891	1171.00	873.11	0.00	0.00	0.00
Unigene0001892	Unigene0001892	639.00	341.65	0.00	0.00	0.00
Unigene0001893	Unigene0001893	815.00	517.24	0.00	0.00	0.00
Unigene0001894	Unigene0001894	2031.00	1733.11	8.00	0.37	0.26
Unigene0001895	Unigene0001895	650.00	352.61	0.00	0.00	0.00
Unigene0001896	Unigene0001896	726.00	428.40	70.00	13.24	9.36
Unigene0001897	Unigene0001897	2850.00	2552.11	753.00	23.90	16.89
Unigene0001898	Unigene0001898	2165.00	1867.11	192.00	8.33	5.89
Unigene0001899	Unigene0001899	3426.00	3128.11	2031.00	52.60	37.17
Unigene0001900	Unigene0001900	1314.00	1016.11	636.00	50.71	35.84
Unigene0001901	Unigene0001901	792.00	494.27	14.00	2.29	1.62
Unigene0001902	Unigene0001902	3580.00	3282.11	321.00	7.92	5.60
Unigene0001903	Unigene0001903	524.00	227.22	21.00	7.49	5.29
Unigene0001904	Unigene0001904	720.00	422.42	6.00	1.15	0.81
Unigene0001905	Unigene0001905	360.00	73.23	1.00	1.11	0.78
Unigene0001906	Unigene0001906	2028.00	1730.11	0.00	0.00	0.00
Unigene0001907	Unigene0001907	499.00	202.46	17.00	6.80	4.81
Unigene0001908	Unigene0001908	2759.00	2461.11	739.00	24.33	17.19
Unigene0001909	Unigene0001909	5424.00	5126.11	153.00	2.42	1.71
Unigene0001910	Unigene0001910	1655.00	1357.11	1.00	0.06	0.04
Unigene0001911	Unigene0001911	567.00	269.94	2.00	0.60	0.42
Unigene0001912	Unigene0001912	2370.00	2072.11	73.00	2.85	2.02
Unigene0001913	Unigene0001913	3162.00	2864.11	355.00	10.04	7.10
Unigene0001914	Unigene0001914	4580.00	4282.11	530.00	10.03	7.09
Unigene0001915	Unigene0001915	809.00	511.25	228.00	36.13	25.53
Unigene0001916	Unigene0001916	709.00	411.44	1.00	0.20	0.14
Unigene0001917	Unigene0001917	1036.00	738.11	8.00	0.88	0.62
Unigene0001918	Unigene0001918	3195.00	2897.11	124.00	3.47	2.45
Unigene0001919	Unigene0001919	542.00	245.09	30.00	9.92	7.01
Unigene0001920	Unigene0001920	1949.00	1651.11	47.00	2.31	1.63
Unigene0001921	Unigene0001921	781.00	483.29	18.00	3.02	2.13
Unigene0001922	Unigene0001922	2899.00	2601.11	111.00	3.46	2.44
Unigene0001923	Unigene0001923	777.00	479.30	2.00	0.34	0.24
Unigene0001924	Unigene0001924	2713.00	2415.11	51.00	1.71	1.21
Unigene0001925	Unigene0001925	5455.00	5157.11	40.00	0.63	0.44
Unigene0001926	Unigene0001926	4984.00	4686.11	1381.00	23.88	16.87
Unigene0001927	Unigene0001927	1393.00	1095.11	68.00	5.03	3.56
Unigene0001928	Unigene0001928	1841.00	1543.11	0.00	0.00	0.00
Unigene0001929	Unigene0001929	2128.00	1830.11	0.00	0.00	0.00
Unigene0001930	Unigene0001930	4207.00	3909.11	106.00	2.20	1.55
Unigene0001931	Unigene0001931	1975.00	1677.11	0.00	0.00	0.00
Unigene0001932	Unigene0001932	930.00	632.13	1.00	0.13	0.09
Unigene0001933	Unigene0001933	3155.00	2857.11	779.00	22.09	15.61
Unigene0001934	Unigene0001934	2010.00	1712.11	2.00	0.09	0.07
Unigene0001935	Unigene0001935	1381.00	1083.11	17.00	1.27	0.90
Unigene0001936	Unigene0001936	1149.00	851.11	21.00	2.00	1.41
Unigene0001937	Unigene0001937	679.00	381.52	6.00	1.27	0.90
Unigene0001938	Unigene0001938	802.00	504.26	0.00	0.00	0.00
Unigene0001939	Unigene0001939	489.00	192.59	1.00	0.42	0.30
Unigene0001940	Unigene0001940	3680.00	3382.11	728.00	17.44	12.32
Unigene0001941	Unigene0001941	3389.00	3091.11	465.00	12.19	8.61
Unigene0001942	Unigene0001942	764.00	466.32	0.00	0.00	0.00
Unigene0001943	Unigene0001943	492.00	195.55	1.00	0.41	0.29
Unigene0001944	Unigene0001944	467.00	171.01	12.00	5.69	4.02
Unigene0001945	Unigene0001945	558.00	260.99	28.00	8.69	6.14
Unigene0001946	Unigene0001946	2604.00	2306.11	9.00	0.32	0.22
Unigene0001947	Unigene0001947	1641.00	1343.11	83.00	5.01	3.54
Unigene0001948	Unigene0001948	887.00	589.16	4.00	0.55	0.39
Unigene0001949	Unigene0001949	740.00	442.37	1.00	0.18	0.13
Unigene0001950	Unigene0001950	1609.00	1311.11	353.00	21.81	15.41
Unigene0001951	Unigene0001951	619.00	321.72	5.00	1.26	0.89
Unigene0001952	Unigene0001952	1248.00	950.11	0.00	0.00	0.00
Unigene0001953	Unigene0001953	2261.00	1963.11	464.00	19.15	13.53
Unigene0001954	Unigene0001954	2068.00	1770.11	448.00	20.50	14.49
Unigene0001955	Unigene0001955	2490.00	2192.11	764.00	28.24	19.95
Unigene0001956	Unigene0001956	376.00	86.43	1.00	0.94	0.66
Unigene0001957	Unigene0001957	801.00	503.26	5.00	0.80	0.57
Unigene0001958	Unigene0001958	549.00	252.05	1.00	0.32	0.23
Unigene0001959	Unigene0001959	796.00	498.27	21.00	3.41	2.41
Unigene0001960	Unigene0001960	1019.00	721.11	11.00	1.24	0.87
Unigene0001961	Unigene0001961	1450.00	1152.11	0.00	0.00	0.00
Unigene0001962	Unigene0001962	1390.00	1092.11	0.00	0.00	0.00
Unigene0001963	Unigene0001963	3128.00	2830.11	726.00	20.78	14.69
Unigene0001964	Unigene0001964	802.00	504.26	1.00	0.16	0.11
Unigene0001965	Unigene0001965	1228.00	930.11	1.00	0.09	0.06
Unigene0001966	Unigene0001966	679.00	381.52	16.00	3.40	2.40
Unigene0001967	Unigene0001967	1673.00	1375.11	45.00	2.65	1.87
Unigene0001968	Unigene0001968	3385.00	3087.11	80.00	2.10	1.48
Unigene0001969	Unigene0001969	4370.00	4072.11	2432.00	48.39	34.19
Unigene0001970	Unigene0001970	1104.00	806.11	8.00	0.80	0.57
Unigene0001971	Unigene0001971	686.00	388.50	0.00	0.00	0.00
Unigene0001972	Unigene0001972	1311.00	1013.11	14.00	1.12	0.79
Unigene0001973	Unigene0001973	1652.00	1354.11	762.00	45.59	32.22
Unigene0001974	Unigene0001974	1630.00	1332.11	219.00	13.32	9.41
Unigene0001975	Unigene0001975	1613.00	1315.11	143.00	8.81	6.23
Unigene0001976	Unigene0001976	3987.00	3689.11	1559.00	34.24	24.20
Unigene0001977	Unigene0001977	613.00	315.74	1.00	0.26	0.18
Unigene0001978	Unigene0001978	1903.00	1605.11	100.00	5.05	3.57
Unigene0001979	Unigene0001979	2821.00	2523.11	115.00	3.69	2.61
Unigene0001980	Unigene0001980	1018.00	720.11	16.00	1.80	1.27
Unigene0001981	Unigene0001981	961.00	663.11	5.00	0.61	0.43
Unigene0001982	Unigene0001982	1189.00	891.11	84.00	7.64	5.40
Unigene0001983	Unigene0001983	4487.00	4189.11	359.00	6.94	4.91
Unigene0001984	Unigene0001984	1141.00	843.11	0.00	0.00	0.00
Unigene0001985	Unigene0001985	514.00	217.30	11.00	4.10	2.90
Unigene0001986	Unigene0001986	839.00	541.21	3.00	0.45	0.32
Unigene0001987	Unigene0001987	1642.00	1344.11	101.00	6.09	4.30
Unigene0001988	Unigene0001988	1289.00	991.11	8.00	0.65	0.46
Unigene0001989	Unigene0001989	863.00	565.18	18.00	2.58	1.82
Unigene0001990	Unigene0001990	2855.00	2557.11	56.00	1.77	1.25
Unigene0001991	Unigene0001991	1628.00	1330.11	32.00	1.95	1.38
Unigene0001992	Unigene0001992	966.00	668.11	366.00	44.38	31.36
Unigene0001993	Unigene0001993	2008.00	1710.11	7.00	0.33	0.23
Unigene0001994	Unigene0001994	1670.00	1372.11	75.00	4.43	3.13
Unigene0001995	Unigene0001995	7734.00	7436.11	138.00	1.50	1.06
Unigene0001996	Unigene0001996	1698.00	1400.11	319.00	18.46	13.04
Unigene0001997	Unigene0001997	2181.00	1883.11	181.00	7.79	5.50
Unigene0001998	Unigene0001998	562.00	264.97	7.00	2.14	1.51
Unigene0001999	Unigene0001999	1642.00	1344.11	326.00	19.65	13.89
[truncated: 99,256 more rows]
