# Supplementary material for: Transcriptome analysis revealed key genes and pathways related to cadmium tolerance and accumulation in coix (Coix lacryma-jobi L.)
Source: Front Plant Sci. 2026 Feb 27;16:1660959. doi: 10.3389/fpls.2025.1660959 (PMC12985850; doi:10.3389/fpls.2025.1660959)
Supplement: Supplementary file 3 [file Supplementaryfile2.zip › 2.bowtie2_RSEM/Coix-30-J-3/Coix-30-J-3.bowtie2.bam.align.log]

	raw	filtered
total	24251207	24251207
map	18416748	15299012
uniqmap	18416748	15299012
unmap	5834459	8952195
mapratio	75.9416	63.0856
uniqmapratio	75.9416	63.0856
