# Supplementary material for: Transcriptome analysis revealed key genes and pathways related to cadmium tolerance and accumulation in coix (Coix lacryma-jobi L.)
Source: Front Plant Sci. 2026 Feb 27;16:1660959. doi: 10.3389/fpls.2025.1660959 (PMC12985850; doi:10.3389/fpls.2025.1660959)
Supplement: Supplementary file 3 [file Supplementaryfile2.zip › 2.bowtie2_RSEM/Coix-30-J-3/Coix-30-J-3.bowtie2.bam.stat]

24251207 reads; of these:
  24251207 (100.00%) were paired; of these:
    6747821 (27.82%) aligned concordantly 0 times
    17118247 (70.59%) aligned concordantly exactly 1 time
    385139 (1.59%) aligned concordantly >1 times
    ----
    6747821 pairs aligned concordantly 0 times; of these:
      795804 (11.79%) aligned discordantly 1 time
    ----
    5952017 pairs aligned 0 times concordantly or discordantly; of these:
      11904034 mates make up the pairs; of these:
        8868683 (74.50%) aligned 0 times
        2742679 (23.04%) aligned exactly 1 time
        292672 (2.46%) aligned >1 times
81.71% overall alignment rate
