# Supplementary material for: Transcriptome analysis revealed key genes and pathways related to cadmium tolerance and accumulation in coix (Coix lacryma-jobi L.)
Source: Front Plant Sci. 2026 Feb 27;16:1660959. doi: 10.3389/fpls.2025.1660959 (PMC12985850; doi:10.3389/fpls.2025.1660959)
Supplement: Supplementary file 3 [file Supplementaryfile2.zip › 2.bowtie2_RSEM/Coix-30-Y-1/Coix-30-Y-1.bowtie2.bam.stat]

23625129 reads; of these:
  23625129 (100.00%) were paired; of these:
    6402843 (27.10%) aligned concordantly 0 times
    16872766 (71.42%) aligned concordantly exactly 1 time
    349520 (1.48%) aligned concordantly >1 times
    ----
    6402843 pairs aligned concordantly 0 times; of these:
      722080 (11.28%) aligned discordantly 1 time
    ----
    5680763 pairs aligned 0 times concordantly or discordantly; of these:
      11361526 mates make up the pairs; of these:
        8479531 (74.63%) aligned 0 times
        2602931 (22.91%) aligned exactly 1 time
        279064 (2.46%) aligned >1 times
82.05% overall alignment rate
