# Supplementary material for: Transcriptome analysis revealed key genes and pathways related to cadmium tolerance and accumulation in coix (Coix lacryma-jobi L.)
Source: Front Plant Sci. 2026 Feb 27;16:1660959. doi: 10.3389/fpls.2025.1660959 (PMC12985850; doi:10.3389/fpls.2025.1660959)
Supplement: Supplementary file 3 [file Supplementaryfile2.zip › 2.bowtie2_RSEM/Coix-30-Y-2/Coix-30-Y-2.bowtie2.bam.stat]

22973999 reads; of these:
  22973999 (100.00%) were paired; of these:
    6268799 (27.29%) aligned concordantly 0 times
    16380013 (71.30%) aligned concordantly exactly 1 time
    325187 (1.42%) aligned concordantly >1 times
    ----
    6268799 pairs aligned concordantly 0 times; of these:
      738436 (11.78%) aligned discordantly 1 time
    ----
    5530363 pairs aligned 0 times concordantly or discordantly; of these:
      11060726 mates make up the pairs; of these:
        8205032 (74.18%) aligned 0 times
        2588578 (23.40%) aligned exactly 1 time
        267116 (2.41%) aligned >1 times
82.14% overall alignment rate
