# Supplementary material for: Transcriptome analysis revealed key genes and pathways related to cadmium tolerance and accumulation in coix (Coix lacryma-jobi L.)
Source: Front Plant Sci. 2026 Feb 27;16:1660959. doi: 10.3389/fpls.2025.1660959 (PMC12985850; doi:10.3389/fpls.2025.1660959)
Supplement: Supplementary file 3 [file Supplementaryfile2.zip › 2.bowtie2_RSEM/Coix-30-Y-3/Coix-30-Y-3.bowtie2.bam.align.log]

	raw	filtered
total	25741560	25741560
map	19695135	16286622
uniqmap	19695135	16286622
unmap	6046425	9454938
mapratio	76.5110	63.2698
uniqmapratio	76.5110	63.2698
