# Supplementary material for: Transcriptome analysis revealed key genes and pathways related to cadmium tolerance and accumulation in coix (Coix lacryma-jobi L.)
Source: Front Plant Sci. 2026 Feb 27;16:1660959. doi: 10.3389/fpls.2025.1660959 (PMC12985850; doi:10.3389/fpls.2025.1660959)
Supplement: Supplementary file 3 [file Supplementaryfile2.zip › 2.bowtie2_RSEM/Coix-30-Y-3/Coix-30-Y-3.bowtie2.bam.stat]

25741560 reads; of these:
  25741560 (100.00%) were paired; of these:
    7032571 (27.32%) aligned concordantly 0 times
    18320613 (71.17%) aligned concordantly exactly 1 time
    388376 (1.51%) aligned concordantly >1 times
    ----
    7032571 pairs aligned concordantly 0 times; of these:
      852380 (12.12%) aligned discordantly 1 time
    ----
    6180191 pairs aligned 0 times concordantly or discordantly; of these:
      12360382 mates make up the pairs; of these:
        9148802 (74.02%) aligned 0 times
        2890470 (23.38%) aligned exactly 1 time
        321110 (2.60%) aligned >1 times
82.23% overall alignment rate
