# Supplementary material for: Transcriptome analysis revealed key genes and pathways related to cadmium tolerance and accumulation in coix (Coix lacryma-jobi L.)
Source: Front Plant Sci. 2026 Feb 27;16:1660959. doi: 10.3389/fpls.2025.1660959 (PMC12985850; doi:10.3389/fpls.2025.1660959)
Supplement: Supplementary file 3 [file Supplementaryfile2.zip › 2.bowtie2_RSEM/Coix-30-Z-1/Coix-30-Z-1.bowtie2.bam.stat]

22413915 reads; of these:
  22413915 (100.00%) were paired; of these:
    6036464 (26.93%) aligned concordantly 0 times
    16016533 (71.46%) aligned concordantly exactly 1 time
    360918 (1.61%) aligned concordantly >1 times
    ----
    6036464 pairs aligned concordantly 0 times; of these:
      733816 (12.16%) aligned discordantly 1 time
    ----
    5302648 pairs aligned 0 times concordantly or discordantly; of these:
      10605296 mates make up the pairs; of these:
        7879190 (74.29%) aligned 0 times
        2470476 (23.29%) aligned exactly 1 time
        255630 (2.41%) aligned >1 times
82.42% overall alignment rate
