# Supplementary material for: Transcriptome analysis revealed key genes and pathways related to cadmium tolerance and accumulation in coix (Coix lacryma-jobi L.)
Source: Front Plant Sci. 2026 Feb 27;16:1660959. doi: 10.3389/fpls.2025.1660959 (PMC12985850; doi:10.3389/fpls.2025.1660959)
Supplement: Supplementary file 3 [file Supplementaryfile2.zip › 2.bowtie2_RSEM/Coix-30-Z-2/Coix-30-Z-2.bowtie2.bam.align.log]

	raw	filtered
total	21247481	21247481
map	16058480	13390812
uniqmap	16058480	13390812
unmap	5189001	7856669
mapratio	75.5783	63.0231
uniqmapratio	75.5783	63.0231
