# Supplementary material for: Transcriptome analysis revealed key genes and pathways related to cadmium tolerance and accumulation in coix (Coix lacryma-jobi L.)
Source: Front Plant Sci. 2026 Feb 27;16:1660959. doi: 10.3389/fpls.2025.1660959 (PMC12985850; doi:10.3389/fpls.2025.1660959)
Supplement: Supplementary file 3 [file Supplementaryfile2.zip › 2.bowtie2_RSEM/Coix-30-Z-2/Coix-30-Z-2.bowtie2.bam.stat]

21247481 reads; of these:
  21247481 (100.00%) were paired; of these:
    6056745 (28.51%) aligned concordantly 0 times
    14873370 (70.00%) aligned concordantly exactly 1 time
    317366 (1.49%) aligned concordantly >1 times
    ----
    6056745 pairs aligned concordantly 0 times; of these:
      756348 (12.49%) aligned discordantly 1 time
    ----
    5300397 pairs aligned 0 times concordantly or discordantly; of these:
      10600794 mates make up the pairs; of these:
        7877013 (74.31%) aligned 0 times
        2458692 (23.19%) aligned exactly 1 time
        265089 (2.50%) aligned >1 times
81.46% overall alignment rate
