# Supplementary material for: Transcriptome analysis revealed key genes and pathways related to cadmium tolerance and accumulation in coix (Coix lacryma-jobi L.)
Source: Front Plant Sci. 2026 Feb 27;16:1660959. doi: 10.3389/fpls.2025.1660959 (PMC12985850; doi:10.3389/fpls.2025.1660959)
Supplement: Supplementary file 3 [file Supplementaryfile2.zip › 2.bowtie2_RSEM/Coix-30-Z-3/Coix-30-Z-3.bowtie2.bam.stat]

28241524 reads; of these:
  28241524 (100.00%) were paired; of these:
    7656308 (27.11%) aligned concordantly 0 times
    20150073 (71.35%) aligned concordantly exactly 1 time
    435143 (1.54%) aligned concordantly >1 times
    ----
    7656308 pairs aligned concordantly 0 times; of these:
      846375 (11.05%) aligned discordantly 1 time
    ----
    6809933 pairs aligned 0 times concordantly or discordantly; of these:
      13619866 mates make up the pairs; of these:
        10154499 (74.56%) aligned 0 times
        3147145 (23.11%) aligned exactly 1 time
        318222 (2.34%) aligned >1 times
82.02% overall alignment rate
