# Supplementary material for: Transcriptome analysis revealed key genes and pathways related to cadmium tolerance and accumulation in coix (Coix lacryma-jobi L.)
Source: Front Plant Sci. 2026 Feb 27;16:1660959. doi: 10.3389/fpls.2025.1660959 (PMC12985850; doi:10.3389/fpls.2025.1660959)
Supplement: Supplementary file 5 [file Supplementaryfile4.zip]

Archive with 37 entries (36 files):
- 4.fastp_filter/
- 4.fastp_filter/Coix-0-G-1.html
- 4.fastp_filter/Coix-0-G-2.html
- 4.fastp_filter/Coix-0-G-3.html
- 4.fastp_filter/Coix-0-J-1.html
- 4.fastp_filter/Coix-0-J-2.html
- 4.fastp_filter/Coix-0-J-3.html
- 4.fastp_filter/Coix-0-Y-1.html
- 4.fastp_filter/Coix-0-Y-2.html
- 4.fastp_filter/Coix-0-Y-3.html
- 4.fastp_filter/Coix-0-Z-1.html
- 4.fastp_filter/Coix-0-Z-2.html
- 4.fastp_filter/Coix-0-Z-3.html
- 4.fastp_filter/Coix-10-G-1.html
- 4.fastp_filter/Coix-10-G-2.html
- 4.fastp_filter/Coix-10-G-3.html
- 4.fastp_filter/Coix-10-J-1.html
- 4.fastp_filter/Coix-10-J-2.html
- 4.fastp_filter/Coix-10-J-3.html
- 4.fastp_filter/Coix-10-Y-1.html
- 4.fastp_filter/Coix-10-Y-2.html
- 4.fastp_filter/Coix-10-Y-3.html
- 4.fastp_filter/Coix-10-Z-1.html
- 4.fastp_filter/Coix-10-Z-2.html
- 4.fastp_filter/Coix-10-Z-3.html
- 4.fastp_filter/Coix-30-G-1.html
- 4.fastp_filter/Coix-30-G-2.html
- 4.fastp_filter/Coix-30-G-3.html
- 4.fastp_filter/Coix-30-J-1.html
- 4.fastp_filter/Coix-30-J-2.html
- 4.fastp_filter/Coix-30-J-3.html
- 4.fastp_filter/Coix-30-Y-1.html
- 4.fastp_filter/Coix-30-Y-2.html
- 4.fastp_filter/Coix-30-Y-3.html
- 4.fastp_filter/Coix-30-Z-1.html
- 4.fastp_filter/Coix-30-Z-2.html
- 4.fastp_filter/Coix-30-Z-3.html
