# Supplementary material for: Transcriptome analysis revealed key genes and pathways related to cadmium tolerance and accumulation in coix (Coix lacryma-jobi L.)
Source: Front Plant Sci. 2026 Feb 27;16:1660959. doi: 10.3389/fpls.2025.1660959 (PMC12985850; doi:10.3389/fpls.2025.1660959)
Supplement: Supplementary file 6 [file Supplementaryfile5.zip]

Archive with 25 entries (24 files):
- 5.QC_part_fq-1/
- 5.QC_part_fq-1/Coix-0-G-1_1.fq.gz
- 5.QC_part_fq-1/Coix-0-G-1_2.fq.gz
- 5.QC_part_fq-1/Coix-0-G-2_1.fq.gz
- 5.QC_part_fq-1/Coix-0-G-2_2.fq.gz
- 5.QC_part_fq-1/Coix-0-G-3_1.fq.gz
- 5.QC_part_fq-1/Coix-0-G-3_2.fq.gz
- 5.QC_part_fq-1/Coix-0-J-1_1.fq.gz
- 5.QC_part_fq-1/Coix-0-J-1_2.fq.gz
- 5.QC_part_fq-1/Coix-0-J-2_1.fq.gz
- 5.QC_part_fq-1/Coix-0-J-2_2.fq.gz
- 5.QC_part_fq-1/Coix-0-J-3_1.fq.gz
- 5.QC_part_fq-1/Coix-0-J-3_2.fq.gz
- 5.QC_part_fq-1/Coix-0-Y-1_1.fq.gz
- 5.QC_part_fq-1/Coix-0-Y-1_2.fq.gz
- 5.QC_part_fq-1/Coix-0-Y-2_1.fq.gz
- 5.QC_part_fq-1/Coix-0-Y-2_2.fq.gz
- 5.QC_part_fq-1/Coix-0-Y-3_1.fq.gz
- 5.QC_part_fq-1/Coix-0-Y-3_2.fq.gz
- 5.QC_part_fq-1/Coix-0-Z-1_1.fq.gz
- 5.QC_part_fq-1/Coix-0-Z-1_2.fq.gz
- 5.QC_part_fq-1/Coix-0-Z-2_1.fq.gz
- 5.QC_part_fq-1/Coix-0-Z-2_2.fq.gz
- 5.QC_part_fq-1/Coix-0-Z-3_1.fq.gz
- 5.QC_part_fq-1/Coix-0-Z-3_2.fq.gz
